# Supplementary material for: Time-Resolved Analysis of Protein–Protein Ensembles Using a Destabilizing Domain to Map Dynamic Interactions of SARS-CoV‑2 nsp15
Source: ACS Chem Biol. 2025 Sep 1;20(9):2229–42. doi: 10.1021/acschembio.5c00377 (PMC12455562; doi:10.1021/acschembio.5c00377)
Supplement: Supplementary file 1 [file cb5c00377_si_001.xlsx]

## Sheet: 1
	Primers used to generate plasmids used in this work
	Mutation (F/R)	Primer Sequence
	DHFR-L28C-F	GGAACCTGCCTGCCGATTGCGCCTGGTTTAAACGCAAC
	DHFR-L28C-R	GTTGCGTTTAAACCAGGCGCAATCGGCAGGCAGGTTCC
	DHFR-P55C-F	CAATCGGTCGTCCGTTGTGTGGACGCAAAAATATTATCCTCAG
	DHFR-P55C-R	CTGAGGATAATATTTTTGCGTCCACACAACGGACGACCGATTG
	DHFR-K32C-F	CTGCCGATCTCGCCTGGTTTTGCCGCAACACCTTAAATAAACC
	DHFR-K32C-R	GGTTTATTTAAGGTGTTGCGGCAAAACCAGGCGAGATCGGCAG
	DHFR-P25C-F	GTGGAACCTGTGTGCCGATCTCGC
	DHFR-P25C-R	GGCATGGCGTTTTCCATG
	DHFR-N23C-F	CATGCCGTGGTGCCTGCCTGCC
	DHFR-N23C-R	GCGTTTTCCATGCCGATAAC
	DHFR (DD)_L28C_nsp15_F	AAAGTTGCAATAAGCTAGCTTGACTGACTG
	DHFR (DD)_L28C_nsp15_R	TTTCAAGACTAGCTTGAGCTCGAGATCTG
	SARS_CoV2_nsp15_F	AGCTCAAGCTAGTCTTGAAAACGTCGCC
	SARS_CoV2_nsp15_R	AGCTAGCTTATTGCAACTTTGGATAGAAGG
