# Supplementary material for: Time-Resolved Analysis of Protein–Protein Ensembles Using a Destabilizing Domain to Map Dynamic Interactions of SARS-CoV‑2 nsp15
Source: ACS Chem Biol. 2025 Sep 1;20(9):2229–42. doi: 10.1021/acschembio.5c00377 (PMC12455562; doi:10.1021/acschembio.5c00377)
Supplement: Supplementary file 2 [file cb5c00377_si_002.xlsx]

## Sheet: 2
	Protein level mass spectrometry data for SARS-CoV-2 nsp15 TRAPPED from Proteome Discoverer (Thermo), 8 replicates
	Checked	Protein FDR Confidence: Combined	Master	Accession	Description	Exp. q-value: Combined	Sum PEP Score	Coverage [%]	# Peptides	# PSMs	# Unique Peptides	# AAs	MW [kDa]	calc. pI	Score Sequest HT: Sequest HT	# Peptides (by Search Engine): Sequest HT	Biological Process	Cellular Component	Molecular Function	Pfam IDs	Entrez Gene ID	Gene Symbol	Gene ID	Ensembl Gene ID	Reactome Pathways	WikiPathways	# Protein Pathway Groups	# Razor Peptides	Abundance Ratio: (0_5Hr) / (0_0Hr)	Abundance Ratio: (1_0Hr) / (0_0Hr)	Abundance Ratio: (1_5Hr) / (0_0Hr)	Abundance Ratio: (2_0Hr) / (0_0Hr)	Abundance Ratio: (continuous) / (0_0Hr)	Abundance Ratio: (DMSO) / (0_0Hr)	Abundance Ratio: (Dropped) / (0_0Hr)	Abundance Ratio: (TMP) / (0_0Hr)	Abundance Ratio: (0_5Hr) / (DMSO)	Abundance Ratio: (1_0Hr) / (DMSO)	Abundance Ratio: (1_5Hr) / (DMSO)	Abundance Ratio: (2_0Hr) / (DMSO)	Abundance Ratio: (continuous) / (DMSO)	Abundance Ratio: (Dropped) / (DMSO)	Abundance Ratio: (TMP) / (DMSO)	Abundance Ratio: (0_5Hr) / (TMP)	Abundance Ratio: (1_0Hr) / (TMP)	Abundance Ratio: (1_5Hr) / (TMP)	Abundance Ratio: (2_0Hr) / (TMP)	Abundance Ratio: (continuous) / (TMP)	Abundance Ratio: (Dropped) / (TMP)
	FALSE	High	Master Protein	P13645	Keratin, type I cytoskeletal 10 [OS=Homo sapiens]	0	550.61	61	29	902	23	584	58.8	5.21	2971.89	29				Pf00038	3858	KRT10	hsa:3858; P13645; Q14664; Q8N175	ENSG00000186395	Formation of the cornified envelope		2	4	1.089	1.368	1.283	0.995	0.881	1.414	0.742	1.027	0.77	0.967	0.907	0.704	0.623	0.524	0.726	1.06	1.332	1.249	0.969	0.858	0.722
	FALSE	High	Master Protein	P35527	Keratin, type I cytoskeletal 9 [OS=Homo sapiens]	0	534.312	68	28	1055	27	623	62	5.24	3244.68	28				Pf00038	3857	KRT9	hsa:3857; O00109; P35527; Q0IJ47; Q14665	ENSG00000171403	Formation of the cornified envelope		2	0	1.536	1.171	1.465	1.619	1.037	2.177	0.967	1.647	0.706	0.538	0.673	0.744	0.477	0.444	0.757	0.932	0.711	0.889	0.983	0.63	0.587
	FALSE	High	Master Protein	P04264	Keratin, type II cytoskeletal 1 [OS=Homo sapiens]	0	473.029	71	37	1151	30	644	66	8.12	3430.12	37				Pf00038, Pf16208, Pf16210	3848	KRT1	B2RA01; hsa:3848; P04264; P85925; P86104; Q14720; Q6GSJ0; Q9H298	ENSG00000167768	Formation of the cornified envelope; Neutrophil degranulation	Corticotropin-releasing hormone signaling pathway	4	2	1.35	1.357	1.222	1.327	1.044	1.925	0.843	1.7	0.701	0.705	0.635	0.689	0.542	0.438	0.883	0.794	0.798	0.719	0.78	0.614	0.496
	FALSE	High	Master Protein	P35908	Keratin, type II cytoskeletal 2 epidermal [OS=Homo sapiens]	0	461.433	69	37	704	27	639	65.4	8	1950.61	37				Pf00038, Pf16208	3849	KRT2	hsa:3849; P35908; Q4VAQ2	ENSG00000172867	Formation of the cornified envelope		2	10	0.946	1.219	1.099	0.901	0.785	1.25	0.783	0.949	0.757	0.975	0.879	0.721	0.628	0.626	0.759	0.997	1.284	1.157	0.949	0.827	0.825
	FALSE	High	Master Protein	Q13085-1	Acetyl-CoA carboxylase 1 [OS=Homo sapiens]	0	434.18	32	66	510	66	2346	265.4	6.37	1326.58	66				Pf00289, Pf00364, Pf01039, Pf02785, Pf02786, Pf08326	31	ACACA	B2RP68; B2ZZ90; hsa:31; Q13085; Q6KEV6; Q6XDA8; Q7Z2G8; Q7Z561; Q7Z563; Q7Z564; Q86WB2; Q86WB3	ENSG00000275176; ENSG00000278540	Biotin transport and metabolism; Defective HLCS causes multiple carboxylase deficiency; ChREBP activates metabolic gene expression; Carnitine metabolism; Activation of gene expression by SREBF (SREBP); Fatty acyl-CoA biosynthesis	AMP-activated protein kinase signaling; Sterol regulatory element-binding proteins (SREBP) signaling; Leptin signaling pathway; Corticotropin-releasing hormone signaling pathway; Mesodermal commitment pathway; Fatty acid biosynthesis; VEGFA-VEGFR2 signaling; Focal adhesion: PI3K-Akt-mTOR-signaling pathway; Leptin and adiponectin; Lipid metabolism pathway; Clear cell renal cell carcinoma pathways;…	22	0	0.989	0.956	0.854	1.09	0.976	0.912	0.872	1.064	1.085	1.048	0.936	1.195	1.07	0.956	1.166	0.93	0.898	0.803	1.025	0.917	0.82
	FALSE	High	Master Protein	P11498	pyruvate carboxylase, mitochondrial [OS=Homo sapiens]	0	382.404	42	42	570	42	1178	129.6	6.84	1525.67	42				Pf00289, Pf00364, Pf00682, Pf02436, Pf02785, Pf02786	5091	PC	B4DN00; hsa:5091; P11498; Q16705	ENSG00000173599	Gluconeogenesis; Biotin transport and metabolism; Defective HLCS causes multiple carboxylase deficiency	Alanine and aspartate metabolism; TCA cycle and deficiency of pyruvate dehydrogenase complex (PDHc); Fatty acid biosynthesis; Amino acid metabolism; Glycolysis and gluconeogenesis	8	0	1.012	1.067	0.92	1.119	0.919	0.983	0.881	1.066	1.03	1.086	0.937	1.139	0.935	0.897	1.085	0.949	1.001	0.863	1.049	0.861	0.826
	FALSE	High	Master Protein	P02533	Keratin, type I cytoskeletal 14 [OS=Homo sapiens]	0	278.261	66	30	339	12	472	51.5	5.16	938.26	30				Pf00038	3861	KRT14	hsa:3861; P02533; Q14715; Q53XY3; Q9BUE3; Q9UBN2; Q9UBN3; Q9UCY4	ENSG00000186847	Formation of the cornified envelope; Type I hemidesmosome assembly	Corticotropin-releasing hormone signaling pathway	4	19	0.769	0.954	0.889	1.181	0.815	1.423	0.636	1.122	0.541	0.67	0.625	0.83	0.573	0.447	0.789	0.686	0.85	0.793	1.053	0.726	0.567
	FALSE	High	Master Protein	P08238	Heat shock protein HSP 90-beta [OS=Homo sapiens]	0	276.679	48	27	357	15	724	83.2	5.03	981.1	27				Pf00183, Pf02518	3326	HSP90AB1	B2R5P0; hsa:3326; P08238; Q5T9W7; Q9NQW0; Q9NTK6	ENSG00000096384	Potential therapeutics for SARS; Regulation of actin dynamics for phagocytic cup formation; The role of GTSE1 in G2/M progression after G2 checkpoint; HSP90 chaperone cycle for steroid hormone receptors (SHR) in the presence of ligand; SARS-CoV-2 activates/modulates innate and adaptive immune responses; Aryl hydrocarbon receptor signalling; Neutrophil degranulation; Estrogen-dependent gene expres…	Nuclear receptors meta-pathway; NRF2 pathway; Focal adhesion: PI3K-Akt-mTOR-signaling pathway; PI3K-Akt signaling pathway	23	12	1.037	1.051	0.962	1.057	1.089	0.995	1.045	1.052	1.042	1.056	0.968	1.062	1.094	1.051	1.058	0.985	0.998	0.915	1.004	1.034	0.993
	FALSE	High	Master Protein	P07900	Heat shock protein HSP 90-alpha [OS=Homo sapiens]	0	265.704	43	26	340	16	732	84.6	5.02	869.22	26				Pf00183, Pf02518	3320	HSP90AA1	A8K500; B3KPJ9; hsa:3320; P07900; Q2PP14; Q5CAQ6; Q5CAQ7; Q9BVQ5	ENSG00000080824	Regulation of actin dynamics for phagocytic cup formation; Potential therapeutics for SARS; The role of GTSE1 in G2/M progression after G2 checkpoint; HSP90 chaperone cycle for steroid hormone receptors (SHR) in the presence of ligand; Recruitment of NuMA to mitotic centrosomes; Aggrephagy; SARS-CoV-2 activates/modulates innate and adaptive immune responses; Regulation of PLK1 Activity at G2/M Tr…	Nucleotide-binding oligomerization domain (NOD) pathway; TNF-alpha signaling pathway; Corticotropin-releasing hormone signaling pathway; Aryl hydrocarbon receptor pathway; Ebstein-Barr virus LMP1 signaling; Aryl hydrocarbon receptor pathway; Constitutive androstane receptor pathway; Pregnane X receptor pathway; Glucocorticoid receptor pathway; Nuclear receptors meta-pathway; NRF2 pathway; VEGFA-V…	67	0	1.053	1.049	0.974	1.062	1.094	0.983	1.117	1.058	1.072	1.067	0.991	1.081	1.114	1.137	1.076	0.996	0.991	0.921	1.004	1.035	1.056
	FALSE	High	Master Protein	P35579-1	Myosin-9 [OS=Homo sapiens]	0	264.683	28	44	108	37	1960	226.4	5.6	277.54	44				Pf00063, Pf01576, Pf02736	4627; 470200	MYH9	A0A024R1N1; A0A2I3SQU2; A0A2J8QPH5; A0A6D2X7F2; A8K6E4; hsa:4627; O60805; P35579; ptr:470200; Q60FE2; Q86T83	ENSG00000100345; ENSPTRG00000014309	Translocation of SLC2A4 (GLUT4) to the plasma membrane; RHO GTPases activate PAKs; Regulation of actin dynamics for phagocytic cup formation; FCGR3A-mediated phagocytosis; Sensory processing of sound by inner hair cells of the cochlea; Sensory processing of sound by outer hair cells of the cochlea; Signaling by ALK fusions and activated point mutants; RHO GTPases activate CIT; EPHA-mediated growt…	Primary focal segmental glomerulosclerosis (FSGS); VEGFA-VEGFR2 signaling; Nephrotic syndrome	16	7	0.88	0.91	0.871	0.929	0.914	0.87	0.99	0.962	1.012	1.046	1.001	1.067	1.05	1.138	1.105	0.915	0.946	0.906	0.966	0.95	1.029
	FALSE	High	Master Protein	P21333	Filamin-A [OS=Homo sapiens]	0	262.851	22	45	124	37	2647	280.6	6.06	311.36	45				Pf00307, Pf00630	2316	FLNA	E9KL45; hsa:2316; P21333; Q5HY53; Q5HY55; Q8NF52	ENSG00000196924	OAS antiviral response; Platelet degranulation ; RHO GTPases activate PAKs; GP1b-IX-V activation signalling; Cell-extracellular matrix interactions	Androgen receptor signaling pathway; Prolactin signaling pathway; Focal adhesion; Hypothesized pathways in pathogenesis of cardiovascular disease; MAPK signaling pathway; IL-4 signaling pathway; Ebola virus infection in host; Joubert syndrome	13	8	0.947	1.005	0.925	0.98	0.97	1.048	0.962	1.026	0.904	0.959	0.883	0.935	0.925	0.917	0.979	0.923	0.979	0.902	0.955	0.945	0.937
	FALSE	High	Master Protein	P49327	Fatty acid synthase [OS=Homo sapiens]	0	248.263	21	40	166	40	2511	273.3	6.44	421.75	40				Pf00107, Pf00109, Pf00550, Pf00698, Pf00975, Pf02801, Pf08242, Pf08659, Pf14765, Pf16197	2194	FASN	hsa:2194; P49327; Q13479; Q16702; Q4LE83; Q6P4U5; Q6SS02; Q969R1; Q96C68; Q96IT0	ENSG00000169710	ChREBP activates metabolic gene expression; Activation of gene expression by SREBF (SREBP); Fatty acyl-CoA biosynthesis; NR1H2 & NR1H3 regulate gene expression linked to lipogenesis; Vitamin B5 (pantothenate) metabolism	AMP-activated protein kinase signaling; Sterol regulatory element-binding proteins (SREBP) signaling; SREBF and miR33 in cholesterol and lipid homeostasis; Liver X receptor pathway; Nuclear receptors meta-pathway; Fatty acid biosynthesis; Angiopoietin-like protein 8 regulatory pathway; Lipid metabolism pathway; Clear cell renal cell carcinoma pathways; Metabolic reprogramming in colon cancer; Cho…	18	0	0.984	1.003	0.918	0.986	0.979	0.879	0.978	0.984	1.12	1.141	1.044	1.122	1.114	1.113	1.119	1.001	1.019	0.933	1.003	0.995	0.994
	FALSE	High	Master Protein	P0DMV8	heat shock 70 kDa protein 1A [OS=Homo sapiens]	0	237.196	51	27	279	18	641	70	5.66	822.21	27				Pf00012	3303; 3304	HSPA1A	B4E3B6; hsa:3303; hsa:3304; P08107; P0DMV8; P19790; Q5JQI4; Q5SP17; Q9UQL9; Q9UQM0	ENSG00000204389; ENSG00000215328; ENSG00000234475; ENSG00000235941; ENSG00000237724	Neutrophil degranulation; Regulation of HSF1-mediated heat shock response; AUF1 (hnRNP D0) binds and destabilizes mRNA; HSP90 chaperone cycle for steroid hormone receptors (SHR) in the presence of ligand; Attenuation phase; Viral RNP Complexes in the Host Cell Nucleus	Apoptosis modulation and signaling; Parkin-ubiquitin proteasomal system pathway; Nuclear receptors meta-pathway; NRF2 pathway; MAPK signaling pathway; Apoptosis modulation by HSP70; VEGFA-VEGFR2 signaling; Measles virus infection; CKAP4 signaling pathway map	16	10	1.033	0.962	0.931	1.024	1.084	0.887	0.997	0.94	1.166	1.086	1.05	1.154	1.223	1.125	1.061	1.099	1.024	0.99	1.089	1.153	1.06
	FALSE	High	Master Protein	P08779	Keratin, type I cytoskeletal 16 [OS=Homo sapiens]	0	234.983	64	29	261	18	473	51.2	5.05	688.81	29				Pf00038	3868	KRT16	A8K488; hsa:3868; P08779; P30654; Q16402; Q9UBG8	ENSG00000186832	Formation of the cornified envelope	Vitamin D receptor pathway	3	0	0.656	0.595	0.668	1.779	0.587	1.317	0.646	0.965	0.498	0.452	0.507	1.352	0.446	0.49	0.733	0.68	0.617	0.692	1.845	0.609	0.669
	FALSE	High	Master Protein	P13647	keratin, type II cytoskeletal 5 [OS=Homo sapiens]	0	223.16	44	26	306	17	590	62.3	7.74	769.45	26				Pf00038, Pf16208	3852	KRT5	hsa:3852; P13647; Q6PI71; Q6UBJ0; Q8TA91	ENSG00000186081	Formation of the cornified envelope; Type I hemidesmosome assembly		3	5	0.769	0.903	0.873	0.85	0.731	1.454	0.489	1.082	0.529	0.621	0.6	0.585	0.502	0.336	0.744	0.711	0.835	0.807	0.786	0.675	0.452
	FALSE	High	Master Protein	P14618	Pyruvate kinase PKM [OS=Homo sapiens]	0	219.137	50	22	210	22	531	57.9	7.84	560.12	22				Pf00224, Pf02887	5315	PKM	A6NFK3; B2R5N8; B3KRY0; B4DFX8; B4DUU6; hsa:5315; P14618; P14786; Q53GK4; Q96E76; Q9BWB5; Q9UCV6; Q9UPF2	ENSG00000067225	Neutrophil degranulation	Photodynamic therapy-induced HIF-1 survival signaling; Amino acid metabolism; Clear cell renal cell carcinoma pathways; Metabolic reprogramming in colon cancer; Aerobic glycolysis; Glycolysis in senescence; Glucose metabolism in triple-negative breast cancer cells; Glycolysis and gluconeogenesis	9	0	0.961	0.954	1.006	0.935	1.048	0.918	0.949	0.961	1.047	1.039	1.095	1.018	1.141	1.033	1.047	1	0.993	1.046	0.973	1.09	0.987
	FALSE	High	Master Protein	Q9Y490	Talin-1 [OS=Homo sapiens]	0	215.468	19	30	85	30	2541	269.6	6.07	222.89	30				Pf00373, Pf01608, Pf08913, Pf09141, Pf16511	7094	TLN1	A6NMY0; hsa:7094; Q86YD0; Q9NZQ2; Q9UHH8; Q9UPX3; Q9Y490	ENSG00000137076	Platelet degranulation ; Signaling by BRAF and RAF1 fusions; XBP1(S) activates chaperone genes; SEMA3A-Plexin repulsion signaling by inhibiting Integrin adhesion; Smooth Muscle Contraction; Signaling by moderate kinase activity BRAF mutants; Paradoxical activation of RAF signaling by kinase inactive BRAF; Signaling downstream of RAS mutants; Signaling by RAF1 mutants; MAP2K and MAPK activation; S…	Integrin-mediated cell adhesion; Primary focal segmental glomerulosclerosis (FSGS); Focal adhesion; TROP2 regulatory signaling	18	0	1.052	1.083	1.03	0.996	1.056	0.921	1.028	0.97	1.142	1.176	1.118	1.082	1.146	1.116	1.053	1.085	1.117	1.062	1.027	1.089	1.06
	FALSE	High	Master Protein	P11142-1	Heat shock cognate 71 kDa protein [OS=Homo sapiens]	0	214.73	44	26	266	16	646	70.9	5.52	775.15	26				Pf00012	100009679; 100172711; 100348873; 100468647; 100579396; 100713849; 100974669; 101128042; 101370862; 101708313; 101977008; 102021223; 102131294; 103118752; 103248693; 103662283; 105307477; 105476325; 105501155; 105528281; 105729485; 105980747; 107145752; 107503644; 109257415; 109377184; 109697755; 3312; 451629; 479406; 707989	CLMP; DKFZp459D1928; HEL-S-72p; Hspa8; HSPA8; LOC111153698; LOC123392160	A0A096MNM8; A0A0D9S441; A0A0P6J944; A0A1D5QA43; A0A1D5R5R1; A0A1D5R957; A0A1S3A423; A0A1S3EMC9; A0A250YKN8; A0A2I3HNE7; A0A2I3SCB6; A0A2J8N1X7; A0A2J8X0B5; A0A2K5EK34; A0A2K5H9H0; A0A2K5WNF9; A0A2K5YIX8; A0A2K6D6I6; A0A2R9C3N8; A0A2U3ZU68; A0A2Y9HS71; A0A2Y9K4R2; A0A384C157; A0A3Q7QRM2; A0A3Q7S6I9; A0A452S8E4; A0A5E4AQC3; A0A6D2WZ31; A0A6D2XYP6; A0A6J1XJH3; A0A6J2N3S2; A0A6P3RGY4; A0A6P4UPH6; A0A…	ENSAMEG00000008425; ENSAMEG00000026896; ENSANAG00000034435; ENSCAFG00000011666; ENSCAFG00020011245; ENSCAFG00030000854; ENSCAFG00040012540; ENSCAFG00845012887; ENSCANG00000001653; ENSCCNG00000024830; ENSCJAG00000007648; ENSCLAG00000014646; ENSCPOG00000004169; ENSCSAG00000002411; ENSEASG00005002578; ENSECAG00000037704; ENSG00000109971; ENSGGOG00000008381; ENSHGLG00000001884; ENSMFAG00000038633; EN…	AUF1 (hnRNP D0) binds and destabilizes mRNA; Neutrophil degranulation; Golgi Associated Vesicle Biogenesis; Late endosomal microautophagy; HSP90 chaperone cycle for steroid hormone receptors (SHR) in the presence of ligand; Regulation of HSF1-mediated heat shock response; Lysosome Vesicle Biogenesis; Clathrin-mediated endocytosis; mRNA Splicing - Major Pathway; CHL1 interactions; Interleukin-4 an…	Parkin-ubiquitin proteasomal system pathway; MAPK signaling pathway; Exercise-induced circadian regulation; Measles virus infection; Opioid receptor pathways; Extrafollicular and follicular B cell activation by SARS-CoV-2; 1p36 copy number variation syndrome; MAPK signaling pathway	25	6	1.018	1.042	1	1.085	1.103	0.97	1.061	1.036	1.05	1.075	1.032	1.119	1.138	1.094	1.068	0.983	1.006	0.966	1.047	1.065	1.024
	FALSE	High	Master Protein	CoV2-dDHFR-nsp15	[OS=Homo sapiens]	0	204.247	39	16	294	16	524	58.9	4.98	833.7	16											0	0	0.916	0.841	0.719	0.861	2.92	0.196	2.68	0.236	4.668	4.288	3.668	4.389	14.883	13.664	1.202	3.884	3.568	3.051	3.652	12.383	11.369
	FALSE	High	Master Protein	P13639	Elongation factor 2 [OS=Homo sapiens]	0	197.969	33	24	258	23	858	95.3	6.83	677.61	24				Pf00009, Pf00679, Pf03144, Pf03764, Pf14492	1938	EEF2	A0A384N6H1; B2RMP5; D6W618; hsa:1938; P13639; Q58J86	ENSG00000167658	Neutrophil degranulation; Protein methylation; Uptake and function of diphtheria toxin; Peptide chain elongation; Synthesis of diphthamide-EEF2	Translation factors; AMP-activated protein kinase signaling; Brain-derived neurotrophic factor (BDNF) signaling pathway; IL-18 signaling pathway	9	1	0.979	0.948	0.922	1.025	1.027	0.925	0.961	0.97	1.058	1.025	0.997	1.108	1.111	1.039	1.05	1.008	0.977	0.95	1.056	1.058	0.99
	FALSE	High	Master Protein	P02538	Keratin, type II cytoskeletal 6A [OS=Homo sapiens]	0	196.863	48	26	244	4	564	60	8	638.07	26				Pf00038, Pf16208	3853	KRT6A	A4QPC1; hsa:3853; P02538; P48667; Q08AR4; Q6NT67; Q96CL4	ENSG00000205420	Formation of the cornified envelope	Ectoderm differentiation; Ectoderm differentiation	4	13	0.586	0.884	0.809	1.6	0.756	0.96	0.312	0.963	0.611	0.921	0.843	1.666	0.788	0.325	1.003	0.609	0.919	0.841	1.662	0.786	0.324
	FALSE	High	Master Protein	P04259	keratin, type II cytoskeletal 6B [OS=Homo sapiens]	0	196.074	44	24	284	2	564	60	8	740.22	24				Pf00038, Pf16208	3854	KRT6B	hsa:3854; P04259; P48669	ENSG00000185479	Formation of the cornified envelope		2	0	0.482	0.619	0.417	2.227	0.421	1.305	0.21	0.991	0.37	0.474	0.32	1.707	0.323	0.161	0.759	0.487	0.624	0.421	2.248	0.425	0.212
	FALSE	High	Master Protein	Q9UQ35	serine/arginine repetitive matrix protein 2 [OS=Homo sapiens]	0	192.607	15	31	106	31	2752	299.4	12.06	272.76	31				Pf08312	23524	SRRM2	A6NKB9; D3DU97; hsa:23524; O15038; O94803; Q6NSL3; Q6PIM3; Q6PK40; Q8IW17; Q96GY7; Q9P0G1; Q9UHA8; Q9UQ35; Q9UQ36; Q9UQ37; Q9UQ38; Q9UQ40	ENSG00000167978	mRNA Splicing - Major Pathway		1	0	0.976	1.028	0.994	1.128	0.909	0.889	1.331	1.013	1.098	1.157	1.118	1.269	1.023	1.498	1.14	0.964	1.015	0.981	1.113	0.898	1.314
	FALSE	High	Master Protein	P34932	Heat shock 70 kDa protein 4 [OS=Homo sapiens]	0	192.195	40	24	122	24	840	94.3	5.19	337.62	24				Pf00012	3308	HSPA4	hsa:3308; O95756; P34932; Q2TAL4; Q9BUK9	ENSG00000170606	Regulation of HSF1-mediated heat shock response	Parkin-ubiquitin proteasomal system pathway	2	0	1.012	0.924	0.954	1.023	1.052	0.923	0.982	0.991	1.097	1.001	1.034	1.108	1.14	1.064	1.074	1.021	0.932	0.963	1.032	1.061	0.991
	FALSE	High	Master Protein	P05023	Sodium/potassium-transporting ATPase subunit alpha-1 [OS=Homo sapiens]	0	190.887	31	24	122	21	1023	112.8	5.49	313.97	24				Pf00122, Pf00689, Pf00690, Pf13246	476	ATP1A1	B2RBR6; B7Z2T5; B7Z3U6; F5H3A1; hsa:476; P05023; Q16689; Q6LDM4; Q9UCN1; Q9UJ20; Q9UJ21	ENSG00000163399	Potential therapeutics for SARS; Ion homeostasis; Ion transport by P-type ATPases	Pre-implantation embryo; Proximal tubule transport; Arsenic metabolism and reactive oxygen species generation	6	3	0.977	1.008	0.947	1.011	0.987	0.958	1.01	1.037	1.02	1.052	0.988	1.056	1.03	1.055	1.083	0.942	0.972	0.913	0.975	0.951	0.974
	FALSE	High	Master Protein	P10809	60 kDa heat shock protein, mitochondrial [OS=Homo sapiens]	0	190.378	42	20	226	20	573	61	5.87	672.47	20				Pf00118	3329	HSPD1	B2R5M6; B7Z712; hsa:3329; P10809; Q38L19; Q9UCR6	ENSG00000144381	Mitochondrial protein import; TFAP2A acts as a transcriptional repressor during retinoic acid induced cell differentiation	Apoptosis-related network due to altered Notch3 in ovarian cancer; Sudden infant death syndrome (SIDS) susceptibility pathways	4	0	0.998	0.974	0.977	1.005	1.01	0.845	1.017	0.956	1.181	1.153	1.157	1.189	1.195	1.203	1.132	1.043	1.019	1.022	1.051	1.056	1.063
	FALSE	High	Master Protein	P05165-1	Propionyl-CoA carboxylase alpha chain, mitochondrial [OS=Homo sapiens]	0	186.179	43	28	203	28	728	80	7.52	535.76	28				Pf00289, Pf00364, Pf02785, Pf02786, Pf18140	5095	PCCA	B4DKY8; B4DPF9; C9JPQ8; hsa:5095; P05165; Q15979; Q8WXQ7	ENSG00000175198	Biotin transport and metabolism; Defective HLCS causes multiple carboxylase deficiency; Propionyl-CoA catabolism	Primary ovarian insufficiency	4	0	0.994	1.028	0.919	1.162	0.92	0.951	0.962	1.036	1.044	1.081	0.966	1.221	0.967	1.011	1.089	0.959	0.992	0.887	1.121	0.888	0.929
	FALSE	High	Master Protein	P14625	Endoplasmin [OS=Homo sapiens]	0	184.433	37	27	170	26	803	92.4	4.84	456.34	27				Pf00183, Pf02518	7184	HSP90B1	hsa:7184; P14625; Q96A97	ENSG00000166598	Regulation of Insulin-like Growth Factor (IGF) transport and uptake by Insulin-like Growth Factor Binding Proteins (IGFBPs); Post-translational protein phosphorylation; Interleukin-4 and Interleukin-13 signaling; Trafficking and processing of endosomal TLR; Scavenging by Class A Receptors; ATF6 (ATF6-alpha) activates chaperone genes	Photodynamic therapy-induced unfolded protein response; Focal adhesion: PI3K-Akt-mTOR-signaling pathway; Prion disease pathway; PI3K-Akt signaling pathway; Sudden infant death syndrome (SIDS) susceptibility pathways	11	1	1.056	1.034	0.964	1.114	1.089	0.999	1.079	1.088	1.057	1.034	0.964	1.115	1.089	1.079	1.089	0.971	0.95	0.886	1.024	1.001	0.992
	FALSE	High	Master Protein	P78371-1	T-complex protein 1 subunit beta [OS=Homo sapiens]	0	173.743	45	20	148	20	535	57.5	6.46	414.56	20				Pf00118	100452880; 101133725; 101926418; 10576; 452071; 717182	CCT2; HEL-S-100n	A0A0D9QW25; A0A2J8K4R5; A0A2K5IDP1; A0A2K6C5Q6; A0A2K6MQC6; A0A2K6NWM5; A0A6D2WUP2; A0A6D2XBE1; A0A8C9IAR8; A0A8D2FY99; A8K402; B5BTY7; B7Z243; B7Z7K4; B7ZAT2; G2HH56; G3QTT0; ggo:101133725; hsa:10576; I0FNJ0; mcc:717182; P78371; pon:100452880; ptr:452071; Q14D36; Q4R6F8; Q6IAT3; V9HW96	ENSCANG00000030834; ENSCSAG00000004209; ENSG00000166226; ENSGGOG00000006241; ENSMNEG00000033246; ENSPTEG00000030838; ENSPTRG00000005210; ENSRBIG00000042534; ENSRROG00000028760; ENSTGEG00000022886	Formation of tubulin folding intermediates by CCT/TriC; BBSome-mediated cargo-targeting to cilium; Neutrophil degranulation; Association of TriC/CCT with target proteins during biosynthesis; Cooperation of PDCL (PhLP1) and TRiC/CCT in G-protein beta folding; Prefoldin mediated transfer of substrate to CCT/TriC; RHOBTB2 GTPase cycle; RHOBTB1 GTPase cycle; Folding of actin by CCT/TriC	16p11.2 proximal deletion syndrome	10	0	1.028	1.057	1.035	1.073	1.079	0.934	1.052	1.035	1.101	1.132	1.108	1.149	1.155	1.127	1.108	0.994	1.022	1	1.037	1.043	1.017
	FALSE	High	Master Protein	P15924-1	Desmoplakin [OS=Homo sapiens]	0	172.991	17	46	102	46	2871	331.6	6.81	203.97	46				Pf00681, Pf17902, Pf18373	1832	DSP	B2RTT2; D7RX09; hsa:1832; O75993; P15924; Q14189; Q9UHN4	ENSG00000096696	Formation of the cornified envelope; Neutrophil degranulation; RND3 GTPase cycle; RND1 GTPase cycle; Apoptotic cleavage of cell adhesion proteins	Arrhythmogenic right ventricular cardiomyopathy; Lung fibrosis; Epithelial to mesenchymal transition in colorectal cancer	9	0	1.179	0.986	0.985	1.145	1.021	1.559	0.627	1.075	0.756	0.632	0.632	0.735	0.655	0.402	0.689	1.097	0.917	0.916	1.066	0.95	0.583
	FALSE	High	Master Protein	P04075	fructose-bisphosphate aldolase A [OS=Homo sapiens]	0	165.641	48	15	140	14	364	39.4	8.09	426.88	15				Pf00274	226	ALDOA	B4DXI7; hsa:226; P04075; Q6FH76; Q6FI10; Q96B15; Q9BWD9; Q9UCN2	ENSG00000149925	Glycolysis; Gluconeogenesis; Neutrophil degranulation; Platelet degranulation	VEGFA-VEGFR2 signaling; Clear cell renal cell carcinoma pathways; Aerobic glycolysis; 16p11.2 proximal deletion syndrome; Glycolysis and gluconeogenesis; Sudden infant death syndrome (SIDS) susceptibility pathways	10	1	1.05	1.056	1.069	0.972	1.117	0.929	1.039	1.015	1.13	1.136	1.15	1.046	1.202	1.118	1.092	1.034	1.04	1.053	0.957	1.1	1.024
	FALSE	High	Master Protein	P06733-1	alpha-enolase [OS=Homo sapiens]	0	165.244	44	15	203	15	434	47.1	7.39	602.45	15				Pf00113, Pf03952	100995093; 101137139; 2023; 457913	ENO1; HEL-S-17; LOC117800423	A0A024R4F1; A0A0K0K1K8; A0A2J8KXV1; A0A2R8Z7M2; A0A6D2XLP9; A0A6D2Y6P9; A0A6V7GVT4; A0A7N5J8K3; A0A8I5TQD9; B2RD59; G2HFA5; G3R4B2; ggo:101137139; hsa:2023; P06733; P22712; pps:100995093; ptr:457913; Q16704; Q4TUS4; Q53FT9; Q53HR3; Q658M5; Q6GMP2; Q71V37; Q7Z3V6; Q8WU71; Q96GV1; Q9BT62; Q9UCH6; Q9UM55	ENSAMEG00000029491; ENSG00000074800; ENSGGOG00000010357; ENSPPAG00000003541; ENSPPYG00000001920; ENSPTRG00000000109	Glycolysis; Gluconeogenesis; Manipulation of host energy metabolism	Clear cell renal cell carcinoma pathways; Metabolic reprogramming in colon cancer; Aerobic glycolysis; IL-18 signaling pathway; Glycolysis and gluconeogenesis	8	0	0.997	1.03	0.918	1.042	1.043	0.964	1.072	1.006	1.034	1.069	0.952	1.081	1.083	1.112	1.044	0.99	1.024	0.912	1.036	1.037	1.065
	FALSE	High	Master Protein	P38646	Stress-70 protein, mitochondrial [OS=Homo sapiens]	0	164.342	35	22	146	21	679	73.6	6.16	368.77	22				Pf00012	3313	HSPA9	B2RCM1; hsa:3313; P30036; P31932; P38646; Q1HB43; Q53H23; Q6GU03; Q9BWB7; Q9UC56	ENSG00000113013	Mitochondrial protein import; Regulation of HSF1-mediated heat shock response; Gene and protein expression by JAK-STAT signaling after Interleukin-12 stimulation; Cristae formation	Parkin-ubiquitin proteasomal system pathway; Iron-sulfur cluster biogenesis	6	0	1.056	1.04	0.985	1.064	1.043	0.993	1.095	1.011	1.064	1.047	0.992	1.072	1.05	1.103	1.018	1.045	1.028	0.974	1.052	1.031	1.083
	FALSE	High	Master Protein	Q96RQ3	Methylcrotonoyl-CoA carboxylase subunit alpha, mitochondrial [OS=Homo sapiens]	0	163.34	37	21	150	21	725	80.4	7.78	418.77	21				Pf00289, Pf00364, Pf02785, Pf02786	56922	MCCC1	hsa:56922; Q59ES4; Q96RQ3; Q9H959; Q9NS97	ENSG00000078070	Biotin transport and metabolism; Branched-chain amino acid catabolism; Defective HLCS causes multiple carboxylase deficiency	Amino acid metabolism	4	0	0.936	0.989	0.858	1.107	0.888	0.939	0.941	1.016	0.996	1.053	0.913	1.179	0.946	1.002	1.082	0.92	0.973	0.844	1.089	0.874	0.926
	FALSE	High	Master Protein	P50990-2	Isoform 2 of T-complex protein 1 subunit theta [OS=Homo sapiens]	0	162.691	45	21	101	21	529	57.6	5.39	276.04	21						CCT8	P50990-2				0	0	1.04	0.999	0.974	1.073	1.054	0.953	1.028	1.047	1.092	1.048	1.023	1.126	1.107	1.079	1.099	0.994	0.954	0.931	1.025	1.007	0.982
	FALSE	High	Master Protein	P11021	78 kDa glucose-regulated protein [OS=Homo sapiens]	0	160.185	39	20	131	19	654	72.3	5.16	339.07	20				Pf00012	3309	HSPA5	B0QZ61; hsa:3309; P11021; Q2EF78; Q9NPF1; Q9UK02	ENSG00000044574	Regulation of HSF1-mediated heat shock response; Platelet degranulation ; Antigen Presentation: Folding, assembly and peptide loading of class I MHC; IRE1alpha activates chaperones; PERK regulates gene expression; ATF6 (ATF6-alpha) activates chaperone genes	Parkin-ubiquitin proteasomal system pathway; Apoptosis-related network due to altered Notch3 in ovarian cancer; Photodynamic therapy-induced unfolded protein response; Prion disease pathway; Unfolded protein response; Orexin receptor pathway	13	0	0.985	1.126	0.98	1.092	1.056	0.977	0.992	1.006	1.009	1.153	1.004	1.118	1.081	1.015	1.03	0.979	1.12	0.975	1.086	1.05	0.986
	FALSE	High	Master Protein	P50991	T-complex protein 1 subunit delta [OS=Homo sapiens]	0	156.899	52	23	120	22	539	57.9	7.83	343.17	23				Pf00118	10575	CCT4	B2R6I3; B7Z8B1; F5H5W3; hsa:10575; O14870; P50991; Q53QP9; Q96C51	ENSG00000115484	Formation of tubulin folding intermediates by CCT/TriC; BBSome-mediated cargo-targeting to cilium; Association of TriC/CCT with target proteins during biosynthesis; Cooperation of PDCL (PhLP1) and TRiC/CCT in G-protein beta folding; Prefoldin mediated transfer of substrate to CCT/TriC; Folding of actin by CCT/TriC	16p11.2 proximal deletion syndrome	7	1	1.023	1.011	0.96	1.055	1.04	0.979	1	1.028	1.044	1.033	0.981	1.077	1.062	1.021	1.049	0.995	0.984	0.934	1.027	1.012	0.973
	FALSE	High	Master Protein	P25705-1	ATP synthase subunit alpha, mitochondrial [OS=Homo sapiens]	0	154.682	42	19	119	19	553	59.7	9.13	310.08	19				Pf00006, Pf00306, Pf02874	455397; 498	ATP5F1A; HEL-S-123m	A0A2J8MMN4; A5A6H5; A8K092; B4DY56; hsa:498; K7ENP3; P25705; ptr:455397; Q53XX6; Q8IXV2; Q96FB4; Q96HW2; Q96IR6; Q9BTV8; V9HW26	ENSG00000152234; ENSPTRG00000009991	Mitochondrial protein import; Cristae formation; Formation of ATP by chemiosmotic coupling	Electron transport chain: OXPHOS system in mitochondria; 7q11.23 copy number variation syndrome; Oxidative phosphorylation	6	0	1.045	1.028	1.024	0.964	1.017	0.949	1.081	0.963	1.101	1.083	1.079	1.015	1.072	1.139	1.014	1.085	1.068	1.064	1.001	1.057	1.123
	FALSE	High	Master Protein	P22314	Ubiquitin-like modifier-activating enzyme 1 [OS=Homo sapiens]	0	154.176	24	20	118	20	1058	117.8	5.76	311.89	20				Pf00899, Pf09358, Pf10585, Pf16190, Pf16191	7317	UBA1	hsa:7317; P22314; Q5JRR8; Q96E13	ENSG00000130985	Synthesis of active ubiquitin: roles of E1 and E2 enzymes; Antigen processing: Ubiquitination & Proteasome degradation	Proteasome degradation; Parkin-ubiquitin proteasomal system pathway; Parkinson's disease pathway	5	0	1.003	0.994	0.995	1.015	1.005	0.908	0.993	0.933	1.105	1.095	1.096	1.119	1.107	1.094	1.027	1.075	1.066	1.067	1.089	1.078	1.065
	FALSE	High	Master Protein	P17987	T-complex protein 1 subunit alpha [OS=Homo sapiens]	0	152.374	49	19	125	19	556	60.3	6.11	313	19				Pf00118	6950	TCP1	E1P5B2; hsa:6950; P17987; Q15556; Q5TCM3	ENSG00000120438	Formation of tubulin folding intermediates by CCT/TriC; BBSome-mediated cargo-targeting to cilium; Gene and protein expression by JAK-STAT signaling after Interleukin-12 stimulation; Association of TriC/CCT with target proteins during biosynthesis; Cooperation of PDCL (PhLP1) and TRiC/CCT in G-protein beta folding; Prefoldin mediated transfer of substrate to CCT/TriC; Folding of actin by CCT/TriC	16p11.2 proximal deletion syndrome	8	0	0.993	0.927	0.947	0.959	1.016	0.899	1.004	0.983	1.105	1.031	1.053	1.068	1.13	1.117	1.094	1.01	0.942	0.963	0.976	1.033	1.021
	FALSE	High	Master Protein	Q7KZF4	staphylococcal nuclease domain-containing protein 1 [OS=Homo sapiens]	0	151.849	32	25	77	25	910	101.9	7.17	214.24	25				Pf00565, Pf00567	27044	SND1	hsa:27044; Q13122; Q7KZF4; Q96AG0	ENSG00000197157	Signaling by BRAF and RAF1 fusions	VEGFA-VEGFR2 signaling	2	0	1.036	1.062	1.001	1.112	1.035	0.929	1.045	1.037	1.115	1.143	1.077	1.196	1.114	1.125	1.116	0.999	1.024	0.965	1.072	0.998	1.008
	FALSE	High	Master Protein	P68363	Tubulin alpha-1B chain [OS=Homo sapiens]	0	150.35	48	16	181	2	451	50.1	5.06	508.3	16				Pf00091, Pf03953	10376	TUBA1B	hsa:10376; P04687; P05209; P68363; Q27I68; Q8WU19	ENSG00000123416	RHOH GTPase cycle; HCMV Early Events; RHO GTPases Activate Formins; Intraflagellar transport; Recycling pathway of L1; COPI-dependent Golgi-to-ER retrograde traffic; Separation of Sister Chromatids; The role of GTSE1 in G2/M progression after G2 checkpoint; Translocation of SLC2A4 (GLUT4) to the plasma membrane; Microtubule-dependent trafficking of connexons from Golgi to the plasma membrane; Gap…	Alzheimer's disease and miRNA effects; Pathogenic Escherichia coli infection; Allograft rejection; Parkin-ubiquitin proteasomal system pathway; Alzheimer's disease	35	0	0.958	0.976	0.946	0.996	0.983	0.875	0.958	0.915	1.095	1.115	1.081	1.139	1.123	1.095	1.046	1.047	1.066	1.033	1.088	1.073	1.046
	FALSE	High	Master Protein	Q99832	T-complex protein 1 subunit eta [OS=Homo sapiens]	0	147.29	43	17	77	17	543	59.3	7.65	239.34	17				Pf00118	10574	CCT7	A8K7E6; A8MWI8; B7WNW9; B7Z4T9; B7Z4Z7; hsa:10574; O14871; Q6FI26; Q99832	ENSG00000135624	Formation of tubulin folding intermediates by CCT/TriC; RHOBTB1 GTPase cycle; Association of TriC/CCT with target proteins during biosynthesis; Cooperation of PDCL (PhLP1) and TRiC/CCT in G-protein beta folding; Prefoldin mediated transfer of substrate to CCT/TriC; RHOBTB2 GTPase cycle; Folding of actin by CCT/TriC	VEGFA-VEGFR2 signaling; 16p11.2 proximal deletion syndrome	9	0	0.982	0.967	0.94	0.97	1.084	0.902	1.003	1.014	1.089	1.072	1.043	1.075	1.202	1.112	1.125	0.968	0.953	0.927	0.956	1.069	0.989
	FALSE	High	Master Protein	P53396-1	ATP-citrate synthase [OS=Homo sapiens]	0	146.589	25	25	113	25	1101	120.8	7.33	292.31	25				Pf00285, Pf00549, Pf02629, Pf16114	101132535; 47	ACLY	A0A024R1T9; A0A2I2ZLM6; B4DIM0; B4E3P0; hsa:47; P53396; Q13037; Q9BRL0	ENSG00000131473; ENSGGOG00000003570	Neutrophil degranulation; ChREBP activates metabolic gene expression; Fatty acyl-CoA biosynthesis	Sterol regulatory element-binding proteins (SREBP) signaling; TCA cycle and deficiency of pyruvate dehydrogenase complex (PDHc); Fatty acid biosynthesis; Amino acid metabolism; Lipid metabolism pathway; Clear cell renal cell carcinoma pathways; Metabolic reprogramming in colon cancer	10	0	0.93	0.943	0.92	0.973	0.947	0.88	0.953	0.94	1.057	1.071	1.045	1.106	1.075	1.083	1.068	0.989	1.003	0.978	1.035	1.007	1.014
	FALSE	High	Master Protein	Q04695	Keratin, type I cytoskeletal 17 [OS=Homo sapiens]	0	143.68	59	26	162	14	432	48.1	5.02	387.93	26				Pf00038	3872	KRT17	A5Z1M9; A5Z1N0; A5Z1N1; A5Z1N2; A6NDV6; A6NKQ2; hsa:3872; Q04695; Q6IP98; Q8N1P6	ENSG00000128422	Formation of the cornified envelope	1p36 copy number variation syndrome	3	0	0.676	0.897	0.861	1.15	0.643	1.007	0.588	1.411	0.671	0.891	0.854	1.142	0.638	0.583	1.401	0.479	0.636	0.61	0.815	0.456	0.416
	FALSE	High	Master Protein	P55072	Transitional endoplasmic reticulum ATPase [OS=Homo sapiens]	0	140.319	39	25	112	25	806	89.3	5.26	249.7	25				Pf00004, Pf02359, Pf02933, Pf09336, Pf17862	7415	VCP	B2R5T8; hsa:7415; P55072; Q0V924; Q2TAI5; Q969G7; Q9UCD5	ENSG00000165280	Aggrephagy; Neutrophil degranulation; HSF1 activation; ABC-family proteins mediated transport; Hedgehog ligand biogenesis; Hh mutants are degraded by ERAD; Defective CFTR causes cystic fibrosis; Neddylation; KEAP1-NFE2L2 pathway; RHOH GTPase cycle; E3 ubiquitin ligases ubiquitinate target proteins; Attachment and Entry; Attachment and Entry; Ovarian tumor domain proteases; Josephin domain DUBs; P…	Alstrom syndrome; Clock-controlled autophagy in bone metabolism	20	0	1.068	1.039	1.086	1.09	1.115	1.004	1.188	1.055	1.064	1.035	1.082	1.086	1.111	1.183	1.051	1.013	0.985	1.029	1.033	1.057	1.126
	FALSE	High	Master Protein	P05166-1	propionyl-CoA carboxylase beta chain, mitochondrial [OS=Homo sapiens]	0	138.194	43	18	105	18	539	58.2	7.64	265.99	18				Pf01039	5096	PCCB	B7Z2Z4; hsa:5096; P05166; Q16813; Q96CX0	ENSG00000114054	Biotin transport and metabolism; Defective HLCS causes multiple carboxylase deficiency; Propionyl-CoA catabolism	Primary ovarian insufficiency	4	0	0.926	1.026	0.879	1.007	0.82	0.87	0.997	0.962	1.065	1.18	1.011	1.158	0.942	1.146	1.106	0.963	1.067	0.914	1.047	0.852	1.037
	FALSE	High	Master Protein	P09874	Poly [ADP-ribose] polymerase 1 [OS=Homo sapiens]	0	136.812	28	23	92	23	1014	113	8.88	237.84	23				Pf00533, Pf00644, Pf00645, Pf02877, Pf05406, Pf08063	142	PARP1	B1ANJ4; hsa:142; P09874; Q8IUZ9	ENSG00000143799	SUMOylation of DNA damage response and repair proteins; Downregulation of SMAD2/3:SMAD4 transcriptional activity; HDR through MMEJ (alt-NHEJ); Formation of Incision Complex in GG-NER; DNA Damage Recognition in GG-NER; vRNA Synthesis; POLB-Dependent Long Patch Base Excision Repair; Dual Incision in GG-NER	Corticotropin-releasing hormone signaling pathway; Nanoparticle triggered regulated necrosis; Fas ligand pathway and stress induction of heat shock proteins; NAD metabolism, sirtuins and aging; NAD+ metabolism; NAD+ biosynthetic pathways; Breast cancer pathway; Acute viral myocarditis; Joubert syndrome; Male infertility; Base excision repair; IL-18 signaling pathway; DNA repair pathways, full net…	26	0	1.041	1.025	0.955	1.088	1.058	1.004	1.165	1.051	1.037	1.021	0.952	1.084	1.054	1.161	1.047	0.99	0.975	0.909	1.035	1.006	1.109
	FALSE	High	Master Protein	P19338	Nucleolin [OS=Homo sapiens]	0	135.617	35	24	142	24	710	76.6	4.7	311.43	24				Pf00076	4691	NCL	hsa:4691; P19338; Q53SK1; Q8NB06; Q9UCF0; Q9UDG1	ENSG00000115053	Major pathway of rRNA processing in the nucleolus and cytosol	Pathogenic Escherichia coli infection; VEGFA-VEGFR2 signaling	3	0	0.953	0.935	0.945	0.888	0.912	0.858	1.094	0.932	1.11	1.089	1.1	1.035	1.062	1.274	1.086	1.022	1.003	1.013	0.953	0.978	1.173
	FALSE	High	Master Protein	P78527	DNA-dependent protein kinase catalytic subunit [OS=Homo sapiens]	0	135.509	9	34	74	34	4128	468.8	7.12	169.43	34				Pf00454, Pf02259, Pf02260, Pf08163, Pf19704, Pf20502	5591	PRKDC	hsa:5591; P78527; P78528; Q13327; Q13337; Q14175; Q59H99; Q7Z611; Q96SE6; Q9UME3	ENSG00000253729	E3 ubiquitin ligases ubiquitinate target proteins; Cytosolic sensors of pathogen-associated DNA ; Nonhomologous End-Joining (NHEJ); IRF3-mediated induction of type I IFN	miRNA regulation of DNA damage response; Cell cycle; Retinoblastoma gene in cancer; Fas ligand pathway and stress induction of heat shock proteins; Pathways affected in adenoid cystic carcinoma; ATM signaling in development and disease ; Non-homologous end joining; Osteoblast differentiation and related diseases; DNA repair pathways, full network; DNA damage response	14	0	0.991	1.1	0.937	1.021	0.955	0.987	1.034	0.99	1.005	1.115	0.949	1.035	0.967	1.048	1.003	1.001	1.111	0.946	1.031	0.964	1.045
	FALSE	High	Master Protein	Q00839-2	Isoform Short of Heterogeneous nuclear ribonucleoprotein U [OS=Homo sapiens]	0	135	27	17	104	17	806	88.9	5.78	273.08	17						HNRNPU	Q00839-2				0	0	0.947	0.959	0.906	0.973	0.988	0.859	1.072	0.917	1.102	1.116	1.055	1.132	1.15	1.247	1.068	1.032	1.045	0.988	1.06	1.077	1.168
	FALSE	High	Master Protein	P11586	C-1-tetrahydrofolate synthase, cytoplasmic [OS=Homo sapiens]	0	130.895	28	24	85	23	935	101.5	7.3	238.81	24											0	1	1.013	0.981	0.948	1.042	1.055	0.957	1	0.994	1.058	1.025	0.99	1.089	1.102	1.044	1.039	1.019	0.986	0.953	1.048	1.061	1.005
	FALSE	High	Master Protein	P25205	DNA replication licensing factor mcm3 [OS=Homo sapiens]	0	129.676	38	28	85	28	808	90.9	5.77	203.32	28				Pf00493, Pf14551, Pf17207, Pf17855	4172	MCM3	B4DWW4; hsa:4172; P25205; Q92660; Q9BTR3; Q9NUE7	ENSG00000112118	Orc1 removal from chromatin; Assembly of the pre-replicative complex; Activation of ATR in response to replication stress; Activation of the pre-replicative complex; Unwinding of DNA	Cell cycle; Retinoblastoma gene in cancer; Ciliary landscape; G1 to S cell cycle control; DNA replication; 10q11.21q11.23 copy number variation syndrome	12	0	1.036	1.024	0.969	1.033	1.056	0.951	1.061	1.005	1.089	1.077	1.019	1.086	1.11	1.116	1.056	1.031	1.019	0.965	1.028	1.051	1.056
	FALSE	High	Master Protein	P07437	tubulin beta chain [OS=Homo sapiens]	0	129.23	34	13	200	2	444	49.6	4.89	555.57	13				Pf00091, Pf03953	203068	TUBB	hsa:203068; P05218; P07437; Q8WUC1; Q9CY33	ENSG00000183311; ENSG00000196230; ENSG00000224156; ENSG00000227739; ENSG00000229684; ENSG00000232421; ENSG00000232575; ENSG00000235067	Potential therapeutics for SARS; Recruitment of NuMA to mitotic centrosomes; Regulation of PLK1 Activity at G2/M Transition; Loss of Nlp from mitotic centrosomes; Recruitment of mitotic centrosome proteins and complexes; Anchoring of the basal body to the plasma membrane; AURKA Activation by TPX2; Neutrophil degranulation	Alzheimer's disease and miRNA effects; Pathogenic Escherichia coli infection; Parkin-ubiquitin proteasomal system pathway; Opioid receptor pathways; Alzheimer's disease	14	2	1.015	1.037	0.999	1.012	1.009	0.967	0.957	0.936	1.049	1.072	1.032	1.046	1.043	0.989	0.967	1.084	1.108	1.067	1.081	1.078	1.022
	FALSE	High	Master Protein	Q9BQE3	Tubulin alpha-1C chain [OS=Homo sapiens]	0	128.525	47	16	141	2	449	49.9	5.1	375.83	16				Pf00091, Pf03953	84790	TUBA1C	hsa:84790; Q9BQE3	ENSG00000167553	Recruitment of NuMA to mitotic centrosomes; COPI-dependent Golgi-to-ER retrograde traffic; COPI-mediated anterograde transport; HCMV Early Events; Intraflagellar transport; Recycling pathway of L1; Separation of Sister Chromatids; The role of GTSE1 in G2/M progression after G2 checkpoint; Translocation of SLC2A4 (GLUT4) to the plasma membrane; Microtubule-dependent trafficking of connexons from G…	Alzheimer's disease and miRNA effects; Pathogenic Escherichia coli infection; Parkin-ubiquitin proteasomal system pathway; VEGFA-VEGFR2 signaling; Alzheimer's disease	35	15	1.007	0.95	0.952	0.942	1.011	0.868	1.125	0.975	1.16	1.095	1.098	1.086	1.165	1.296	1.123	1.033	0.974	0.977	0.967	1.037	1.154
	FALSE	High	Master Protein	P06576	ATP synthase subunit beta, mitochondrial [OS=Homo sapiens]	0	127.216	43	14	88	14	529	56.5	5.4	240.4	14				Pf00006, Pf02874	506	ATP5F1B	A8K4X0; hsa:506; P06576; Q14283	ENSG00000110955	Transcriptional activation of mitochondrial biogenesis; Mitochondrial protein import; Cristae formation; Formation of ATP by chemiosmotic coupling	Electron transport chain: OXPHOS system in mitochondria; 7q11.23 copy number variation syndrome; Oxidative phosphorylation	7	0	1.016	0.971	0.967	0.88	0.931	0.916	0.997	0.941	1.109	1.06	1.056	0.961	1.016	1.089	1.027	1.08	1.032	1.027	0.935	0.989	1.06
	FALSE	High	Master Protein	P42704	Leucine-rich PPR motif-containing protein, mitochondrial [OS=Homo sapiens]	0	126.472	22	25	73	25	1394	157.8	6.13	175.74	25				Pf01535	10128	LRPPRC	A0PJE3; A8K1V1; hsa:10128; P42704; Q53PC0; Q53QN7; Q6ZUD8; Q7Z7A6; Q96D84	ENSG00000138095	Respiratory electron transport; TP53 Regulates Metabolic Genes; Cytoprotection by HMOX1	Ciliary landscape	4	0	1.033	1.04	1.046	0.881	1.029	0.915	1.071	1.072	1.129	1.137	1.143	0.963	1.124	1.17	1.171	0.964	0.971	0.976	0.822	0.96	0.999
	FALSE	High	Master Protein	Q9HCC0-1	Methylcrotonoyl-CoA carboxylase beta chain, mitochondrial [OS=Homo sapiens]	0	125.698	43	17	91	17	563	61.3	7.68	253.34	17				Pf01039	64087	MCCC2	A0A140VK29; A6NIY9; hsa:64087; Q96C27; Q9HCC0; Q9Y4L7	ENSG00000131844	Biotin transport and metabolism; Branched-chain amino acid catabolism; Defective HLCS causes multiple carboxylase deficiency		3	0	0.96	1.03	0.915	0.962	0.964	0.986	0.954	1.011	0.974	1.045	0.928	0.976	0.978	0.967	1.025	0.95	1.019	0.905	0.952	0.954	0.944
	FALSE	High	Master Protein	P68371	Tubulin beta-4B chain [OS=Homo sapiens]	0	121.022	34	13	168	1	445	49.8	4.89	476.86	13				Pf00091, Pf03953	10383	TUBB4B	A2BFA2; hsa:10383; P05217; P68371	ENSG00000188229	MHC class II antigen presentation; COPI-mediated anterograde transport; HCMV Early Events; Formation of tubulin folding intermediates by CCT/TriC; Prefoldin mediated transfer of substrate to CCT/TriC; Neutrophil degranulation; Recycling pathway of L1; Translocation of SLC2A4 (GLUT4) to the plasma membrane; RHO GTPases activate IQGAPs; RHO GTPases Activate Formins; Intraflagellar transport; COPI-d…	Alzheimer's disease and miRNA effects; Pathogenic Escherichia coli infection; Parkin-ubiquitin proteasomal system pathway; Alzheimer's disease	41	17	1.023	1.016	1.072	0.991	1.076	0.921	1.111	0.949	1.11	1.103	1.164	1.076	1.168	1.206	1.03	1.078	1.07	1.13	1.045	1.134	1.171
	FALSE	High	Master Protein	P33993-1	DNA replication licensing factor MCM7 [OS=Homo sapiens]	0	120.681	39	24	74	24	719	81.3	6.46	176.83	24				Pf00493, Pf14551, Pf17207, Pf17855	4176	MCM7	A0A0S2Z4A5; A4D2A1; A4D2A2; E9PGN9; hsa:4176; P33993; Q15076; Q96D34; Q96GL1	ENSG00000166508	Orc1 removal from chromatin; Assembly of the pre-replicative complex; Activation of ATR in response to replication stress; Activation of the pre-replicative complex; Unwinding of DNA	miRNA regulation of DNA damage response; Cell cycle; Retinoblastoma gene in cancer; Ciliary landscape; G1 to S cell cycle control; DNA replication; 10q11.21q11.23 copy number variation syndrome	13	0	0.984	1.004	0.984	0.997	0.982	0.904	1.11	0.953	1.088	1.11	1.088	1.102	1.085	1.227	1.053	1.033	1.053	1.033	1.047	1.031	1.165
	FALSE	High	Master Protein	P12277	Creatine kinase B-type [OS=Homo sapiens]	0	120.568	31	9	109	9	381	42.6	5.59	342.81	9				Pf00217, Pf02807	1152	CKB	A8K236; B2R5R4; hsa:1152; P12277; Q2LE07; Q6FG40; Q9UC66	ENSG00000166165	RND3 GTPase cycle; Creatine metabolism		2	0	1.029	0.982	0.994	0.992	1.103	0.944	1.017	0.925	1.091	1.041	1.053	1.051	1.169	1.078	0.98	1.114	1.062	1.075	1.073	1.193	1.1
	FALSE	High	Master Protein	P60709	Actin, cytoplasmic 1 [OS=Homo sapiens]	0	119.724	33	9	86	3	375	41.7	5.48	266.76	9				Pf00022	60	ACTB	hsa:60; P02570; P60709; P70514; P99021; Q11211; Q64316; Q75MN2; Q96B34; Q96HG5	ENSG00000075624	Translocation of SLC2A4 (GLUT4) to the plasma membrane; UCH proteinases; Regulation of actin dynamics for phagocytic cup formation; FCGR3A-mediated phagocytosis; Recycling pathway of L1; Sensory processing of sound by inner hair cells of the cochlea; Sensory processing of sound by outer hair cells of the cochlea; RHO GTPases Activate WASPs and WAVEs; RHO GTPases activate IQGAPs; RHO GTPases Activ…	Arrhythmogenic right ventricular cardiomyopathy; Pathogenic Escherichia coli infection; Common pathways underlying drug addiction; Myometrial relaxation and contraction pathways; Focal adhesion; Fas ligand pathway and stress induction of heat shock proteins; Ebola virus infection in host; Acute viral myocarditis; Thermogenesis; Mechanoregulation and pathology of YAP/TAZ via Hippo and non-Hippo me…	47	8	0.984	1.075	0.967	0.996	1.129	0.967	1.211	1.009	1.017	1.112	1	1.03	1.168	1.252	1.044	0.975	1.065	0.958	0.986	1.119	1.199
	FALSE	High	Master Protein	Q7L014	probable ATP-dependent RNA helicase DDX46 [OS=Homo sapiens]	0	118.322	23	22	56	22	1031	117.3	9.29	120.98	22				Pf00270, Pf00271	9879	DDX46	hsa:9879; O94894; Q7L014; Q96EI0; Q9Y658	ENSG00000145833	mRNA Splicing - Major Pathway		1	0	1.097	1.091	1.054	1.088	1.089	0.909	1.097	1.026	1.207	1.2	1.16	1.197	1.198	1.207	1.129	1.069	1.063	1.027	1.06	1.061	1.069
	FALSE	High	Master Protein	P48643	T-complex protein 1 subunit epsilon [OS=Homo sapiens]	0	118.287	39	16	96	15	541	59.6	5.66	241.39	16				Pf00118	22948	CCT5	A8JZY8; A8K2X8; B4DYD8; hsa:22948; P48643	ENSG00000150753	Formation of tubulin folding intermediates by CCT/TriC; BBSome-mediated cargo-targeting to cilium; Association of TriC/CCT with target proteins during biosynthesis; Cooperation of PDCL (PhLP1) and TRiC/CCT in G-protein beta folding; Prefoldin mediated transfer of substrate to CCT/TriC; Folding of actin by CCT/TriC	16p11.2 proximal deletion syndrome	7	0	1.014	1.064	0.986	0.924	1.114	0.985	1.126	1.033	1.03	1.081	1.001	0.938	1.131	1.143	1.049	0.982	1.031	0.955	0.894	1.079	1.09
	FALSE	High	Master Protein	Q15155	Nodal modulator 1 [OS=Homo sapiens]	0	118.156	18	16	53	1	1222	134.2	5.81	145.8	16				Pf13620, Pf17802	23420	NOMO1	hsa:23420; P78421; Q15155; Q8IW21; Q96DG0	ENSG00000103512; ENSG00000274779			0	0	0.933	0.928	1.308	0.84	0.899	0.82	0.01	1.034	1.137	1.131	1.594	1.023	1.095	0.01	1.26	0.902	0.897	1.265	0.812	0.869	0.01
	FALSE	High	Master Protein	P13010	X-ray repair cross-complementing protein 5 [OS=Homo sapiens]	0	117.309	29	15	77	15	732	82.7	5.81	199.29	15				Pf02735, Pf03730, Pf03731, Pf08785	7520	XRCC5	A8K3X5; hsa:7520; P13010; Q0Z7V0; Q4VBQ5; Q53HH7; Q7M4N0; Q9UCQ0; Q9UCQ1	ENSG00000079246	Neutrophil degranulation; Cytosolic sensors of pathogen-associated DNA ; Nonhomologous End-Joining (NHEJ); 2-LTR circle formation; IRF3-mediated induction of type I IFN	Non-homologous end joining; Male infertility; DNA repair pathways, full network; p53 transcriptional gene network; 10q11.21q11.23 copy number variation syndrome	10	0	1.048	1.004	0.988	1.111	1.109	0.999	1.112	1.088	1.05	1.005	0.99	1.112	1.111	1.114	1.09	0.963	0.922	0.908	1.02	1.019	1.022
	FALSE	High	Master Protein	Q9BVA1	Tubulin beta-2B chain [OS=Homo sapiens]	0	117.191	31	12	177	2	445	49.9	4.89	512.69	12				Pf00091, Pf03953	347733	TUBB2B	A8K068; hsa:347733; Q9BVA1	ENSG00000137285	MHC class II antigen presentation; COPI-independent Golgi-to-ER retrograde traffic; Recycling pathway of L1; Separation of Sister Chromatids; The role of GTSE1 in G2/M progression after G2 checkpoint; Translocation of SLC2A4 (GLUT4) to the plasma membrane; Recruitment of NuMA to mitotic centrosomes; Intraflagellar transport; COPI-dependent Golgi-to-ER retrograde traffic; Microtubule-dependent tra…	Alzheimer's disease and miRNA effects; Pathogenic Escherichia coli infection; Parkin-ubiquitin proteasomal system pathway; Alzheimer's disease	34	0	1.008	0.981	0.92	0.958	1.027	0.9	0.01	1.026	1.12	1.09	1.022	1.064	1.141	0.01	1.14	0.983	0.956	0.897	0.934	1.001	0.01
	FALSE	High	Master Protein	P07195	L-lactate dehydrogenase B chain [OS=Homo sapiens]	0	116.828	37	11	146	10	334	36.6	6.05	394.92	11				Pf00056, Pf02866	3945	LDHB	hsa:3945; P07195	ENSG00000111716	Pyruvate metabolism	Clear cell renal cell carcinoma pathways; CCL18 signaling pathway; Glycolysis and gluconeogenesis	4	0	1.005	0.916	0.925	0.958	1.087	0.958	0.943	1.024	1.049	0.956	0.966	1.001	1.135	0.984	1.069	0.981	0.895	0.904	0.936	1.062	0.921
	FALSE	High	Master Protein	Q5JPE7	NODAL modulator 2 [OS=Homo sapiens]	0	116.01	17	16	54	1	1267	139.4	5.76	143.93	16				Pf13620, Pf17802	283820	NOMO2	hsa:283820; Q4G177; Q5JPE7	ENSG00000185164			0	16	1.073	0.971	0.908	0.843	1.01	0.88	1.045	1.088	1.22	1.104	1.031	0.958	1.148	1.187	1.236	0.987	0.893	0.834	0.775	0.929	0.96
	FALSE	High	Master Protein	P49321	Nuclear autoantigenic sperm protein [OS=Homo sapiens]	0	115.682	30	18	62	18	788	85.2	4.3	141.57	18				Pf10516	4678	NASP	A8K6H2; B4DQP3; D3DQ07; F5H3J2; hsa:4678; P49321; Q53GW5; Q5T622; Q5T625; Q96A69; Q9BTW2	ENSG00000132780			0	0	1.138	1.176	1.126	1.043	1.192	1.1	1.175	1.109	1.035	1.069	1.023	0.948	1.084	1.068	1.008	1.026	1.06	1.015	0.94	1.075	1.06
	FALSE	High	Master Protein	P49368-1	T-complex protein 1 subunit gamma [OS=Homo sapiens]	0	115.118	33	17	86	17	545	60.5	6.49	204.95	17				Pf00118	100975912; 7203	CCT3	A0A2R9CAM9; A6NE14; hsa:7203; P49368; pps:100975912; Q5SZY1; Q9BR64	ENSG00000163468; ENSPPAG00000042161	Cooperation of PDCL (PhLP1) and TRiC/CCT in G-protein beta folding; Formation of tubulin folding intermediates by CCT/TriC; BBSome-mediated cargo-targeting to cilium; Association of TriC/CCT with target proteins during biosynthesis; Prefoldin mediated transfer of substrate to CCT/TriC; Folding of actin by CCT/TriC	16p11.2 proximal deletion syndrome	7	0	0.992	1.037	0.924	1.063	1.049	1.047	0.979	1.045	0.948	0.99	0.883	1.016	1.002	0.935	0.999	0.949	0.992	0.884	1.017	1.004	0.936
	FALSE	High	Master Protein	P33991	DNA replication licensing factor MCM4 [OS=Homo sapiens]	0	113.979	24	17	56	17	863	96.5	6.74	146.49	17				Pf00493, Pf14551, Pf17207, Pf17855	4173	MCM4	hsa:4173; P33991; Q8NEH1; Q99658	ENSG00000104738	Orc1 removal from chromatin; Assembly of the pre-replicative complex; Activation of ATR in response to replication stress; Activation of the pre-replicative complex; Unwinding of DNA	Cell cycle; Gastric cancer network 1; Retinoblastoma gene in cancer; Ciliary landscape; G1 to S cell cycle control; DNA replication; 10q11.21q11.23 copy number variation syndrome	13	0	1.035	1.071	1.05	1.024	1.077	0.933	1.051	0.982	1.109	1.148	1.125	1.098	1.154	1.127	1.053	1.053	1.091	1.069	1.043	1.097	1.07
	FALSE	High	Master Protein	P63104-1	14-3-3 protein zeta/delta [OS=Homo sapiens]	0	111.845	62	12	121	9	245	27.7	4.79	337.73	12				Pf00244	100030704; 100127113; 100173609; 100411134; 100484483; 100596460; 100672224; 100727182; 100913480; 100977477; 101012101; 101021050; 101151099; 101331119; 101351914; 101384625; 101687663; 101721954; 101968271; 102019696; 102115184; 102175223; 102283808; 102742022; 102765675; 103004481; 103085559; 103121925; 103191924; 103261347; 103732836; 105005492; 105302907; 105476048; 105504209; 105542098; 105…	LOC101351914; LOC111146608; Ywhaz; YWHAZ	A0A096NQ71; A0A097C2Z1; A0A1D5QAJ7; A0A1S3ABR1; A0A1U7TL92; A0A250XWX3; A0A286XIL7; A0A2I2UD77; A0A2I3GBB0; A0A2J8PMJ1; A0A2J8UFH0; A0A2K5DCH7; A0A2K5KE38; A0A2K5L5H7; A0A2K5SHP3; A0A2K5TVK5; A0A2K5YR93; A0A2K6DL02; A0A2K6SRG4; A0A2R9BQD0; A0A2U3W322; A0A2U3YQG6; A0A2U4AHZ7; A0A2Y9GYG0; A0A2Y9JAB1; A0A2Y9PAR8; A0A2Y9QK13; A0A340XXA5; A0A344MNR9; A0A383ZE89; A0A384BYY2; A0A3Q7NYD6; A0A3Q7S418; A0A…	ENSAMEG00000000328; ENSANAG00000027160; ENSBGRG00000009704; ENSBIXG00000019500; ENSBIXG00005001276; ENSBMSG00010017904; ENSBTAG00000000236; ENSCAFG00000000580; ENSCAFG00845028920; ENSCANG00000043345; ENSCATG00000024186; ENSCCAG00000037757; ENSCCNG00000015730; ENSCHIG00000020223; ENSCJAG00000015844; ENSCLAG00000004303; ENSCPOG00000040522; ENSCWAG00000015721; ENSDLEG00000002530; ENSEASG00005002806;…	Translocation of SLC2A4 (GLUT4) to the plasma membrane; TP53 Regulates Metabolic Genes; Interleukin-3, Interleukin-5 and GM-CSF signaling; Activation of BAD and translocation to mitochondria ; Rap1 signalling; RHO GTPases activate PKNs; Chk1/Chk2(Cds1) mediated inactivation of Cyclin B:Cdk1 complex; Regulation of localization of FOXO transcription factors; Deactivation of the beta-catenin transac…	Calcium regulation in cardiac cell; Cell cycle; Cell cycle; Prolactin signaling pathway; Pathogenic Escherichia coli infection; Myometrial relaxation and contraction pathways; SIDS susceptibility pathways; Pathogenic Escherichia coli infection; Myometrial relaxation and contraction pathways; Hepatitis B infection; GDNF signaling; Calcium regulation in cardiac cells; Sudden infant death syndrome (…	40	0	0.958	0.987	0.96	0.956	1.025	0.935	0.945	0.987	1.024	1.056	1.026	1.022	1.095	1.011	1.055	0.97	1	0.972	0.969	1.038	0.958
	FALSE	High	Master Protein	Q08211	Atp-dependent rna helicase a [OS=Homo sapiens]	0	111.003	19	22	66	22	1270	140.9	6.84	165.8	22				Pf00035, Pf00270, Pf00271, Pf04408, Pf07717	1660	DHX9	B2RNV4; hsa:1660; Q05CI5; Q08211; Q12803; Q32Q22; Q5VY62; Q6PD69; Q99556	ENSG00000135829	mRNA Splicing - Major Pathway; RIP-mediated NFkB activation via ZBP1; DEx/H-box helicases activate type I IFN and inflammatory cytokines production	MECP2 and associated Rett syndrome; mRNA processing	5	0	0.933	0.876	0.854	0.923	0.907	0.879	0.9	0.933	1.06	0.996	0.971	1.049	1.031	1.023	1.061	0.999	0.939	0.915	0.989	0.971	0.964
	FALSE	High	Master Protein	P33176	Kinesin-1 heavy chain [OS=Homo sapiens]	0	110.514	27	21	61	21	963	109.6	6.51	160.59	21				Pf00225	3799	KIF5B	A0AVB2; hsa:3799; P33176; Q5VZ85	ENSG00000170759	COPI-dependent Golgi-to-ER retrograde traffic; MHC class II antigen presentation; Kinesins; Signaling by ALK fusions and activated point mutants; Insulin processing; Nuclear events stimulated by ALK signaling in cancer; RHO GTPases activate KTN1	Alzheimer's disease and miRNA effects; Envelope proteins and their potential roles in EDMD physiopathology; Insulin signaling; CCL18 signaling pathway; Alzheimer's disease	12	0	1.004	1.025	1.014	1.019	1.049	0.976	1.004	1.054	1.029	1.051	1.04	1.045	1.075	1.029	1.08	0.953	0.973	0.962	0.967	0.995	0.953
	FALSE	High	Master Protein	P07814	Bifunctional glutamate/proline--tRNA ligase [OS=Homo sapiens]	0	108.228	20	26	69	25	1512	170.5	7.33	159.4	26				Pf00043, Pf00458, Pf00587, Pf00749, Pf03129, Pf03950, Pf09180	2058	EPRS1	A0AVA9; B9EGH3; hsa:2058; P07814; Q05BP6; Q05DF8; Q5DSM1; Q5H9S5; Q6PD57; Q86X73	ENSG00000136628	tRNA modification in the nucleus and cytosol; Selenoamino acid metabolism; Cytosolic tRNA aminoacylation	Parkinson's disease pathway; VEGFA-VEGFR2 signaling; Amino acid metabolism	6	1	0.989	0.971	0.97	1.035	1.032	0.985	0.98	1.041	1.004	0.986	0.985	1.05	1.047	0.995	1.057	0.949	0.933	0.932	0.994	0.991	0.942
	FALSE	High	Master Protein	P06748	Nucleophosmin [OS=Homo sapiens]	0	107.105	52	12	68	12	294	32.6	4.78	214.85	12				Pf03066, Pf16276	4869	NPM1	A8K3N7; B5BU00; D3DQL6; hsa:4869; P06748; P08693; Q12826; Q13440; Q13441; Q14115; Q5EU94; Q5EU95; Q5EU96; Q5EU97; Q5EU98; Q5EU99; Q6V962; Q8WTW5; Q96AT6; Q96DC4; Q96EA5; Q9BYG9; Q9UDJ7	ENSG00000181163	TP53 regulates transcription of additional cell cycle genes whose exact role in the p53 pathway remain uncertain; Nuclear import of Rev protein; Deposition of new CENPA-containing nucleosomes at the centromere; SUMOylation of transcription cofactors; ALK mutants bind TKIs; Signaling by ALK fusions and activated point mutants; Nuclear events stimulated by ALK signaling in cancer; TFAP2A acts as a …		9	0	1.043	1.03	0.976	1.051	1.12	0.966	1.134	1.062	1.08	1.066	1.01	1.088	1.159	1.173	1.099	0.982	0.97	0.919	0.99	1.055	1.067
	FALSE	High	Master Protein	P60842	Eukaryotic initiation factor 4A-I [OS=Homo sapiens]	0	105.776	34	12	123	11	406	46.1	5.48	323.26	12				Pf00270, Pf00271	1973	EIF4A1	B2R6L8; D3DTP9; hsa:1973; J3QLC4; P04765; P60842; Q5U018; Q61516	ENSG00000161960	ISG15 antiviral mechanism; Deadenylation of mRNA; L13a-mediated translational silencing of Ceruloplasmin expression; Translation initiation complex formation; Ribosomal scanning and start codon recognition; GTP hydrolysis and joining of the 60S ribosomal subunit	Translation factors; Fragile X syndrome; Translation inhibitors in chronically activated PDGFRA cells; Interferon type I signaling pathways	11	1	1	1.005	0.997	1.009	1.062	0.946	1.128	1.022	1.057	1.063	1.053	1.067	1.122	1.193	1.081	0.978	0.983	0.975	0.987	1.038	1.104
	FALSE	High	Master Protein	P67809	Nuclease-sensitive element-binding protein 1 [OS=Homo sapiens]	0	104.375	39	10	73	7	324	35.9	9.88	218.07	10				Pf00313	4904	YBX1	hsa:4904; P16990; P16991; P67809; Q14972; Q15325; Q5FVF0	ENSG00000065978	mRNA Splicing - Major Pathway; mRNA Splicing - Minor Pathway; Processing of Capped Intron-Containing Pre-mRNA; SMAD2/SMAD3:SMAD4 heterotrimer regulates transcription; Noncanonical activation of NOTCH3	Brain-derived neurotrophic factor (BDNF) signaling pathway; MECP2 and associated Rett syndrome; mRNA processing; Sudden infant death syndrome (SIDS) susceptibility pathways	9	3	1.054	0.977	1.04	0.967	0.993	1.047	1.08	1.015	1.007	0.934	0.994	0.924	0.948	1.031	0.969	1.039	0.963	1.025	0.953	0.978	1.064
	FALSE	High	Master Protein	P04844-1	Dolichyl-diphosphooligosaccharide--protein glycosyltransferase subunit 2 [OS=Homo sapiens]	0	104.36	25	11	59	11	631	69.2	5.69	191.14	11				Pf05817	6185	RPN2	hsa:6185; P04844; Q5JYR6; Q6IBA5; Q96E21; Q9BUQ3; Q9UBE1	ENSG00000118705	SRP-dependent cotranslational protein targeting to membrane; Asparagine N-linked glycosylation; Maturation of spike protein	Proteasome degradation; N-glycan biosynthesis	5	0	1.022	1.018	0.942	1.019	1.028	0.896	1.005	0.977	1.14	1.136	1.052	1.138	1.147	1.122	1.091	1.045	1.042	0.964	1.043	1.052	1.028
	FALSE	High	Master Protein	P04406-1	glyceraldehyde-3-phosphate dehydrogenase [OS=Homo sapiens]	0	103.215	42	12	167	12	335	36	8.46	456.84	12				Pf00044, Pf02800	100978702; 100991849; 101154517; 2597; 451783	GAPDH; HEL-S-162eP; LOC117800120	A0A2J8JEW8; A0A2R9BWP9; A0A6B0SDR2; A0A6D2X996; A0A7N5JUC0; A0A8C0GXV5; E7EUT4; G3R288; ggo:101154517; H2Q5A6; hsa:2597; P00354; P04406; pps:100978702; pps:100991849; Q53X65; V9HVZ4	ENSAMEG00000025937; ENSCABG00000011114; ENSG00000111640; ENSGGOG00000009553; ENSPPAG00000039909; ENSPTRG00000004577	Glycolysis; Gluconeogenesis	Cori cycle; Alzheimer's disease and miRNA effects; HIF1A and PPARG regulation of glycolysis; VEGFA-VEGFR2 signaling; Clear cell renal cell carcinoma pathways; Metabolic reprogramming in colon cancer; Aerobic glycolysis; 7q11.23 copy number variation syndrome; Glycolysis in senescence; Alzheimer's disease; Sildenafil treatment; Glycolysis and gluconeogenesis; Sudden infant death syndrome (SIDS) su…	15	0	0.989	0.957	1.055	1.017	1.055	1.042	0.907	1.037	0.949	0.918	1.012	0.976	1.013	0.87	0.996	0.953	0.923	1.017	0.981	1.017	0.874
	FALSE	High	Master Protein	P40926	Malate dehydrogenase, mitochondrial [OS=Homo sapiens]	0	101.532	37	11	98	11	338	35.5	8.68	232.7	11				Pf00056, Pf02866	4191	MDH2	A8K414; B2RE78; B4DE44; E9PDB2; hsa:4191; O43682; P40926	ENSG00000146701	Gluconeogenesis; Citric acid cycle (TCA cycle)	Amino acid metabolism; Metabolic reprogramming in colon cancer; NAD metabolism in oncogene-induced senescence and mitochondrial dysfunction-associated senescence; Glycolysis and gluconeogenesis; TCA cycle (aka Krebs or citric acid cycle)	7	0	1.01	0.963	0.952	0.956	1.029	0.91	0.965	0.96	1.11	1.057	1.045	1.05	1.13	1.061	1.055	1.052	1.002	0.991	0.995	1.071	1.005
	FALSE	High	Master Protein	P62258-1	14-3-3 protein epsilon [OS=Homo sapiens]	0	99.883	67	15	143	12	255	29.2	4.74	332.19	15				Pf00244	100059962; 100658987; 100714396; 100975327; 101010193; 101040886; 101101425; 101319647; 101343175; 101383486; 101599112; 101684776; 101838994; 101955392; 101987858; 102023263; 102140425; 102278567; 102513261; 102539697; 102558685; 102911277; 102982286; 103002120; 103088362; 103111159; 103194085; 103263133; 103730504; 104670310; 104874899; 105003907; 105291867; 105471598; 105521605; 105553496; 105…	HEL2; LOC100753603; LOC101343175; LOC111151387; Ywhae; YWHAE	A0A091DRU5; A0A096P296; A0A0Q3U2H3; A0A0S3NUA9; A0A151MLG9; A0A1D5QKY2; A0A1S2ZJW8; A0A1U7QJL9; A0A1U7TMD4; A0A1V4K459; A0A218V1N9; A0A226MSM3; A0A250YDN5; A0A286XVS2; A0A287A2R9; A0A2J8JKI5; A0A2K5D7I3; A0A2K5I611; A0A2K5NRU3; A0A2K5YRS5; A0A2K6DWH2; A0A2K6QTN5; A0A2K6V4J6; A0A2R9AF76; A0A2U3W7H2; A0A2U4ANF3; A0A2Y9DKB0; A0A2Y9FI13; A0A2Y9IE15; A0A2Y9JVF9; A0A2Y9Q7R8; A0A337SCS9; A0A340WY69; A0A…	ENSABRG00000010257; ENSACCG00020005013; ENSACDG00005018368; ENSACOG00000009163; ENSANAG00000026325; ENSANIG00000011097; ENSAOWG00000014046; ENSAPLG00000007551; ENSBGRG00000013928; ENSBJAG00000009656; ENSBMSG00010018353; ENSBTAG00000005664; ENSCABG00000020724; ENSCAFG00000032226; ENSCAFG00040002324; ENSCAFG00845014071; ENSCANG00000029392; ENSCATG00000042667; ENSCCNG00000016823; ENSCGRG00001009921;…	TP53 Regulates Metabolic Genes; RAB GEFs exchange GTP for GDP on RABs; Regulation of HSF1-mediated heat shock response; Translocation of SLC2A4 (GLUT4) to the plasma membrane; Recruitment of NuMA to mitotic centrosomes; Regulation of PLK1 Activity at G2/M Transition; Loss of Nlp from mitotic centrosomes; Recruitment of mitotic centrosome proteins and complexes; Anchoring of the basal body to the …	Calcium regulation in cardiac cell; Cell cycle; Myometrial relaxation and contraction pathways; Cell cycle; Myometrial relaxation and contraction pathways; SIDS susceptibility pathways; Myometrial relaxation and contraction pathways; Myometrial relaxation and contraction pathways; VEGFA-VEGFR2 signaling; TNF-alpha NF-kB signaling pathway; Alpha 6 beta 4 integrin signaling pathway; Calcium regulat…	97	4	1.021	1.008	1.008	1.037	1.092	0.937	1.038	0.986	1.09	1.076	1.076	1.107	1.166	1.108	1.052	1.036	1.022	1.022	1.052	1.108	1.053
	FALSE	High	Master Protein	Q14152	Eukaryotic translation initiation factor 3 subunit A [OS=Homo sapiens]	0	99.314	21	25	76	25	1382	166.5	6.79	161.69	25				Pf01399	8661	EIF3A	B1AMV5; B4DYS1; F5H335; hsa:8661; O00653; Q14152; Q15778	ENSG00000107581	L13a-mediated translational silencing of Ceruloplasmin expression; Translation initiation complex formation; Formation of a pool of free 40S subunits; Formation of the ternary complex, and subsequently, the 43S complex; Ribosomal scanning and start codon recognition; GTP hydrolysis and joining of the 60S ribosomal subunit	Translation factors; nsp1 from SARS-CoV-2 inhibits translation initiation in the host cell	8	0	0.988	0.964	0.988	0.937	0.973	0.94	1.066	0.956	1.052	1.025	1.051	0.997	1.036	1.134	1.017	1.034	1.008	1.034	0.981	1.019	1.115
	FALSE	High	Master Protein	O15067	Phosphoribosylformylglycinamidine synthase [OS=Homo sapiens]	0	98.623	14	16	50	16	1338	144.6	5.76	142.97	16				Pf02769, Pf13507, Pf18072, Pf18076	5198	PFAS	A6H8V8; hsa:5198; O15067	ENSG00000178921	Purine ribonucleoside monophosphate biosynthesis		1	0	1.005	0.994	0.947	0.983	1.017	0.939	0.915	0.935	1.07	1.059	1.009	1.048	1.084	0.975	0.996	1.075	1.063	1.013	1.052	1.088	0.979
	FALSE	High	Master Protein	P35580	Myosin-10 [OS=Homo sapiens]	0	96.189	14	22	42	16	1976	228.9	5.54	98.96	22				Pf00063, Pf00612, Pf01576, Pf02736	4628	MYH10	B2RWP9; D3DTS1; F8VTL3; hsa:4628; P35580; Q12989; Q149N3; Q149N4; Q16087; Q4LE45; Q6PK16; Q9BWG0	ENSG00000133026	EPHA-mediated growth cone collapse; RHO GTPases activate PAKs; RHO GTPases activate CIT; Sema4D induced cell migration and growth-cone collapse; RHO GTPases activate PKNs; RHO GTPases Activate ROCKs	Regulation of actin cytoskeleton	7	0	0.837	0.896	0.813	0.793	0.766	0.901	0.862	0.929	0.929	0.995	0.903	0.881	0.85	0.957	1.032	0.901	0.964	0.875	0.854	0.824	0.928
	FALSE	High	Master Protein	P63244	Receptor of activated protein C kinase 1 [OS=Homo sapiens]	0	95.655	41	11	109	11	317	35.1	7.69	298.56	11				Pf00400	10399	RACK1	B3KTJ0; D3DWS0; hsa:10399; P25388; P63244; P99049; Q53HU2; Q5J8M6; Q5VLR4; Q6FH47	ENSG00000204628	Regulation of TNFR1 signaling; TNFR1-induced NF-kappa-B signaling pathway; TNFR1-mediated ceramide production	Androgen receptor signaling pathway; Brain-derived neurotrophic factor (BDNF) signaling pathway; VEGFA-VEGFR2 signaling; Measles virus infection; Angiotensin II receptor type 1 pathway; TROP2 regulatory signaling; Interferon type I signaling pathways	10	0	0.96	0.936	0.918	0.994	1.013	0.904	1.073	1.028	1.063	1.036	1.016	1.1	1.121	1.187	1.138	0.934	0.91	0.892	0.966	0.985	1.043
	FALSE	High	Master Protein	O00571	ATP-dependent RNA helicase DDX3X [OS=Homo sapiens]	0	94.466	31	18	57	17	662	73.2	7.18	137.19	18				Pf00270, Pf00271	1654	DDX3X	A8K538; B4E3E8; hsa:1654; O00571; O15536	ENSG00000215301	Neutrophil degranulation	Novel intracellular components of RIG-I-like receptor pathway; Hepatitis B infection	3	1	1.056	1.117	1.046	1.028	1.047	0.898	1.096	0.987	1.176	1.245	1.166	1.146	1.167	1.221	1.099	1.07	1.132	1.06	1.042	1.061	1.111
	FALSE	High	Master Protein	Q96CX2	BTB/POZ domain-containing protein KCTD12 [OS=Homo sapiens]	0	94.082	43	10	47	10	325	35.7	5.64	120.02	10				Pf02214	115207	KCTD12	hsa:115207; Q96CX2	ENSG00000178695			0	0	1.077	0.943	0.986	0.775	1.021	0.917	1.013	0.986	1.174	1.029	1.075	0.845	1.114	1.105	1.075	1.092	0.956	1	0.785	1.036	1.027
	FALSE	High	Master Protein	P31946	14-3-3 protein beta/alpha [OS=Homo sapiens]	0	93.558	57	11	100	6	246	28.1	4.83	250.24	11				Pf00244	7529	YWHAB	A8K9K2; E1P616; hsa:7529; P31946	ENSG00000166913	TP53 Regulates Metabolic Genes; Signaling by BRAF and RAF1 fusions; Signaling by moderate kinase activity BRAF mutants; Paradoxical activation of RAF signaling by kinase inactive BRAF; Signaling downstream of RAS mutants; Signaling by RAF1 mutants; MAP2K and MAPK activation; Signaling by high-kinase activity BRAF mutants; Translocation of SLC2A4 (GLUT4) to the plasma membrane; Regulation of local…	Cell cycle; IL-3 signaling pathway; Myometrial relaxation and contraction pathways; Hepatitis B infection; Calcium regulation in cardiac cells; Sudden infant death syndrome (SIDS) susceptibility pathways	33	0	1.051	1.065	0.982	1.049	1.071	0.943	0.947	1.021	1.114	1.129	1.041	1.112	1.136	1.004	1.083	1.029	1.043	0.962	1.027	1.049	0.927
	FALSE	High	Master Protein	P18206	Vinculin [OS=Homo sapiens]	0	93.244	21	22	51	22	1134	123.7	5.66	105.42	22				Pf01044	7414	VCL	hsa:7414; P18206; Q16450; Q5SWX2; Q7Z3B8; Q8IXU7	ENSG00000035403	Platelet degranulation ; Neutrophil degranulation; Signaling by BRAF and RAF1 fusions; Signaling by ALK fusions and activated point mutants; Smooth Muscle Contraction; Signaling by moderate kinase activity BRAF mutants; Paradoxical activation of RAF signaling by kinase inactive BRAF; Signaling downstream of RAS mutants; Signaling by RAF1 mutants; MAP2K and MAPK activation; Signaling by high-kinas…	Integrin-mediated cell adhesion; Primary focal segmental glomerulosclerosis (FSGS); Focal adhesion; VEGFA-VEGFR2 signaling; MFAP5 effect on permeability and motility of endothelial cells via cytoskeleton rearrangement; Melanoma; Regulation of actin cytoskeleton	18	0	0.972	1.011	0.949	1.048	1.059	0.903	0.968	1	1.077	1.12	1.051	1.161	1.173	1.072	1.109	0.972	1.01	0.948	1.047	1.058	0.967
	FALSE	High	Master Protein	Q04637	eukaryotic translation initiation factor 4 gamma 1 [OS=Homo sapiens]	0	92.479	15	21	62	21	1599	175.4	5.33	106.07	21				Pf02020, Pf02847, Pf02854	1981	EIF4G1	D3DNT2; D3DNT4; D3DNT5; E9PFM1; G5E9S1; hsa:1981; O43177; O95066; Q04637; Q5HYG0; Q6ZN21; Q8N102	ENSG00000114867	AUF1 (hnRNP D0) binds and destabilizes mRNA; Regulation of expression of SLITs and ROBOs; Deadenylation of mRNA; ISG15 antiviral mechanism; L13a-mediated translational silencing of Ceruloplasmin expression; Translation initiation complex formation; Ribosomal scanning and start codon recognition; GTP hydrolysis and joining of the 60S ribosomal subunit; mTORC1-mediated signalling; Nonsense Mediated…	Translation factors; VEGFA-VEGFR2 signaling; Acute viral myocarditis; Fragile X syndrome; Translation inhibitors in chronically activated PDGFRA cells; Malignant pleural mesothelioma	18	0	0.915	0.915	0.927	1.012	0.981	0.942	0.922	0.958	0.972	0.972	0.984	1.074	1.041	0.979	1.017	0.956	0.956	0.967	1.056	1.024	0.963
	FALSE	High	Master Protein	Q14566	DNA replication licensing factor MCM6 [OS=Homo sapiens]	0	92.022	29	22	64	22	821	92.8	5.41	135.08	22				Pf00493, Pf14551, Pf17207, Pf17855, Pf18263	4175	MCM6	B2R6H2; hsa:4175; Q13504; Q14566; Q99859	ENSG00000076003	Orc1 removal from chromatin; Assembly of the pre-replicative complex; Activation of ATR in response to replication stress; Activation of the pre-replicative complex; Unwinding of DNA	Cell cycle; Retinoblastoma gene in cancer; Ciliary landscape; G1 to S cell cycle control; DNA replication; 10q11.21q11.23 copy number variation syndrome	12	0	1.019	1.017	0.979	1.051	1.037	0.969	1.07	1.006	1.051	1.05	1.01	1.085	1.07	1.104	1.038	1.013	1.011	0.973	1.045	1.031	1.063
	FALSE	High	Master Protein	P61981	14-3-3 protein gamma [OS=Homo sapiens]	0	91.662	53	12	108	7	247	28.3	4.89	235.64	12				Pf00244	7532	YWHAG	hsa:7532; O70457; P35214; P61981; Q6FH52; Q9UDP2; Q9UN99	ENSG00000170027	Translocation of SLC2A4 (GLUT4) to the plasma membrane; Recruitment of NuMA to mitotic centrosomes; Regulation of PLK1 Activity at G2/M Transition; Loss of Nlp from mitotic centrosomes; Recruitment of mitotic centrosome proteins and complexes; Anchoring of the basal body to the plasma membrane; AURKA Activation by TPX2; Regulation of localization of FOXO transcription factors; TP53 Regulates Meta…	Cell cycle; Prolactin signaling pathway; Myometrial relaxation and contraction pathways; Disruption of postsynaptic signaling by CNV; Calcium regulation in cardiac cells; Sudden infant death syndrome (SIDS) susceptibility pathways	21	2	1.036	1.099	0.975	1.074	1.098	0.98	1.136	1.04	1.056	1.121	0.995	1.096	1.12	1.159	1.061	0.995	1.056	0.938	1.033	1.055	1.092
	FALSE	High	Master Protein	P21796	voltage-dependent anion-selective channel protein 1 [OS=Homo sapiens]	0	91.216	42	8	37	8	283	30.8	8.54	118.37	8				Pf01459	7416	VDAC1	B3KVK4; D3DQ93; hsa:7416; P21796; Q5FVE7; Q9UIQ5; Q9UPL0	ENSG00000213585	PINK1-PRKN Mediated Mitophagy; Ub-specific processing proteases; Pyruvate metabolism; Mitochondrial protein import; Mitochondrial calcium ion transport	Alzheimer's disease and miRNA effects; Alzheimer's disease; Arsenic metabolism and reactive oxygen species generation; Cholesterol metabolism; Fatty Acids and Lipoproteins Transport in Hepatocytes	10	0	1.131	1.324	1.084	1.213	1.088	1.032	0.967	0.919	1.096	1.282	1.05	1.174	1.053	0.937	0.89	1.231	1.441	1.18	1.319	1.183	1.053
	FALSE	High	Master Protein	P08758	annexin A5 [OS=Homo sapiens]	0	91.194	52	13	49	13	320	35.9	5.05	148.83	13				Pf00191	308	ANXA5	D3DNW7; hsa:308; P08758; Q6FHB3; Q6FI16; Q8WV69; Q9UDH9	ENSG00000164111	Platelet degranulation	Apoptosis-related network due to altered Notch3 in ovarian cancer; Interactions between LOXL4 and oxidative stress pathway; Prostaglandin synthesis and regulation	4	0	1.007	0.975	1.012	1.042	1.078	0.925	0.991	1.07	1.089	1.054	1.095	1.127	1.165	1.072	1.157	0.941	0.911	0.946	0.974	1.007	0.926
	FALSE	High	Master Protein	O60506-3	Isoform 3 of Heterogeneous nuclear ribonucleoprotein Q [OS=Homo sapiens]	0	91.096	31	13	71	10	562	62.6	7.56	194.13	13						SYNCRIP	O60506-3				0	3	0.955	0.99	0.932	0.939	0.929	0.841	1.027	0.939	1.135	1.177	1.109	1.117	1.105	1.221	1.116	1.017	1.055	0.993	1.001	0.99	1.094
	FALSE	High	Master Protein	O43175	D-3-phosphoglycerate dehydrogenase [OS=Homo sapiens]	0	90.667	28	12	66	12	533	56.6	6.71	172.17	12				Pf00389, Pf02826, Pf19304	26227	PHGDH	B2RD08; hsa:26227; O43175; Q5SZU3; Q9BQ01	ENSG00000092621	Serine biosynthesis	Trans-sulfuration, one-carbon metabolism and related pathways; Clear cell renal cell carcinoma pathways; Neuroinflammation and glutamatergic signaling; Amino acid metabolism in triple-negative breast cancer cells	5	0	1.023	1.001	0.958	1.004	1.031	0.898	0.881	0.914	1.138	1.114	1.066	1.118	1.148	0.981	1.017	1.119	1.095	1.048	1.099	1.129	0.964
	FALSE	High	Master Protein	Q9P2E9-1	Ribosome-binding protein 1 [OS=Homo sapiens]	0	90.652	27	22	45	22	1410	152.4	8.6	113.84	22											0	0	1.051	0.975	0.948	0.996	0.845	1.05	1.258	1.005	1.001	0.929	0.903	0.949	0.805	1.199	0.958	1.046	0.97	0.943	0.991	0.841	1.252
	FALSE	High	Master Protein	Q15084-1	Protein disulfide-isomerase A6 [OS=Homo sapiens]	0	90.601	29	10	70	10	440	48.1	5.08	204.54	10				Pf00085	10130	PDIA6	A0A384NPU5; B3KY95; B5MCQ5; B7Z254; B7Z4M8; F8WA83; hsa:10130; Q15084; Q53RC7; Q6ZSH5; Q99778	ENSG00000143870	Regulation of Insulin-like Growth Factor (IGF) transport and uptake by Insulin-like Growth Factor Binding Proteins (IGFBPs); Post-translational protein phosphorylation; XBP1(S) activates chaperone genes	Photodynamic therapy-induced unfolded protein response; VEGFA-VEGFR2 signaling	5	0	1	1.048	1.005	0.994	1.097	0.889	0.975	0.945	1.124	1.179	1.13	1.118	1.234	1.097	1.063	1.058	1.109	1.063	1.052	1.161	1.032
	FALSE	High	Master Protein	Q12931	heat shock protein 75 kDa, mitochondrial [OS=Homo sapiens]	0	90.595	23	12	57	11	704	80.1	8.21	137.53	12				Pf00183, Pf02518	10131	TRAP1	B4DR68; D3DUC8; F5H897; hsa:10131; O43642; O75235; Q12931; Q9UHL5	ENSG00000126602	Respiratory electron transport	TNF-alpha signaling pathway; Clock-controlled autophagy in bone metabolism	3	0	1.038	1.126	1.061	0.96	1.067	0.991	1.047	1.142	1.047	1.137	1.07	0.969	1.077	1.057	1.152	0.909	0.987	0.929	0.841	0.935	0.918
	FALSE	High	Master Protein	P23396-1	40S ribosomal protein S3 [OS=Homo sapiens]	0	90.296	61	14	108	14	243	26.7	9.66	260.25	14				Pf00189, Pf07650	100610616; 100985646; 101047429; 101108684; 101152945; 101326215; 102189887; 102284442; 102523692; 102544933; 102981814; 103073122; 103248057; 103253999; 104665103; 104981419; 104994106; 105468763; 105511819; 105555214; 105578730; 105811423; 108537614; 109569758; 326588; 6188; 695748; 733671	RPS3	A0A0D9QV93; A0A1U7T1Z5; A0A2I3RE57; A0A2J8MB83; A0A2K5DG13; A0A2K5J8P1; A0A2K5MEJ1; A0A2K5PZ61; A0A2K5XTQ4; A0A2K6BX85; A0A2K6H0H9; A0A2K6N638; A0A2K6NDX7; A0A2K6SRK1; A0A2R9A443; A0A2U3UZY8; A0A2Y9EFX1; A0A2Y9PRT1; A0A340X0D6; A0A341CSG2; A0A452EBJ3; A0A6D2W076; A0A6D2Y8Q3; A0A6I9I4M0; A0A6J0Z526; A0A6J3GC57; A0A6P3I284; A0A6P5D1W8; A0A836A242; A0A8C0HWL4; A0A8C3YBH2; A0A8C5XGU1; A0A8C6DB75; A0A…	ENSANAG00000027669; ENSBMSG00010006696; ENSBMUG00000003751; ENSBTAG00000005620; ENSCANG00000036026; ENSCATG00000035348; ENSCCAG00000022155; ENSCHIG00000012342; ENSCSAG00000003937; ENSCWAG00000001939; ENSDLEG00000003018; ENSG00000149273; ENSGGOG00000006519; ENSMICG00000030910; ENSMLEG00000027047; ENSMMNG00015019776; ENSMMSG00000010456; ENSMMUG00000009019; ENSMNEG00000032069; ENSPCOG00000028750; EN…	Regulation of expression of SLITs and ROBOs; L13a-mediated translational silencing of Ceruloplasmin expression; Translation initiation complex formation; Formation of a pool of free 40S subunits; Formation of the ternary complex, and subsequently, the 43S complex; Ribosomal scanning and start codon recognition; GTP hydrolysis and joining of the 60S ribosomal subunit; Major pathway of rRNA process…	Cytoplasmic ribosomal proteins; Cytoplasmic ribosomal proteins	39	0	1.012	0.945	0.957	0.979	1.022	0.929	1.089	0.973	1.089	1.016	1.03	1.054	1.1	1.171	1.046	1.04	0.971	0.984	1.007	1.051	1.119
	FALSE	High	Master Protein	P13646	Keratin, type I cytoskeletal 13 [OS=Homo sapiens]	0	90.151	27	15	177	8	458	49.6	4.96	509.29	15				Pf00038	3860	KRT13	hsa:3860; P13646; Q53G54; Q6AZK5; Q8N240	ENSG00000171401	Formation of the cornified envelope	Vitamin D receptor pathway	3	0	0.847	0.976	1.001	1.441	0.787	0.904	0.686	1.173	0.937	1.08	1.107	1.594	0.871	0.759	1.298	0.722	0.832	0.853	1.228	0.671	0.585
	FALSE	High	Master Protein	P26641	elongation factor 1-gamma [OS=Homo sapiens]	0	89.663	28	11	104	11	437	50.1	6.67	278.34	11				Pf00043, Pf00647, Pf02798	1937	EEF1G	B4DTG2; hsa:1937; P26641; Q6PJ62; Q6PK31; Q96CU2; Q9P196	ENSG00000254772	Signaling by ALK fusions and activated point mutants; Eukaryotic Translation Elongation	Translation factors	3	0	1.026	0.991	0.927	1.016	1.079	0.917	0.977	0.993	1.119	1.081	1.011	1.108	1.176	1.066	1.083	1.033	0.998	0.933	1.023	1.087	0.984
	FALSE	High	Master Protein	Q14697-1	Neutral alpha-glucosidase AB [OS=Homo sapiens]	0	89.358	22	19	71	19	944	106.8	6.14	166.17	19				Pf01055, Pf13802	23193	GANAB; HEL-S-164nA	A6NC20; hsa:23193; Q14697; Q8WTS9; Q9P0X0; V9HWJ0	ENSG00000089597	Maturation of spike protein; Calnexin/calreticulin cycle; Maturation of spike protein	N-glycan biosynthesis	5	0	1.004	0.984	0.943	0.997	1.029	0.878	1.089	0.902	1.143	1.121	1.074	1.136	1.171	1.24	1.027	1.113	1.091	1.046	1.106	1.141	1.208
	FALSE	High	Master Protein	O75369-1	Filamin-B [OS=Homo sapiens]	0	88.342	10	24	53	18	2602	278	5.73	111.86	24				Pf00307, Pf00630	2317	FLNB	B2ZZ83; B2ZZ84; B2ZZ85; C9JKE6; C9JMC4; hsa:2317; O75369; Q13706; Q59EC2; Q60FE7; Q6MZJ1; Q8WXS9; Q8WXT0; Q8WXT1; Q8WXT2; Q8WXT3; Q9NRB5; Q9NT26; Q9UEV9	ENSG00000136068	ISG15 antiviral mechanism	Focal adhesion; MAPK signaling pathway; VEGFA-VEGFR2 signaling; Ebola virus infection in host	5	0	0.947	0.967	0.922	0.937	0.873	0.847	0.922	0.9	1.118	1.141	1.089	1.106	1.031	1.089	1.063	1.051	1.074	1.025	1.041	0.97	1.024
	FALSE	High	Master Protein	P04843	Dolichyl-diphosphooligosaccharide--protein glycosyltransferase subunit 1 [OS=Homo sapiens]	0	88.125	28	16	58	16	607	68.5	6.38	157.29	16				Pf04597	6184	RPN1	B2R5Z0; D3DNB6; hsa:6184; P04843; Q68DT1	ENSG00000163902	SRP-dependent cotranslational protein targeting to membrane; Asparagine N-linked glycosylation; Maturation of spike protein	Proteasome degradation; N-glycan biosynthesis	5	0	1.021	0.96	0.941	1.05	0.996	0.97	1.049	1.036	1.052	0.99	0.971	1.083	1.027	1.082	1.068	0.986	0.927	0.909	1.014	0.962	1.013
	FALSE	High	Master Protein	P55786	puromycin-sensitive aminopeptidase [OS=Homo sapiens]	0	88.076	20	16	43	16	919	103.2	5.72	105.65	16				Pf01433, Pf11838, Pf17900	9520	NPEPPS	B7Z463; hsa:9520; P55786; Q6P145; Q9NP16; Q9UEM2	ENSG00000141279	Antigen processing: Ubiquitination & Proteasome degradation		1	0	0.997	0.959	0.864	0.99	1.656	0.749	0.943	0.826	1.331	1.281	1.154	1.323	2.211	1.26	1.103	1.207	1.162	1.046	1.199	2.004	1.142
	FALSE	High	Master Protein	P40227-1	T-complex protein 1 subunit zeta [OS=Homo sapiens]	0	87.7	34	16	84	16	531	58	6.68	241.18	16				Pf00118	100592874; 463421; 908	CCT6A	A0A024RDL1; A0A2I3H249; A0A2J8JTZ4; A0A6D2W2I4; A6NCD2; G3R729; H2QUL9; hsa:908; nle:100592874; P40227; ptr:463421; Q3KP28; Q75LP4; Q96S46	ENSG00000146731; ENSGGOG00000011439; ENSNLEG00000015664; ENSPTRG00000019206; ENSPTRG00000042789	Formation of tubulin folding intermediates by CCT/TriC; Association of TriC/CCT with target proteins during biosynthesis; Cooperation of PDCL (PhLP1) and TRiC/CCT in G-protein beta folding; Prefoldin mediated transfer of substrate to CCT/TriC; RHOBTB2 GTPase cycle; Folding of actin by CCT/TriC	16p11.2 proximal deletion syndrome	7	0	0.926	0.947	0.898	0.964	1.004	0.862	0.897	0.954	1.074	1.098	1.042	1.118	1.165	1.041	1.106	0.971	0.993	0.942	1.011	1.053	0.941
	FALSE	High	Master Protein	P00338-1	L-lactate dehydrogenase A chain [OS=Homo sapiens]	0	86.589	36	11	111	10	332	36.7	8.27	298	11				Pf00056, Pf02866	3939	HEL-S-133P; LDHA	A0A6V7H8C5; B4DKQ2; B7Z5E3; D3DQY3; F8W819; hsa:3939; P00338; Q53G53; Q6IBM7; Q6ZNV1; Q9UDE8; Q9UDE9; V9HWB9	ENSG00000134333; ENSG00000288299	Pyruvate metabolism	Cori cycle; HIF1A and PPARG regulation of glycolysis; Photodynamic therapy-induced HIF-1 survival signaling; VEGFA-VEGFR2 signaling; Amino acid metabolism; Clear cell renal cell carcinoma pathways; PI3K/AKT/mTOR - vitamin D3 signaling; Metabolic reprogramming in colon cancer; Aerobic glycolysis; Glycolysis in senescence; Orexin receptor pathway; CCL18 signaling pathway; Glucose metabolism in trip…	17	1	0.973	0.923	0.909	0.954	1.041	0.905	0.94	0.948	1.075	1.021	1.005	1.054	1.151	1.039	1.048	1.026	0.974	0.959	1.006	1.099	0.992
	FALSE	High	Master Protein	P31948	stress-induced-phosphoprotein 1 [OS=Homo sapiens]	0	84.84	29	15	62	15	543	62.6	6.8	140.67	15				Pf00515, Pf13181, Pf17830	10963	STIP1	B4DM70; F5H0T1; G3XAD8; hsa:10963; P31948; Q3ZCU9; Q5TZU9	ENSG00000168439	HSP90 chaperone cycle for steroid hormone receptors (SHR) in the presence of ligand; RND1 GTPase cycle	VEGFA-VEGFR2 signaling	3	0	0.947	0.965	0.866	0.888	0.96	0.763	0.884	0.859	1.241	1.265	1.136	1.164	1.258	1.158	1.126	1.102	1.123	1.009	1.033	1.117	1.029
	FALSE	High	Master Protein	Q9Y4L1	Hypoxia up-regulated protein 1 [OS=Homo sapiens]	0	84.319	22	16	44	16	999	111.3	5.22	99.22	16				Pf00012	10525	HYOU1	A8C1Z0; B7Z909; hsa:10525; Q2I204; Q53H25; Q9Y4L1	ENSG00000149428; ENSG00000280682	XBP1(S) activates chaperone genes; Scavenging by Class F Receptors	VEGFA-VEGFR2 signaling; 11p11.2 copy number variation syndrome	4	0	1.063	1.113	1.077	0.954	1.085	0.993	1.127	1.17	1.071	1.121	1.084	0.96	1.092	1.134	1.178	0.909	0.952	0.92	0.815	0.927	0.963
	FALSE	High	Master Protein	Q9NR30-1	Nucleolar RNA helicase 2 [OS=Homo sapiens]	0	84.172	26	19	62	17	783	87.3	9.28	134.85	19				Pf00270, Pf00271, Pf08152	9188	DDX21	B2RDL0; hsa:9188; Q13436; Q5VX41; Q68D35; Q9NR30	ENSG00000165732	B-WICH complex positively regulates rRNA expression; Major pathway of rRNA processing in the nucleolus and cytosol		2	2	1.032	1.02	0.961	0.975	0.972	0.907	1.292	1.014	1.138	1.125	1.059	1.075	1.071	1.424	1.118	1.017	1.006	0.947	0.961	0.958	1.273
	FALSE	High	Master Protein	P49588	Alanine--tRNA ligase, cytoplasmic [OS=Homo sapiens]	0	84.128	20	15	43	15	968	106.7	5.53	92.69	15				Pf01411, Pf02272, Pf07973	16	AARS1	A6NF14; B4DR45; hsa:16; P49588; Q53GV7; Q96FA0	ENSG00000090861	Cytosolic tRNA aminoacylation	IL-18 signaling pathway	2	0	1.033	1.009	0.989	0.91	1.105	0.919	0.947	1.03	1.124	1.098	1.076	0.991	1.202	1.03	1.121	1.003	0.98	0.96	0.884	1.073	0.92
	FALSE	High	Master Protein	P13667	Protein disulfide-isomerase A4 [OS=Homo sapiens]	0	83.862	26	13	33	13	645	72.9	5.07	73.13	13				Pf00085, Pf13848	9601	PDIA4	A8K4K6; hsa:9601; P13667; Q549T6	ENSG00000155660			0	0	0.909	1.013	0.963	0.933	1.091	0.864	0.93	0.972	1.051	1.172	1.114	1.08	1.263	1.076	1.125	0.935	1.042	0.991	0.96	1.123	0.957
	FALSE	High	Master Protein	O43242	26S proteasome non-ATPase regulatory subunit 3 [OS=Homo sapiens]	0	81.933	36	16	44	16	534	60.9	8.44	114.15	16				Pf01399, Pf08375	5709	PSMD3	B3KMW9; B4DT72; hsa:5709; O43242; Q96EI2; Q9BQA4	ENSG00000108344	FCERI mediated NF-kB activation; Downstream TCR signaling; Antigen processing: Ubiquitination & Proteasome degradation; Activation of NF-kappaB in B cells; Oxygen-dependent proline hydroxylation of Hypoxia-inducible Factor Alpha; ER-Phagosome pathway; Cross-presentation of soluble exogenous antigens (endosomes); SCF-beta-TrCP mediated degradation of Emi1; APC/C:Cdc20 mediated degradation of Secur…	Proteasome degradation; Alzheimer's disease and miRNA effects; Parkin-ubiquitin proteasomal system pathway; Alzheimer's disease	63	0	1.018	1.05	1.011	0.995	1.005	0.949	1.146	1.021	1.072	1.106	1.065	1.048	1.058	1.207	1.075	0.997	1.029	0.99	0.975	0.985	1.123
	FALSE	High	Master Protein	P30101	Protein disulfide-isomerase A3 [OS=Homo sapiens]	0	81.908	34	14	107	14	505	56.7	6.35	261.41	14				Pf00085, Pf13848	2923	PDIA3	hsa:2923; P30101; Q13453; Q14255; Q8IYF8; Q9UMU7	ENSG00000167004	ER-Phagosome pathway; Antigen Presentation: Folding, assembly and peptide loading of class I MHC; Calnexin/calreticulin cycle	Prion disease pathway	4	0	0.997	0.951	0.986	1.032	1.077	0.99	1.028	1.026	1.008	0.96	0.996	1.043	1.088	1.039	1.037	0.972	0.926	0.961	1.006	1.05	1.002
	FALSE	High	Master Protein	P26639-1	Threonine--tRNA ligase, cytoplasmic [OS=Homo sapiens]	0	80.949	26	16	67	16	723	83.4	6.67	172.1	16				Pf00587, Pf02824, Pf03129, Pf07973	100990052; 6897	TARS1	A0A2R8ZJH6; A8K8I1; B4DEG8; hsa:6897; P26639; pps:100990052; Q96FP5; Q9BWA6	ENSG00000113407; ENSPPAG00000021251	Cytosolic tRNA aminoacylation		1	0	0.97	0.964	0.928	1.024	1.02	0.952	0.957	0.953	1.019	1.013	0.975	1.076	1.071	1.005	1.001	1.019	1.012	0.974	1.075	1.071	1.005
	FALSE	High	Master Protein	P29692	Elongation factor 1-delta [OS=Homo sapiens]	0	80.849	39	9	44	3	281	31.1	5.01	129.71	9				Pf00736, Pf10587	1936	EEF1D	B4DDU4; D3DWK3; E9PBQ9; hsa:1936; P29692; Q4VBZ6; Q969J1; Q96I38	ENSG00000104529; ENSG00000273594	Eukaryotic Translation Elongation	Translation factors	2	7	1.06	1.031	0.993	1.12	1.098	1.042	1.086	1.059	1.017	0.99	0.953	1.075	1.054	1.043	1.016	1.001	0.974	0.938	1.058	1.037	1.026
	FALSE	High	Master Protein	P62701	40S ribosomal protein S4, X isoform [OS=Homo sapiens]	0	80.741	37	9	86	9	263	29.6	10.15	233.29	9				Pf00467, Pf00900, Pf01479, Pf08071, Pf16121	6191	RPS4X	hsa:6191; P12631; P12750; P27576; P55831; P62701; Q14727; Q6IPY4	ENSG00000198034	Regulation of expression of SLITs and ROBOs; L13a-mediated translational silencing of Ceruloplasmin expression; Formation of a pool of free 40S subunits; GTP hydrolysis and joining of the 60S ribosomal subunit; Major pathway of rRNA processing in the nucleolus and cytosol; Nonsense Mediated Decay (NMD) enhanced by the Exon Junction Complex (EJC); SRP-dependent cotranslational protein targeting to…	Cytoplasmic ribosomal proteins	19	0	1.026	0.96	0.972	1.029	1.004	0.903	1.154	0.984	1.136	1.063	1.076	1.14	1.111	1.278	1.09	1.042	0.976	0.988	1.046	1.02	1.173
	FALSE	High	Master Protein	P49411	elongation factor Tu, mitochondrial [OS=Homo sapiens]	0	80.564	30	12	47	12	452	49.5	7.61	130.3	12											0	0	1.007	1.017	0.976	1.006	1.041	0.91	0.934	0.907	1.107	1.117	1.072	1.105	1.144	1.026	0.996	1.111	1.121	1.076	1.109	1.148	1.03
	FALSE	High	Master Protein	P11940-1	Polyadenylate-binding protein 1 [OS=Homo sapiens]	0	80.364	25	16	70	12	636	70.6	9.5	187.55	16				Pf00076, Pf00658	100153958; 100674997; 101019664; 101321456; 101600852; 102175779; 102983711; 103086490; 103237219; 103732835; 105586542; 109278007; 109697130; 26986; 282296; 464318; 612751; 705847	Pabpc1; PABPC1	A0A024R9C1; A0A096N729; A0A0D9RHW7; A0A250YKH3; A0A2I3RYA5; A0A2J8PMH3; A0A2J8UFH2; A0A2K5N483; A0A2U3V805; A0A2Y9ELR6; A0A2Y9PD08; A0A337RXS6; A0A340XWT0; A0A3Q0DWI0; A0A3Q2HKM4; A0A452FUU1; A0A452SHE2; A0A4W2CP27; A0A4X1TSV7; A0A5E4BC73; A0A5N3W5S9; A0A5N3XFI0; A0A5N4CH24; A0A667I8L2; A0A671FU52; A0A673UF48; A0A6D2VST8; A0A6D2WKU6; A0A6J1ZR79; A0A6P4XJI9; A0A6P6HRU7; A0A6P7ECX8; A0A7J7VN43; A0A…	ENSBGRG00000009759; ENSBIXG00000019514; ENSBMSG00010017940; ENSBTAG00000046358; ENSCAFG00000000567; ENSCAFG00020000440; ENSCAFG00845028663; ENSCATG00000039184; ENSCCNG00000015738; ENSCHIG00000023714; ENSCSAG00000012017; ENSDLEG00000002559; ENSEASG00005002810; ENSECAG00000020699; ENSFCAG00000001874; ENSG00000070756; ENSJJAG00000015918; ENSLAFG00000013994; ENSLCNG00005018409; ENSMICG00000009121; EN…	L13a-mediated translational silencing of Ceruloplasmin expression; Translation initiation complex formation; AUF1 (hnRNP D0) binds and destabilizes mRNA; Regulation of expression of SLITs and ROBOs; Deadenylation of mRNA; Nonsense Mediated Decay (NMD) enhanced by the Exon Junction Complex (EJC); Nonsense Mediated Decay (NMD) independent of the Exon Junction Complex (EJC); L13a-mediated translatio…	Translation factors; Endoderm differentiation; Endoderm differentiation; VEGFA-VEGFR2 signaling; Acute viral myocarditis; Translation factors	19	5	0.981	0.952	0.949	0.946	0.969	0.871	1.127	0.906	1.126	1.093	1.09	1.086	1.113	1.293	1.04	1.083	1.051	1.048	1.044	1.07	1.243
	FALSE	High	Master Protein	P29401	Transketolase [OS=Homo sapiens]	0	79.101	19	11	59	11	623	67.8	7.66	178.78	11				Pf00456, Pf02779, Pf02780	7086	TKT	A8K089; B4DE31; E7EPA7; hsa:7086; P29401; Q8TBA3; Q96HH3	ENSG00000163931	NFE2L2 regulates pentose phosphate pathway genes; Pentose phosphate pathway; Insulin effects increased synthesis of Xylulose-5-Phosphate	Pentose phosphate metabolism; VEGFA-VEGFR2 signaling; Metabolic reprogramming in colon cancer; Thiamine metabolic pathways	7	0	1.008	0.993	0.915	1.041	0.988	0.97	0.946	1.03	1.04	1.024	0.943	1.073	1.018	0.975	1.062	0.979	0.964	0.888	1.011	0.959	0.919
	FALSE	High	Master Protein	P35232	Prohibitin [OS=Homo sapiens]	0	78.997	44	10	72	10	272	29.8	5.76	179.52	10				Pf01145	5245	PHB1	B4DY47; hsa:5245; P35232; Q4VBQ0	ENSG00000167085	RAF activation; Signaling by moderate kinase activity BRAF mutants; Paradoxical activation of RAF signaling by kinase inactive BRAF; Signaling downstream of RAS mutants; Processing of SMDT1		5	0	1.026	1.029	1.034	0.949	0.976	0.945	1.049	0.942	1.085	1.089	1.094	1.004	1.032	1.11	0.996	1.089	1.093	1.098	1.008	1.036	1.114
	FALSE	High	Master Protein	Q00610-1	Clathrin heavy chain 1 [OS=Homo sapiens]	0	78.708	11	15	50	15	1675	191.5	5.69	115.94	15				Pf00637, Pf01394, Pf09268, Pf13838	100271929; 100406582; 100434550; 100728704; 100980300; 101039277; 101153825; 101571148; 101720552; 101958649; 102013895; 102514980; 102540304; 102987265; 104662926; 105476842; 105583333; 105712424; 105813663; 105874345; 108533052; 109379792; 109685120; 1213; 455168; 711563	Cltc; CLTC	A0A0P6J471; A0A286X7P2; A0A2J8MEY0; A0A2K5F5F8; A0A2K5N615; A0A2K6B2Q2; A0A2K6EMX6; A0A2K6MSR8; A0A2K6QF57; A0A2K6V0V1; A0A2R9A1V6; A0A2Y9FGQ6; A0A2Y9LHQ9; A0A341CEZ2; A0A484GI24; A0A663D8W8; A0A6D2X581; A0A6I9ISW2; A0A6J3I1T5; A0A6J3QJC5; A0A6P3FRG1; A0A7J7T3V4; A0A7J7U7K8; A0A7J8CWR7; A0A8B6YDQ2; A0A8B7ADJ2; A0A8B7QVF3; A0A8C0I5Q8; A0A8C0WPF4; A0A8C2VZC6; A0A8C5VAQ4; A0A8D1ZIN9; A0A8D2FNC3; A0A…	ENSANAG00000037583; ENSBMSG00010019649; ENSCATG00000039196; ENSCCNG00000013962; ENSCLAG00000015029; ENSCPOG00000005508; ENSDLEG00000007313; ENSG00000141367; ENSGGOG00000007938; ENSHGLG00000007006; ENSMICG00000003591; ENSMMUG00000010509; ENSMNEG00000022607; ENSPCOG00000008766; ENSPPAG00000028788; ENSPTRG00000009472; ENSRBIG00000042779; ENSRROG00000037422; ENSSBOG00000034754; ENSSSCG00055025056; EN…	ALK mutants bind TKIs; Signaling by ALK fusions and activated point mutants; Nuclear events stimulated by ALK signaling in cancer; Recycling pathway of L1; MHC class II antigen presentation; RHOV GTPase cycle; Lysosome Vesicle Biogenesis; RHOU GTPase cycle; Cargo recognition for clathrin-mediated endocytosis; WNT5A-dependent internalization of FZD4; EPH-ephrin mediated repulsion of cells; LDL cle…	Synaptic vesicle pathway; VEGFA-VEGFR2 signaling; Ebola virus infection in host; Fragile X syndrome; 7q11.23 copy number variation syndrome; Complement and coagulation cascades; Kit receptor signaling pathway	26	0	1.061	1.155	1.073	1.021	1.061	0.928	1.246	1.02	1.144	1.245	1.156	1.101	1.144	1.344	1.099	1.04	1.133	1.052	1.001	1.041	1.222
	FALSE	High	Master Protein	P09960-1	leukotriene A-4 hydrolase [OS=Homo sapiens]	0	78.477	25	12	42	12	611	69.2	6.18	101.74	12				Pf01433, Pf09127, Pf17900	4048	LTA4H	A0A140VK27; A0A2J8N0N1; A0A6D2XEN6; B4DNQ9; F8VV40; H2Q6N3; hsa:4048; P09960; Q6IAT6; Q9UCT7	ENSG00000111144; ENSPTRG00000005321	Neutrophil degranulation; Biosynthesis of protectins; Synthesis of Leukotrienes (LT) and Eoxins (EX); Biosynthesis of D-series resolvins; Biosynthesis of E-series 18(S)-resolvins; Biosynthesis of aspirin-triggered D-series resolvins; Biosynthesis of E-series 18(R)-resolvins	Eicosanoid metabolism via lipooxygenases (LOX); Prostaglandin and leukotriene metabolism in senescence ; Leukotriene metabolic pathway; Prostaglandin and leukotriene metabolism in senescence	11	0	1.01	0.955	0.908	1.089	1.023	0.956	1.077	1.051	1.057	0.999	0.95	1.139	1.07	1.127	1.099	0.961	0.908	0.864	1.036	0.974	1.025
	FALSE	High	Master Protein	P62241	40S ribosomal protein S8 [OS=Homo sapiens]	0	78.064	46	8	119	8	208	24.2	10.32	327.52	8				Pf01201	6202	RPS8	hsa:6202; P09058; P62241; Q6IRL7	ENSG00000142937	Regulation of expression of SLITs and ROBOs; L13a-mediated translational silencing of Ceruloplasmin expression; Translation initiation complex formation; Formation of a pool of free 40S subunits; Formation of the ternary complex, and subsequently, the 43S complex; Ribosomal scanning and start codon recognition; GTP hydrolysis and joining of the 60S ribosomal subunit; Major pathway of rRNA process…	Cytoplasmic ribosomal proteins	19	0	0.907	0.99	1.036	0.902	0.948	0.961	1.111	0.995	0.944	1.03	1.078	0.939	0.987	1.156	1.036	0.911	0.995	1.041	0.906	0.953	1.116
	FALSE	High	Master Protein	P31943	Heterogeneous nuclear ribonucleoprotein H [OS=Homo sapiens]	0	77.829	35	10	75	6	449	49.2	6.3	218.87	10				Pf00076, Pf08080	3187	HNRNPH1	B3KW86; D3DWQ2; hsa:3187; P31943; Q6IBM4	ENSG00000169045; ENSG00000284254	mRNA Splicing - Major Pathway; FGFR2 alternative splicing; Processing of Capped Intron-Containing Pre-mRNA	MECP2 and associated Rett syndrome; mRNA processing; Inhibition of exosome biogenesis and secretion by Manumycin A in CRPC cells	6	4	0.99	0.975	0.9	0.948	0.991	0.879	1.124	0.891	1.127	1.11	1.024	1.079	1.128	1.279	1.014	1.111	1.094	1.01	1.064	1.112	1.261
	FALSE	High	Master Protein	P35998	26S proteasome regulatory subunit 7 [OS=Homo sapiens]	0	77.04	43	16	48	16	433	48.6	5.95	94.29	16				Pf00004, Pf17862	5701	PSMC2	A4D0Q1; B7Z5E2; hsa:5701; P35998; Q3LIA5; Q9UDI3	ENSG00000161057	Neutrophil degranulation; FCERI mediated NF-kB activation; Downstream TCR signaling; Antigen processing: Ubiquitination & Proteasome degradation; Activation of NF-kappaB in B cells; Oxygen-dependent proline hydroxylation of Hypoxia-inducible Factor Alpha; ER-Phagosome pathway; Cross-presentation of soluble exogenous antigens (endosomes); SCF-beta-TrCP mediated degradation of Emi1; APC/C:Cdc20 med…	Proteasome degradation; Alzheimer's disease and miRNA effects; Parkin-ubiquitin proteasomal system pathway; Alzheimer's disease	63	0	1.029	1.137	1.024	1.056	1.023	0.987	1.02	1.075	1.042	1.151	1.037	1.07	1.036	1.033	1.088	0.958	1.058	0.953	0.983	0.952	0.949
	FALSE	High	Master Protein	P31939	bifunctional purine biosynthesis protein purH [OS=Homo sapiens]	0	76.663	30	15	62	15	592	64.6	6.71	138.21	15				Pf01808, Pf02142	471	ATIC	A8K202; E9PBU3; hsa:471; P31939; Q13856; Q53S28	ENSG00000138363	Signaling by ALK fusions and activated point mutants; Purine ribonucleoside monophosphate biosynthesis	One-carbon metabolism	3	0	1.05	1.048	0.996	1.016	1.088	0.922	0.925	0.992	1.139	1.136	1.08	1.101	1.18	1.002	1.076	1.059	1.056	1.004	1.024	1.097	0.932
	FALSE	High	Master Protein	P22234	multifunctional protein ADE2 [OS=Homo sapiens]	0	76.639	30	11	59	11	425	47	7.23	177.25	11				Pf00731, Pf01259	10606	PAICS	E9PDH9; hsa:10606; P22234; Q68CQ5	ENSG00000128050	Purine ribonucleoside monophosphate biosynthesis	Metabolic reprogramming in colon cancer	2	0	0.959	0.914	0.896	0.947	0.956	0.918	0.938	0.986	1.045	0.996	0.976	1.031	1.042	1.022	1.074	0.973	0.927	0.909	0.96	0.97	0.951
	FALSE	High	Master Protein	P15311	Ezrin [OS=Homo sapiens]	0	76.534	34	17	49	14	586	69.4	6.27	112.95	17				Pf00373, Pf00769, Pf09379, Pf09380, Pf20492	7430	EZR	E1P5A8; hsa:7430; P15311; P23714; Q4VX75; Q96CU8; Q9NSJ4	ENSG00000092820	Recycling pathway of L1; Sensory processing of sound by inner hair cells of the cochlea; Sensory processing of sound by outer hair cells of the cochlea; Netrin-1 signaling	Pathogenic Escherichia coli infection; AGE/RAGE pathway; VEGFA-VEGFR2 signaling; 16p11.2 proximal deletion syndrome; CCL18 signaling pathway; Regulation of actin cytoskeleton; GDNF signaling	11	3	0.93	0.936	0.92	0.96	1.023	0.896	0.872	0.939	1.038	1.044	1.027	1.071	1.141	0.973	1.047	0.991	0.997	0.98	1.022	1.09	0.929
	FALSE	High	Master Protein	Q92598	Heat shock protein 105 kDa [OS=Homo sapiens]	0	76.465	13	9	32	8	858	96.8	5.39	86.12	9				Pf00012	10808	HSPH1	B4DYH1; hsa:10808; O95739; Q5TBM6; Q5TBM7; Q5TBM8; Q92598; Q9UPC4	ENSG00000120694	Regulation of HSF1-mediated heat shock response; Scavenging by Class F Receptors		2	0	1.03	1.039	1.022	1.06	1.099	0.974	1.117	1.061	1.058	1.068	1.049	1.089	1.129	1.147	1.09	0.971	0.979	0.963	0.999	1.036	1.052
	FALSE	High	Master Protein	Q9NZI8	Insulin-like growth factor 2 mRNA-binding protein 1 [OS=Homo sapiens]	0	76.429	27	14	53	13	577	63.4	9.2	141.82	14				Pf00013, Pf00076	10642	IGF2BP1	C9JT33; hsa:10642; Q9NZI8	ENSG00000159217	MAPK6/MAPK4 signaling; Insulin-like Growth Factor-2 mRNA Binding Proteins (IGF2BPs/IMPs/VICKZs) bind RNA	Brain-derived neurotrophic factor (BDNF) signaling pathway; eIF5A regulation in response to inhibition of the nuclear export system	4	1	1.045	0.977	0.964	0.991	1.066	0.954	1.172	1.136	1.095	1.023	1.01	1.039	1.117	1.228	1.19	0.92	0.86	0.849	0.873	0.938	1.032
	FALSE	High	Master Protein	P13797	Plastin-3 [OS=Homo sapiens]	0	76.422	23	14	54	10	630	70.8	5.6	125.62	14				Pf00307, Pf13499	5358	PLS3	A8K579; B1AQ09; B4DGB4; B7Z6M1; hsa:5358; P13797; Q86YI6	ENSG00000102024			0	5	1.041	1.001	0.974	1.065	1.016	0.926	1.035	1.002	1.124	1.08	1.051	1.15	1.097	1.118	1.081	1.039	0.999	0.972	1.063	1.014	1.033
	FALSE	High	Master Protein	P62937	peptidyl-prolyl cis-trans isomerase A [OS=Homo sapiens]	0	75.345	53	9	115	4	165	18	7.81	319.75	9				Pf00160	5478	PPIA	A8K220; hsa:5478; P05092; P62937; Q3KQW3; Q567Q0; Q6IBU5; Q96IX3; Q9BRU4; Q9BTY9; Q9UC61	ENSG00000196262	Neutrophil degranulation; Gene and protein expression by JAK-STAT signaling after Interleukin-12 stimulation; Budding and maturation of HIV virion; Platelet degranulation ; Basigin interactions; SARS-CoV-1 activates/modulates innate immune responses; Integration of provirus; APOBEC3G mediated resistance to HIV-1 infection; Calcineurin activates NFAT; Binding and entry of HIV virion; Assembly Of T…	Prolactin signaling pathway	16	7	0.991	0.949	0.933	0.944	1.047	0.879	1.032	0.971	1.127	1.079	1.061	1.074	1.191	1.174	1.104	1.021	0.977	0.961	0.972	1.079	1.063
	FALSE	High	Master Protein	Q9P2J5	Leucine--tRNA ligase, cytoplasmic [OS=Homo sapiens]	0	75.273	17	17	37	17	1176	134.4	7.3	75.17	17				Pf00133, Pf08264	51520	LARS1	A2RRR4; A7E266; B4DJ10; hsa:51520; Q2TU79; Q9NSE1; Q9P2J5	ENSG00000133706	Selenoamino acid metabolism; Cytosolic tRNA aminoacylation		2	0	1.002	1.005	1.001	1.034	1.05	0.94	0.987	1.022	1.066	1.068	1.064	1.1	1.116	1.05	1.087	0.981	0.983	0.979	1.012	1.027	0.966
	FALSE	High	Master Protein	Q13263	Transcription intermediary factor 1-beta [OS=Homo sapiens]	0	75.102	20	12	44	12	835	88.5	5.77	120.34	12				Pf00628, Pf00643, Pf14634	10155	TRIM28	hsa:10155; O00677; Q13263; Q7Z632; Q93040; Q96IM1	ENSG00000130726	Generic Transcription Pathway; HCMV Early Events; SUMOylation of transcription cofactors	Corticotropin-releasing hormone signaling pathway; Mesodermal commitment pathway; ATM signaling in development and disease	6	0	1.11	1.105	1.082	1.198	1.115	0.982	1.137	0.946	1.13	1.126	1.102	1.22	1.135	1.158	0.964	1.172	1.168	1.143	1.266	1.178	1.202
	FALSE	High	Master Protein	P51659-1	peroxisomal multifunctional enzyme type 2 [OS=Homo sapiens]	0	74.992	19	10	30	10	736	79.6	8.84	76.24	10				Pf00106, Pf01575, Pf02036	3295	HSD17B4	A0A0S2Z4J1; B4DNV1; B4DVS5; E9PB82; F5HE57; hsa:3295; P51659	ENSG00000133835	TYSND1 cleaves peroxisomal proteins; Synthesis of bile acids and bile salts via 7alpha-hydroxycholesterol; alpha-linolenic acid (ALA) metabolism; Beta-oxidation of pristanoyl-CoA; Beta-oxidation of very long chain fatty acids	Androgen receptor network in prostate cancer; Steroid biosynthesis; Disorders of bile acid synthesis and biliary transport; Primary ovarian insufficiency	10	0	1.017	0.91	1.007	0.965	1.096	0.936	0.993	1.052	1.087	0.972	1.076	1.032	1.172	1.062	1.124	0.967	0.865	0.957	0.918	1.042	0.944
	FALSE	High	Master Protein	Q99623	Prohibitin-2 [OS=Homo sapiens]	0	73.897	41	12	60	12	299	33.3	9.83	170.8	12				Pf01145	11331	PHB2	B4DP75; hsa:11331; Q2YDA4; Q7KYU3; Q92978; Q99623	ENSG00000215021	Processing of SMDT1		1	0	1.049	1.066	1.107	0.955	1.042	1.008	1.13	0.979	1.041	1.057	1.098	0.947	1.034	1.12	0.971	1.072	1.089	1.131	0.975	1.064	1.154
	FALSE	High	Master Protein	Q9Y2L1-1	exosome complex exonuclease RRP44 [OS=Homo sapiens]	0	73.462	14	11	36	11	958	108.9	7.14	94.13	11				Pf00773, Pf13638, Pf17215, Pf17216, Pf17849	22894	DIS3	A6NI21; B2RBL2; hsa:22894; Q5W0P7; Q5W0P8; Q658Z7; Q7Z481; Q8WWI2; Q9UG36; Q9Y2L1	ENSG00000083520	Major pathway of rRNA processing in the nucleolus and cytosol; ATF4 activates genes in response to endoplasmic reticulum stress; KSRP (KHSRP) binds and destabilizes mRNA; Tristetraprolin (TTP, ZFP36) binds and destabilizes mRNA; Butyrate Response Factor 1 (BRF1) binds and destabilizes mRNA; mRNA decay by 3' to 5' exoribonuclease		6	0	0.996	0.979	1.003	0.974	1.023	0.885	1.001	0.919	1.125	1.105	1.133	1.1	1.156	1.13	1.038	1.084	1.065	1.092	1.06	1.113	1.089
	FALSE	High	Master Protein	P50395-1	Rab GDP dissociation inhibitor beta [OS=Homo sapiens]	0	72.779	40	14	46	8	445	50.6	6.47	124.7	14				Pf00996	100579667; 2665	GDI2	A0A2I3GNY5; hsa:2665; nle:100579667; O43928; P50395; Q5SX88; Q6IAT1; Q9UQM6	ENSG00000057608; ENSNLEG00000035201	RAB GEFs exchange GTP for GDP on RABs; Neutrophil degranulation		2	7	1.017	0.996	0.979	1.053	1.05	0.883	0.919	1.015	1.152	1.128	1.109	1.193	1.189	1.04	1.149	1.002	0.982	0.965	1.038	1.035	0.905
	FALSE	High	Master Protein	P09651-1	Heterogeneous nuclear ribonucleoprotein A1 [OS=Homo sapiens]	0	72.289	24	8	72	6	372	38.7	9.13	209.59	8				Pf00076, Pf11627	100969159; 101925993; 103109135; 104670566; 105474229; 105503541; 105548549; 105580240; 108514619; 3178	HNRNPA1; HNRPA1; LOC113220247	A0A024RAZ7; A0A096MSQ8; A0A1S3W5B1; A0A2I3TAT5; A0A2J8Q0T4; A0A2K5K6E0; A0A2K5NWS6; A0A2K5UWM9; A0A2K6AL43; A0A2K6DWA3; A0A2K6KIP1; A0A2K6P8W5; A0A2R8ZHP5; A0A6D2VXK6; A0A8C9IPX4; A0A8D2EZH3; A8K4Z8; caty:105580240; F7HT55; H9FTS0; hsa:3178; mcf:101925993; P09651; pps:100969159; Q3MIB7; Q6PJZ7; rbb:108514619; rro:104670566	ENSCANG00000041992; ENSCATG00000043560; ENSG00000135486; ENSMFAG00000031561; ENSMLEG00000044414; ENSMMUG00000012989; ENSMNEG00000042992; ENSPANG00000010434; ENSPPAG00000018027; ENSPTEG00000035759; ENSPTRG00000049417; ENSRBIG00000029387; ENSRROG00000030782; ENSTGEG00000010288	mRNA Splicing - Major Pathway; FGFR2 alternative splicing; Processing of Capped Intron-Containing Pre-mRNA; SARS-CoV-1-host interactions; SARS-CoV-1 modulates host translation machinery	mRNA processing; mRNA Processing	7	1	0.978	0.94	0.948	0.925	1.04	0.812	1.149	0.894	1.205	1.159	1.168	1.139	1.281	1.416	1.101	1.094	1.052	1.06	1.034	1.163	1.286
	FALSE	High	Master Protein	Q9UHB9	Signal recognition particle subunit SRP68 [OS=Homo sapiens]	0	72.174	31	15	34	15	627	70.7	8.56	77.46	15				Pf16969	6730	SRP68	B3KUU5; B3KWY7; G3V1U4; hsa:6730; Q8NCJ4; Q8WUK2; Q9UHB9	ENSG00000167881	SRP-dependent cotranslational protein targeting to membrane		1	0	0.961	0.969	0.996	0.928	0.954	0.889	0.97	1.024	1.081	1.09	1.12	1.044	1.073	1.092	1.152	0.938	0.946	0.973	0.906	0.932	0.948
	FALSE	High	Master Protein	P46940	Ras GTPase-activating-like protein IQGAP1 [OS=Homo sapiens]	0	71.872	12	16	29	16	1657	189.1	6.48	54.79	16				Pf00307, Pf00612, Pf00616, Pf03836	8826	IQGAP1	A7MBM3; hsa:8826; P46940	ENSG00000140575	RHOC GTPase cycle; RHOA GTPase cycle; CDC42 GTPase cycle; RAC1 GTPase cycle; RHOQ GTPase cycle; RHO GTPases activate IQGAPs; RAC2 GTPase cycle; RHOV GTPase cycle; Neutrophil degranulation; Signaling by BRAF and RAF1 fusions; RHOU GTPase cycle; Nephrin family interactions; Glucagon-like Peptide-1 (GLP1) regulates insulin secretion; Signaling by moderate kinase activity BRAF mutants; Paradoxical ac…	VEGFA-VEGFR2 signaling; Ebola virus infection in host; Ciliary landscape; EGF/EGFR signaling pathway; Regulation of actin cytoskeleton; G13 signaling pathway	25	0	1.066	1.136	1.08	1.025	1.117	0.974	1.106	1.092	1.095	1.166	1.109	1.053	1.147	1.136	1.122	0.976	1.04	0.989	0.939	1.022	1.013
	FALSE	High	Master Protein	Q14204	Cytoplasmic dynein 1 heavy chain 1 [OS=Homo sapiens]	0	71.562	6	22	44	22	4646	532.1	6.4	79.89	22				Pf03028, Pf08385, Pf08393, Pf12774, Pf12775, Pf12777, Pf12780, Pf12781, Pf17852, Pf18198, Pf18199	1778	DYNC1H1	B0I1R0; hsa:1778; Q14204; Q6DKQ7; Q8WU28; Q92814; Q9Y4G5	ENSG00000197102	HSP90 chaperone cycle for steroid hormone receptors (SHR) in the presence of ligand; Neutrophil degranulation; HCMV Early Events; Separation of Sister Chromatids; MHC class II antigen presentation; Resolution of Sister Chromatid Cohesion; Recruitment of NuMA to mitotic centrosomes; RHO GTPases Activate Formins; COPI-mediated anterograde transport; COPI-independent Golgi-to-ER retrograde traffic; …	Ciliary landscape; Intraflagellar transport proteins binding to dynein	22	0	0.969	1.023	1.037	0.868	0.973	0.973	1.062	1.01	0.996	1.052	1.066	0.893	1.001	1.092	1.039	0.959	1.013	1.027	0.86	0.963	1.051
	FALSE	High	Master Protein	Q9Y230	RuvB-like 2 [OS=Homo sapiens]	0	71.557	30	12	39	12	463	51.1	5.64	82.01	12				Pf06068, Pf17856	10856	RUVBL2	B3KQ59; E7ETE5; hsa:10856; Q6FIB9; Q6PK27; Q9Y230; Q9Y361	ENSG00000183207	Telomere Extension By Telomerase; HATs acetylate histones		2	0	0.954	1.049	1.013	0.995	0.97	0.897	0.915	0.988	1.065	1.17	1.13	1.109	1.081	1.02	1.102	0.966	1.062	1.026	1.007	0.981	0.926
	FALSE	High	Master Protein	P36578	60S ribosomal protein L4 [OS=Homo sapiens]	0	71.267	25	9	73	9	427	47.7	11.06	200.14	9				Pf00573, Pf14374	6124	RPL4	A8K502; hsa:6124; P36578; P39029; Q4VBR0; Q969Z9	ENSG00000174444	L13a-mediated translational silencing of Ceruloplasmin expression; Formation of a pool of free 40S subunits; GTP hydrolysis and joining of the 60S ribosomal subunit; Regulation of expression of SLITs and ROBOs; Major pathway of rRNA processing in the nucleolus and cytosol; Nonsense Mediated Decay (NMD) enhanced by the Exon Junction Complex (EJC); SRP-dependent cotranslational protein targeting to…	Cytoplasmic ribosomal proteins	14	0	0.89	0.861	0.878	0.879	0.843	0.966	1.078	1.029	0.922	0.891	0.909	0.91	0.873	1.115	1.065	0.865	0.837	0.853	0.854	0.82	1.047
	FALSE	High	Master Protein	P26373-1	60S ribosomal protein L13 [OS=Homo sapiens]	0	71.135	36	9	171	9	211	24.2	11.65	443.78	9				Pf01294	6137	RPL13	A8K4C8; B4DLX3; F5H1S2; hsa:6137; P26373; Q3KQT8; Q567Q8; Q9BPX0	ENSG00000167526	Regulation of expression of SLITs and ROBOs; L13a-mediated translational silencing of Ceruloplasmin expression; Formation of a pool of free 40S subunits; GTP hydrolysis and joining of the 60S ribosomal subunit; Major pathway of rRNA processing in the nucleolus and cytosol; Nonsense Mediated Decay (NMD) enhanced by the Exon Junction Complex (EJC); SRP-dependent cotranslational protein targeting to…	Cytoplasmic ribosomal proteins	14	0	0.867	0.934	1.041	0.94	0.863	0.926	1.27	0.971	0.936	1.009	1.124	1.016	0.932	1.371	1.048	0.893	0.962	1.073	0.969	0.889	1.308
	FALSE	High	Master Protein	P00558	phosphoglycerate kinase 1 [OS=Homo sapiens]	0	71.082	32	13	62	13	417	44.6	8.1	169.46	13				Pf00162	5230	PGK1	A8K4W6; B7Z7A9; hsa:5230; P00558; Q5J7W1; Q6IBT6; Q8NI87	ENSG00000102144	Glycolysis; Gluconeogenesis; Manipulation of host energy metabolism	Cori cycle; Photodynamic therapy-induced HIF-1 survival signaling; VEGFA-VEGFR2 signaling; Clear cell renal cell carcinoma pathways; Metabolic reprogramming in colon cancer; Aerobic glycolysis; Glycolysis in senescence; Glycolysis and gluconeogenesis	11	0	1.011	1.04	0.913	1.03	1.089	0.928	1	1.004	1.09	1.121	0.984	1.111	1.173	1.078	1.082	1.008	1.036	0.909	1.026	1.085	0.997
	FALSE	High	Master Protein	P54652	Heat shock-related 70 kDa protein 2 [OS=Homo sapiens]	0	70.956	22	12	90	3	639	70	5.74	239.53	12				Pf00012	3306	HSPA2	hsa:3306; P54652; Q15508; Q53XM3; Q9UE78	ENSG00000126803	Regulation of HSF1-mediated heat shock response; Meiotic synapsis; HSP90 chaperone cycle for steroid hormone receptors (SHR) in the presence of ligand; Attenuation phase	Parkin-ubiquitin proteasomal system pathway; MAPK signaling pathway; Measles virus infection; 7q11.23 copy number variation syndrome; Urotensin-II-mediated signaling pathway	9	0
	FALSE	High	Master Protein	P40939	Trifunctional enzyme subunit alpha, mitochondrial [OS=Homo sapiens]	0	70.801	21	11	38	11	763	82.9	9.04	93.06	11				Pf00378, Pf00725, Pf02737	3030	HADHA	B2R7L4; B4DYP2; hsa:3030; P40939; Q16679; Q53T69; Q53TA2; Q96GT7; Q9UQC5	ENSG00000084754	Acyl chain remodeling of CL; mitochondrial fatty acid beta-oxidation of unsaturated fatty acids; Beta oxidation of decanoyl-CoA to octanoyl-CoA-CoA; Beta oxidation of octanoyl-CoA to hexanoyl-CoA; Beta oxidation of hexanoyl-CoA to butanoyl-CoA; Beta oxidation of myristoyl-CoA to lauroyl-CoA; Beta oxidation of lauroyl-CoA to decanoyl-CoA-CoA; Beta oxidation of palmitoyl-CoA to myristoyl-CoA	Fatty acid beta-oxidation; Mitochondrial long chain fatty acid beta-oxidation; Valproic acid pathway; Mitochondrial fatty acid oxidation disorders; Sudden infant death syndrome (SIDS) susceptibility pathways	13	0	1.085	1.017	1.015	1.008	0.995	0.869	0.986	0.922	1.249	1.171	1.169	1.161	1.146	1.135	1.061	1.177	1.103	1.102	1.094	1.08	1.069
	FALSE	High	Master Protein	P04350	Tubulin beta-4A chain [OS=Homo sapiens]	0	70.27	26	10	76	1	444	49.6	4.88	157.08	10				Pf00091, Pf03953	10382	TUBB4A	B3KQP4; hsa:10382; P04350; Q969E5	ENSG00000104833	COPI-dependent Golgi-to-ER retrograde traffic; Kinesins; RHO GTPases Activate Formins; Intraflagellar transport; Recycling pathway of L1; Separation of Sister Chromatids; The role of GTSE1 in G2/M progression after G2 checkpoint; Translocation of SLC2A4 (GLUT4) to the plasma membrane; Microtubule-dependent trafficking of connexons from Golgi to the plasma membrane; Gap junction assembly; MHC clas…	Alzheimer's disease and miRNA effects; Pathogenic Escherichia coli infection; Parkin-ubiquitin proteasomal system pathway; Alzheimer's disease	40	0	0.892	1.044	0.945	0.785	0.961	0.973	0.01	1.2	0.917	1.073	0.97	0.806	0.987	0.01	1.233	0.743	0.87	0.787	0.654	0.8	0.01
	FALSE	High	Master Protein	P46781	40S ribosomal protein S9 [OS=Homo sapiens]	0	70.233	54	15	128	15	194	22.6	10.65	285.19	15				Pf00163, Pf01479	6203	RPS9	A9C4C1; hsa:6203; P46781; Q4QRK7; Q9BVZ0	ENSG00000170889; ENSG00000274005; ENSG00000274626; ENSG00000274646; ENSG00000274950; ENSG00000275323; ENSG00000277079; ENSG00000277359; ENSG00000278081; ENSG00000278270	Regulation of expression of SLITs and ROBOs; L13a-mediated translational silencing of Ceruloplasmin expression; Translation initiation complex formation; Formation of a pool of free 40S subunits; Formation of the ternary complex, and subsequently, the 43S complex; Ribosomal scanning and start codon recognition; GTP hydrolysis and joining of the 60S ribosomal subunit; Major pathway of rRNA process…	Cytoplasmic ribosomal proteins	20	0	0.962	0.942	1.009	1.082	0.92	0.989	1.206	1.038	0.973	0.953	1.021	1.095	0.931	1.22	1.05	0.927	0.907	0.972	1.042	0.887	1.162
	FALSE	High	Master Protein	P12004	proliferating cell nuclear antigen [OS=Homo sapiens]	0	70.107	38	8	33	8	261	28.8	4.69	95.91	8				Pf00705, Pf02747	5111	PCNA	B2R897; D3DW02; hsa:5111; P12004	ENSG00000132646	E3 ubiquitin ligases ubiquitinate target proteins; SUMOylation of DNA replication proteins; Termination of translesion DNA synthesis; TP53 Regulates Transcription of Genes Involved in G2 Cell Cycle Arrest; HDR through Homologous Recombination (HRR); Dual incision in TC-NER; Gap-filling DNA repair synthesis and ligation in TC-NER; Translesion synthesis by REV1; Translesion synthesis by POLK; Trans…	Cell cycle; Retinoblastoma gene in cancer; Primary focal segmental glomerulosclerosis (FSGS); Oxidative damage response; EGF/EGFR signaling pathway; G1 to S cell cycle control; DNA replication; Hepatitis B infection; Base excision repair; Nucleotide excision repair; 7q11.23 copy number variation syndrome; DNA repair pathways, full network; 16p11.2 proximal deletion syndrome; p53 transcriptional g…	45	0	0.973	1.031	0.986	0.899	1.064	0.852	1.096	0.987	1.141	1.209	1.157	1.054	1.248	1.285	1.158	0.985	1.044	0.999	0.91	1.078	1.11
	FALSE	High	Master Protein	P49736	DNA replication licensing factor mcm2 [OS=Homo sapiens]	0	68.845	18	13	38	13	904	101.8	5.52	92.81	13				Pf00493, Pf12619, Pf14551, Pf17207, Pf17855	4171	MCM2	hsa:4171; P49736; Q14577; Q15023; Q8N2V1; Q969W7; Q96AE1; Q9BRM7	ENSG00000073111	Orc1 removal from chromatin; Assembly of the pre-replicative complex; Activation of ATR in response to replication stress; Activation of the pre-replicative complex; Unwinding of DNA	Cell cycle; Ciliary landscape; G1 to S cell cycle control; DNA replication; 1p36 copy number variation syndrome; 10q11.21q11.23 copy number variation syndrome	12	0	1.067	1.012	1.033	1.025	1.075	1.027	1.03	1.068	1.039	0.985	1.006	0.997	1.046	1.002	1.039	1	0.948	0.968	0.96	1.007	0.965
	FALSE	High	Master Protein	Q14203	Dynactin subunit 1 [OS=Homo sapiens]	0	68.606	14	15	37	15	1278	141.6	5.81	84.36	15				Pf01302, Pf12455	1639	DCTN1	A8MY36; B4DM45; E9PFS5; E9PGE1; G5E9H4; hsa:1639; O95296; Q14203; Q6IQ37; Q9BRM9; Q9UIU1; Q9UIU2	ENSG00000204843	MHC class II antigen presentation; HSP90 chaperone cycle for steroid hormone receptors (SHR) in the presence of ligand; COPI-mediated anterograde transport; COPI-independent Golgi-to-ER retrograde traffic; Signaling by ALK fusions and activated point mutants; XBP1(S) activates chaperone genes		6	0	1.016	1.011	0.98	0.912	1.01	0.939	0.998	0.955	1.082	1.077	1.043	0.971	1.076	1.063	1.017	1.064	1.059	1.026	0.955	1.058	1.046
	FALSE	High	Master Protein	P12956	X-ray repair cross-complementing protein 6 [OS=Homo sapiens]	0	68.428	23	13	72	13	609	69.8	6.64	161.85	13				Pf02037, Pf02735, Pf03730, Pf03731	2547	XRCC6	B1AHC8; hsa:2547; P12956; Q6FG89; Q9UCQ2; Q9UCQ3	ENSG00000196419	Neutrophil degranulation; Cytosolic sensors of pathogen-associated DNA ; Nonhomologous End-Joining (NHEJ); 2-LTR circle formation; IRF3-mediated induction of type I IFN	Non-homologous end joining; DNA repair pathways, full network; Primary ovarian insufficiency; 10q11.21q11.23 copy number variation syndrome	9	0	1.016	1.038	0.963	1.053	1.133	1.007	1.079	1.059	1.01	1.03	0.957	1.046	1.125	1.072	1.051	0.96	0.98	0.91	0.995	1.07	1.019
	FALSE	High	Master Protein	P61978	Heterogeneous nuclear ribonucleoprotein K [OS=Homo sapiens]	0	68.208	29	12	42	12	463	50.9	5.54	112.6	12				Pf00013, Pf08067	3190	HNRNPK	hsa:3190; P61978; Q07244; Q15671; Q59F98; Q5T6W4; Q60577; Q6IBN1; Q922Y7; Q96J62	ENSG00000165119	HCMV Late Events; SUMOylation of RNA binding proteins; mRNA Splicing - Major Pathway; Processing of Capped Intron-Containing Pre-mRNA	mRNA processing; lncRNA in canonical Wnt signaling and colorectal cancer	6	0	0.987	0.969	0.993	0.974	1.019	0.866	1.115	0.938	1.14	1.118	1.146	1.124	1.176	1.286	1.083	1.052	1.032	1.058	1.037	1.086	1.188
	FALSE	High	Master Protein	P60174-1	Isoform 2 of Triosephosphate isomerase [OS=Homo sapiens]	0	68.183	55	11	43	11	249	26.7	6.9	114.59	11				Pf00121	451799; 7167	HEL-S-49; LOC117800142; TPI1	A0A2J8JEK3; A0A2J8TBH3; A0A7N5JJ02; A5A6I9; B7Z5D8; D3DUS9; hsa:7167; P00938; P60174; P60175; ptr:451799; Q6FHP9; Q6IS07; Q8WWD0; Q96AG5; V9HWK1	ENSAMEG00000031241; ENSG00000111669	Glycolysis; Gluconeogenesis	Fatty acid beta-oxidation; Cori cycle; HIF1A and PPARG regulation of glycolysis; Clear cell renal cell carcinoma pathways; Aerobic glycolysis; Disorders of fructose metabolism; Glycolysis and gluconeogenesis	9	0	1.067	1.144	1.097	0.947	1.126	1.073	1.113	1.038	0.995	1.066	1.022	0.883	1.05	1.037	0.967	1.029	1.103	1.057	0.913	1.086	1.073
	FALSE	High	Master Protein	P54136-1	arginine--tRNA ligase, cytoplasmic [OS=Homo sapiens]	0	67.772	21	11	48	11	660	75.3	6.68	108.95	11				Pf00750, Pf03485, Pf05746	5917	RARS1	B2RBS9; hsa:5917; P54136; Q53GY4; Q9BWA1	ENSG00000113643	Cytosolic tRNA aminoacylation; Selenoamino acid metabolism	Amino acid metabolism	3	0	1.03	0.961	0.908	1.015	1.007	0.93	1.041	1.019	1.107	1.034	0.976	1.092	1.083	1.119	1.096	1.01	0.943	0.891	0.996	0.988	1.021
	FALSE	High	Master Protein	P17066	Heat shock 70 kDa protein 6 [OS=Homo sapiens]	0	67.353	17	9	91	1	643	71	6.14	247.26	9				Pf00012	3310	HSPA6	hsa:3310; P17066; Q1HBA8; Q8IYK7; Q9BT95	ENSG00000173110	Regulation of HSF1-mediated heat shock response; Neutrophil degranulation	Parkin-ubiquitin proteasomal system pathway; MAPK signaling pathway; Measles virus infection	5	0
	FALSE	High	Master Protein	Q12906-1	Interleukin enhancer-binding factor 3 [OS=Homo sapiens]	0	67.32	16	12	48	12	894	95.3	8.76	114.85	12				Pf00035, Pf07528	3609	ILF3	A0A024R7C7; A8K6F2; G5E9M5; hsa:3609; O43409; Q12906; Q6P1X1; Q86XY7; Q99544; Q99545; Q9BZH4; Q9BZH5; Q9NQ95; Q9NQ96; Q9NQ97; Q9NQ98; Q9NQ99; Q9NQA0; Q9NQA1; Q9NQA2; Q9NRN2; Q9NRN3; Q9NRN4; Q9UMZ9; Q9UN00; Q9UN84; Q9UNA2	ENSG00000129351			0	0	1.062	1.191	1.035	1.026	0.991	1.015	1.039	1.073	1.046	1.174	1.019	1.011	0.976	1.024	1.057	0.989	1.11	0.964	0.956	0.923	0.968
	FALSE	High	Master Protein	P46060	Ran GTPase-activating protein 1 [OS=Homo sapiens]	0	67.264	23	11	24	11	587	63.5	4.68	61.81	11				Pf07834, Pf13516	5905	RANGAP1	hsa:5905; P46060; Q96JJ2	ENSG00000100401	Separation of Sister Chromatids; Resolution of Sister Chromatid Cohesion; RHO GTPases Activate Formins; EML4 and NUDC in mitotic spindle formation; Rev-mediated nuclear export of HIV RNA; SUMOylation of DNA replication proteins; Amplification of signal from unattached kinetochores via a MAD2 inhibitory signal; Postmitotic nuclear pore complex (NPC) reformation; SUMOylation of nuclear envelope pro…	22q11.2 copy number variation syndrome; IL-18 signaling pathway	12	0	1.162	1.049	1.099	1.023	1.161	0.937	1.162	1.036	1.24	1.12	1.173	1.092	1.239	1.24	1.106	1.121	1.013	1.061	0.987	1.121	1.121
	FALSE	High	Master Protein	Q04917	14-3-3 protein eta [OS=Homo sapiens]	0	66.699	50	11	73	7	246	28.2	4.84	178.62	11				Pf00244	7533	YWHAH	hsa:7533; Q04917	ENSG00000128245	Translocation of SLC2A4 (GLUT4) to the plasma membrane; TP53 Regulates Metabolic Genes; Chk1/Chk2(Cds1) mediated inactivation of Cyclin B:Cdk1 complex; RHO GTPases activate PKNs; SARS-CoV-1 targets host intracellular signalling and regulatory pathways; SARS-CoV-2 targets host intracellular signalling and regulatory pathways; Activation of BAD and translocation to mitochondria	Cell cycle; Myometrial relaxation and contraction pathways; Calcium regulation in cardiac cells; Sudden infant death syndrome (SIDS) susceptibility pathways	11	0	1.061	0.997	1.013	1.081	1.149	0.971	1.098	0.984	1.093	1.027	1.044	1.113	1.184	1.131	1.014	1.078	1.013	1.03	1.098	1.168	1.116
	FALSE	High	Master Protein	P02452	Collagen alpha-1(I) chain [OS=Homo sapiens]	0	66.623	10	13	74	13	1464	138.9	5.8	132.14	13											0	0	1.482	0.522	0.991	1.308	0.959	1.913	1.928	1.467	0.775	0.273	0.518	0.684	0.501	1.008	0.767	1.01	0.356	0.676	0.892	0.654	1.314
	FALSE	High	Master Protein	P55884	Eukaryotic translation initiation factor 3 subunit B [OS=Homo sapiens]	0	65.994	17	12	37	12	814	92.4	5	85.33	12				Pf00076, Pf08662	8662	EIF3B	A4D208; hsa:8662; P55884; Q2NL77; Q9UMF9	ENSG00000106263	L13a-mediated translational silencing of Ceruloplasmin expression; Translation initiation complex formation; Formation of a pool of free 40S subunits; Formation of the ternary complex, and subsequently, the 43S complex; Ribosomal scanning and start codon recognition; GTP hydrolysis and joining of the 60S ribosomal subunit	Translation factors; nsp1 from SARS-CoV-2 inhibits translation initiation in the host cell	8	0	0.979	0.993	1.005	0.902	1.002	0.93	1.009	0.92	1.053	1.068	1.08	0.97	1.078	1.085	0.99	1.064	1.079	1.092	0.98	1.089	1.096
	FALSE	High	Master Protein	P16615	Sarcoplasmic/endoplasmic reticulum calcium ATPase 2 [OS=Homo sapiens]	0	65.259	19	15	38	15	1042	114.7	5.34	91.51	15				Pf00122, Pf00689, Pf00690, Pf08282, Pf13246	488	ATP2A2	A6NDN7; B4DF05; hsa:488; P16614; P16615; Q86VJ2	ENSG00000174437	Ion homeostasis; Ion transport by P-type ATPases; Pre-NOTCH Processing in Golgi; Reduction of cytosolic Ca++ levels	Alzheimer's disease and miRNA effects; Arrhythmogenic right ventricular cardiomyopathy; Endothelin pathways; Myometrial relaxation and contraction pathways; Alzheimer's disease; Calcium regulation in cardiac cells	10	0	1.098	1.214	1.063	0.938	1.061	0.98	1.143	1.06	1.12	1.239	1.085	0.957	1.083	1.167	1.081	1.036	1.146	1.004	0.885	1.001	1.079
	FALSE	High	Master Protein	P27348	14-3-3 protein theta [OS=Homo sapiens]	0	65.016	38	8	82	4	245	27.7	4.78	221.15	8				Pf00244	10971	YWHAQ	D6W4Z5; hsa:10971; P27348; Q567U5; Q5TZU8; Q9UP48	ENSG00000134308	Translocation of SLC2A4 (GLUT4) to the plasma membrane; Regulation of localization of FOXO transcription factors; TP53 Regulates Metabolic Genes; Chk1/Chk2(Cds1) mediated inactivation of Cyclin B:Cdk1 complex; RHO GTPases activate PKNs; SARS-CoV-1 targets host intracellular signalling and regulatory pathways; SARS-CoV-2 targets host intracellular signalling and regulatory pathways; Activation of …	Cell cycle; Pathogenic Escherichia coli infection; Primary focal segmental glomerulosclerosis (FSGS); IL-3 signaling pathway; Myometrial relaxation and contraction pathways; Mechanoregulation and pathology of YAP/TAZ via Hippo and non-Hippo mechanisms; Hippo-YAP signaling; Leukocyte-intrinsic Hippo pathway functions; Hepatitis B infection; Opioid receptor pathways; Calcium regulation in cardiac c…	20	0	1.087	1.036	1.014	1.129	1.083	0.992	1.02	0.997	1.095	1.044	1.022	1.138	1.092	1.028	1.005	1.09	1.039	1.017	1.133	1.086	1.023
	FALSE	High	Master Protein	O00410	Importin-5 [OS=Homo sapiens]	0	64.925	16	13	35	13	1097	123.6	4.94	87.24	13				Pf02985, Pf18808, Pf18816, Pf18829	3843	IPO5	B4DZA0; hsa:3843; O00410; O15257; Q5T578; Q86XC7	ENSG00000065150	vRNP Assembly		1	0	1.047	0.972	0.958	0.989	0.959	0.92	0.937	1.117	1.138	1.056	1.042	1.075	1.042	1.018	1.214	0.937	0.87	0.858	0.885	0.858	0.839
	FALSE	High	Master Protein	Q02413	Desmoglein-1 [OS=Homo sapiens]	0	64.839	15	12	43	12	1049	113.7	5.03	111.66	12				Pf00028, Pf01049	1828	DSG1	B7Z845; hsa:1828; Q02413	ENSG00000134760	Neutrophil degranulation; Formation of the cornified envelope; RND2 GTPase cycle; RND3 GTPase cycle; Apoptotic cleavage of cell adhesion proteins		6	0	0.978	1.148	1.001	0.966	0.953	1.136	0.957	0.985	0.861	1.01	0.881	0.85	0.839	0.842	0.867	0.992	1.165	1.016	0.98	0.968	0.972
	FALSE	High	Master Protein	P27824	Calnexin [OS=Homo sapiens]	0	64.63	22	13	61	13	592	67.5	4.6	158.15	13				Pf00262	821	CANX	B2R5V8; B4DGP8; B4E2T8; D3DWQ3; D6R9K3; hsa:821; P27824	ENSG00000127022; ENSG00000283777	Maturation of spike protein; MHC class II antigen presentation; Antigen Presentation: Folding, assembly and peptide loading of class I MHC; Interleukin-35 Signalling; Interleukin-27 signaling; Assembly of Viral Components at the Budding Site; Calnexin/calreticulin cycle; Maturation of spike protein		8	0	1.075	0.986	0.98	1.066	1.092	1.118	1.199	1.048	0.962	0.882	0.877	0.953	0.977	1.073	0.937	1.026	0.941	0.936	1.017	1.042	1.145
	FALSE	High	Master Protein	P07355	Annexin A2 [OS=Homo sapiens]	0	64.544	30	10	35	10	339	38.6	7.75	88.08	10				Pf00191	302	ANXA2	hsa:302; P07355; Q567R4; Q6N0B3; Q8TBV2; Q96DD5; Q9UDH8	ENSG00000182718	Neutrophil degranulation; Gene and protein expression by JAK-STAT signaling after Interleukin-12 stimulation; Smooth Muscle Contraction; Dissolution of Fibrin Clot	Gastrin signaling pathway; CCL18 signaling pathway; Prostaglandin synthesis and regulation	7	0	1.103	0.951	1.029	1.018	1.066	1.062	0.938	0.975	1.039	0.896	0.969	0.958	1.004	0.884	0.918	1.132	0.976	1.056	1.044	1.094	0.963
	FALSE	High	Master Protein	Q92616	eIF-2-alpha kinase activator GCN1 [OS=Homo sapiens]	0	64.381	9	20	33	20	2671	292.6	7.47	46.13	20											0	0	1.063	0.82	0.986	0.842	1.026	0.861	0.973	1.134	1.234	0.952	1.144	0.978	1.192	1.13	1.317	0.937	0.722	0.869	0.742	0.905	0.858
	FALSE	High	Master Protein	Q9Y5B9	FACT complex subunit SPT16 [OS=Homo sapiens]	0	64.267	14	13	36	13	1047	119.8	5.66	91.68	13				Pf00557, Pf08512, Pf08644, Pf14826	11198	SUPT16H	hsa:11198; Q6GMT8; Q6P2F1; Q6PJM1; Q9NRX0; Q9Y5B9	ENSG00000092201	Formation of RNA Pol II elongation complex ; Formation of HIV elongation complex in the absence of HIV Tat; Formation of HIV-1 elongation complex containing HIV-1 Tat; Pausing and recovery of Tat-mediated HIV elongation; Tat-mediated HIV elongation arrest and recovery; HIV elongation arrest and recovery; Pausing and recovery of HIV elongation; RNA Polymerase II Pre-transcription Events; TP53 Regu…		12	0	0.895	0.967	0.966	0.979	0.97	0.894	1.078	0.972	1.002	1.082	1.081	1.096	1.086	1.206	1.087	0.921	0.995	0.994	1.008	0.999	1.109
	FALSE	High	Master Protein	P07237	Protein disulfide-isomerase [OS=Homo sapiens]	0	64.13	31	15	44	15	508	57.1	4.87	101.44	15				Pf00085, Pf13848	5034	P4HB	B2RDQ2; hsa:5034; P07237; P30037; P32079; Q15205; Q6LDE5	ENSG00000185624	Hedgehog ligand biogenesis; Collagen biosynthesis and modifying enzymes; Detoxification of Reactive Oxygen Species; Regulation of Insulin-like Growth Factor (IGF) transport and uptake by Insulin-like Growth Factor Binding Proteins (IGFBPs); Post-translational protein phosphorylation; Insulin processing; Interleukin-12 signaling; Interleukin-23 signaling; Chylomicron assembly; VLDL assembly; LDL r…	VEGFA-VEGFR2 signaling; Type I collagen synthesis in the context of osteogenesis imperfecta	13	0	1.048	0.946	0.979	1.08	1.177	0.912	1.114	0.988	1.149	1.037	1.073	1.184	1.29	1.221	1.083	1.061	0.957	0.991	1.093	1.191	1.127
	FALSE	High	Master Protein	P18124	60S ribosomal protein L7 [OS=Homo sapiens]	0	64.069	38	10	95	10	248	29.2	10.65	221.6	10				Pf00327, Pf08079	6129	RPL7	A8K504; hsa:6129; P18124; Q15289; Q3KQU0; Q5I0X1; Q6IBM9	ENSG00000147604	Regulation of expression of SLITs and ROBOs; L13a-mediated translational silencing of Ceruloplasmin expression; Formation of a pool of free 40S subunits; GTP hydrolysis and joining of the 60S ribosomal subunit; Major pathway of rRNA processing in the nucleolus and cytosol; Nonsense Mediated Decay (NMD) enhanced by the Exon Junction Complex (EJC); SRP-dependent cotranslational protein targeting to…	VEGFA-VEGFR2 signaling; Cytoplasmic ribosomal proteins	15	0	0.918	0.872	1.11	1.055	0.906	0.858	1.201	0.929	1.07	1.016	1.293	1.23	1.055	1.4	1.082	0.988	0.939	1.195	1.136	0.975	1.293
	FALSE	High	Master Protein	P05141	ADP/ATP translocase 2 [OS=Homo sapiens]	0	63.867	37	12	43	3	298	32.8	9.69	115.49	12				Pf00153	292	SLC25A5	B2RCV1; hsa:292; O43350; P05141	ENSG00000005022	Transport of nucleosides and free purine and pyrimidine bases across the plasma membrane; Vpr-mediated induction of apoptosis by mitochondrial outer membrane permeabilization	Electron transport chain: OXPHOS system in mitochondria; Alzheimer's disease and miRNA effects; Alzheimer's disease	5	9	0.997	0.927	0.897	1.001	0.94	0.933	1.122	1.011	1.068	0.994	0.961	1.073	1.008	1.203	1.084	0.986	0.917	0.887	0.99	0.93	1.11
	FALSE	High	Master Protein	Q99798	Aconitate hydratase, mitochondrial [OS=Homo sapiens]	0	63.776	18	11	39	11	780	85.4	7.61	98.2	11				Pf00330, Pf00694	50	ACO2	hsa:50; O75809; Q5JZ41; Q6FHX0; Q8TAQ6; Q99798	ENSG00000100412	Citric acid cycle (TCA cycle); Mitochondrial protein import	Amino acid metabolism; Metabolic reprogramming in colon cancer; Fluoroacetic acid toxicity; TCA cycle (aka Krebs or citric acid cycle)	6	0	1.027	1.151	0.998	1.044	1.032	1.02	0.904	1.015	1.007	1.129	0.979	1.024	1.012	0.887	0.996	1.011	1.134	0.984	1.029	1.017	0.891
	FALSE	High	Master Protein	Q9UQ80	proliferation-associated protein 2G4 [OS=Homo sapiens]	0	63.392	24	9	62	9	394	43.8	6.55	142.41	9				Pf00557	5036	PA2G4	hsa:5036; O43846; Q9UM59; Q9UQ80	ENSG00000170515	Neutrophil degranulation		1	0	1.014	1.018	1.009	0.959	1.136	0.889	1.033	1.025	1.141	1.146	1.136	1.08	1.278	1.163	1.153	0.989	0.993	0.985	0.936	1.108	1.008
	FALSE	High	Master Protein	O75534	cold shock domain-containing protein E1 [OS=Homo sapiens]	0	63.302	18	13	38	13	798	88.8	6.25	93.34	13				Pf00313, Pf12901	7812	CSDE1	A8K281; E9PGZ0; G5E9Q2; hsa:7812; O75534; O94961; Q5TF04; Q5TF05; Q68DF1; Q68DI9; Q9Y2S4	ENSG00000009307			0	0	1.018	0.988	1.033	0.924	1.08	0.89	1.05	0.983	1.144	1.11	1.161	1.038	1.213	1.18	1.105	1.035	1.005	1.051	0.939	1.098	1.068
	FALSE	High	Master Protein	Q02878	60S ribosomal protein L6 [OS=Homo sapiens]	0	63.222	27	9	136	9	288	32.7	10.58	398.56	9				Pf01159, Pf03868	6128	RPL6	hsa:6128; Q02878; Q2M3Q3; Q8WW97	ENSG00000089009	Regulation of expression of SLITs and ROBOs; L13a-mediated translational silencing of Ceruloplasmin expression; Formation of a pool of free 40S subunits; GTP hydrolysis and joining of the 60S ribosomal subunit; Major pathway of rRNA processing in the nucleolus and cytosol; Nonsense Mediated Decay (NMD) enhanced by the Exon Junction Complex (EJC); SRP-dependent cotranslational protein targeting to…	Cytoplasmic ribosomal proteins	14	0	0.957	0.887	1.116	1.011	0.919	1.011	1.268	1.01	0.946	0.877	1.103	0.999	0.909	1.253	0.999	0.947	0.878	1.105	1	0.91	1.255
	FALSE	High	Master Protein	O15371	Eukaryotic translation initiation factor 3 subunit D [OS=Homo sapiens]	0	63.177	22	10	20	10	548	63.9	6.05	56.52	10				Pf05091	8664	EIF3D	A8MWD3; B2R7D4; B4DTF8; B4DVY1; hsa:8664; O15371; Q3MJD9; Q5M9Q6	ENSG00000100353	L13a-mediated translational silencing of Ceruloplasmin expression; Translation initiation complex formation; Formation of a pool of free 40S subunits; Formation of the ternary complex, and subsequently, the 43S complex; Ribosomal scanning and start codon recognition; GTP hydrolysis and joining of the 60S ribosomal subunit	Translation factors; VEGFA-VEGFR2 signaling; nsp1 from SARS-CoV-2 inhibits translation initiation in the host cell	9	0	0.994	1.003	1.012	1.088	1.021	1.066	1.144	1.03	0.933	0.942	0.95	1.021	0.958	1.073	0.966	0.965	0.974	0.983	1.057	0.991	1.111
	FALSE	High	Master Protein	Q02790	Peptidyl-prolyl cis-trans isomerase FKBP4 [OS=Homo sapiens]	0	62.986	32	12	54	12	459	51.8	5.43	139.08	12				Pf00254, Pf00515	2288	FKBP4	D3DUQ1; hsa:2288; Q02790; Q9UCP1; Q9UCV7	ENSG00000004478	Estrogen-dependent gene expression; Potential therapeutics for SARS; HSP90 chaperone cycle for steroid hormone receptors (SHR) in the presence of ligand; Attenuation phase	Androgen receptor signaling pathway	6	0	1.061	1.034	0.991	1.07	1.071	1.037	1.064	1.098	1.023	0.996	0.955	1.031	1.032	1.026	1.058	0.967	0.942	0.902	0.974	0.976	0.97
	FALSE	High	Master Protein	P07737	profilin-1 [OS=Homo sapiens]	0	62.858	56	6	38	6	140	15	8.27	89.18	6				Pf00235	5216	PFN1	hsa:5216; P07737; Q53Y44	ENSG00000108518	RHO GTPases Activate Formins; Platelet degranulation ; PCP/CE pathway; Signaling by ROBO receptors	Physico-chemical features and toxicity-associated pathways; VEGFA-VEGFR2 signaling; Burn wound healing; Regulation of actin cytoskeleton; G13 signaling pathway	9	0	0.965	0.983	0.941	0.973	1.06	0.835	1.034	0.913	1.156	1.178	1.128	1.165	1.269	1.239	1.094	1.057	1.077	1.031	1.065	1.161	1.133
	FALSE	High	Master Protein	Q9UNF1	Melanoma-associated antigen D2 [OS=Homo sapiens]	0	62.77	23	9	24	8	606	64.9	9.32	61.6	9				Pf01454	10916	MAGED2	A6NMX0; hsa:10916; O76058; Q5BJF3; Q8NAL6; Q9H218; Q9P0U9; Q9UM52; Q9UNF1	ENSG00000102316	Platelet degranulation		1	1	0.966	0.977	0.909	0.895	0.964	0.882	1.035	1.013	1.095	1.107	1.031	1.015	1.093	1.173	1.148	0.954	0.964	0.898	0.883	0.952	1.022
	FALSE	High	Master Protein	P55060-1	Exportin-2 [OS=Homo sapiens]	0	62.769	13	13	41	13	971	110.3	5.77	115	13				Pf03378, Pf03810, Pf08506	100983829; 101925721; 103244616; 104678542; 105470706; 105572300; 108522522; 1434; 458318; 704301	CSE1L	A0A096NRD0; A0A0D9RR42; A0A1D5Q1K6; A0A2J8MJH6; A0A2K5N428; A0A2K5WF35; A0A2K5WF48; A0A2K6BTC5; A0A2K6KIA8; A0A2K6NLU1; A0A2R9BNT4; A0A384NKW7; A0A5S6R996; A0A6D2XTG1; A0A6P6II86; A0A8D2K2T0; A0A8J8XD27; A0A8J8YQ05; A3RLL6; B2R5T4; caty:105572300; csab:103244616; E1P5Y0; F8W904; G7N4L0; H2QKJ4; hsa:1434; mcc:704301; mcf:101925721; O75432; P55060; pps:100983829; ptr:458318; Q32M40; Q9H5B7; Q9NTS0;…	ENSCATG00000039153; ENSCSAG00000014977; ENSG00000124207; ENSMFAG00000034230; ENSMMUG00000019636; ENSMNEG00000031340; ENSPANG00000026147; ENSPPAG00000038391; ENSPTRG00000013599; ENSRBIG00000029361; ENSRROG00000021686; ENSTGEG00000016120			0	0	1.011	0.951	0.967	1.015	0.948	0.88	1.102	0.924	1.149	1.081	1.099	1.154	1.077	1.252	1.05	1.094	1.029	1.046	1.099	1.026	1.192
	FALSE	High	Master Protein	P62979	Ubiquitin-40S ribosomal protein S27a [OS=Homo sapiens]	0	62.732	40	5	164	5	156	18	9.64	467.9	5				Pf00240, Pf01599	6233	RPS27A	hsa:6233; P02248; P02249; P02250; P14798; P62979; P62988; Q29120; Q6LBL4; Q6LDU5; Q8WYN8; Q91887; Q91888; Q9BQ77; Q9BWD6; Q9BX98; Q9UEF2; Q9UEG1; Q9UEK8; Q9UPK7	ENSG00000143947	L13a-mediated translational silencing of Ceruloplasmin expression; Translation initiation complex formation; Formation of a pool of free 40S subunits; Formation of the ternary complex, and subsequently, the 43S complex; Ribosomal scanning and start codon recognition; GTP hydrolysis and joining of the 60S ribosomal subunit; Cargo recognition for clathrin-mediated endocytosis; InlA-mediated entry o…	Cytoplasmic ribosomal proteins	200	0	1.06	1.098	1.052	1.042	1.121	0.971	1.276	1.092	1.091	1.13	1.083	1.072	1.154	1.314	1.124	0.971	1.006	0.964	0.954	1.027	1.169
	FALSE	High	Master Protein	P40925	Malate dehydrogenase, cytoplasmic [OS=Homo sapiens]	0	61.558	29	10	49	10	334	36.4	7.36	116.84	10				Pf00056, Pf02866	4190	MDH1	B2R5V5; B4DUN2; B7Z3I7; F5H098; hsa:4190; P40925; Q6I9V0	ENSG00000014641	Gluconeogenesis	Sterol regulatory element-binding proteins (SREBP) signaling; TCA cycle and deficiency of pyruvate dehydrogenase complex (PDHc); Amino acid metabolism; Clear cell renal cell carcinoma pathways; NAD metabolism in oncogene-induced senescence and mitochondrial dysfunction-associated senescence; TCA cycle in senescence; Glycolysis and gluconeogenesis	8	0	1.015	1.006	0.895	0.972	1.015	0.912	0.922	0.983	1.113	1.103	0.981	1.065	1.113	1.011	1.078	1.032	1.023	0.91	0.988	1.033	0.938
	FALSE	High	Master Protein	Q92841-1	Isoform 2 of Probable ATP-dependent RNA helicase DDX17 [OS=Homo sapiens]	0	61.54	19	12	56	6	650	72.3	8.59	140.53	12						DDX17	Q92841-1				0	5	1.023	0.941	1.047	0.978	0.973	0.829	1.192	0.924	1.233	1.135	1.262	1.18	1.173	1.437	1.114	1.106	1.018	1.133	1.059	1.052	1.29
	FALSE	High	Master Protein	O43707	Alpha-actinin-4 [OS=Homo sapiens]	0	60.479	20	15	32	8	911	104.8	5.44	71.1	15				Pf00307, Pf00435, Pf08726	81	ACTN4	A4K467; D6PXK4; hsa:81; O43707; O76048	ENSG00000130402; ENSG00000282844	Platelet degranulation ; Nephrin family interactions	Arrhythmogenic right ventricular cardiomyopathy; Primary focal segmental glomerulosclerosis (FSGS); Focal adhesion; Striated muscle contraction pathway; Ebola virus infection in host; Nephrotic syndrome; Alstrom syndrome	9	7	1.006	1.182	1.06	0.964	0.971	0.976	0.948	0.933	1.031	1.212	1.087	0.988	0.995	0.972	0.956	1.078	1.267	1.136	1.033	1.041	1.016
	FALSE	High	Master Protein	Q07065	Cytoskeleton-associated protein 4 [OS=Homo sapiens]	0	60.45	27	14	28	14	602	66	5.92	68.28	14					10970	CKAP4	hsa:10970; Q07065; Q504S5; Q53ES6	ENSG00000136026	Neutrophil degranulation; RND2 GTPase cycle; Regulation of Insulin-like Growth Factor (IGF) transport and uptake by Insulin-like Growth Factor Binding Proteins (IGFBPs); Post-translational protein phosphorylation; RND3 GTPase cycle; Surfactant metabolism		6	0	1.031	1.075	1.092	1.099	1.052	1.03	1.256	1.09	1.001	1.043	1.06	1.067	1.022	1.219	1.058	0.946	0.986	1.002	1.008	0.965	1.152
	FALSE	High	Master Protein	Q9NTJ3-1	Structural maintenance of chromosomes protein 4 [OS=Homo sapiens]	0	60.036	11	12	28	12	1288	147.1	6.79	69.18	12				Pf02463, Pf06470	10051	SMC4	A6NLT9; D3DNL8; hsa:10051; O95752; Q8NDL4; Q9NTJ3; Q9UNT9	ENSG00000113810	Condensation of Prophase Chromosomes; Condensation of Prometaphase Chromosomes	Ciliary landscape	3	0	1.011	1.055	0.989	0.992	0.998	0.967	1.026	1.014	1.046	1.091	1.023	1.026	1.033	1.062	1.049	0.997	1.04	0.975	0.978	0.984	1.012
	FALSE	High	Master Protein	Q9Y262	eukaryotic translation initiation factor 3 subunit L [OS=Homo sapiens]	0	59.969	24	12	49	12	564	66.7	6.34	108.9	12				Pf10255	51386	EIF3L	B2RDG6; B4DYB2; G8JLH4; hsa:51386; Q53HQ1; Q53HT4; Q5QTR1; Q5TI15; Q6ICD2; Q9Y262	ENSG00000100129	L13a-mediated translational silencing of Ceruloplasmin expression; Formation of a pool of free 40S subunits; GTP hydrolysis and joining of the 60S ribosomal subunit; Translation initiation complex formation; Formation of the ternary complex, and subsequently, the 43S complex; Ribosomal scanning and start codon recognition		6	0	0.989	1.01	1.066	1.04	1.032	0.881	0.99	1.003	1.122	1.146	1.209	1.18	1.171	1.123	1.139	0.985	1.007	1.062	1.036	1.028	0.986
	FALSE	High	Master Protein	P61247	40S ribosomal protein S3a [OS=Homo sapiens]	0	59.832	36	10	97	10	264	29.9	9.73	264.91	10				Pf01015	6189	RPS3A	B2R4D4; D3DP05; hsa:6189; P33443; P49241; P61247	ENSG00000145425	Regulation of expression of SLITs and ROBOs; Peptide chain elongation; L13a-mediated translational silencing of Ceruloplasmin expression; Translation initiation complex formation; Formation of a pool of free 40S subunits; Formation of the ternary complex, and subsequently, the 43S complex; Ribosomal scanning and start codon recognition; GTP hydrolysis and joining of the 60S ribosomal subunit; Maj…	Cytoplasmic ribosomal proteins	19	0	1.001	1	1.044	0.993	1.029	0.923	1.124	1.012	1.084	1.083	1.131	1.076	1.114	1.217	1.096	0.989	0.988	1.032	0.981	1.017	1.111
	FALSE	High	Master Protein	P29692-3	Isoform 3 of Elongation factor 1-delta [OS=Homo sapiens]	0	59.36	36	7	38	1	257	28.5	4.92	103.25	7						EEF1D	P29692-3				0	0
	FALSE	High	Master Protein	Q86VP6-1	cullin-associated nedd8-dissociated protein 1 [OS=Homo sapiens]	0	59.359	12	13	35	13	1230	136.3	5.78	67	13				Pf08623	100386203; 100481247; 100514460; 101094193; 101149345; 101332878; 101385585; 101926073; 102734241; 102881938; 102996097; 102997589; 103086105; 103238666; 103656854; 104675386; 104989782; 105473426; 105502644; 105537099; 105600516; 105712014; 106966342; 107140078; 107512685; 108529339; 109270464; 109559252; 538086; 55832; 716184	CAND1; LOC111142147	A0A096MU71; A0A0B8RT59; A0A0D9QWF7; A0A2J8K073; A0A2J8W0R8; A0A2K5D207; A0A2K5JR19; A0A2K5KZY4; A0A2K5QAS7; A0A2K5VMC7; A0A2K6AD74; A0A2K6E382; A0A2K6MV74; A0A2K6NYI0; A0A2U3X3K3; A0A2U3XIE0; A0A2U3ZYS2; A0A2Y9FWI3; A0A2Y9G9B4; A0A2Y9IQ35; A0A2Y9N2I3; A0A340XQK7; A0A341APU6; A0A384B6F6; A0A384BK33; A0A3Q7Q9H6; A0A480K0D5; A0A5E4CFQ7; A0A667FSV4; A0A6D2W0V9; A0A6I9ZGI6; A0A6J0Y3G4; A0A6J2CVS6; A0A…	ENSAMEG00000008737; ENSANAG00000025362; ENSBGRG00000020115; ENSBMSG00010015970; ENSBTAG00000009939; ENSCANG00000039306; ENSCATG00000019647; ENSCCAG00000024261; ENSCJAG00000007105; ENSCSAG00000004354; ENSDLEG00000002395; ENSFCAG00000023558; ENSG00000111530; ENSGGOG00000000872; ENSLCNG00005002226; ENSMFAG00000044406; ENSMLEG00000043055; ENSMMMG00000006359; ENSMMUG00000008300; ENSMNEG00000044036; EN…	Neutrophil degranulation; Neddylation; Iron uptake and transport; Neutrophil degranulation; Neddylation; Iron uptake and transport	Endoderm differentiation; Endoderm differentiation	8	0	0.951	0.912	0.893	0.941	0.983	0.932	0.868	0.955	1.02	0.978	0.957	1.009	1.055	0.931	1.024	0.996	0.955	0.935	0.985	1.03	0.909
	FALSE	High	Master Protein	P23528	Cofilin-1 [OS=Homo sapiens]	0	58.944	47	7	51	5	166	18.5	8.09	133.79	7				Pf00241	1072	CFL1	B3KUQ1; hsa:1072; P23528; Q53Y87; Q9UCA2	ENSG00000172757	Platelet degranulation ; Regulation of actin dynamics for phagocytic cup formation; Gene and protein expression by JAK-STAT signaling after Interleukin-12 stimulation; EPHB-mediated forward signaling; Sema3A PAK dependent Axon repulsion; RHO GTPases Activate ROCKs	Brain-derived neurotrophic factor (BDNF) signaling pathway; VEGFA-VEGFR2 signaling; EGF/EGFR signaling pathway; Envelope proteins and their potential roles in EDMD physiopathology; 7q11.23 copy number variation syndrome; Neuroinflammation and glutamatergic signaling; CCL18 signaling pathway; Regulation of actin cytoskeleton; G13 signaling pathway	15	2	1.044	0.966	0.989	1.028	1.153	1.024	1.194	1.002	1.02	0.944	0.967	1.005	1.127	1.167	0.979	1.042	0.965	0.988	1.027	1.151	1.192
	FALSE	High	Master Protein	P15880	40S ribosomal protein S2 [OS=Homo sapiens]	0	58.764	41	12	67	12	293	31.3	10.24	145.71	12				Pf00333, Pf03719	6187	RPS2	B2R5G0; D3DU82; hsa:6187; P15880; Q3MIB1	ENSG00000140988	Regulation of expression of SLITs and ROBOs; Protein methylation; Peptide chain elongation; L13a-mediated translational silencing of Ceruloplasmin expression; Translation initiation complex formation; Formation of a pool of free 40S subunits; Formation of the ternary complex, and subsequently, the 43S complex; Ribosomal scanning and start codon recognition; GTP hydrolysis and joining of the 60S r…	Cytoplasmic ribosomal proteins	22	0	0.989	1.009	1.063	1.03	0.911	1.062	1.108	1.064	0.931	0.95	1.001	0.97	0.858	1.044	1.003	0.929	0.948	0.999	0.968	0.856	1.041
	FALSE	High	Master Protein	P29966	Myristoylated alanine-rich C-kinase substrate [OS=Homo sapiens]	0	58.04	31	6	28	6	332	31.5	4.45	76	6				Pf02063	4082	MARCKS	E1P560; hsa:4082; P29966; Q2LA83; Q5TDB7	ENSG00000277443	Acetylcholine regulates insulin secretion	Brain-derived neurotrophic factor (BDNF) signaling pathway	2	0	1.065	0.967	1.099	1.092	1.081	0.975	1.115	0.975	1.093	0.992	1.128	1.12	1.109	1.144	1	1.093	0.992	1.128	1.121	1.109	1.144
	FALSE	High	Master Protein	O95433	activator of 90 kDa heat shock protein ATPase homolog 1 [OS=Homo sapiens]	0	57.94	34	10	40	10	338	38.3	5.53	116.07	10				Pf08327, Pf09229	10598	AHSA1	B2R9L2; B4DUR9; hsa:10598; O95433; Q96IL6; Q9P060	ENSG00000100591		T-cell antigen receptor (TCR) pathway during Staphylococcus aureus infection	1	0	0.969	1.056	0.934	0.868	1.036	0.867	0.955	0.96	1.118	1.218	1.077	1.001	1.195	1.102	1.108	1.009	1.1	0.973	0.904	1.079	0.995
	FALSE	High	Master Protein	P24752	Acetyl-CoA acetyltransferase, mitochondrial [OS=Homo sapiens]	0	57.884	24	8	25	8	427	45.2	8.85	66.41	8				Pf00108, Pf02803	38	ACAT1	B2R6H1; G3XAB4; hsa:38; P24752; Q96FG8	ENSG00000075239	Branched-chain amino acid catabolism; Utilization of Ketone Bodies; Synthesis of Ketone Bodies	Fatty acid beta-oxidation; Tryptophan metabolism; SARS-CoV-2 and COVID-19 pathway	6	0	0.997	0.919	0.882	1.009	1.287	0.834	1.061	0.821	1.195	1.102	1.058	1.21	1.543	1.272	0.984	1.215	1.12	1.075	1.23	1.569	1.293
	FALSE	High	Master Protein	P17844	probable ATP-dependent RNA helicase DDX5 [OS=Homo sapiens]	0	57.676	22	12	50	6	614	69.1	8.92	120.04	12				Pf00270, Pf00271, Pf08061	1655	DDX5	B4DLW8; B5BU21; D3DU32; E7ETL9; hsa:1655; O75681; P17844; Q53Y61	ENSG00000108654	mRNA Splicing - Major Pathway; SUMOylation of transcription cofactors; Estrogen-dependent gene expression; Replication of the SARS-CoV-1 genome; Replication of the SARS-CoV-2 genome	Ciliary landscape	6	0	0.974	0.849	1.031	1.038	1.047	0.878	1.121	0.931	1.109	0.967	1.174	1.182	1.193	1.277	1.06	1.046	0.912	1.107	1.115	1.125	1.204
	FALSE	High	Master Protein	P19013	Keratin, type II cytoskeletal 4 [OS=Homo sapiens]	0	57.543	26	13	80	9	534	57.3	6.61	202.05	13											0	2	0.73	0.831	0.853	0.936	0.676	0.862	0.641	0.873	0.847	0.964	0.99	1.085	0.785	0.743	1.013	0.836	0.952	0.977	1.071	0.775	0.734
	FALSE	High	Master Protein	Q07021	Complement component 1 Q subcomponent-binding protein, mitochondrial [OS=Homo sapiens]	0	57.524	32	6	62	6	282	31.3	4.84	137.51	6				Pf02330	708	C1QBP	hsa:708; Q07021; Q2HXR8; Q9NNY8	ENSG00000108561	RHOC GTPase cycle; RHOA GTPase cycle; Intrinsic Pathway of Fibrin Clot Formation; Apoptotic factor-mediated response; Defective Intrinsic Pathway for Apoptosis Due to p14ARF Loss of Function	Complement system; Mesodermal commitment pathway; Ebola virus infection in host	8	0	1.018	1.076	1.005	0.929	0.926	0.882	1.046	1.019	1.154	1.22	1.138	1.053	1.049	1.185	1.155	0.999	1.056	0.986	0.912	0.909	1.026
	FALSE	High	Master Protein	P08133-1	annexin A6 [OS=Homo sapiens]	0	57.059	24	12	30	12	673	75.8	5.6	79.43	12				Pf00191	309	ANXA6	A0A0S2Z2Z6; B7Z8A7; D3DQH4; E9PGK1; hsa:309; P08133; Q6ZT79	ENSG00000197043	Smooth Muscle Contraction	Calcium regulation in cardiac cells; Prostaglandin synthesis and regulation	3	0	1.013	1.051	0.986	1.027	1.005	0.827	0.993	0.968	1.225	1.27	1.192	1.241	1.215	1.201	1.17	1.046	1.085	1.018	1.06	1.038	1.026
	FALSE	High	Master Protein	Q07020	60S ribosomal protein L18 [OS=Homo sapiens]	0	57.047	29	5	121	5	188	21.6	11.72	338.11	5				Pf17135	6141	RPL18	F8VWC5; hsa:6141; Q07020; Q8WTZ6	ENSG00000063177	Nonsense Mediated Decay (NMD) enhanced by the Exon Junction Complex (EJC); Major pathway of rRNA processing in the nucleolus and cytosol; Peptide chain elongation; Regulation of expression of SLITs and ROBOs; L13a-mediated translational silencing of Ceruloplasmin expression; Formation of a pool of free 40S subunits; GTP hydrolysis and joining of the 60S ribosomal subunit; SRP-dependent cotranslat…	Cytoplasmic ribosomal proteins	14	0	0.911	0.896	0.998	0.93	0.807	0.968	1.215	0.934	0.941	0.925	1.031	0.961	0.834	1.256	0.965	0.975	0.959	1.068	0.996	0.863	1.301
	FALSE	High	Master Protein	Q8NE71-1	ATP-binding cassette sub-family F member 1 [OS=Homo sapiens]	0	56.919	21	12	36	11	845	95.9	6.8	80.6	12				Pf00005, Pf12848	23	ABCF1	A0A1U9X609; A2BF75; hsa:23; O14897; Q69YP6; Q8NE71	ENSG00000204574; ENSG00000206490; ENSG00000225989; ENSG00000231129; ENSG00000232169; ENSG00000236149; ENSG00000236342	ABC-family proteins mediated transport	IL-18 signaling pathway	2	1	1.079	1.05	1.072	0.979	1.079	0.896	1.015	0.957	1.204	1.172	1.196	1.093	1.204	1.132	1.068	1.128	1.097	1.119	1.023	1.127	1.06
	FALSE	High	Master Protein	P35606	Coatomer subunit beta' [OS=Homo sapiens]	0	56.761	15	11	32	11	906	102.4	5.27	56.34	11				Pf00400, Pf04053	9276	COPB2	B4DZI8; hsa:9276; P35606	ENSG00000184432	COPI-dependent Golgi-to-ER retrograde traffic; COPI-mediated anterograde transport		2	0	1.047	1.043	0.982	0.956	1.037	1.002	1.007	1.018	1.045	1.04	0.98	0.953	1.035	1.005	1.015	1.029	1.025	0.965	0.939	1.019	0.99
	FALSE	High	Master Protein	Q14974	Importin subunit beta-1 [OS=Homo sapiens]	0	56.651	12	10	53	10	876	97.1	4.78	110.98	10				Pf00514, Pf03810	3837	KPNB1	B7ZAV6; D3DTT3; hsa:3837; Q14637; Q14974; Q53XN2; Q96J27	ENSG00000108424	Neutrophil degranulation; ISG15 antiviral mechanism; Transport of Ribonucleoproteins into the Host Nucleus; NS1 Mediated Effects on Host Pathways; Nuclear import of Rev protein; Apoptosis induced DNA fragmentation; Interferon alpha/beta signaling; Regulation of cholesterol biosynthesis by SREBP (SREBF); SARS-CoV-1 activates/modulates innate immune responses; Assembly of the ORC complex at the ori…	Sterol regulatory element-binding proteins (SREBP) signaling; 22q11.2 copy number variation syndrome	15	0	0.989	0.977	1.037	0.977	1.084	0.95	0.981	0.998	1.041	1.028	1.091	1.028	1.14	1.032	1.05	0.992	0.979	1.039	0.979	1.086	0.983
	FALSE	High	Master Protein	P68104	Elongation factor 1-alpha 1 [OS=Homo sapiens]	0	56.289	18	9	118	4	462	50.1	9.01	310.53	9				Pf00009, Pf03143, Pf03144	1915	EEF1A1	hsa:1915; P04719; P04720; P68104; Q6IQ15	ENSG00000156508	Neutrophil degranulation; Chaperone Mediated Autophagy; Protein methylation; HSF1 activation; Peptide chain elongation; SARS-CoV-1 modulates host translation machinery	Translation factors; Fragile X syndrome; 2q37 copy number variation syndrome	10	6	1.083	1.028	0.937	1.128	1.161	0.994	1.12	1.03	1.089	1.033	0.942	1.135	1.167	1.126	1.036	1.052	0.998	0.909	1.095	1.127	1.087
	FALSE	High	Master Protein	P32969	60S ribosomal protein L9 [OS=Homo sapiens]	0	56.097	37	5	58	5	192	21.9	9.95	164.97	5				Pf00347	6133	RPL9; RPL9P7; RPL9P8; RPL9P9	hsa:6133; P32969	ENSG00000163682	Regulation of expression of SLITs and ROBOs; Nonsense Mediated Decay (NMD) enhanced by the Exon Junction Complex (EJC); Eukaryotic Translation Termination; Nonsense Mediated Decay (NMD) independent of the Exon Junction Complex (EJC); L13a-mediated translational silencing of Ceruloplasmin expression; Formation of a pool of free 40S subunits; GTP hydrolysis and joining of the 60S ribosomal subunit;…	Cytoplasmic ribosomal proteins	14	0	1.041	1.017	1.032	0.974	1.066	0.963	1.1	0.913	1.081	1.056	1.072	1.012	1.107	1.142	0.948	1.14	1.114	1.131	1.067	1.168	1.205
	FALSE	High	Master Protein	P22102-1	trifunctional purine biosynthetic protein adenosine-3 [OS=Homo sapiens]	0	55.979	15	12	25	12	1010	107.7	6.7	72.01	12				Pf00551, Pf00586, Pf01071, Pf02769, Pf02843, Pf02844	2618	GART	A8K945; A8KA32; D3DSF3; D3DSF4; hsa:2618; O14659; P22102; Q52M77	ENSG00000159131; ENSG00000262473	Purine ribonucleoside monophosphate biosynthesis	Folate metabolism; One-carbon metabolism; Metabolic reprogramming in colon cancer	4	0	0.97	1.002	0.965	1.007	1.048	0.934	1.032	0.973	1.039	1.073	1.033	1.078	1.122	1.105	1.042	0.997	1.03	0.992	1.035	1.077	1.061
	FALSE	High	Master Protein	P63267-1	actin, gamma-enteric smooth muscle [OS=Homo sapiens]	0	55.627	21	6	51	1	376	41.9	5.48	142.26	6				Pf00022	100057561; 100404219; 100476728; 100553537; 100581173; 100654995; 100716255; 100946523; 100967622; 101012192; 101029098; 101082743; 101114256; 101138162; 101350857; 101373337; 101564328; 101711134; 101836352; 101926087; 101953125; 101962491; 102007914; 102178279; 102275623; 102388876; 102423805; 102449143; 102479026; 102523114; 102574175; 102756745; 102959582; 102981804; 103021014; 103077739; 103…	actg2; Actg2; ACTG2; Actg2_0; Actg2_1; DGUOK; LOC101350857; LOC111147986; LOC117437124; LOC117673363	A0A091IFD5; A0A096NZ53; A0A0D9RSK3; A0A0Q3MIQ7; A0A151LY75; A0A1S2ZGG3; A0A1S3GPA5; A0A1U7QQT3; A0A1U7S4V2; A0A1U7TXI2; A0A226MFL3; A0A226P5C7; A0A286Y461; A0A2I2YVV7; A0A2I3G1L5; A0A2I3SEJ6; A0A2J8KUY5; A0A2J8XBH9; A0A2K5F8R2; A0A2K5KDW5; A0A2K5P7U6; A0A2K5QAD6; A0A2K5W8E7; A0A2K6A7U9; A0A2K6E5F2; A0A2K6GEM1; A0A2K6LPB1; A0A2K6RD88; A0A2K6U9P1; A0A2P4S7Y5; A0A2R9A5I8; A0A2U3ZF18; A0A2Y9D7T4; A0A…	ENSACAG00000001718; ENSACCG00020005483; ENSACDG00005009053; ENSACOG00000015333; ENSAMEG00000028996; ENSANAG00000038195; ENSANIG00000014271; ENSAPLG00020011200; ENSAZOG00000016829; ENSBGRG00000010869; ENSBJAG00000010584; ENSBMSG00010012206; ENSBMUG00000012503; ENSBTAG00000015441; ENSCABG00000007549; ENSCAFG00000058338; ENSCAFG00020013771; ENSCAFG00030021688; ENSCAFG00845022216; ENSCANG00000043310;…	Smooth Muscle Contraction; Smooth Muscle Contraction; Smooth Muscle Contraction; Smooth Muscle Contraction; Smooth Muscle Contraction	Common pathways underlying drug addiction; Vascular smooth muscle contraction; Mechanoregulation and pathology of YAP/TAZ via Hippo and non-Hippo mechanisms; Malignant pleural mesothelioma	9	0
	FALSE	High	Master Protein	O95831-1	Apoptosis-inducing factor 1, mitochondrial [OS=Homo sapiens]	0	55.488	17	10	39	10	613	66.9	8.95	109.49	10				Pf00070, Pf14721	9131	AIFM1	A4QPB4; B1ALN1; B2RB08; D3DTE9; E9PRR0; hsa:9131; O95831; Q1L6K4; Q1L6K6; Q2QKE4; Q5JUZ7; Q6I9X6; Q9Y3I3; Q9Y3I4	ENSG00000156709		Apoptosis modulation and signaling; Nanomaterial induced apoptosis; Apoptosis modulation by HSP70	3	0	1.02	0.933	1.002	0.994	1.066	0.924	1.022	0.963	1.104	1.01	1.084	1.076	1.154	1.106	1.042	1.059	0.969	1.04	1.033	1.107	1.061
	FALSE	High	Master Protein	P09211	Glutathione S-transferase P [OS=Homo sapiens]	0	55.416	41	6	31	6	210	23.3	5.64	107.31	6				Pf02798, Pf14497	2950	GSTP1	hsa:2950; O00460; P09211; Q15690; Q5TZY3	ENSG00000084207	Neutrophil degranulation; Paracetamol ADME; Detoxification of Reactive Oxygen Species; Glutathione conjugation	Nuclear receptors meta-pathway; NRF2 pathway; Photodynamic therapy-induced NFE2L2 (NRF2) survival signaling; Exercise-induced circadian regulation; Arachidonate epoxygenase / epoxide hydrolase; Metapathway biotransformation Phase I and II	10	0	1.016	0.995	1.02	0.946	1.112	0.92	0.953	0.996	1.104	1.081	1.109	1.028	1.209	1.036	1.082	1.02	0.999	1.024	0.95	1.117	0.957
	FALSE	High	Master Protein	Q99613	Eukaryotic translation initiation factor 3 subunit C [OS=Homo sapiens]	0	55.398	18	15	40	15	913	105.3	5.68	87.59	15				Pf01399, Pf05470	8663	EIF3C	A8K7Z0; B2RXG3; B4E1D5; H3BRV0; hsa:8663; O00215; Q99613; Q9BW98	ENSG00000184110	L13a-mediated translational silencing of Ceruloplasmin expression; Translation initiation complex formation; Formation of a pool of free 40S subunits; Formation of the ternary complex, and subsequently, the 43S complex; Ribosomal scanning and start codon recognition; GTP hydrolysis and joining of the 60S ribosomal subunit	Translation factors; nsp1 from SARS-CoV-2 inhibits translation initiation in the host cell	8	0	0.96	0.999	0.988	1.027	0.986	0.986	1.094	1.098	0.974	1.014	1.002	1.042	1	1.11	1.114	0.874	0.91	0.899	0.935	0.898	0.996
	FALSE	High	Master Protein	P27797	Calreticulin [OS=Homo sapiens]	0	55.28	27	9	51	9	417	48.1	4.44	131.78	9				Pf00262	811	CALR	hsa:811; P27797; Q6IAT4; Q9UDG2	ENSG00000179218	Scavenging by Class A Receptors; Scavenging by Class F Receptors; ER-Phagosome pathway; Antigen Presentation: Folding, assembly and peptide loading of class I MHC; Assembly of Viral Components at the Budding Site; ATF6 (ATF6-alpha) activates chaperone genes; Calnexin/calreticulin cycle	Androgen receptor signaling pathway; Complement system; Photodynamic therapy-induced unfolded protein response; VEGFA-VEGFR2 signaling; GDNF signaling; Calcium regulation in cardiac cells	13	0	1.055	0.949	0.947	1.067	1.089	0.95	1.02	1.036	1.111	0.999	0.997	1.123	1.147	1.073	1.09	1.019	0.917	0.915	1.03	1.052	0.984
	FALSE	High	Master Protein	P00505	Aspartate aminotransferase, mitochondrial [OS=Homo sapiens]	0	54.851	23	9	40	9	430	47.5	9.01	109.17	9				Pf00155	2806	GOT2	B4DJA6; E7ERW2; hsa:2806; P00505; Q53FL3; Q9BWA3	ENSG00000125166	Glyoxylate metabolism and glycine degradation; Gluconeogenesis; Aspartate and asparagine metabolism; Glutamate and glutamine metabolism; Degradation of cysteine and homocysteine	Alanine and aspartate metabolism; Amino acid metabolism; Metabolic reprogramming in colon cancer; NAD metabolism in oncogene-induced senescence and mitochondrial dysfunction-associated senescence; Glycolysis and gluconeogenesis	10	0	1.037	1.051	0.992	1.01	1.016	0.887	1.135	0.968	1.168	1.185	1.118	1.138	1.145	1.279	1.091	1.071	1.086	1.025	1.043	1.05	1.172
	FALSE	High	Master Protein	P22626	heterogeneous nuclear ribonucleoproteins A2/B1 [OS=Homo sapiens]	0	54.809	31	9	57	8	353	37.4	8.95	124.14	9				Pf00076	3181	HNRNPA2B1	A0A024RA27; A0A024RA61; A8K064; hsa:3181; P22626; P22627; Q9UC98; Q9UDJ2	ENSG00000122566	mRNA Splicing - Major Pathway; Processing of Capped Intron-Containing Pre-mRNA; Gene and protein expression by JAK-STAT signaling after Interleukin-12 stimulation	mRNA processing	4	1	1.052	0.806	1.032	0.944	1.043	0.871	1.145	0.912	1.208	0.925	1.184	1.084	1.197	1.314	1.047	1.153	0.883	1.131	1.035	1.144	1.255
	FALSE	High	Master Protein	Q16531	DNA damage-binding protein 1 [OS=Homo sapiens]	0	54.439	14	15	41	15	1140	126.9	5.26	82.6	15				Pf03178, Pf10433	1642	DDB1	A6NG77; B2R648; B4DG00; hsa:1642; O15176; Q13289; Q16531; Q58F96	ENSG00000167986	Neddylation; Formation of TC-NER Pre-Incision Complex; Dual incision in TC-NER; Gap-filling DNA repair synthesis and ligation in TC-NER; Formation of Incision Complex in GG-NER; Recognition of DNA damage by PCNA-containing replication complex; DNA Damage Recognition in GG-NER; Dual Incision in GG-NER	Hippo-Merlin signaling dysregulation; Hepatitis B infection; Nucleotide excision repair; DNA repair pathways, full network; Nucleotide excision repair in xeroderma pigmentosum	14	0	1.032	1.052	0.987	1.048	1	0.944	1.078	0.956	1.094	1.115	1.046	1.11	1.06	1.142	1.013	1.08	1.1	1.032	1.096	1.047	1.128
	FALSE	High	Master Protein	Q9UHX1-1	poly(U)-binding-splicing factor PUF60 [OS=Homo sapiens]	0	54.413	22	9	25	9	559	59.8	5.29	59.65	9				Pf00076	100601715; 100971348; 101017393; 101130042; 102133738; 104671696; 105488465; 105581221; 22827	PUF60	A0A2I2ZC99; A0A2I3HMJ8; A0A2I3M7U8; A0A2J8LG42; A0A2K5MFC0; A0A2K5VG32; A0A2K6BRI7; A0A2K6LH05; A0A2K6P057; A0A2R9AA46; A0A803KKL1; A0A8C9I241; A0A8D2FL92; A8K8K8; hsa:22827; K7CUF4; mcf:102133738; panu:101017393; pps:100971348; Q969E7; Q96D94; Q96H63; Q99628; Q9NZA0; Q9UHX1; Q9UJY7; rro:104671696	ENSCATG00000035405; ENSG00000179950; ENSG00000274081; ENSGGOG00000004646; ENSMFAG00000043373; ENSMNEG00000031099; ENSNLEG00000002156; ENSPANG00000021936; ENSPPAG00000029933; ENSPTEG00000025307; ENSRBIG00000035274; ENSRROG00000029360; ENSTGEG00000017503	mRNA Splicing - Major Pathway		1	0	0.891	0.924	0.937	0.911	0.961	0.932	0.861	0.923	0.956	0.991	1.005	0.977	1.031	0.923	0.99	0.965	1.001	1.015	0.987	1.041	0.932
	FALSE	High	Master Protein	P28074-1	proteasome subunit beta type-5 [OS=Homo sapiens]	0	54.074	42	8	31	8	263	28.5	6.92	86.77	8				Pf00227	100173015; 100988289; 467401; 5693	PSMB5	A0A2J8QJW7; A0A2J8TRZ9; A0A2R9CFM6; A0A6D2Y9Q6; B2R4N9; B4DUM9; D3DS43; E9PAV2; hsa:5693; K7CQQ2; P28074; pon:100173015; pps:100988289; ptr:467401; Q16242; Q5R8S2; Q6PEW2; Q7Z3B5; Q86T01; Q9TNN9	ENSG00000100804; ENSPPAG00000043004; ENSPPYG00000041109; ENSPTRG00000006156	Asymmetric localization of PCP proteins; Degradation of DVL; ER-Phagosome pathway; Cdc20:Phospho-APC/C mediated degradation of Cyclin A; Ub-specific processing proteases; Orc1 removal from chromatin; CDK-mediated phosphorylation and removal of Cdc6; SCF(Skp2)-mediated degradation of p27/p21; FCERI mediated NF-kB activation; Downstream TCR signaling; Antigen processing: Ubiquitination & Proteasome…	Proteasome degradation; Alzheimer's disease and miRNA effects; Alzheimer's disease	61	0	0.943	1.095	0.992	0.919	0.961	0.904	0.881	1.009	1.043	1.212	1.098	1.017	1.064	0.975	1.116	0.935	1.086	0.984	0.912	0.953	0.873
	FALSE	High	Master Protein	P23526-1	Adenosylhomocysteinase [OS=Homo sapiens]	0	53.987	26	10	40	9	432	47.7	6.34	99.9	10				Pf00670, Pf05221	100974216; 191; 458190	AHCY	A0A2J8JYD5; A0A2R9BHH3; A0A384MTQ3; A0A6D2XVT7; A8K307; B3KUN3; E1P5P2; F5H737; G3RFH3; H2QK78; hsa:191; P23526; pps:100974216; Q96A36	ENSG00000101444; ENSGGOG00000014694; ENSPPAG00000037325; ENSPTRG00000013414	Methylation; Sulfur amino acid metabolism; Metabolism of ingested SeMet, Sec, MeSec into H2Se; Defective AHCY causes HMAHCHD	Folate metabolism; Trans-sulfuration pathway; One-carbon metabolism; Trans-sulfuration, one-carbon metabolism and related pathways; Methionine de novo and salvage pathway; Ethanol effects on histone modifications	10	1	0.995	0.961	0.908	0.973	0.982	0.889	0.987	0.933	1.119	1.08	1.021	1.094	1.104	1.11	1.049	1.067	1.03	0.973	1.043	1.053	1.058
	FALSE	High	Master Protein	Q99460	26S proteasome non-ATPase regulatory subunit 1 [OS=Homo sapiens]	0	53.985	13	9	42	9	953	105.8	5.39	93.71	9				Pf01851, Pf13646, Pf18004	5707	PSMD1	B8ZZH9; hsa:5707; Q24JU0; Q53TI2; Q6GMU5; Q6P2P4; Q6PJM7; Q6PKG9; Q86VU1; Q8IV79; Q99460	ENSG00000173692	Cdc20:Phospho-APC/C mediated degradation of Cyclin A; MAPK6/MAPK4 signaling; The role of GTSE1 in G2/M progression after G2 checkpoint; FCERI mediated NF-kB activation; Downstream TCR signaling; Antigen processing: Ubiquitination & Proteasome degradation; Activation of NF-kappaB in B cells; Oxygen-dependent proline hydroxylation of Hypoxia-inducible Factor Alpha; ER-Phagosome pathway; Cross-prese…	Proteasome degradation; Alzheimer's disease and miRNA effects; Parkin-ubiquitin proteasomal system pathway; Alzheimer's disease	63	0	1.047	1.041	0.925	0.872	1.025	0.933	1.009	0.99	1.122	1.116	0.992	0.935	1.098	1.082	1.061	1.058	1.052	0.935	0.881	1.035	1.02
	FALSE	High	Master Protein	P34897-1	Serine hydroxymethyltransferase, mitochondrial [OS=Homo sapiens]	0	53.392	22	10	28	10	504	56	8.53	67.51	10				Pf00464	6472	HEL-S-51e; SHMT2	B7Z9F1; E7EQ19; E7EU43; hsa:6472; O00740; P34897; Q8N1A5; V9HW06	ENSG00000182199	RHOG GTPase cycle; Metabolism of folate and pterines	Glycine metabolism; Vitamin B12 metabolism; Folate metabolism; One-carbon metabolism; Trans-sulfuration, one-carbon metabolism and related pathways; Clear cell renal cell carcinoma pathways; Metabolic reprogramming in colon cancer; Neuroinflammation and glutamatergic signaling	10	0	0.963	1.025	0.93	0.885	0.983	0.883	1.069	0.967	1.091	1.161	1.054	1.003	1.113	1.21	1.096	0.995	1.06	0.962	0.915	1.016	1.105
	FALSE	High	Master Protein	Q08J23	tRNA (Cytosine(34)-C(5))-methyltransferase [OS=Homo sapiens]	0	52.937	13	8	27	8	767	86.4	6.77	63.37	8				Pf01189	54888	NSUN2	A8K529; B2RNR4; B3KP09; B4DQW2; G3V1R4; hsa:54888; Q08J23; Q9BVN4; Q9H858; Q9NXD9	ENSG00000037474	tRNA modification in the nucleus and cytosol		1	0	1.01	1.051	1.019	1.017	1.046	0.981	0.941	1.062	1.029	1.071	1.039	1.037	1.066	0.959	1.082	0.951	0.99	0.96	0.958	0.985	0.887
	FALSE	High	Master Protein	P32119	Peroxiredoxin-2 [OS=Homo sapiens]	0	52.457	35	7	62	6	198	21.9	5.97	180.61	7				Pf00578, Pf10417	7001	PRDX2	A8K0C0; hsa:7001; P31945; P32118; P32119; P35701; Q6FHG4; Q92763; Q9UC23	ENSG00000167815	TP53 Regulates Metabolic Genes; Detoxification of Reactive Oxygen Species; Deregulated CDK5 triggers multiple neurodegenerative pathways in Alzheimer's disease models	Selenium micronutrient network; VEGFA-VEGFR2 signaling	5	0	1.033	1.021	1.011	1.031	1.089	0.969	0.949	1.002	1.065	1.053	1.043	1.063	1.123	0.979	1.033	1.031	1.019	1.01	1.029	1.087	0.948
	FALSE	High	Master Protein	P39656	Dolichyl-diphosphooligosaccharide--protein glycosyltransferase 48 kDa subunit [OS=Homo sapiens]	0	52.446	18	7	36	7	456	50.8	6.55	74.24	7				Pf03345	1650	DDOST	B2RDQ4; B4DJE3; B4DLI2; hsa:1650; O43244; P39656; Q5VWA5; Q8NI93; Q9BUI2	ENSG00000244038	Neutrophil degranulation; SRP-dependent cotranslational protein targeting to membrane; Advanced glycosylation endproduct receptor signaling; Asparagine N-linked glycosylation; Maturation of spike protein	AGE/RAGE pathway; N-glycan biosynthesis	7	0	1.064	0.972	0.907	1.111	1.067	0.91	1.065	0.914	1.17	1.068	0.997	1.221	1.173	1.171	1.005	1.164	1.063	0.992	1.215	1.167	1.165
	FALSE	High	Master Protein	Q99714-1	3-hydroxyacyl-CoA dehydrogenase type-2 [OS=Homo sapiens]	0	52.075	46	8	20	8	261	26.9	7.78	59.97	8				Pf00106	100971848; 3028; 465649	HSD17B10	A0A0S2Z410; A0A2J8J9Q9; A0A2R9ANQ0; A0A6D2X3G1; H2QYN3; hsa:3028; pps:100971848; Q5H927; Q6IBS9; Q8TCV9; Q96HD5; Q99714	ENSG00000072506; ENSPPAG00000032534; ENSPTRG00000021929	Branched-chain amino acid catabolism; tRNA processing in the mitochondrion; tRNA modification in the mitochondrion; rRNA processing in the mitochondrion	Alzheimer's disease and miRNA effects; Valproic acid pathway; Alzheimer's disease	7	0	0.994	0.982	0.941	0.937	1.009	0.89	1.184	0.952	1.117	1.103	1.057	1.052	1.133	1.33	1.069	1.045	1.032	0.989	0.984	1.06	1.244
	FALSE	High	Master Protein	Q9BXJ9	N-alpha-acetyltransferase 15, NatA auxiliary subunit [OS=Homo sapiens]	0	51.76	14	14	40	14	866	101.2	7.42	80.74	14				Pf12569, Pf13181	80155	NAA15	D3DNY6; hsa:80155; Q52LG9; Q8IWH4; Q8NEV2; Q9BXJ9; Q9H8P6	ENSG00000164134			0	0	1.095	1.133	1.029	1.091	1.083	0.871	1.024	1.05	1.256	1.3	1.181	1.252	1.243	1.175	1.205	1.043	1.079	0.981	1.039	1.032	0.975
	FALSE	High	Master Protein	Q01105-2	Isoform 2 of Protein SET [OS=Homo sapiens]	0	51.673	27	6	41	6	277	32.1	4.22	105.81	6						SET	Q01105-2				0	0	1.061	0.933	1.141	0.957	1.267	1.073	1.157	1.066	0.989	0.87	1.064	0.893	1.181	1.079	0.994	0.995	0.875	1.07	0.898	1.189	1.086
	FALSE	High	Master Protein	Q15393-1	Splicing factor 3B subunit 3 [OS=Homo sapiens]	0	51.501	11	11	30	11	1217	135.5	5.26	79.11	11				Pf03178, Pf10433	100413282; 100982950; 101005727; 101050172; 101132902; 101614782; 101723195; 101957483; 102004819; 102126250; 102268420; 103265657; 103735634; 104677818; 104996460; 105491292; 105575990; 105706812; 105983101; 107150917; 108527445; 109572544; 109684989; 23450; 454216; 504962; 708939	Sf3b3; SF3B3	A0A096NR05; A0A0P6J5X4; A0A1S3EY05; A0A1U7TYF5; A0A250Y758; A0A2J8KA58; A0A2K5DHY5; A0A2K5MM51; A0A2K5PHY0; A0A2K5VTZ5; A0A2K6C5R0; A0A2K6K0K7; A0A2K6RX73; A0A2K6U0D8; A0A2R8N5D5; A0A2R8ZRD4; A0A4W2EAD7; A0A5F8AG95; A0A6B0S3M6; A0A6D2WHY0; A0A6J3IB34; A0A6P3IBC7; A0A6P5D9S0; A0A7J7V1G8; A0A8B9Y4X2; A0A8C2YKK2; A0A8C5JZI4; A0A8C5ZHL4; A0A8C6RVD5; A0A8C9GGF7; A0A8C9Q9G4; A0A8D2DQM9; A0A8D2F2U0; A0A…	ENSANAG00000028001; ENSBGRG00000019103; ENSBIXG00000000514; ENSBTAG00000010627; ENSCATG00000036562; ENSCCAG00000017736; ENSCCNG00000009304; ENSCJAG00000014773; ENSCLAG00000003921; ENSG00000189091; ENSGGOG00000003246; ENSHGLG00000010135; ENSJJAG00000003948; ENSMFAG00000045487; ENSMMMG00000013300; ENSMMUG00000017812; ENSMNEG00000033385; ENSNGAG00000021903; ENSPANG00000024075; ENSPPAG00000026807; EN…	mRNA Splicing - Major Pathway; mRNA Splicing - Minor Pathway; mRNA Splicing - Major Pathway; mRNA Splicing - Minor Pathway	mRNA Processing; mRNA processing; mRNA Processing	7	0	0.955	0.944	0.831	0.949	0.992	0.898	1.022	0.922	1.064	1.052	0.925	1.057	1.105	1.139	1.027	1.036	1.024	0.901	1.029	1.076	1.108
	FALSE	High	Master Protein	P27695	DNA-(apurinic or apyrimidinic site) lyase [OS=Homo sapiens]	0	51.41	31	7	27	7	318	35.5	8.12	82.55	7				Pf03372	328	APEX1	hsa:328; P27695; Q969L5; Q99775	ENSG00000100823	Displacement of DNA glycosylase by APEX1; POLB-Dependent Long Patch Base Excision Repair; PCNA-Dependent Long Patch Base Excision Repair; Abasic sugar-phosphate removal via the single-nucleotide replacement pathway	Thyroid stimulating hormone (TSH) signaling pathway; Spinal cord injury; Base excision repair; DNA repair pathways, full network	10	0	1.044	0.993	0.959	0.868	1.05	0.883	1.065	1.03	1.183	1.125	1.086	0.983	1.19	1.206	1.167	1.013	0.964	0.931	0.842	1.019	1.034
	FALSE	High	Master Protein	Q13283	Ras GTPase-activating protein-binding protein 1 [OS=Homo sapiens]	0	51.403	22	7	18	6	466	52.1	5.52	47.43	7				Pf00076, Pf02136	10146	G3BP1	hsa:10146; Q13283; Q5HYE9	ENSG00000145907	SARS-CoV-2 activates/modulates innate and adaptive immune responses		1	1	0.993	1.056	1.043	1.014	1.048	0.958	1.057	0.974	1.036	1.102	1.089	1.058	1.094	1.103	1.017	1.019	1.084	1.071	1.041	1.076	1.085
	FALSE	High	Master Protein	P60900	Proteasome subunit alpha type-6 [OS=Homo sapiens]	0	51.32	20	5	30	5	246	27.4	6.76	98.82	5				Pf00227, Pf10584	5687	PSMA6	B2R7J9; B4DQR4; B4DXJ9; hsa:5687; P34062; P60900; Q6IB60	ENSG00000100902	FCERI mediated NF-kB activation; Downstream TCR signaling; Antigen processing: Ubiquitination & Proteasome degradation; Activation of NF-kappaB in B cells; Oxygen-dependent proline hydroxylation of Hypoxia-inducible Factor Alpha; ER-Phagosome pathway; Cross-presentation of soluble exogenous antigens (endosomes); SCF-beta-TrCP mediated degradation of Emi1; APC/C:Cdc20 mediated degradation of Secur…	Proteasome degradation; Alzheimer's disease and miRNA effects; Alzheimer's disease	61	0	0.974	0.97	0.915	0.993	0.965	0.913	0.945	0.991	1.066	1.062	1.002	1.087	1.057	1.034	1.084	0.983	0.979	0.924	1.002	0.974	0.954
	FALSE	High	Master Protein	P00367	Glutamate dehydrogenase 1, mitochondrial [OS=Homo sapiens]	0	51.267	24	11	28	11	558	61.4	7.8	60.51	11				Pf00208, Pf02812	2746	GLUD1	B3KV55; B4DGN5; hsa:2746; P00367; Q5TBU3	ENSG00000148672	Transcriptional activation of mitochondrial biogenesis; Glutamate and glutamine metabolism	VEGFA-VEGFR2 signaling; Amino acid metabolism; Metabolic reprogramming in colon cancer; 22q11.2 copy number variation syndrome; Amino acid metabolism pathway excerpt: histidine catabolism extension	7	0	1.039	1.052	1.015	0.979	1.134	1.034	1.143	1.184	1.004	1.017	0.982	0.946	1.097	1.105	1.144	0.878	0.888	0.858	0.827	0.958	0.965
	FALSE	High	Master Protein	P39023	60S ribosomal protein L3 [OS=Homo sapiens]	0	51.123	27	12	52	12	403	46.1	10.18	103.53	12				Pf00297	6122	RPL3	B2RDV9; hsa:6122; P39023; Q15548; Q5I0G0	ENSG00000100316	Regulation of expression of SLITs and ROBOs; L13a-mediated translational silencing of Ceruloplasmin expression; Formation of a pool of free 40S subunits; GTP hydrolysis and joining of the 60S ribosomal subunit; Major pathway of rRNA processing in the nucleolus and cytosol; Nonsense Mediated Decay (NMD) enhanced by the Exon Junction Complex (EJC); SRP-dependent cotranslational protein targeting to…	Cytoplasmic ribosomal proteins	14	0	0.922	1.005	0.955	0.869	0.899	0.836	1.009	1.039	1.103	1.203	1.143	1.04	1.076	1.207	1.243	0.888	0.968	0.92	0.837	0.866	0.971
	FALSE	High	Master Protein	Q8NC51-1	Plasminogen activator inhibitor 1 RNA-binding protein [OS=Homo sapiens]	0	51.112	21	7	42	7	408	44.9	8.65	99.43	7				Pf04774, Pf16174	101145122; 26135	SERBP1	A0A2J8NH98; A0A2J8WPT8; A0A2R8ZVX9; A0A6D2XRP9; G3R4E0; H2R0T6; hsa:26135; Q5VU19; Q5VU20; Q5VU22; Q8NC51; Q8WUH0; Q96SE2; Q9BTY3; Q9BUM4; Q9Y367; Q9Y4S3	ENSG00000142864; ENSGGOG00000010396; ENSPPAG00000027596; ENSPTRG00000023560		Apoptosis-related network due to altered Notch3 in ovarian cancer	1	0	0.979	0.967	0.945	1.028	1.062	0.947	1.034	0.995	1.035	1.021	0.998	1.086	1.122	1.093	1.051	0.985	0.972	0.95	1.033	1.068	1.04
	FALSE	High	Master Protein	P27816-1	Microtubule-associated protein 4 [OS=Homo sapiens]	0	50.86	11	12	16	12	1152	120.9	5.43	44.29	12				Pf00418	4134	MAP4	hsa:4134; P27816; Q13082; Q59FT2; Q68D74; Q6ZUW9; Q86V26; Q96A76; Q96NS9	ENSG00000047849		Splicing factor NOVA regulated synaptic proteins; 2q37 copy number variation syndrome	2	0	0.865	0.888	0.856	0.902	0.951	0.875	0.815	0.915	0.989	1.016	0.978	1.031	1.088	0.932	1.047	0.945	0.97	0.935	0.985	1.039	0.89
	FALSE	High	Master Protein	Q06830	peroxiredoxin-1 [OS=Homo sapiens]	0	50.815	37	8	79	5	199	22.1	8.13	211.8	8				Pf00578, Pf10417	5052	PRDX1	B5BU26; D3DPZ8; hsa:5052; P35703; Q06830; Q2V576; Q5T154; Q5T155	ENSG00000117450	Detoxification of Reactive Oxygen Species; TP53 Regulates Metabolic Genes; NFE2L2 regulating anti-oxidant/detoxification enzymes; Deregulated CDK5 triggers multiple neurodegenerative pathways in Alzheimer's disease models	Androgen receptor signaling pathway; Selenium micronutrient network; Nuclear receptors meta-pathway; NRF2 pathway	8	3	1.111	1.116	1.076	1.057	1.143	0.996	1.056	1.08	1.116	1.121	1.081	1.061	1.148	1.06	1.085	1.028	1.033	0.996	0.978	1.058	0.977
	FALSE	High	Master Protein	P19367-1	Hexokinase-1 [OS=Homo sapiens]	0	50.743	12	11	17	11	917	102.4	6.8	42.61	11				Pf00349, Pf03727	3098	HK1	E9PCK0; hsa:3098; O43443; O43444; O75574; P19367; Q5VTC3; Q96HC8; Q9NNZ4; Q9NNZ5	ENSG00000156515	Glycolysis; Defective HK1 causes hexokinase deficiency (HK deficiency)	Cori cycle; Photodynamic therapy-induced HIF-1 survival signaling; Clear cell renal cell carcinoma pathways; Aerobic glycolysis; Disorders of fructose metabolism; Glucose metabolism in triple-negative breast cancer cells; Glycolysis and gluconeogenesis; Glucuronidation	10	0	1.046	1.013	0.972	0.86	1.031	0.885	0.951	0.971	1.182	1.146	1.098	0.972	1.165	1.075	1.098	1.077	1.044	1.001	0.886	1.062	0.98
	FALSE	High	Master Protein	Q92499	ATP-dependent RNA helicase DDX1 [OS=Homo sapiens]	0	50.152	14	9	26	9	740	82.4	7.23	49.78	9				Pf00270, Pf00271, Pf00622	1653	DDX1	B4DME8; B4DPN6; hsa:1653; Q92499	ENSG00000079785	tRNA processing in the nucleus	DDX1 as a regulatory component of the Drosha microprocessor; mRNA processing	3	0	0.951	0.932	0.941	0.771	1.024	0.837	1.062	0.924	1.136	1.114	1.125	0.922	1.224	1.269	1.104	1.029	1.009	1.019	0.835	1.109	1.149
	FALSE	High	Master Protein	P52209	6-phosphogluconate dehydrogenase, decarboxylating [OS=Homo sapiens]	0	49.856	19	7	40	7	483	53.1	7.23	98.23	7				Pf00393, Pf03446	5226	PGD	A8K2Y9; B4DQJ8; hsa:5226; P52209; Q9BWD8	ENSG00000142657	NFE2L2 regulates pentose phosphate pathway genes; Pentose phosphate pathway	Pentose phosphate metabolism; Nuclear receptors meta-pathway; NRF2 pathway; VEGFA-VEGFR2 signaling; Metabolic reprogramming in colon cancer	7	0	0.959	0.934	0.9	1.003	1.062	0.917	1.034	0.966	1.046	1.018	0.982	1.094	1.158	1.128	1.054	0.993	0.967	0.932	1.038	1.099	1.07
	FALSE	High	Master Protein	P38606	V-type proton ATPase catalytic subunit A [OS=Homo sapiens]	0	49.258	20	10	22	10	617	68.3	5.52	51.95	10				Pf00006, Pf02874, Pf16886	523	ATP6V1A	B2RBR8; B7Z1R5; D3DN75; hsa:523; P38606; Q53YD9; Q96DY6; Q9UHY3	ENSG00000114573	Amino acids regulate mTORC1; ROS and RNS production in phagocytes; Insulin receptor recycling; Transferrin endocytosis and recycling; Ion channel transport	Proximal tubule transport	6	0	1.023	0.987	0.959	1.029	1.044	0.934	0.935	0.948	1.095	1.057	1.026	1.101	1.117	1	1.015	1.079	1.041	1.011	1.085	1.101	0.986
	FALSE	High	Master Protein	P53621-1	coatomer subunit alpha [OS=Homo sapiens]	0	48.676	11	11	20	11	1224	138.3	7.66	44.51	11				Pf00400, Pf04053, Pf06957, Pf12894	1314	COPA	hsa:1314; P53621; Q5T201; Q8IXZ9	ENSG00000122218	COPI-dependent Golgi-to-ER retrograde traffic; COPI-mediated anterograde transport		2	0	1.041	1.03	0.949	0.961	1.012	0.961	1.104	1.019	1.084	1.073	0.988	1.001	1.054	1.149	1.061	1.021	1.011	0.931	0.943	0.993	1.083
	FALSE	High	Master Protein	Q7Z6Z7	E3 ubiquitin-protein ligase HUWE1 [OS=Homo sapiens]	0	48.623	3	10	13	10	4374	481.6	5.22	25.68	10				Pf00627, Pf00632, Pf02825, Pf06012, Pf06025, Pf14377	10075	HUWE1	hsa:10075; O15029; Q4G2Z2; Q5H961; Q6P4D0; Q7Z6Z7; Q8NG67; Q9BUI0; Q9HCJ4; Q9NSL6; Q9P0A9	ENSG00000086758	Antigen processing: Ubiquitination & Proteasome degradation; Neutrophil degranulation		2	0	1.225	1.391	1.024	1.046	0.866	0.994	0.01	1.026	1.233	1.4	1.03	1.052	0.871	0.01	1.032	1.195	1.357	0.998	1.02	0.845	0.01
	FALSE	High	Master Protein	P23284	peptidyl-prolyl cis-trans isomerase B [OS=Homo sapiens]	0	48.506	36	8	34	8	216	23.7	9.41	73.37	8				Pf00160	5479	PPIB	A8K534; hsa:5479; P23284; Q6IBH5; Q9BVK5	ENSG00000166794	Collagen biosynthesis and modifying enzymes; SARS-CoV-1 activates/modulates innate immune responses	Prolactin signaling pathway; Type I collagen synthesis in the context of osteogenesis imperfecta	4	0	1.047	1.01	0.984	1.056	1.23	0.992	1.051	1.044	1.056	1.018	0.992	1.065	1.24	1.06	1.053	1.002	0.967	0.942	1.011	1.177	1.006
	FALSE	High	Master Protein	O60841	Eukaryotic translation initiation factor 5B [OS=Homo sapiens]	0	48.504	12	12	38	12	1220	138.7	5.49	86.17	12				Pf00009, Pf03144, Pf11987	9669	EIF5B	hsa:9669; O60841; O95805; Q53RV7; Q53SI8; Q9UF81; Q9UMN7	ENSG00000158417	GTP hydrolysis and joining of the 60S ribosomal subunit	Translation factors; Ciliary landscape	3	0	1.04	1.143	1.113	1.035	1.097	0.942	1.303	1.148	1.105	1.213	1.182	1.099	1.165	1.384	1.219	0.907	0.996	0.97	0.902	0.956	1.136
	FALSE	High	Master Protein	Q8N1N4	Keratin, type II cytoskeletal 78 [OS=Homo sapiens]	0	48.48	23	12	37	9	520	56.8	6.02	74.98	12				Pf00038, Pf16208	196374	KRT78	A8K4D6; hsa:196374; Q5HYM7; Q7RTT2; Q8N1N4	ENSG00000170423	Formation of the cornified envelope		2	0	0.945	0.994	1.09	0.977	0.776	1.302	0.663	1.15	0.726	0.764	0.837	0.75	0.596	0.509	0.883	0.822	0.865	0.948	0.85	0.675	0.577
	FALSE	High	Master Protein	P30153	serine/threonine-protein phosphatase 2A 65 kDa regulatory subunit A alpha isoform [OS=Homo sapiens]	0	48.27	20	10	40	10	589	65.3	5.11	85.03	10				Pf02985	5518	PPP2R1A	hsa:5518; P30153; Q13773; Q6ICQ3; Q96DH3	ENSG00000105568	Negative regulation of MAPK pathway; Separation of Sister Chromatids; Resolution of Sister Chromatid Cohesion; Recruitment of NuMA to mitotic centrosomes; RHO GTPases Activate Formins; EML4 and NUDC in mitotic spindle formation; Regulation of PLK1 Activity at G2/M Transition; Loss of Nlp from mitotic centrosomes; Recruitment of mitotic centrosome proteins and complexes; Anchoring of the basal bod…	Focal adhesion: PI3K-Akt-mTOR-signaling pathway; Wnt signaling pathway and pluripotency; PI3K-Akt signaling pathway; 16p11.2 proximal deletion syndrome; Glycogen synthesis and degradation; Cohesin complex - Cornelia de Lange syndrome	49	0	0.958	1.021	1.007	1.01	0.933	0.982	1.077	1.027	0.976	1.04	1.026	1.029	0.951	1.097	1.046	0.933	0.994	0.98	0.983	0.909	1.049
	FALSE	High	Master Protein	Q9P258	Protein RCC2 [OS=Homo sapiens]	0	48.166	20	9	28	9	522	56	8.78	68.33	9				Pf00415	55920	RCC2	hsa:55920; Q8IVL9; Q9BSN6; Q9NPV8; Q9P258	ENSG00000179051; ENSG00000281540	RHO GTPases Activate Formins; Separation of Sister Chromatids; Resolution of Sister Chromatid Cohesion; EML4 and NUDC in mitotic spindle formation; Amplification of signal from unattached kinetochores via a MAD2 inhibitory signal		6	0	0.951	0.929	0.955	1.004	1.008	0.811	1.182	1.008	1.172	1.146	1.178	1.238	1.243	1.458	1.242	0.943	0.922	0.948	0.997	1	1.173
	FALSE	High	Master Protein	P41252	isoleucine--tRNA ligase, cytoplasmic [OS=Homo sapiens]	0	48.101	12	12	29	12	1262	144.4	6.15	55.08	12				Pf00133, Pf08264, Pf19302	3376	IARS1	A8KAE9; hsa:3376; P41252; Q5TCD0; Q7Z3T4; Q9H588	ENSG00000196305	Selenoamino acid metabolism; Cytosolic tRNA aminoacylation	Amino acid metabolism	3	0	1.072	1.125	1.109	1.003	0.969	1.012	0.902	1.058	1.059	1.112	1.096	0.991	0.958	0.892	1.045	1.013	1.064	1.049	0.948	0.916	0.853
	FALSE	High	Master Protein	P52701	DNA mismatch repair protein MSH6 [OS=Homo sapiens]	0	47.974	9	12	19	12	1360	152.7	6.9	46.98	12				Pf00488, Pf00855, Pf01624, Pf05188, Pf05190, Pf05192	2956	MSH6	B4DF41; B4E3I4; F5H2F9; hsa:2956; O43706; O43917; P52701; Q8TCX4; Q9BTB5	ENSG00000116062	Mismatch repair (MMR) directed by MSH2:MSH6 (MutSalpha); Defective Mismatch Repair Associated With MSH2; Defective Mismatch Repair Associated With MSH6	Glioblastoma signaling pathways; Retinoblastoma gene in cancer; Chromosomal and microsatellite instability in colorectal cancer ; DNA repair pathways, full network; DNA mismatch repair	8	0	1.011	0.913	0.938	1.032	0.973	0.925	0.922	0.956	1.094	0.988	1.014	1.116	1.052	0.997	1.034	1.058	0.955	0.981	1.079	1.018	0.964
	FALSE	High	Master Protein	P31153	S-adenosylmethionine synthase isoform type-2 [OS=Homo sapiens]	0	47.94	29	9	29	2	395	43.6	6.48	76.59	9				Pf00438, Pf02772, Pf02773	4144	MAT2A	A8K511; B4DN45; D6W5L1; hsa:4144; P31153; Q53SP5	ENSG00000168906	Methylation	Trans-sulfuration, one-carbon metabolism and related pathways; Methionine de novo and salvage pathway; Methylation pathways	4	7	0.989	0.916	0.909	1.092	1.076	0.919	0.902	0.969	1.076	0.997	0.989	1.188	1.17	0.982	1.054	1.021	0.945	0.938	1.127	1.11	0.931
	FALSE	High	Master Protein	O00203-1	AP-3 complex subunit beta-1 [OS=Homo sapiens]	0	47.914	11	9	22	9	1094	121.2	6.04	44.69	9				Pf01602, Pf14796, Pf14797	8546	AP3B1	A0A0S2Z5J4; E5RJ68; hsa:8546; O00203; O00580; Q7Z393; Q9HD66	ENSG00000132842	Golgi Associated Vesicle Biogenesis; Signaling by BRAF and RAF1 fusions		2	0	1.018	1.091	0.898	0.859	1.046	0.779	0.973	0.94	1.307	1.4	1.153	1.102	1.343	1.249	1.207	1.082	1.16	0.955	0.913	1.113	1.034
	FALSE	High	Master Protein	Q01518-1	adenylyl cyclase-associated protein 1 [OS=Homo sapiens]	0	47.582	22	8	22	8	475	51.9	8.06	53.65	8				Pf01213, Pf08603	10487	CAP1	hsa:10487; Q01518; Q53HR7; Q5T0S1; Q5T0S2; Q6I9U6	ENSG00000131236	Neutrophil degranulation; Platelet degranulation ; Role of ABL in ROBO-SLIT signaling	Angiopoietin-like protein 8 regulatory pathway; Insulin signaling; Complement system in neuronal development and plasticity; Opioid receptor pathways	7	0	0.993	1.012	1.021	1.008	1.075	0.892	1.033	0.959	1.113	1.134	1.144	1.13	1.204	1.158	1.075	1.035	1.055	1.065	1.051	1.121	1.077
	FALSE	High	Master Protein	P48147	prolyl endopeptidase [OS=Homo sapiens]	0	47.43	17	10	23	10	710	80.6	5.86	59.59	10				Pf00326, Pf02897	5550	PREP	hsa:5550; P48147; Q8N6D4	ENSG00000085377			0	0	1.051	1.026	0.987	1.003	1.019	0.946	1.095	1	1.11	1.084	1.043	1.06	1.077	1.157	1.057	1.051	1.026	0.987	1.003	1.019	1.095
	FALSE	High	Master Protein	P28838	cytosol aminopeptidase [OS=Homo sapiens]	0	47.304	16	8	21	8	519	56.1	7.93	61.12	8				Pf00883, Pf02789	51056	LAP3	B3KMQ3; hsa:51056; P28838; Q6IAM6; Q6P0L6; Q9UQE3	ENSG00000002549			0	0	0.999	0.988	0.991	0.986	1.033	0.917	1.078	0.988	1.089	1.077	1.081	1.075	1.126	1.175	1.077	1.012	1.001	1.004	0.999	1.046	1.092
	FALSE	High	Master Protein	P16403	Histone H1.2 [OS=Homo sapiens]	0	47.261	26	6	53	1	213	21.4	10.93	155.71	6				Pf00538	3006	H1-2	A8K4I2; hsa:3006; P16403	ENSG00000187837	Apoptosis induced DNA fragmentation; Formation of Senescence-Associated Heterochromatin Foci (SAHF)		2	0	0.817	0.936	0.692	0.911	0.798	1.072	0.01	1.053	0.762	0.873	0.646	0.85	0.745	0.01	0.983	0.775	0.888	0.657	0.865	0.758	0.01
	FALSE	High	Master Protein	Q6PKG0-1	La-related protein 1 [OS=Homo sapiens]	0	47.225	13	14	24	14	1096	123.4	8.82	50.73	14				Pf05383	23367	LARP1	hsa:23367; O94836; Q6PKG0; Q8N4M2; Q8NB73; Q9UFD7	ENSG00000155506	SARS-CoV-2 activates/modulates innate and adaptive immune responses	Perturbations to host-cell autophagy, induced by SARS-CoV-2 proteins; SARS-CoV-2 innate immunity evasion and cell-specific immune response; Network map of SARS-CoV-2 signaling pathway	4	0	1.076	1.097	1.128	1.041	1.086	0.979	1.247	1.109	1.099	1.121	1.152	1.063	1.109	1.274	1.133	0.97	0.989	1.017	0.939	0.979	1.124
	FALSE	High	Master Protein	P14923	Junction plakoglobin [OS=Homo sapiens]	0	47.202	16	9	19	9	745	81.7	6.14	45.06	9				Pf00514	3728	JUP	hsa:3728; P14923; Q15093; Q15151; Q7L3S5; Q86W21; Q9BWC4; Q9HCX9	ENSG00000173801	Neutrophil degranulation; RHOC GTPase cycle; Formation of the cornified envelope; RHOA GTPase cycle; CDC42 GTPase cycle; RHOQ GTPase cycle; RHOB GTPase cycle; RHOJ GTPase cycle; VEGFR2 mediated vascular permeability; Adherens junctions interactions; RHOH GTPase cycle	Arrhythmogenic right ventricular cardiomyopathy; Corticotropin-releasing hormone signaling pathway; Ectoderm differentiation; Ectoderm differentiation; Epithelial to mesenchymal transition in colorectal cancer; Opioid receptor pathways	18	0	1.039	1.176	1.049	1.055	1.008	1.605	0.539	1.258	0.647	0.733	0.654	0.657	0.628	0.336	0.784	0.826	0.935	0.834	0.839	0.801	0.429
	FALSE	High	Master Protein	Q13151	Heterogeneous nuclear ribonucleoprotein A0 [OS=Homo sapiens]	0	47.128	23	5	17	5	305	30.8	9.29	36.96	5				Pf00076	10949	HNRNPA0	hsa:10949; Q13151; Q6IB18	ENSG00000177733			0	0	0.92	0.901	1.02	0.877	0.743	0.944	1.115	0.94	0.974	0.954	1.08	0.929	0.787	1.181	0.995	0.979	0.958	1.086	0.934	0.791	1.187
	FALSE	High	Master Protein	Q15233	Non-POU domain-containing octamer-binding protein [OS=Homo sapiens]	0	47.058	23	8	28	7	471	54.2	8.95	73.02	8				Pf00076, Pf08075	4841	NONO	B7Z4C2; D3DVV4; F5GYZ3; hsa:4841; O00201; P30807; Q12786; Q15233; Q9BQC5	ENSG00000147140		mRNA processing	1	0	0.973	0.923	1.005	0.925	0.97	0.785	1.275	0.901	1.24	1.176	1.28	1.178	1.235	1.624	1.148	1.08	1.024	1.115	1.026	1.076	1.414
	FALSE	High	Master Protein	O95347-1	structural maintenance of chromosomes protein 2 [OS=Homo sapiens]	0	47.029	13	16	30	16	1197	135.6	8.43	44.26	16				Pf02463, Pf06470	10592	SMC2; SMC2L1	A0A024R158; hsa:10592; O95347; Q6IEE0; Q9P1P2	ENSG00000136824	Condensation of Prophase Chromosomes; Condensation of Prometaphase Chromosomes	Retinoblastoma gene in cancer	3	0	0.934	1.054	1.107	0.953	1.006	0.988	0.949	0.985	0.946	1.067	1.12	0.965	1.019	0.961	0.998	0.948	1.069	1.123	0.967	1.021	0.963
	FALSE	High	Master Protein	Q9UJZ1	Stomatin-like protein 2, mitochondrial [OS=Homo sapiens]	0	46.947	31	8	18	8	356	38.5	7.39	42.41	8				Pf01145, Pf16200	30968	STOML2	B4E1K7; D3DRN3; hsa:30968; O60376; Q53G29; Q96FY2; Q9P042; Q9UJZ1	ENSG00000165283	Processing of SMDT1		1	0	1.082	1.055	1.011	0.914	0.874	0.904	1.019	1.025	1.197	1.166	1.118	1.011	0.967	1.127	1.134	1.055	1.029	0.986	0.891	0.853	0.993
	FALSE	High	Master Protein	P16402	Histone H1.3 [OS=Homo sapiens]	0	46.892	25	6	53	1	221	22.3	11.02	153.17	6				Pf00538	3007	H1-3	B2R751; hsa:3007; P16402; Q2M2I2	ENSG00000124575	Apoptosis induced DNA fragmentation; Formation of Senescence-Associated Heterochromatin Foci (SAHF)		2	5	1.009	0.978	1.097	0.951	0.927	0.916	1.331	0.974	1.102	1.068	1.198	1.039	1.012	1.454	1.064	1.035	1.004	1.126	0.976	0.951	1.366
	FALSE	High	Master Protein	P62753	40S RIBOSOMAL PROTEIN S6 [OS=Homo sapiens]	0	46.79	28	7	76	7	249	28.7	10.84	201.2	7				Pf01092	6194	RPS6	hsa:6194; P08227; P10660; P62753; Q4VBY7; Q8N6Z7	ENSG00000137154	Major pathway of rRNA processing in the nucleolus and cytosol; SRP-dependent cotranslational protein targeting to membrane; Regulation of expression of SLITs and ROBOs; Nonsense Mediated Decay (NMD) enhanced by the Exon Junction Complex (EJC); L13a-mediated translational silencing of Ceruloplasmin expression; Translation initiation complex formation; Formation of a pool of free 40S subunits; Form…	IL-5 signaling pathway; Thyroid stimulating hormone (TSH) signaling pathway; Leptin signaling pathway; Follicle stimulating hormone (FSH) signaling pathway; Prolactin signaling pathway; Thymic stromal lymphopoietin (TSLP) signaling pathway; Interleukin-11 signaling pathway; Oncostatin M signaling pathway; Brain-derived neurotrophic factor (BDNF) signaling pathway; Kit receptor signaling pathway; …	47	0	0.96	0.901	0.996	0.926	0.927	0.947	1.163	1.01	1.014	0.951	1.051	0.978	0.979	1.228	1.067	0.95	0.891	0.986	0.917	0.918	1.151
	FALSE	High	Master Protein	Q13310-3	Isoform 3 of Polyadenylate-binding protein 4 [OS=Homo sapiens]	0	46.671	14	10	37	6	660	72.3	9.35	110.65	10						PABPC4	Q13310-3				0	0	0.975	0.977	0.983	0.953	1.016	0.869	1.188	0.915	1.123	1.124	1.132	1.097	1.17	1.367	1.053	1.066	1.067	1.074	1.042	1.111	1.298
	FALSE	High	Master Protein	O00154	cytosolic acyl coenzyme A thioester hydrolase [OS=Homo sapiens]	0	46.657	25	9	35	9	380	41.8	8.54	87.55	9				Pf03061	11332	ACOT7	A8K0K7; A8K232; A8K6B8; A8K837; B3KQ12; hsa:11332; O00154; O43703; Q53Y78; Q5JYL2; Q5JYL3; Q5JYL4; Q5JYL5; Q5JYL6; Q5TGR4; Q9UJM9; Q9Y539; Q9Y540	ENSG00000097021	Mitochondrial Fatty Acid Beta-Oxidation		1	0	0.966	0.934	0.913	0.801	0.931	0.789	0.912	0.894	1.225	1.184	1.157	1.015	1.18	1.156	1.133	1.081	1.045	1.021	0.896	1.042	1.021
	FALSE	High	Master Protein	Q13200	26S proteasome non-ATPase regulatory subunit 2 [OS=Homo sapiens]	0	46.593	11	8	16	8	908	100.1	5.2	40.39	8				Pf01851, Pf17781, Pf18051	5708	PSMD2	B4DX07; B4DXY1; E7EW34; E9PCS3; hsa:5708; Q12932; Q13200; Q15321; Q53XQ4; Q96I12	ENSG00000175166	Downstream TCR signaling; FCERI mediated NF-kB activation; Antigen processing: Ubiquitination & Proteasome degradation; Activation of NF-kappaB in B cells; Oxygen-dependent proline hydroxylation of Hypoxia-inducible Factor Alpha; ER-Phagosome pathway; Cross-presentation of soluble exogenous antigens (endosomes); SCF-beta-TrCP mediated degradation of Emi1; APC/C:Cdc20 mediated degradation of Secur…	Proteasome degradation; Alzheimer's disease and miRNA effects; TNF-alpha signaling pathway; Parkin-ubiquitin proteasomal system pathway; Alzheimer's disease	64	0	0.926	0.84	0.891	0.747	1.013	0.824	0.97	0.952	1.125	1.02	1.082	0.906	1.23	1.177	1.156	0.973	0.882	0.936	0.784	1.064	1.018
	FALSE	High	Master Protein	P51991-1	Heterogeneous nuclear ribonucleoprotein A3 [OS=Homo sapiens]	0	46.553	19	6	26	5	378	39.6	9.01	70.07	6				Pf00076	100984991; 101146815; 101697298; 101966023; 220988; 470592	HNRNPA3; HNRPA3	A0A0N8ETH2; A0A2J8PRC0; A0A2R8ZSN7; A0A384NL63; A0A5E4BHS2; A0A6D2XGJ1; D3DPF4; G3QTH6; ggo:101146815; hgl:101697298; hsa:220988; I3NCR3; K7DJX6; P51991; pps:100984991; ptr:470592; Q53RW7; Q6URK5	ENSG00000170144; ENSGGOG00000006130; ENSHGLG00000005451; ENSPPAG00000023768; ENSPTRG00000012676; ENSSTOG00000025125	mRNA Splicing - Major Pathway; Processing of Capped Intron-Containing Pre-mRNA		2	0	0.986	0.928	0.932	0.756	0.901	0.832	0.957	0.881	1.185	1.115	1.121	0.909	1.083	1.15	1.059	1.118	1.053	1.058	0.858	1.022	1.086
	FALSE	High	Master Protein	P26640	Valine--tRNA ligase [OS=Homo sapiens]	0	46.464	10	11	33	11	1264	140.4	7.59	91.61	11				Pf00043, Pf00133, Pf08264	7407	VARS1	B0V1N1; B4DZ61; hsa:7407; P26640; Q5JQ90; Q96E77; Q9UQM2	ENSG00000096171; ENSG00000204394; ENSG00000224264; ENSG00000226589; ENSG00000231116	Cytosolic tRNA aminoacylation	Amino acid metabolism	2	0	1.004	0.971	0.958	1.013	0.996	0.895	0.921	0.946	1.122	1.086	1.071	1.132	1.114	1.029	1.058	1.061	1.027	1.012	1.07	1.053	0.973
	FALSE	High	Master Protein	Q9H2G2-1	STE20-like serine/threonine-protein kinase [OS=Homo sapiens]	0	46.426	12	10	23	10	1235	142.6	5.15	49.74	10				Pf00069, Pf12474	9748	SLK	D3DRA0; D3DRA1; hsa:9748; O00211; Q6P1Z4; Q86WU7; Q86WW1; Q92603; Q9H2G2; Q9NQL0; Q9NQL1	ENSG00000065613	RHOC GTPase cycle; RHOA GTPase cycle; RHOB GTPase cycle		3	0	0.999	1	0.92	0.883	1.043	1.02	0.919	0.985	0.979	0.98	0.902	0.865	1.022	0.9	0.965	1.015	1.015	0.934	0.896	1.059	0.933
	FALSE	High	Master Protein	P02768-1	Serum albumin [OS=Homo sapiens]	0	46.411	20	13	62	13	609	69.3	6.28	133.34	13				Pf00273	213	ALB	E7ESS9; hsa:213; O95574; P02768; P04277; Q13140; Q645G4; Q68DN5; Q6UXK4; Q86YG0; Q8IUK7; Q9P157; Q9P1I7; Q9UHS3; Q9UJZ0	ENSG00000163631	Cytoprotection by HMOX1; Scavenging of heme from plasma; Platelet degranulation ; Regulation of Insulin-like Growth Factor (IGF) transport and uptake by Insulin-like Growth Factor Binding Proteins (IGFBPs); Post-translational protein phosphorylation; Aspirin ADME; Ciprofloxacin ADME; Recycling of bile acids and salts; Prednisone ADME; Heme degradation; HDL remodeling; Heme biosynthesis	Selenium micronutrient network; Vitamin B12 metabolism; Folate metabolism; Complement system; VEGFA-VEGFR2 signaling	17	0	1.026	0.798	1.173	1.079	0.731	0.99	0.801	1.039	1.036	0.806	1.184	1.09	0.738	0.809	1.049	0.987	0.768	1.129	1.039	0.703	0.771
	FALSE	High	Master Protein	P04181-1	Ornithine aminotransferase, mitochondrial [OS=Homo sapiens]	0	46.359	26	7	45	7	439	48.5	7.03	118.97	7				Pf00202	100988018; 450803; 4942	OAT	A0A140VJQ4; A0A2J8PBP3; A0A2R9B3M7; A0A6D2W0P2; D3DRF0; H2Q2Q6; hsa:4942; P04181; pps:100988018; ptr:450803; Q16068; Q16069; Q68CS0; Q6IAV9; Q9UD03	ENSG00000065154; ENSPPAG00000034558; ENSPTRG00000003028	Glutamate and glutamine metabolism	Amino acid metabolism; 22q11.2 copy number variation syndrome; Creatine pathway	4	0	0.972	1.008	0.991	0.944	0.973	0.933	0.921	0.94	1.042	1.081	1.062	1.011	1.043	0.987	1.007	1.034	1.073	1.054	1.004	1.035	0.98
	FALSE	High	Master Protein	Q9Y678	Coatomer subunit gamma-1 [OS=Homo sapiens]	0	46.135	16	11	22	10	874	97.7	5.47	49.69	11				Pf01602, Pf08752, Pf16381	22820	COPG1	A8K6M8; B3KMF6; hsa:22820; Q54AC4; Q9Y678	ENSG00000181789	COPI-dependent Golgi-to-ER retrograde traffic; COPI-mediated anterograde transport	VEGFA-VEGFR2 signaling	3	1	1.026	1.082	0.988	1.101	1.03	0.94	1.077	1.058	1.092	1.151	1.052	1.171	1.097	1.146	1.126	0.97	1.023	0.935	1.041	0.974	1.018
	FALSE	High	Master Protein	Q99873	protein arginine N-methyltransferase 1 [OS=Homo sapiens]	0	46.088	21	7	41	7	361	41.5	5.43	102.22	7											0	0	0.995	0.99	0.937	1.012	1.023	0.835	0.951	0.898	1.19	1.186	1.121	1.211	1.224	1.138	1.075	1.107	1.102	1.043	1.126	1.138	1.059
	FALSE	High	Master Protein	Q16891-2	Isoform 2 of MICOS complex subunit MIC60 [OS=Homo sapiens]	0	46.06	20	12	29	12	747	82.6	6.57	48.67	12						IMMT	Q16891-2				0	0	1.065	0.993	1.083	0.877	0.989	0.968	0.98	1.096	1.1	1.025	1.119	0.905	1.022	1.012	1.132	0.972	0.906	0.988	0.8	0.903	0.894
	FALSE	High	Master Protein	Q9Y3F4	Serine-threonine kinase receptor-associated protein [OS=Homo sapiens]	0	46.058	28	7	28	7	350	38.4	5.12	61.99	7				Pf00400	11171	STRAP	B2R5S5; B4DNJ6; hsa:11171; Q5TZT4; Q9NTK0; Q9UQC8; Q9Y3F4	ENSG00000023734	Downregulation of TGF-beta receptor signaling	Epithelial to mesenchymal transition in colorectal cancer	2	0	1.004	0.926	0.893	0.949	1.031	0.947	0.966	1.035	1.061	0.978	0.943	1.003	1.088	1.02	1.093	0.97	0.895	0.863	0.917	0.996	0.933
	FALSE	High	Master Protein	O43390-1	heterogeneous nuclear ribonucleoprotein r [OS=Homo sapiens]	0	45.97	13	8	41	5	633	70.9	8.13	88.93	8				Pf00076, Pf18360	100475538; 100580968; 101012759; 101097329; 101146437; 101369483; 101680310; 101866820; 10236; 104656135; 105514288; 105595001; 105863503; 109274291; 456615; 478192; 718721	Hnrnpr; HNRNPR; LOC111154612	A0A096MZV5; A0A2I2UFR7; A0A2J8K417; A0A2J8SJ36; A0A2K5HVJ1; A0A2K5ME87; A0A2K5WY29; A0A2K6QCE9; A0A2U3VIY7; A0A2Y9GKQ6; A0A2Y9K9A2; A0A384CEL3; A0A3Q7MXK7; A0A3Q7TEL3; A0A452SS63; A0A485MY87; A0A667HM82; A0A673TI78; A0A6G1AJ29; A0A6J1ZEP0; A0A6J2E005; A0A6P4WPE3; A0A6P6IKA2; A0A803KI39; A0A8B7FD77; A0A8B8UAN4; A0A8C0L866; A0A8C0Q3X1; A0A8C8X121; A0A8C8YUI3; A0A8C9GU59; A0A8I3NWS4; D2GWC0; F7GDH1;…	ENSAMEG00000009537; ENSCAFG00000013308; ENSCAFG00020019630; ENSCAFG00040001885; ENSCAFG00845015456; ENSCANG00000026442; ENSCATG00000035305; ENSFCAG00000019123; ENSG00000125944; ENSG00000282958; ENSGGOG00000013250; ENSLCNG00005013650; ENSMFAG00000039737; ENSMMUG00000010970; ENSMPUG00000015898; ENSNLEG00000008411; ENSPANG00000007691; ENSPLOG00000008006; ENSPPYG00000001744; ENSPSMG00000003538; ENSPT…	mRNA Splicing - Major Pathway; Processing of Capped Intron-Containing Pre-mRNA	mRNA Processing; mRNA processing	4	0	0.928	0.886	0.932	0.793	0.918	0.834	1.021	0.881	1.113	1.063	1.118	0.951	1.101	1.224	1.057	1.053	1.005	1.057	0.9	1.041	1.158
	FALSE	High	Master Protein	P24534	Elongation factor 1-beta [OS=Homo sapiens]	0	45.843	52	8	24	7	225	24.7	4.67	59.25	8				Pf00736, Pf10587	1933	EEF1B2	A8K795; hsa:1933; P24534; Q6IBH9	ENSG00000114942; ENSG00000283391	Eukaryotic Translation Elongation	Translation factors	2	0	1.03	1.045	1.003	1.18	1.118	0.999	0.935	0.967	1.03	1.046	1.003	1.181	1.118	0.936	0.968	1.064	1.081	1.037	1.22	1.155	0.967
	FALSE	High	Master Protein	Q9Y383	Putative RNA-binding protein Luc7-like 2 [OS=Homo sapiens]	0	45.743	27	10	41	7	392	46.5	10.01	104.89	10				Pf03194	51631	LUC7L2	B7Z500; hsa:51631; Q8IUP9; Q9NVL3; Q9NVN7; Q9UQN1; Q9Y383	ENSG00000146963			0	3	1.145	1.116	1.09	1.137	1.027	1.009	1.23	0.989	1.135	1.106	1.08	1.126	1.018	1.219	0.98	1.158	1.129	1.103	1.15	1.039	1.245
	FALSE	High	Master Protein	Q8N766-1	ER membrane protein complex subunit 1 [OS=Homo sapiens]	0	45.675	11	9	15	9	993	111.7	7.66	41.88	9				Pf07774, Pf13360	23065	EMC1	A8K6F3; hsa:23065; Q14700; Q5TG62; Q63HL0; Q63HL3; Q8N766; Q8NBH8	ENSG00000127463			0	0	1.056	0.952	0.901	1.072	1.066	0.971	0.01	1.029	1.088	0.98	0.928	1.104	1.098	0.01	1.06	1.027	0.925	0.876	1.042	1.036	0.01
	FALSE	High	Master Protein	Q7Z794	Keratin, type II cytoskeletal 1b [OS=Homo sapiens]	0	45.634	19	12	41	8	578	61.9	5.99	94.73	12				Pf00038, Pf16208	374454	KRT77	hsa:374454; Q7RTS8; Q7Z794	ENSG00000189182	Formation of the cornified envelope		2	1	0.71	1.173	0.858	0.782	0.695	0.829	0.539	0.887	0.857	1.415	1.036	0.944	0.838	0.65	1.07	0.8	1.321	0.967	0.881	0.783	0.608
	FALSE	High	Master Protein	P27708	CAD protein [OS=Homo sapiens]	0	45.625	5	9	21	9	2225	242.8	6.46	41.45	9				Pf00117, Pf00185, Pf00988, Pf01979, Pf02142, Pf02729, Pf02786, Pf02787	790	CAD	D6W552; hsa:790; P27708; Q6P0Q0; Q96CK3	ENSG00000084774	Pyrimidine biosynthesis	Endothelin pathways; Amino acid metabolism; Pyrimidine metabolism	4	0	1.076	1.163	0.993	0.971	1.061	1.018	1.194	0.983	1.057	1.143	0.976	0.954	1.042	1.173	0.966	1.094	1.183	1.01	0.987	1.079	1.214
	FALSE	High	Master Protein	O95757	Heat shock 70 kDa protein 4L [OS=Homo sapiens]	0	45.52	14	10	19	9	839	94.5	5.88	39.82	10				Pf00012	22824	HSPA4L	A2ICT2; hsa:22824; O95757; Q4W5M5; Q8IWA2	ENSG00000164070	Regulation of HSF1-mediated heat shock response		1	1	1.031	0.915	0.944	0.987	0.964	0.939	0.898	1	1.098	0.974	1.005	1.051	1.027	0.957	1.064	1.032	0.915	0.945	0.987	0.965	0.899
	FALSE	High	Master Protein	Q9NSE4	Isoleucine--tRNA ligase, mitochondrial [OS=Homo sapiens]	0	45.506	12	10	19	10	1012	113.7	7.2	48.13	10				Pf00133, Pf06827, Pf08264	55699	IARS2	B2RPG8; hsa:55699; Q1M2P9; Q6PI85; Q7L439; Q86WU9; Q96D91; Q9H9Q8; Q9NSE4; Q9NW42	ENSG00000067704	Mitochondrial tRNA aminoacylation		1	0	1.014	0.961	1.026	1.068	0.966	0.954	1.076	1.047	1.062	1.007	1.075	1.119	1.012	1.127	1.097	0.968	0.918	0.98	1.02	0.923	1.028
	FALSE	High	Master Protein	O14818-1	Proteasome subunit alpha type-7 [OS=Homo sapiens]	0	45.42	33	9	32	9	248	27.9	8.46	78.72	9				Pf00227, Pf10584	5688	HEL-S-276; PSMA7	A0A0K0K1K4; B2R515; hsa:5688; O14818; Q5JXJ2; Q9BR53; Q9H4K5; Q9UEU8	ENSG00000101182	FCERI mediated NF-kB activation; Downstream TCR signaling; Antigen processing: Ubiquitination & Proteasome degradation; Activation of NF-kappaB in B cells; Oxygen-dependent proline hydroxylation of Hypoxia-inducible Factor Alpha; ER-Phagosome pathway; Cross-presentation of soluble exogenous antigens (endosomes); SCF-beta-TrCP mediated degradation of Emi1; APC/C:Cdc20 mediated degradation of Secur…	Proteasome degradation; Alzheimer's disease and miRNA effects; Alzheimer's disease	61	0	1.067	1.037	1.014	1.006	1.082	0.968	1.034	1.027	1.102	1.072	1.048	1.04	1.118	1.069	1.061	1.039	1.011	0.988	0.98	1.054	1.008
	FALSE	High	Master Protein	Q96AE4	Far upstream element-binding protein 1 [OS=Homo sapiens]	0	45.415	17	10	35	8	644	67.5	7.61	70.73	10				Pf00013, Pf09005	8880	FUBP1	hsa:8880; Q12828; Q96AE4	ENSG00000162613			0	2	1.044	0.968	0.957	1.035	1.037	0.863	1.119	0.932	1.209	1.122	1.108	1.199	1.201	1.296	1.079	1.121	1.039	1.027	1.111	1.113	1.201
	FALSE	High	Master Protein	P62263	40S ribosomal protein S14 [OS=Homo sapiens]	0	45.294	32	4	34	4	151	16.3	10.05	95.85	4				Pf00411	6208	RPS14	B2R5G5; D3DQG5; hsa:6208; P06366; P62263; Q5BJI0	ENSG00000164587	Regulation of expression of SLITs and ROBOs; L13a-mediated translational silencing of Ceruloplasmin expression; Translation initiation complex formation; Formation of a pool of free 40S subunits; Formation of the ternary complex, and subsequently, the 43S complex; Ribosomal scanning and start codon recognition; GTP hydrolysis and joining of the 60S ribosomal subunit; Major pathway of rRNA process…	Cytoplasmic ribosomal proteins	20	0	0.999	0.996	1.033	0.986	1.053	0.957	1.159	0.94	1.044	1.04	1.079	1.029	1.1	1.21	0.982	1.063	1.06	1.099	1.049	1.121	1.233
	FALSE	High	Master Protein	P52597	Heterogeneous nuclear ribonucleoprotein F [OS=Homo sapiens]	0	44.921	18	5	45	3	415	45.6	5.58	137.57	5				Pf00076, Pf08080	3185	HNRNPF	B3KM84; hsa:3185; P52597; Q5T0N2; Q96AU2	ENSG00000169813	Gene and protein expression by JAK-STAT signaling after Interleukin-12 stimulation; mRNA Splicing - Major Pathway; FGFR2 alternative splicing; Processing of Capped Intron-Containing Pre-mRNA	MECP2 and associated Rett syndrome	5	0	0.923	1.05	0.899	0.886	0.954	0.834	1.104	1	1.106	1.26	1.078	1.063	1.144	1.323	1.199	0.923	1.051	0.899	0.886	0.954	1.104
	FALSE	High	Master Protein	P30050-1	60S ribosomal protein L12 [OS=Homo sapiens]	0	44.867	39	5	52	5	165	17.8	9.42	164.76	5				Pf00298, Pf03946	100353722; 100405000; 100405643; 100989623; 101044351; 101091568; 101138627; 101148834; 101679671; 102725614; 103118662; 105000853; 105608827; 109250132; 109566482; 109692870; 404133; 414416; 473066; 480716; 6136	LOC111146158; Rpl12; RPL12	A0A0B8RZ72; A0A1S3WIH2; A0A250YAS6; A0A2J8NBQ8; A0A2J8UKB0; A0A2K6V858; A0A2R9ACW1; A0A2U3Y0G7; A0A2Y9H6U3; A0A2Y9JCA7; A0A384B569; A0A384CR62; A0A3Q7T6S9; A0A4W2DB58; A0A4X1U700; A0A5G2R7M9; A0A5J5MFG1; A0A5N3WFQ3; A0A667J0B5; A0A6D2X266; A0A6J0VYW1; A0A6J1XES0; A0A6J3G5T9; A0A6P3ILQ3; A0A6P4TTF8; A0A6P5CK25; A0A6P6H7N0; A0A7J8EGS6; A0A836A6D3; A0A8C0CHF0; A0A8C5ZWX7; A0A8C7AY68; A0A8C8YCL3; A0A…	ENSAMEG00000016712; ENSAMEG00000029212; ENSBIXG00000003717; ENSBIXG00000023607; ENSBMSG00010003901; ENSBTAG00000006963; ENSBTAG00000025385; ENSCAFG00000020136; ENSCAFG00030009173; ENSCAFG00040018547; ENSCAFG00805013124; ENSCAFG00845006492; ENSCCNG00000000055; ENSCJAG00000018082; ENSFCAG00000010302; ENSG00000197958; ENSGGOG00000000648; ENSLCNG00005020821; ENSMMMG00000017430; ENSNVIG00000008765; EN…	L13a-mediated translational silencing of Ceruloplasmin expression; SRP-dependent cotranslational protein targeting to membrane; Major pathway of rRNA processing in the nucleolus and cytosol; Formation of a pool of free 40S subunits; GTP hydrolysis and joining of the 60S ribosomal subunit; Nonsense Mediated Decay (NMD) independent of the Exon Junction Complex (EJC); Nonsense Mediated Decay (NMD) e…	Cytoplasmic ribosomal proteins; Cytoplasmic ribosomal proteins	29	0	0.968	0.945	0.906	0.989	1.084	0.95	1.062	1.021	1.019	0.995	0.954	1.042	1.142	1.118	1.076	0.948	0.925	0.887	0.969	1.061	1.04
	FALSE	High	Master Protein	P83731	60S ribosomal protein L24 [OS=Homo sapiens]	0	44.138	40	7	37	7	157	17.8	11.25	97.57	7				Pf01246	6152	RPL24	B2R4Y3; hsa:6152; P38663; P83731; Q6IBS3	ENSG00000114391	Regulation of expression of SLITs and ROBOs; L13a-mediated translational silencing of Ceruloplasmin expression; Formation of a pool of free 40S subunits; GTP hydrolysis and joining of the 60S ribosomal subunit; Major pathway of rRNA processing in the nucleolus and cytosol; Nonsense Mediated Decay (NMD) enhanced by the Exon Junction Complex (EJC); SRP-dependent cotranslational protein targeting to…	Cytoplasmic ribosomal proteins	14	0	0.944	0.928	1.081	0.904	0.985	0.97	1.213	1.026	0.974	0.958	1.115	0.932	1.016	1.251	1.058	0.92	0.905	1.054	0.881	0.96	1.182
	FALSE	High	Master Protein	Q01581	hydroxymethylglutaryl-CoA synthase, cytoplasmic [OS=Homo sapiens]	0	44.094	17	7	25	7	520	57.3	5.41	62.35	7				Pf01154, Pf08540	3157	HMGCS1	B2RDL8; hsa:3157; Q01581	ENSG00000112972	PPARA activates gene expression; Activation of gene expression by SREBF (SREBP); Cholesterol biosynthesis	Cholesterol biosynthesis pathway; Sterol regulatory element-binding proteins (SREBP) signaling; SREBF and miR33 in cholesterol and lipid homeostasis; Mevalonate pathway; Cholesterol metabolism with Bloch and Kandutsch-Russell pathways; Endochondral ossification; Endochondral ossification with skeletal dysplasias; Cholesterol synthesis disorders; Cholesterol metabolism; Cholesterol metabolism	13	0	0.92	0.933	0.886	1.018	1.07	0.796	0.901	0.923	1.156	1.172	1.114	1.28	1.344	1.132	1.161	0.996	1.01	0.96	1.103	1.158	0.976
	FALSE	High	Master Protein	P08621-1	U1 small nuclear ribonucleoprotein 70 kDa [OS=Homo sapiens]	0	44.031	16	7	29	7	437	51.5	9.94	71.47	7				Pf00076, Pf12220	100967538; 101026426; 101126060; 104667178; 105539159; 105595274; 6625; 719090; 747202	SNRNP70; SNRP70	A0A024QZD5; A0A0A0MXK3; A0A2J8K2F2; A0A2J8U7W7; A0A2K5KVP3; A0A2K5YDK4; A0A2K6PRT8; A0A2R9B2Q8; A0A6D2Y838; A0A8C9IWN6; A0A8D2G3B7; B3KUA3; caty:105595274; G3SGC4; ggo:101126060; H2NZL5; H2R5X1; H9EN57; hsa:6625; mcc:719090; P08621; P78493; P78494; panu:101026426; pps:100967538; ptr:747202; Q15364; Q15686; Q15687; Q15689; Q99377; Q9UE45; Q9UE46; Q9UE47; Q9UE48; Q9UFQ6; rro:104667178	ENSCATG00000016149; ENSG00000104852; ENSGGOG00000008245; ENSMLEG00000030967; ENSPANG00000004068; ENSPPAG00000035067; ENSPPYG00000010234; ENSPTEG00000039565; ENSPTRG00000011277; ENSRROG00000033636; ENSTGEG00000025742	mRNA Splicing - Major Pathway	mRNA processing; mRNA Processing	3	0	1.025	1.032	1.13	1.107	1.031	0.909	1.233	0.983	1.127	1.135	1.243	1.217	1.134	1.356	1.081	1.043	1.05	1.15	1.126	1.049	1.254
	FALSE	High	Master Protein	P02786	Transferrin receptor protein 1 [OS=Homo sapiens]	0	44.019	12	9	21	9	760	84.8	6.61	54.88	9				Pf02225, Pf04253, Pf04389	7037	TFRC	D3DXB0; hsa:7037; P02786; Q1HE24; Q59G55; Q9UCN0; Q9UCU5; Q9UDF9; Q9UK21	ENSG00000072274	RHOC GTPase cycle; RND2 GTPase cycle; RHOA GTPase cycle; CDC42 GTPase cycle; RAC1 GTPase cycle; RHOQ GTPase cycle; RHOG GTPase cycle; RAC2 GTPase cycle; RAC3 GTPase cycle; RHOB GTPase cycle; RHOJ GTPase cycle; Golgi Associated Vesicle Biogenesis; RND1 GTPase cycle; Cargo recognition for clathrin-mediated endocytosis; Transferrin endocytosis and recycling; RHOH GTPase cycle	Iron metabolism in placenta; Ferroptosis; 3q29 copy number variation syndrome	20	0	0.975	0.989	0.904	0.947	0.95	0.926	1.043	1.064	1.053	1.068	0.977	1.023	1.026	1.126	1.149	0.917	0.929	0.85	0.89	0.892	0.98
	FALSE	High	Master Protein	P23246-1	splicing factor, proline- and glutamine-rich [OS=Homo sapiens]	0	43.987	13	9	43	8	707	76.1	9.44	96.8	9				Pf00076, Pf08075	100445899; 469274; 6421	SFPQ	A0A2J8LY84; A0A2J8Y6X1; A0A384N5Z8; A0A6D2X0I9; A0A803KLR8; H2N816; hsa:6421; K7BPE0; P23246; P30808; pon:100445899; ptr:469274; Q5SZ71	ENSG00000116560; ENSPPYG00000001560	Suppression of apoptosis; PTK6 Regulates Proteins Involved in RNA Processing	mRNA processing; Type 2 papillary renal cell carcinoma	4	1	1.079	1.085	1.148	1.04	1.133	0.839	1.387	1.034	1.286	1.293	1.367	1.239	1.349	1.653	1.232	1.044	1.05	1.11	1.006	1.095	1.342
	FALSE	High	Master Protein	O15355	Protein phosphatase 1G [OS=Homo sapiens]	0	43.937	20	7	25	7	546	59.2	4.36	70.13	7				Pf00481	5496	PPM1G	hsa:5496; O15355	ENSG00000115241		VEGFA-VEGFR2 signaling; mRNA processing	2	0	1.075	1.041	1.069	1.099	1.09	0.992	1.025	1.038	1.084	1.05	1.077	1.108	1.098	1.034	1.046	1.036	1.004	1.03	1.059	1.05	0.988
	FALSE	High	Master Protein	P62888	60S ribosomal protein L30 [OS=Homo sapiens]	0	43.56	54	6	35	6	115	12.8	9.63	106.34	6				Pf01248	6156	RPL30	B2R591; hsa:6156; P04645; P62888; Q502Z6	ENSG00000156482	L13a-mediated translational silencing of Ceruloplasmin expression; GTP hydrolysis and joining of the 60S ribosomal subunit; Regulation of expression of SLITs and ROBOs; Formation of a pool of free 40S subunits; Major pathway of rRNA processing in the nucleolus and cytosol; Nonsense Mediated Decay (NMD) enhanced by the Exon Junction Complex (EJC); SRP-dependent cotranslational protein targeting to…	Cytoplasmic ribosomal proteins	14	0	1.041	1.021	1.091	1.019	1.086	0.882	1.154	0.974	1.181	1.158	1.236	1.156	1.231	1.308	1.104	1.069	1.048	1.12	1.046	1.115	1.185
	FALSE	High	Master Protein	P42167	Lamina-associated polypeptide 2, isoforms beta/gamma [OS=Homo sapiens]	0	43.521	26	8	15	8	454	50.6	9.38	39.27	8				Pf03020, Pf08198	7112	TMPO	A2T926; hsa:7112; P42167; Q14861	ENSG00000120802	RHOC GTPase cycle; RHOA GTPase cycle; CDC42 GTPase cycle; RAC1 GTPase cycle; RAC2 GTPase cycle; RAC3 GTPase cycle; RHOG GTPase cycle; RHOD GTPase cycle; RHOJ GTPase cycle; RHOF GTPase cycle	Envelope proteins and their potential roles in EDMD physiopathology; Overlap between signal transduction pathways contributing to LMNA laminopathies	12	0	1.364	1.489	1.28	1.23	1.343	0.99	1.618	1.256	1.378	1.504	1.293	1.243	1.356	1.634	1.269	1.086	1.185	1.019	0.979	1.069	1.288
	FALSE	High	Master Protein	Q9BUF5	Tubulin beta-6 chain [OS=Homo sapiens]	0	43.497	20	8	44	4	446	49.8	4.88	95.48	8				Pf00091, Pf03953	84617	TUBB6	B3KM76; hsa:84617; Q9BUF5; Q9HA42	ENSG00000176014	COPI-dependent Golgi-to-ER retrograde traffic; Separation of Sister Chromatids; Resolution of Sister Chromatid Cohesion; RHO GTPases Activate Formins; EML4 and NUDC in mitotic spindle formation; Prefoldin mediated transfer of substrate to CCT/TriC; Recycling pathway of L1; Post-chaperonin tubulin folding pathway; Intraflagellar transport; The role of GTSE1 in G2/M progression after G2 checkpoint;…	Alzheimer's disease and miRNA effects; Pathogenic Escherichia coli infection; Parkin-ubiquitin proteasomal system pathway; Alzheimer's disease	34	0	0.987	0.928	1.083	1.129	1.075	0.949	1.378	0.952	1.04	0.978	1.142	1.19	1.134	1.453	1.004	1.036	0.975	1.137	1.185	1.129	1.447
	FALSE	High	Master Protein	P18754-1	Regulator of chromosome condensation [OS=Homo sapiens]	0	42.94	15	5	19	5	421	44.9	7.52	55.43	5				Pf00415	1104	RCC1	A0A0S2Z3J1; hsa:1104; P18754; Q16269; Q5T081; Q6NT97	ENSG00000180198	Rev-mediated nuclear export of HIV RNA; Nuclear import of Rev protein; Postmitotic nuclear pore complex (NPC) reformation	22q11.2 copy number variation syndrome	4	0	1.081	1.007	1.013	1.024	0.947	0.838	1.056	1.052	1.289	1.201	1.208	1.221	1.129	1.26	1.255	1.027	0.957	0.963	0.973	0.9	1.004
	FALSE	High	Master Protein	O43491-1	band 4.1-like protein 2 [OS=Homo sapiens]	0	42.665	12	8	15	7	1005	112.5	5.44	33.9	8				Pf00373, Pf04382, Pf05902, Pf08736, Pf09379, Pf09380	2037	EPB41L2	B4DHI8; E9PPD9; hsa:2037; O43491; Q5T4F0; Q68DV2	ENSG00000079819	Neurexins and neuroligins	Splicing factor NOVA regulated synaptic proteins	2	1	1.008	0.927	0.909	0.805	0.964	0.866	0.925	0.834	1.164	1.07	1.049	0.929	1.113	1.067	0.963	1.208	1.111	1.089	0.965	1.155	1.108
	FALSE	High	Master Protein	P51149	ras-related protein Rab-7a [OS=Homo sapiens]	0	42.587	39	7	26	7	207	23.5	6.7	65	7				Pf00071	7879	RAB7A	A8K3V6; hsa:7879; P51149; Q9NWJ0; Q9UPB0	ENSG00000075785	RHOG GTPase cycle; Prevention of phagosomal-lysosomal fusion; CDC42 GTPase cycle; RAC1 GTPase cycle; RHOQ GTPase cycle; RAB GEFs exchange GTP for GDP on RABs; RAB geranylgeranylation; MHC class II antigen presentation; RAC2 GTPase cycle; RAC3 GTPase cycle; RHOD GTPase cycle; RHOJ GTPase cycle; RHOF GTPase cycle; Neutrophil degranulation; Suppression of autophagy; RHOH GTPase cycle; TBC/RABGAPs	Ebola virus infection in host; Autosomal recessive osteopetrosis pathways; Intracellular trafficking proteins involved in CMT neuropathy	20	0	0.921	0.992	0.991	1.019	0.954	0.927	1.292	0.98	0.993	1.07	1.069	1.1	1.029	1.393	1.057	0.94	1.012	1.012	1.04	0.973	1.318
	FALSE	High	Master Protein	Q00341-1	Vigilin [OS=Homo sapiens]	0	42.563	13	14	21	14	1268	141.4	6.87	31.95	14				Pf00013	3069	HDLBP	B4DTQ2; E7EM71; hsa:3069; Q00341; Q53QU2; Q9UCY3	ENSG00000115677	HDL clearance	2q37 copy number variation syndrome	2	0	0.951	0.956	0.983	0.933	0.964	0.894	0.969	0.986	1.064	1.07	1.1	1.044	1.078	1.084	1.103	0.964	0.97	0.997	0.946	0.977	0.982
	FALSE	High	Master Protein	Q16658	Fascin [OS=Homo sapiens]	0	42.331	23	8	23	8	493	54.5	7.24	61.14	8				Pf06268	6624	FSCN1	A6NI89; B2RE97; hsa:6624; Q16658; Q96IC5; Q96IH1; Q9BRF1	ENSG00000075618	Interleukin-4 and Interleukin-13 signaling	VEGFA-VEGFR2 signaling; Urotensin-II-mediated signaling pathway	3	0	0.855	1.04	0.899	0.944	0.947	0.827	0.794	0.947	1.034	1.258	1.087	1.141	1.145	0.96	1.145	0.903	1.098	0.949	0.996	1	0.838
	FALSE	High	Master Protein	Q96QK1	Vacuolar protein sorting-associated protein 35 [OS=Homo sapiens]	0	42.169	15	9	22	9	796	91.6	5.49	47.56	9				Pf03635	55737	VPS35	hsa:55737; Q561W2; Q96QK1; Q9H016; Q9H096; Q9H4P3; Q9H8J0; Q9NRS7; Q9NVG2; Q9NX80; Q9NZK2	ENSG00000069329	WNT ligand biogenesis and trafficking		1	0	1.113	1.121	1.011	1.022	1.072	1.008	1.008	1.131	1.104	1.113	1.004	1.014	1.064	1	1.122	0.984	0.992	0.894	0.904	0.948	0.891
	FALSE	High	Master Protein	Q15029	116 kDa U5 small nuclear ribonucleoprotein component [OS=Homo sapiens]	0	42.118	12	9	21	8	972	109.4	5	51.48	9				Pf00009, Pf00679, Pf03144, Pf03764, Pf14492, Pf16004	9343	EFTUD2	B4DK30; B4DMC0; D3DX58; hsa:9343; K7EJ81; Q15029; Q9BUR0	ENSG00000108883	mRNA Splicing - Major Pathway; mRNA Splicing - Minor Pathway	mRNA processing; Ciliary landscape	4	0	0.912	0.924	0.851	0.862	0.885	0.838	0.946	0.871	1.088	1.103	1.015	1.028	1.056	1.128	1.04	1.047	1.061	0.976	0.989	1.016	1.085
	FALSE	High	Master Protein	P07910-1	Heterogeneous nuclear ribonucleoproteins C1/C2 [OS=Homo sapiens]	0	42.024	19	6	25	6	306	33.7	5.08	52.82	6				Pf00076	100172712; 101023879; 101124683; 101925475; 105503826; 105536757; 108516156; 3183; 465214; 706423	HNRNPC	A0A096NNP8; A0A2I2ZNA6; A0A2J8JHZ9; A0A2J8TSI4; A0A2K5ENE6; A0A2K5J682; A0A2K5U148; A0A2K5ZXZ5; A0A2K6LZY9; A0A6D2XXL7; A0A6J3F8G7; A0A8C9HL24; A0A8D2FFP5; D3DS19; D3DS22; F7GMW9; H2R462; hsa:3183; I0FI33; mcf:101925475; P07910; P22628; pon:100172712; Q53EX2; Q59FD3; Q5FWE8; Q5RA82; Q86SF8; Q86U45; Q96HK7; Q96HM4; Q96IY5; Q9BTS3; rbb:108516156; U3DFP3	ENSANAG00000034906; ENSCANG00000035615; ENSCJAG00000009354; ENSG00000092199; ENSGGOG00000023015; ENSMFAG00000002531; ENSMLEG00000040545; ENSMMUG00000014809; ENSPANG00000020782; ENSPPYG00000005593; ENSPTEG00000023864; ENSPTRG00000006118; ENSRBIG00000038355; ENSTGEG00000015906	SUMOylation of RNA binding proteins; mRNA Splicing - Major Pathway; Processing of Capped Intron-Containing Pre-mRNA; RHOBTB2 GTPase cycle; RHOBTB1 GTPase cycle	mRNA processing; mRNA Processing	7	0	0.905	0.806	0.957	0.838	0.896	0.743	1.177	0.83	1.218	1.085	1.288	1.128	1.207	1.585	1.117	1.09	0.97	1.153	1.01	1.08	1.418
	FALSE	High	Master Protein	P16152	Carbonyl reductase [NADPH] 1 [OS=Homo sapiens]	0	41.776	26	6	17	6	277	30.4	8.32	54.72	6				Pf00106	873	CBR1	B2RBZ7; B4DFK7; hsa:873; P16152; Q3LHW8	ENSG00000159228	Synthesis of Prostaglandins (PG) and Thromboxanes (TX)	Nuclear receptors meta-pathway; NRF2 pathway; Prostaglandin synthesis and regulation	4	0	1.042	1.057	0.982	0.928	1.049	0.897	0.871	0.908	1.162	1.179	1.095	1.035	1.171	0.972	1.012	1.148	1.165	1.082	1.023	1.156	0.96
	FALSE	High	Master Protein	P52292	Importin subunit alpha-1 [OS=Homo sapiens]	0	41.747	19	6	24	6	529	57.8	5.4	82.24	6				Pf00514, Pf01749, Pf16186	3838	KPNA2	B9EJD6; hsa:3838; P52292; Q53YE3; Q6NVW7; Q9BRU5	ENSG00000182481	ISG15 antiviral mechanism; NS1 Mediated Effects on Host Pathways; SARS-CoV-2 activates/modulates innate and adaptive immune responses; Estrogen-dependent gene expression; SARS-CoV-1 activates/modulates innate immune responses; Sensing of DNA Double Strand Breaks; CaMK IV-mediated phosphorylation of CREB; CREB1 phosphorylation through the activation of CaMKII/CaMKK/CaMKIV cascasde		8	0	1.01	1.054	0.968	1.077	1.046	0.95	1.115	1.01	1.063	1.11	1.019	1.134	1.101	1.173	1.063	1	1.044	0.959	1.066	1.036	1.104
	FALSE	High	Master Protein	P14868	Aspartate--tRNA ligase, cytoplasmic [OS=Homo sapiens]	0	41.734	20	9	24	9	501	57.1	6.55	50.89	9				Pf00152, Pf01336	1615	DARS1	A8K3J2; D3DP77; hsa:1615; P14868; Q2TNI3; Q32Q69; Q53HV4; Q53YC5; Q68CR9; Q9BW52	ENSG00000115866	Selenoamino acid metabolism; Cytosolic tRNA aminoacylation	Alanine and aspartate metabolism	3	0	0.988	1.02	1.02	1.042	1	0.983	0.962	0.967	1.006	1.038	1.038	1.06	1.017	0.979	0.984	1.022	1.055	1.055	1.078	1.034	0.995
	FALSE	High	Master Protein	P55209	Nucleosome assembly protein 1-like 1 [OS=Homo sapiens]	0	41.62	25	5	30	4	391	45.3	4.46	76.47	5				Pf00956	4673	NAP1L1	B3KNT8; B3KV44; hsa:4673; P55209	ENSG00000187109		VEGFA-VEGFR2 signaling; Overlap between signal transduction pathways contributing to LMNA laminopathies	2	0	1.005	0.951	1.005	0.914	1.041	0.856	0.989	1.105	1.174	1.111	1.174	1.067	1.216	1.155	1.29	0.91	0.861	0.909	0.827	0.942	0.895
	FALSE	High	Master Protein	Q14498-1	RNA-binding protein 39 [OS=Homo sapiens]	0	41.483	13	5	26	5	530	59.3	10.1	43.95	5				Pf00076, Pf15519	100049658; 100054976; 100137604; 100328710; 100389769; 100464054; 100670239; 100757502; 100988125; 101099707; 101125583; 101326184; 101348913; 101383239; 101447153; 101684395; 101723579; 102005389; 102515101; 102532005; 102739644; 102993546; 103014814; 103079538; 103740196; 104999354; 105304319; 105496280; 105719174; 105827611; 105865910; 105981609; 106973841; 107138541; 107501277; 108538492; 109…	LOC101348913; LOC111141906; LOC112827340; Rbm39; RBM39	A0A0A0MXQ0; A0A1S3EQP1; A0A250Y2D9; A0A287BAQ0; A0A2I2Y5B1; A0A2J8JYT8; A0A2J8VJB3; A0A2K5CXX5; A0A2K5RHX9; A0A2K6DE08; A0A2K6GW98; A0A2K6N2H6; A0A2K6QF56; A0A2R9ACA1; A0A2U3V7U3; A0A2U3VF89; A0A2U3YT99; A0A2Y9D9K4; A0A2Y9EHB7; A0A2Y9GZH6; A0A2Y9ISZ0; A0A2Y9PY24; A0A340WJR9; A0A341BA25; A0A384B0U3; A0A384NQ03; A0A3Q7PCI6; A0A3Q7TWH7; A0A452R3I7; A0A452TBS0; A0A485M9V8; A0A4W2EE94; A0A4X1TED9; A0A…	ENSAMEG00000009940; ENSANAG00000024610; ENSBGRG00000012692; ENSBIXG00000021585; ENSBIXG00005010311; ENSBMSG00010013049; ENSBMUG00000009739; ENSCAFG00000008327; ENSCAFG00020005676; ENSCAFG00030023917; ENSCAFG00040009743; ENSCAFG00845022632; ENSCCAG00000031689; ENSCCNG00000021143; ENSCGRG00001013983; ENSCLAG00000016940; ENSCWAG00000016297; ENSDLEG00000014321; ENSECAG00000013423; ENSFCAG00000003233;…	RAC1 GTPase cycle; RAC2 GTPase cycle; RHOD GTPase cycle; RHOG GTPase cycle; RAC3 GTPase cycle; RND3 GTPase cycle; RND2 GTPase cycle; RND1 GTPase cycle; Depolymerization of the Nuclear Lamina; Initiation of Nuclear Envelope (NE) Reformation; mRNA Splicing - Major Pathway	mRNA Processing; VEGFA-VEGFR2 signaling; mRNA processing; mRNA Processing	16	0	0.999	0.987	1.016	1.021	1.05	0.971	1.081	1.009	1.029	1.017	1.046	1.051	1.082	1.114	1.039	0.99	0.978	1.007	1.012	1.041	1.072
	FALSE	High	Master Protein	Q9Y295	developmentally-regulated GTP-binding protein 1 [OS=Homo sapiens]	0	41.463	32	8	20	7	367	40.5	8.9	50.8	8				Pf01926, Pf02824, Pf16897	4733	DRG1	B2RDS8; hsa:4733; Q6FGP8; Q8WW69; Q9UGF2; Q9Y295	ENSG00000185721			0	1	1.023	1.04	1	0.961	0.951	0.959	1.107	0.988	1.067	1.084	1.042	1.002	0.992	1.154	1.031	1.035	1.052	1.011	0.972	0.963	1.12
	FALSE	High	Master Protein	P62195-1	26S proteasome regulatory subunit 8 [OS=Homo sapiens]	0	41.174	27	9	27	8	406	45.6	7.55	59.07	9				Pf00004, Pf16450, Pf17862	100026270; 100053987; 100174487; 100349785; 100392176; 100471784; 100587421; 100717173; 100943523; 101097360; 101153929; 101323348; 101353736; 101372591; 101592900; 101609939; 101671803; 101710432; 101865051; 101974206; 102019597; 102536304; 102740490; 102983885; 103018659; 103076910; 103243218; 103744750; 104675461; 104857064; 105000499; 105297724; 105483033; 105515976; 105551722; 105590742; 105…	LOC101353736; LOC111158036; LOC112837724; Psmc5; PSMC5	A0A091CM57; A0A096P6G2; A0A0D9QV99; A0A0P6K8J3; A0A140VJS3; A0A1S3GKE8; A0A250YHH6; A0A2J8QYE7; A0A2K5DX90; A0A2K5K9M9; A0A2K5M5J4; A0A2K5XQ65; A0A2K6CPA4; A0A2K6GCC6; A0A2K6KH54; A0A2K6RIQ0; A0A2R9CJA5; A0A2U3V525; A0A2U3WBU5; A0A2U3Y1V0; A0A2Y9DGQ5; A0A2Y9EL16; A0A2Y9G568; A0A2Y9KNJ5; A0A2Y9PG79; A0A340X5J6; A0A341CNX4; A0A383ZLR1; A0A3Q2LJS3; A0A3Q7QHT8; A0A3Q7SGD1; A0A480W4X5; A0A4U1FC23; A0A…	ENSAMEG00000003120; ENSANAG00000030509; ENSBGRG00000013405; ENSBIXG00000015230; ENSBIXG00005019652; ENSBMSG00010014695; ENSBTAG00000021061; ENSCAFG00020026629; ENSCAFG00030013865; ENSCAFG00040017209; ENSCANG00000042565; ENSCATG00000033908; ENSCCNG00000029558; ENSCJAG00000019558; ENSCLAG00000013231; ENSCPOG00000011376; ENSCSAG00000003923; ENSCWAG00000009262; ENSDLEG00000006260; ENSECAG00000023185;…	Regulation of expression of SLITs and ROBOs; UCH proteinases; Ub-specific processing proteases; Interleukin-1 signaling; The role of GTSE1 in G2/M progression after G2 checkpoint; Orc1 removal from chromatin; Neddylation; Antigen processing: Ubiquitination & Proteasome degradation; Assembly of the pre-replicative complex; RUNX1 regulates transcription of genes involved in differentiation of HSCs;…	Proteasome degradation; Proteasome degradation; Alzheimer's disease and miRNA effects; Parkin-ubiquitin proteasomal system pathway; Pregnane X receptor pathway; Nuclear receptors meta-pathway; Proteasome degradation; Parkin-ubiquitin proteasomal system pathway; Alzheimer's disease; Proteasome degradation	255	1	1.029	1.101	0.975	0.937	0.959	0.902	0.962	1.007	1.14	1.22	1.08	1.038	1.063	1.066	1.116	1.021	1.093	0.968	0.93	0.952	0.955
	FALSE	High	Master Protein	Q9Y3I0	tRNA-splicing ligase RtcB homolog [OS=Homo sapiens]	0	41.095	19	9	31	9	505	55.2	7.23	62.7	9				Pf01139	51493	RTCB	B2R6A8; hsa:51493; Q6IAI0; Q9BWL4; Q9NTH1; Q9P037; Q9P0J3; Q9Y3I0	ENSG00000100220	tRNA processing in the nucleus	Unfolded protein response	2	0	0.999	0.994	0.942	1.025	1.073	0.951	1.097	1.024	1.05	1.045	0.99	1.078	1.128	1.154	1.076	0.976	0.971	0.92	1.001	1.048	1.072
	FALSE	High	Master Protein	O43776	Asparagine--tRNA ligase, cytoplasmic [OS=Homo sapiens]	0	41.027	18	8	23	8	548	62.9	6.25	54.08	8				Pf00152, Pf01336	4677	NARS1	B4DG16; hsa:4677; O43776; Q53GU6	ENSG00000134440	Cytosolic tRNA aminoacylation	Photodynamic therapy-induced unfolded protein response	2	0	1.011	0.973	0.931	0.899	1.004	0.928	1.073	1.012	1.089	1.049	1.003	0.969	1.081	1.156	1.091	0.999	0.962	0.92	0.888	0.991	1.06
	FALSE	High	Master Protein	Q9H0U4	ras-related protein Rab-1B [OS=Homo sapiens]	0	41.012	43	8	31	2	201	22.2	5.73	72.4	8				Pf00071	81876	RAB1B	A8K7S1; hsa:81876; Q9H0U4	ENSG00000174903	COPI-mediated anterograde transport; COPI-dependent Golgi-to-ER retrograde traffic; RAB GEFs exchange GTP for GDP on RABs; RAB geranylgeranylation; COPII-mediated vesicle transport; Golgi Cisternae Pericentriolar Stack Reorganization		6	6	0.975	0.931	0.939	1.007	1.083	0.945	0.98	0.962	1.031	0.985	0.994	1.065	1.145	1.036	1.018	1.013	0.968	0.976	1.046	1.125	1.018
	FALSE	High	Master Protein	Q9BZZ5-2	Isoform 2 of Apoptosis inhibitor 5 [OS=Homo sapiens]	0	40.954	16	7	22	7	504	56.7	5.92	48.49	7						API5	Q9BZZ5-2				0	0	1.068	1.167	1.059	0.982	1.067	0.94	1.065	1.043	1.136	1.243	1.128	1.045	1.136	1.134	1.11	1.023	1.119	1.015	0.941	1.023	1.021
	FALSE	High	Master Protein	P12268	inosine-5'-monophosphate dehydrogenase 2 [OS=Homo sapiens]	0	40.774	14	7	40	5	514	55.8	6.9	109.86	7				Pf00478, Pf00571	3615	IMPDH2	hsa:3615; P12268; Q6LEF3	ENSG00000178035	Potential therapeutics for SARS; Neutrophil degranulation; Purine ribonucleoside monophosphate biosynthesis; Azathioprine ADME	Rett syndrome causing genes	5	2	1.02	1.111	1.075	1.024	1.062	1.014	1.2	0.984	1.006	1.096	1.06	1.01	1.047	1.183	0.97	1.037	1.129	1.092	1.041	1.079	1.219
	FALSE	High	Master Protein	P62899	60S ribosomal protein L31 [OS=Homo sapiens]	0	40.697	47	7	102	7	125	14.5	10.54	247.34	7				Pf01198	6160	RPL31	B7Z4K2; D3DVJ4; hsa:6160; P12947; P62899; Q53SQ5; Q6IRZ0; Q6LBJ6	ENSG00000071082	Regulation of expression of SLITs and ROBOs; L13a-mediated translational silencing of Ceruloplasmin expression; Formation of a pool of free 40S subunits; GTP hydrolysis and joining of the 60S ribosomal subunit; Major pathway of rRNA processing in the nucleolus and cytosol; Nonsense Mediated Decay (NMD) enhanced by the Exon Junction Complex (EJC); SRP-dependent cotranslational protein targeting to…	Cytoplasmic ribosomal proteins	14	0	0.941	0.862	0.951	0.982	0.882	0.944	1.344	1.016	0.997	0.913	1.008	1.04	0.935	1.424	1.076	0.926	0.849	0.937	0.966	0.868	1.323
	FALSE	High	Master Protein	P31150	Rab GDP dissociation inhibitor alpha [OS=Homo sapiens]	0	40.69	27	9	25	3	447	50.6	5.14	70.66	9				Pf00996	2664	GDI1	hsa:2664; P31150; P50394; Q6FG50; Q7Z2G6; Q7Z2G9; Q7Z2H5; Q7Z2I6	ENSG00000203879	RAB GEFs exchange GTP for GDP on RABs	Ciliary landscape; Airway smooth muscle cell contraction; 10q11.21q11.23 copy number variation syndrome	4	0	0.889	0.919	0.71	0.822	0.822	0.653	0.01	0.746	1.362	1.407	1.088	1.26	1.259	0.01	1.143	1.191	1.231	0.952	1.102	1.101	0.01
	FALSE	High	Master Protein	Q15019	septin-2 [OS=Homo sapiens]	0	40.671	20	6	20	6	361	41.5	6.6	63.67	6				Pf00735	4735	SEPTIN2	B4DGE8; hsa:4735; Q14132; Q15019; Q53QU3; Q8IUK9; Q96CB0	ENSG00000168385	Anchoring of the basal body to the plasma membrane	2q37 copy number variation syndrome	2	0	1.12	1.092	1.066	1.053	1.075	0.941	1.102	0.952	1.19	1.161	1.133	1.119	1.143	1.171	1.012	1.176	1.147	1.119	1.106	1.129	1.157
	FALSE	High	Master Protein	O43143	Pre-mRNA-splicing factor ATP-dependent RNA helicase DHX15 [OS=Homo sapiens]	0	40.59	14	11	27	11	795	90.9	7.46	57.82	11				Pf00270, Pf00271, Pf04408, Pf07717	1665	DHX15	hsa:1665; O43143; Q9NQT7	ENSG00000109606	mRNA Splicing - Major Pathway	mRNA processing	2	0	0.905	0.891	0.888	0.905	0.928	0.797	0.936	0.901	1.137	1.119	1.115	1.136	1.165	1.175	1.13	1.005	0.99	0.986	1.005	1.031	1.04
	FALSE	High	Master Protein	O75396	Vesicle-trafficking protein SEC22b [OS=Homo sapiens]	0	40.558	26	4	21	4	215	24.6	6.92	58.51	4											0	0	1.025	1.054	1.024	1.005	1.01	0.985	1.082	1.011	1.04	1.07	1.039	1.021	1.025	1.098	1.026	1.014	1.043	1.013	0.995	1	1.071
	FALSE	High	Master Protein	P05198	Eukaryotic translation initiation factor 2 subunit 1 [OS=Homo sapiens]	0	40.45	34	9	19	9	315	36.1	5.08	41.55	9				Pf00575, Pf07541	1965	EIF2S1	hsa:1965; P05198	ENSG00000134001	L13a-mediated translational silencing of Ceruloplasmin expression; Translation initiation complex formation; Formation of the ternary complex, and subsequently, the 43S complex; Ribosomal scanning and start codon recognition; GTP hydrolysis and joining of the 60S ribosomal subunit; ABC-family proteins mediated transport; Response of EIF2AK1 (HRI) to heme deficiency; PERK regulates gene expression…	Translation factors; Alzheimer's disease and miRNA effects; Brain-derived neurotrophic factor (BDNF) signaling pathway; Ebola virus infection in host; Nonalcoholic fatty liver disease; Measles virus infection; Unfolded protein response; nsp1 from SARS-CoV-2 inhibits translation initiation in the host cell; Alzheimer's disease	19	0	0.959	0.918	0.938	0.972	1.006	0.967	0.937	0.899	0.991	0.949	0.969	1.005	1.04	0.969	0.929	1.067	1.021	1.043	1.082	1.119	1.043
	FALSE	High	Master Protein	Q99729-1	Heterogeneous nuclear ribonucleoprotein A/B [OS=Homo sapiens]	0	40.367	17	5	29	4	332	36.2	8.21	64.95	5				Pf00076, Pf08143	3182	HNRNPAB	B3KNN5; D3DWP7; hsa:3182; Q04150; Q8N7U3; Q99729; Q9BQ99	ENSG00000197451		Pre-implantation embryo; mRNA processing	2	0	1.058	1.035	1.036	0.971	1.017	0.873	1.237	0.98	1.212	1.185	1.187	1.113	1.166	1.418	1.123	1.079	1.055	1.057	0.991	1.038	1.262
	FALSE	High	Master Protein	P62280	40S ribosomal protein S11 [OS=Homo sapiens]	0	40.251	39	6	45	6	158	18.4	10.3	104	6				Pf00366, Pf16205	6205	RPS11	B2R4F5; hsa:6205; P04643; P62280; Q498Y6; Q6IRY0	ENSG00000142534	SARS-CoV-2 modulates host translation machinery; L13a-mediated translational silencing of Ceruloplasmin expression; Translation initiation complex formation; Ribosomal scanning and start codon recognition; GTP hydrolysis and joining of the 60S ribosomal subunit; Regulation of expression of SLITs and ROBOs; Formation of a pool of free 40S subunits; Formation of the ternary complex, and subsequentl…	VEGFA-VEGFR2 signaling; IL-18 signaling pathway; Cytoplasmic ribosomal proteins	21	0	0.984	0.94	1.001	0.955	0.977	0.915	1.147	0.971	1.076	1.028	1.095	1.044	1.068	1.254	1.061	1.013	0.968	1.031	0.984	1.007	1.181
	FALSE	High	Master Protein	Q9H9B4	Sideroflexin-1 [OS=Homo sapiens]	0	40.067	27	8	30	8	322	35.6	9.07	75.85	8				Pf03820	94081	SFXN1	B3KPW3; D3DQN2; hsa:94081; Q9H9B4; Q9HA53	ENSG00000164466			0	0	0.97	0.965	0.913	0.921	0.945	0.876	1.015	0.912	1.106	1.101	1.042	1.051	1.078	1.159	1.041	1.063	1.058	1.001	1.009	1.036	1.113
	FALSE	High	Master Protein	Q9UKK9	ADP-sugar pyrophosphatase [OS=Homo sapiens]	0	40.064	26	5	12	5	219	24.3	4.94	36.75	5				Pf00293	11164	NUDT5	A8K516; hsa:11164; Q6IAG0; Q9UH49; Q9UKK9	ENSG00000165609	Phosphate bond hydrolysis by NUDT proteins	10q11.21q11.23 copy number variation syndrome	2	0	1.034	1.007	0.956	1.056	1.027	0.911	1.161	0.928	1.136	1.105	1.05	1.159	1.128	1.275	1.019	1.114	1.084	1.03	1.137	1.107	1.251
	FALSE	High	Master Protein	Q8TEX9-1	Importin-4 [OS=Homo sapiens]	0	40.001	11	9	20	9	1081	118.6	4.96	38.95	9				Pf02985, Pf03810, Pf13513	79711	IPO4	B2RN95; hsa:79711; Q2NL96; Q86TZ9; Q8NCG8; Q8TEX9; Q96SJ3; Q9BTI4; Q9H5L0	ENSG00000196497; ENSG00000285248			0	0	0.957	1.005	0.952	0.888	1.029	0.823	0.9	0.877	1.163	1.221	1.157	1.079	1.25	1.094	1.066	1.091	1.146	1.086	1.012	1.173	1.027
	FALSE	High	Master Protein	Q9NVI7-2	Isoform 2 of ATPase family AAA domain-containing protein 3A [OS=Homo sapiens]	0	39.998	23	13	23	13	586	66.2	9.25	44.07	13						ATAD3A	Q9NVI7-2				0	0	1.004	1.077	1.107	0.859	0.908	0.957	0.991	0.995	1.05	1.126	1.157	0.898	0.949	1.035	1.04	1.01	1.083	1.113	0.864	0.913	0.996
	FALSE	High	Master Protein	P45880	Voltage-dependent anion-selective channel protein 2 [OS=Homo sapiens]	0	39.91	31	7	35	7	294	31.5	7.56	95.71	7				Pf01459	7417	VDAC2	hsa:7417; P45880; Q5VWK1; Q5VWK3; Q6IB40; Q7L3J5; Q9BWK8; Q9Y5I6	ENSG00000165637	Ub-specific processing proteases; Mitochondrial calcium ion transport	Alzheimer's disease and miRNA effects; Ferroptosis; Alzheimer's disease	5	0	1.048	0.929	0.948	1.026	0.939	0.833	0.921	0.894	1.258	1.115	1.138	1.231	1.128	1.106	1.073	1.172	1.039	1.06	1.147	1.05	1.03
	FALSE	High	Master Protein	P37802	Transgelin-2 [OS=Homo sapiens]	0	39.689	42	6	38	6	199	22.4	8.25	100.84	6				Pf00307, Pf00402	8407	TAGLN2	E9KL39; hsa:8407; P37802; Q5JRQ6; Q5JRQ7; Q6FGI1; Q9BUH5; Q9H4P0	ENSG00000158710	Platelet degranulation		1	0	1.037	1.154	0.97	0.968	1.016	0.99	1.101	1.076	1.047	1.165	0.979	0.977	1.026	1.112	1.087	0.964	1.072	0.901	0.9	0.944	1.023
	FALSE	High	Master Protein	Q05639	Elongation factor 1-alpha 2 [OS=Homo sapiens]	0	39.565	13	7	54	2	463	50.4	9.03	135.24	7				Pf00009, Pf03143, Pf03144	1917	EEF1A2	B5BUF3; E1P5J1; hsa:1917; P54266; Q05639; Q0VGC7	ENSG00000101210	Eukaryotic Translation Elongation	Translation factors	2	0	1.1	0.935	0.791	0.921	1.112	0.836	0.01	1.026	1.316	1.118	0.946	1.101	1.329	0.01	1.227	1.073	0.911	0.771	0.898	1.084	0.01
	FALSE	High	Master Protein	P08865	40S ribosomal protein SA [OS=Homo sapiens]	0	39.513	28	6	33	6	295	32.8	4.87	94.83	6				Pf00318, Pf16122	3921	RPSA	hsa:3921; P08865; P11085; P12030; Q16471; Q6IPD1; Q6IPD2; Q6NSD1; Q6NXQ8; Q86VC0	ENSG00000168028	Regulation of expression of SLITs and ROBOs; L13a-mediated translational silencing of Ceruloplasmin expression; Translation initiation complex formation; Formation of a pool of free 40S subunits; Formation of the ternary complex, and subsequently, the 43S complex; Ribosomal scanning and start codon recognition; GTP hydrolysis and joining of the 60S ribosomal subunit; Major pathway of rRNA process…	Cytoplasmic ribosomal proteins	19	0	1.01	0.942	1	0.965	1.014	0.869	1.071	0.9	1.163	1.084	1.151	1.111	1.167	1.233	1.036	1.123	1.047	1.112	1.072	1.127	1.191
	FALSE	High	Master Protein	Q12905	Interleukin enhancer-binding factor 2 [OS=Homo sapiens]	0	39.452	22	5	13	5	390	43	5.26	42.93	5				Pf07528	3608	ILF2	A6NDB0; B2R8G7; hsa:3608; Q12905; Q5SR10; Q5SR11; Q7L7R3; Q9BWD4; Q9P1N0	ENSG00000143621	Neutrophil degranulation	B cell receptor signaling pathway	2	0	0.978	1.044	0.802	0.893	1.08	0.939	0.911	1.092	1.042	1.112	0.854	0.952	1.151	0.971	1.163	0.896	0.956	0.734	0.818	0.989	0.835
	FALSE	High	Master Protein	O95373	Importin-7 [OS=Homo sapiens]	0	39.391	5	4	20	4	1038	119.4	4.82	55.19	4				Pf03810, Pf08506	10527	IPO7	A6NNM5; B2R786; hsa:10527; O95373; Q1RMF7; Q9H177; Q9NTE3	ENSG00000205339			0	0	1.06	1.024	1.041	1.078	1.06	0.975	1.031	1.044	1.087	1.05	1.068	1.105	1.087	1.057	1.07	1.015	0.981	0.998	1.033	1.016	0.988
	FALSE	High	Master Protein	O14980	Exportin-1 [OS=Homo sapiens]	0	39.294	9	7	24	7	1071	123.3	6.06	41.31	7				Pf03810, Pf08389, Pf08767, Pf18777, Pf18784, Pf18787	7514	XPO1	A6NL14; A8K1K5; D6W5E2; hsa:7514; O14980; Q63HP8; Q68CP3; Q99433	ENSG00000082898	Separation of Sister Chromatids; Resolution of Sister Chromatid Cohesion; RHO GTPases Activate Formins; EML4 and NUDC in mitotic spindle formation; Amplification of signal from unattached kinetochores via a MAD2 inhibitory signal; MAPK6/MAPK4 signaling; NPAS4 regulates expression of target genes; Rev-mediated nuclear export of HIV RNA; NEP/NS2 Interacts with the Cellular Export Machinery; Heme si…	eIF5A regulation in response to inhibition of the nuclear export system; 22q11.2 copy number variation syndrome	18	0	0.982	1.032	0.956	0.925	1.007	0.867	0.952	0.968	1.132	1.19	1.103	1.067	1.161	1.097	1.116	1.015	1.067	0.988	0.956	1.04	0.983
	FALSE	High	Master Protein	P09622	Dihydrolipoyl dehydrogenase, mitochondrial [OS=Homo sapiens]	0	39.283	14	7	26	7	509	54.1	7.85	62.5	7				Pf02852, Pf07992	1738	DLD	B2R5X0; B4DHG0; B4DT69; hsa:1738; P09622; Q14131; Q14167; Q59EV8; Q8WTS4	ENSG00000091140	Lysine catabolism; Regulation of pyruvate dehydrogenase (PDH) complex; Signaling by Retinoic Acid; Citric acid cycle (TCA cycle); Branched-chain amino acid catabolism; Glycine degradation	Fatty acid beta-oxidation; TCA cycle and deficiency of pyruvate dehydrogenase complex (PDHc); Amino acid metabolism; Tryptophan metabolism; 7q11.23 copy number variation syndrome; Neuroinflammation and glutamatergic signaling; Glycolysis and gluconeogenesis; 10q11.21q11.23 copy number variation syndrome; TCA cycle (aka Krebs or citric acid cycle)	17	0	1.012	1.011	0.967	1.031	1.017	0.94	1.069	0.983	1.077	1.076	1.029	1.097	1.082	1.137	1.046	1.029	1.028	0.983	1.048	1.034	1.087
	FALSE	High	Master Protein	Q9Y265	RuvB-like 1 [OS=Homo sapiens]	0	39.092	18	6	20	6	456	50.2	6.42	46.65	6				Pf06068, Pf17856	8607	RUVBL1	B2R5S0; hsa:8607; P82276; Q1KMR0; Q53HK5; Q53HL7; Q53Y27; Q9BSX9; Q9Y265	ENSG00000175792; ENSG00000284901	UCH proteinases; Ub-specific processing proteases; Deposition of new CENPA-containing nucleosomes at the centromere; Formation of the beta-catenin:TCF transactivating complex; Telomere Extension By Telomerase; HATs acetylate histones; DNA Damage Recognition in GG-NER	Gastric cancer network 1; lncRNA in canonical Wnt signaling and colorectal cancer	9	0	0.923	0.95	1.027	0.929	1.029	0.918	1.147	1.012	1.006	1.035	1.119	1.012	1.121	1.249	1.102	0.912	0.939	1.015	0.918	1.017	1.133
	FALSE	High	Master Protein	Q96AC1	Fermitin family homolog 2 [OS=Homo sapiens]	0	39.089	15	8	18	8	680	77.8	6.7	44.71	8				Pf00169, Pf00373, Pf18124	10979	FERMT2	B5TJY2; hsa:10979; Q14840; Q86TY7; Q96AC1	ENSG00000073712	RAC1 GTPase cycle; RAC3 GTPase cycle; Cell-extracellular matrix interactions		3	0	0.927	1.055	0.915	0.826	0.945	0.898	0.958	1.053	1.031	1.174	1.018	0.919	1.052	1.066	1.172	0.88	1.001	0.868	0.784	0.897	0.91
	FALSE	High	Master Protein	Q13765-1	Nascent polypeptide-associated complex subunit alpha [OS=Homo sapiens]	0	39.08	23	4	22	4	215	23.4	4.56	70.51	4				Pf01849, Pf19026	100154750; 100395704; 100474185; 100674014; 100995452; 101018001; 101087933; 101105899; 101321969; 101346403; 101582444; 101700724; 101964320; 102014422; 102185811; 102424831; 103076604; 103122713; 103209325; 103275148; 103656377; 105545550; 105587284; 105815739; 105865541; 106986920; 107521259; 109270348; 109396889; 4666; 474408	LOC101093299; LOC101346403; LOC101873377; LOC102827981; LOC103076604; LOC103209325; LOC103656377; LOC111140919; LOC112922369; LOC113921489; Naca; NACA; NACA2	A0A024RB41; A0A0P6J4A7; A0A1S3ADG9; A0A1U7UKR0; A0A1V4JCB0; A0A250YCF8; A0A2I2UG75; A0A2I3N055; A0A2J8Q1W8; A0A2K5KZK6; A0A2K5YMA6; A0A2K6GFQ8; A0A2R8ZDQ1; A0A2U3ZYN0; A0A2Y9DTB4; A0A2Y9GUF6; A0A2Y9ISE6; A0A2Y9MYH4; A0A2Y9SME7; A0A340Y7P6; A0A341AQZ8; A0A384BHD0; A0A3Q7PXY6; A0A3Q7TR76; A0A452EHJ8; A0A452HJ96; A0A480TF45; A0A485NKM4; A0A4V5PAW6; A0A4X1W7R4; A0A4X2MBC3; A0A667G090; A0A671DND9; A0A…	ENSACDG00005006174; ENSAMEG00000026887; ENSAPLG00020010315; ENSAZOG00000012853; ENSBMSG00010008408; ENSCABG00000005477; ENSCAFG00000000141; ENSCAFG00000045919; ENSCAFG00020024247; ENSCAFG00030000380; ENSCAFG00030012019; ENSCAFG00040009430; ENSCAFG00040014681; ENSCAFG00845012021; ENSCATG00000019110; ENSCCNG00000020210; ENSCHIG00000013646; ENSCJAG00000045644; ENSCLAG00000013441; ENSCWAG00000004123;…		IL-18 signaling pathway	1	0	1.139	1.162	1.208	1.013	1.151	0.996	1.225	0.959	1.143	1.166	1.212	1.017	1.155	1.229	0.963	1.187	1.211	1.259	1.056	1.2	1.277
	FALSE	High	Master Protein	P62820	Ras-related protein Rab-1A [OS=Homo sapiens]	0	39.075	40	7	25	1	205	22.7	6.21	60.88	7				Pf00071	5861	RAB1A	hsa:5861; P11476; P62820; Q6FIE7; Q96N61; Q9Y3T2	ENSG00000138069	COPI-dependent Golgi-to-ER retrograde traffic; COPI-mediated anterograde transport; RAB GEFs exchange GTP for GDP on RABs; RAB geranylgeranylation; COPII-mediated vesicle transport; Golgi Cisternae Pericentriolar Stack Reorganization		6	0	1.07	0.969	0.87	0.776	1.084	0.948	0.971	0.977	1.128	1.022	0.917	0.818	1.143	1.024	1.03	1.095	0.992	0.89	0.794	1.11	0.994
	FALSE	High	Master Protein	P53634-1	Dipeptidyl peptidase 1 [OS=Homo sapiens]	0	39.071	12	3	8	3	463	51.8	6.99	28.46	3				Pf00112, Pf08773	1075	CTSC	A8K7V2; B5MDD5; hsa:1075; P53634; Q2HIY8; Q53G93; Q71E75; Q71E76; Q7M4N9; Q7Z3G7; Q7Z5U7; Q8WY99; Q8WYA7; Q8WYA8	ENSG00000109861	Neutrophil degranulation; MHC class II antigen presentation; COPII-mediated vesicle transport; Cargo concentration in the ER		4	0	1.255	1.063	0.89	0.925	3.909	0.516	0.696	0.536	2.43	2.059	1.725	1.792	7.572	1.349	1.039	2.339	1.982	1.66	1.724	7.287	1.298
	FALSE	High	Master Protein	P05387	60S acidic ribosomal protein P2 [OS=Homo sapiens]	0	39.027	60	5	17	5	115	11.7	4.54	40.4	5				Pf00428	6181	RPLP2	hsa:6181; P05387; Q6FG96	ENSG00000177600	Regulation of expression of SLITs and ROBOs; L13a-mediated translational silencing of Ceruloplasmin expression; Formation of a pool of free 40S subunits; GTP hydrolysis and joining of the 60S ribosomal subunit; Major pathway of rRNA processing in the nucleolus and cytosol; Nonsense Mediated Decay (NMD) enhanced by the Exon Junction Complex (EJC); SRP-dependent cotranslational protein targeting to…	VEGFA-VEGFR2 signaling; Cytoplasmic ribosomal proteins; Opioid receptor pathways	16	0	1.132	0.811	0.978	1.071	1.067	1.037	1.185	1.085	1.092	0.782	0.943	1.033	1.029	1.142	1.046	1.044	0.747	0.902	0.987	0.984	1.092
	FALSE	High	Master Protein	P07954-2	Isoform Cytoplasmic of Fumarate hydratase, mitochondrial [OS=Homo sapiens]	0	38.929	14	6	29	6	467	50.2	7.4	76	6						FH	P07954-2				0	0	1.073	1.024	1.007	0.961	1.013	0.925	1.058	0.974	1.16	1.107	1.089	1.038	1.095	1.144	1.053	1.101	1.052	1.034	0.986	1.039	1.086
	FALSE	High	Master Protein	Q8N1G4	Leucine-rich repeat-containing protein 47 [OS=Homo sapiens]	0	38.863	13	7	12	7	583	63.4	8.28	26.55	7				Pf00560, Pf03483, Pf12799	57470	LRRC47	hsa:57470; Q8N1G4; Q9ULN5	ENSG00000130764			0	0	0.936	0.931	0.989	0.859	0.923	0.797	1.548	0.883	1.175	1.169	1.241	1.078	1.158	1.943	1.108	1.061	1.055	1.12	0.973	1.045	1.753
	FALSE	High	Master Protein	Q15181	Inorganic pyrophosphatase [OS=Homo sapiens]	0	38.744	27	7	26	7	289	32.6	5.86	62.4	7				Pf00719	5464	PPA1	hsa:5464; Q15181; Q2M348; Q5SQT7; Q6P7P4; Q9UQJ5; Q9Y5B1	ENSG00000180817	Cytosolic tRNA aminoacylation; Pyrophosphate hydrolysis		2	0	1.112	1.03	0.981	1.096	1.211	1.027	1.219	1.099	1.083	1.003	0.956	1.067	1.179	1.187	1.071	1.012	0.937	0.893	0.997	1.102	1.109
	FALSE	High	Master Protein	P17812	CTP synthase 1 [OS=Homo sapiens]	0	38.737	17	9	25	8	591	66.6	6.46	60.27	9				Pf00117, Pf06418	1503	CTPS1	B4DR64; D3DPW1; hsa:1503; P17812; Q5VW67; Q96GK6	ENSG00000171793	Interconversion of nucleotide di- and triphosphates	Pyrimidine metabolism	2	1	1.047	1.099	1	1.145	1.107	0.975	0.01	1.114	1.074	1.127	1.026	1.175	1.136	0.01	1.142	0.94	0.987	0.898	1.028	0.994	0.01
	FALSE	High	Master Protein	P62937-2	Isoform 2 of Peptidyl-prolyl cis-trans isomerase A [OS=Homo sapiens]	0	38.621	45	6	59	1	105	11.4	7.9	128.02	6						PPIA	P62937-2				0	0	1.207	1.907	1.057	1.394	0.986	0.938	0.01	1.09	1.287	2.033	1.127	1.486	1.051	0.01	1.162	1.107	1.749	0.969	1.279	0.904	0.01
	FALSE	High	Master Protein	P11216	Glycogen phosphorylase, brain form [OS=Homo sapiens]	0	38.486	16	12	20	9	843	96.6	6.86	41.79	12				Pf00343	5834	PYGB	hsa:5834; P11216; Q96AK1; Q9NPX8	ENSG00000100994	Neutrophil degranulation; Glycogen breakdown (glycogenolysis)	IL-18 signaling pathway; Glycogen synthesis and degradation	4	3	0.995	1.068	0.982	0.895	1.068	0.873	1.02	0.961	1.141	1.223	1.125	1.026	1.224	1.169	1.101	1.036	1.111	1.022	0.931	1.111	1.062
	FALSE	High	Master Protein	P35241-1	radixin [OS=Homo sapiens]	0	38.278	19	10	22	5	583	68.5	6.37	44.86	10				Pf00373, Pf00769, Pf09379, Pf09380, Pf20492	100453730; 104660837; 108536468; 5962	RDX	A0A2J8L0J9; A0A2J8X255; A0A2K6L489; A0A2K6Q7I2; A0A2R9CBT7; A0A803KKZ9; A0A8C9HZR2; A0A8I5TR36; A7YIJ8; A7YIK0; A7YIK3; B0YJ88; B7Z9U6; F5H1A7; hsa:5962; K7DB88; P35241; Q86Y61; rbb:108536468; rro:104660837	ENSG00000137710; ENSPPAG00000040677; ENSPPYG00000003852; ENSPTEG00000028763; ENSRBIG00000033138; ENSRROG00000036137	Recycling pathway of L1; Sensory processing of sound by inner hair cells of the cochlea; Sensory processing of sound by outer hair cells of the cochlea	Regulation of actin cytoskeleton	4	2	0.893	0.851	0.823	0.847	0.846	0.903	0.928	0.945	0.989	0.942	0.912	0.937	0.936	1.028	1.047	0.944	0.9	0.871	0.896	0.895	0.982
	FALSE	High	Master Protein	P62495	Eukaryotic peptide chain release factor subunit 1 [OS=Homo sapiens]	0	38.245	19	6	12	6	437	49	5.71	36.02	6				Pf03463, Pf03464, Pf03465	2107	ETF1	B2R6B4; D3DQC1; hsa:2107; P46055; P62495; Q5M7Z7; Q96CG1	ENSG00000120705	Regulation of expression of SLITs and ROBOs; Nonsense Mediated Decay (NMD) enhanced by the Exon Junction Complex (EJC); Eukaryotic Translation Termination; Nonsense Mediated Decay (NMD) independent of the Exon Junction Complex (EJC)	Translation factors	5	0	0.972	1.005	0.972	0.867	1.023	0.847	0.738	1.006	1.147	1.187	1.148	1.024	1.207	0.871	1.187	0.966	0.999	0.967	0.862	1.016	0.733
	FALSE	High	Master Protein	P05455	Lupus La protein [OS=Homo sapiens]	0	38.226	24	10	35	10	408	46.8	7.12	80.24	10				Pf00076, Pf05383, Pf08777	6741	SSB	hsa:6741; P05455; Q15367; Q53XJ4	ENSG00000138385	RNA Polymerase III Abortive And Retractive Initiation; RNA Polymerase III Transcription Termination		2	0	1.045	1.034	1.035	1.031	1.114	0.976	1.009	0.968	1.071	1.06	1.06	1.056	1.141	1.034	0.992	1.08	1.068	1.068	1.064	1.15	1.042
	FALSE	High	Master Protein	P62266	40S ribosomal protein S23 [OS=Homo sapiens]	0	38.091	34	3	23	3	143	15.8	10.49	67.3	3				Pf00164	6228	RPS23	hsa:6228; P39028; P62266; Q6IB08	ENSG00000186468	L13a-mediated translational silencing of Ceruloplasmin expression; Translation initiation complex formation; Ribosomal scanning and start codon recognition; GTP hydrolysis and joining of the 60S ribosomal subunit; Formation of the ternary complex, and subsequently, the 43S complex; Response of EIF2AK4 (GCN2) to amino acid deficiency; Regulation of expression of SLITs and ROBOs; Formation of a poo…	Cytoplasmic ribosomal proteins	19	0	0.894	0.885	0.784	0.887	0.916	0.787	0.01	0.979	1.136	1.124	0.996	1.127	1.164	0.01	1.244	0.914	0.904	0.801	0.906	0.936	0.01
	FALSE	High	Master Protein	P62847-1	40S ribosomal protein S24 [OS=Homo sapiens]	0	37.906	26	3	44	3	133	15.4	10.78	123.57	3				Pf01282	100172593; 100354973; 100414020; 100724673; 100754112; 100968788; 101000059; 101016814; 101976902; 102019956; 102925733; 104662247; 105502366; 105510455; 105535690; 105597378; 105825479; 105870121; 105992677; 108524229; 109682239; 109699379; 20088; 466117; 6229; 81776	LOC100414020; Rps24; RPS24	A0A1S3FYL3; A0A250Y9Z4; A0A286XEI0; A0A287CY53; A0A2I3N7A7; A0A2J8NTW3; A0A2J8U543; A0A2K5KEF1; A0A2K5NQ60; A0A2K5RT77; A0A2K5ZGG2; A0A2K6EHZ5; A0A2K6KBT2; A0A2K6PJP0; A0A2R9CIG7; A0A3L7IM36; A0A5F4W5M3; A0A5F9D2E6; A0A6D2WS47; A0A6I9MCJ3; A0A6J3GBC8; A0A6P5QSH7; A0A8B7G7P2; A0A8C2VTK1; A0A8C9DN54; A0A8C9IWH9; A0A8D2AYC3; A0A8D2GMF0; A0A8D2K3U2; A0A8I5TNC4; ccan:109682239; ccan:109699379; cge:100…	ENSCANG00000043392; ENSCATG00000042439; ENSCCAG00000033731; ENSCCNG00000013415; ENSCGRG00001012180; ENSCJAG00000012512; ENSCJAG00000076670; ENSCLAG00000013936; ENSCPOG00000020096; ENSG00000138326; ENSMICG00000005951; ENSMLEG00000037657; ENSMUSG00000025290; ENSNLEG00000010524; ENSOCUG00000012472; ENSPANG00000022507; ENSPCOG00000004154; ENSPEMG00000014749; ENSPPAG00000043469; ENSPPYG00000002304; EN…	L13a-mediated translational silencing of Ceruloplasmin expression; Translation initiation complex formation; Formation of a pool of free 40S subunits; Formation of the ternary complex, and subsequently, the 43S complex; Ribosomal scanning and start codon recognition; GTP hydrolysis and joining of the 60S ribosomal subunit; Regulation of expression of SLITs and ROBOs; Major pathway of rRNA process…	Cytoplasmic ribosomal proteins; mRNA processing; Cytoplasmic ribosomal proteins	41	0	0.986	1.042	1.107	1.037	0.904	1.034	1.227	1.134	0.954	1.007	1.07	1.003	0.874	1.187	1.096	0.87	0.919	0.976	0.915	0.798	1.082
	FALSE	High	Master Protein	Q96AG4	Leucine-rich repeat-containing protein 59 [OS=Homo sapiens]	0	37.902	21	6	24	6	307	34.9	9.57	60.87	6				Pf13855	55379	LRRC59	B2RE83; D3DTX8; hsa:55379; Q96AG4; Q9P189	ENSG00000108829		VEGFA-VEGFR2 signaling	1	0	1.007	0.932	0.97	1.057	1.026	1.03	1.033	0.943	0.978	0.905	0.941	1.026	0.996	1.002	0.915	1.068	0.989	1.028	1.121	1.087	1.095
	FALSE	High	Master Protein	P40222	alpha-taxilin [OS=Homo sapiens]	0	37.87	20	9	14	9	546	61.9	6.52	27.39	9				Pf09728	200081	TXLNA	D3DPP6; hsa:200081; P40222; Q5TFJ6; Q66K62; Q86T54; Q86T85; Q86T86; Q86Y86; Q86YW3; Q8N2Y3	ENSG00000084652	Other interleukin signaling		1	0	0.965	0.974	1.022	0.956	1.037	0.885	1.349	0.891	1.091	1.101	1.155	1.08	1.172	1.524	1.006	1.084	1.094	1.148	1.073	1.165	1.514
	FALSE	High	Master Protein	O75131	Copine-3 [OS=Homo sapiens]	0	37.812	16	8	24	8	537	60.1	5.85	57.34	8				Pf00168, Pf07002	8895	CPNE3	A8KA47; hsa:8895; O75131; Q8IYA1	ENSG00000085719	Neutrophil degranulation; Glycerophospholipid biosynthesis		2	0	1.042	0.884	0.946	0.935	0.972	0.857	1.008	0.985	1.217	1.032	1.104	1.092	1.134	1.177	1.15	1.059	0.898	0.96	0.95	0.987	1.024
	FALSE	High	Master Protein	P08243-1	Asparagine synthetase [glutamine-hydrolyzing] [OS=Homo sapiens]	0	37.692	12	6	32	6	561	64.3	6.86	73.67	6				Pf00733, Pf13537	440	ASNS	A4D1I8; B4DXZ1; B7ZAA9; D6W5R3; E9PCI3; E9PCX6; hsa:440; P08184; P08243; Q15666; Q549T9; Q96HD0	ENSG00000070669	Aspartate and asparagine metabolism; Response of EIF2AK1 (HRI) to heme deficiency; ATF4 activates genes in response to endoplasmic reticulum stress; Response of EIF2AK4 (GCN2) to amino acid deficiency	Photodynamic therapy-induced unfolded protein response; Amino acid metabolism	6	0	1.019	0.977	0.974	1.049	1.022	0.912	1.17	0.965	1.118	1.072	1.068	1.15	1.121	1.283	1.058	1.056	1.012	1.009	1.087	1.059	1.213
	FALSE	High	Master Protein	Q9Y520	Protein Prrc2c [OS=Homo sapiens]	0	37.654	5	12	17	11	2896	316.7	9.13	34.06	12				Pf07001	23215	PRRC2C	hsa:23215; Q05DM8; Q49A39; Q6PD54; Q9H2N2; Q9HA05; Q9NSM8; Q9NXL3; Q9UF29; Q9UPQ6; Q9Y520	ENSG00000117523		VEGFA-VEGFR2 signaling	1	1	0.98	0.931	1.046	0.905	0.921	0.972	1.11	0.97	1.008	0.958	1.076	0.931	0.948	1.142	0.998	1.01	0.96	1.078	0.932	0.95	1.144
	FALSE	High	Master Protein	Q8WU90	Zinc finger CCCH domain-containing protein 15 [OS=Homo sapiens]	0	37.532	15	7	21	7	426	48.6	5.31	47.55	7				Pf00642, Pf16543	55854	ZC3H15	B4DMW2; D3DPG7; hsa:55854; Q5QTQ4; Q8WU90; Q8WZ06; Q9NUZ3; Q9NZ37; Q9P079	ENSG00000065548		VEGFA-VEGFR2 signaling	1	0	1.059	1.081	1.07	1.045	1.08	0.946	1.107	1.034	1.12	1.143	1.131	1.105	1.142	1.171	1.093	1.024	1.046	1.035	1.011	1.045	1.071
	FALSE	High	Master Protein	O95232-1	Luc7-like protein 3 [OS=Homo sapiens]	0	37.269	18	7	23	7	432	51.4	9.79	48.77	7				Pf03194	100172991; 100982097; 101011509; 101146154; 101867464; 104680289; 105524628; 105553246; 105579423; 51747; 703662; 747337	LUC7L3	A0A096P4L3; A0A2I2YXZ3; A0A2I3TPV1; A0A2J8MFS7; A0A2J8W8B5; A0A2K5HYP7; A0A2K5MBK4; A0A2K5YWJ8; A0A2K6QUX9; A0A2R8ZPS0; A0A6D2XRD2; A0A8D2K852; A0A8J8XRC0; B3KN54; D3DTY1; G7NHM8; G7PUB4; H9ZA17; hsa:51747; mcc:703662; O95232; panu:101011509; pon:100172991; ptr:747337; Q5R8W6; Q6PHR9; Q9NUY0; Q9P2S7	ENSCANG00000028098; ENSCATG00000034891; ENSG00000108848; ENSGGOG00000024399; ENSMLEG00000034172; ENSMMUG00000010117; ENSPANG00000022461; ENSPPAG00000025115; ENSPTRG00000009409; ENSRROG00000039925; ENSTGEG00000025150	mRNA Splicing - Major Pathway		1	0	1.021	0.966	1.016	1.088	1.074	0.979	1.326	1.019	1.043	0.987	1.038	1.112	1.098	1.356	1.041	1.002	0.948	0.997	1.068	1.055	1.302
	FALSE	High	Master Protein	P41091	eukaryotic translation initiation factor 2 subunit 3 [OS=Homo sapiens]	0	37.268	14	6	25	6	472	51.1	8.4	58.84	6				Pf00009, Pf03144, Pf09173	1968	EIF2S3	A0A024RBY4; A8K2Y2; B2R5N2; B5BTZ4; hsa:1968; P41091; Q53HK3	ENSG00000130741	L13a-mediated translational silencing of Ceruloplasmin expression; Translation initiation complex formation; Ribosomal scanning and start codon recognition; GTP hydrolysis and joining of the 60S ribosomal subunit; ABC-family proteins mediated transport; Formation of the ternary complex, and subsequently, the 43S complex; Response of EIF2AK1 (HRI) to heme deficiency; PERK regulates gene expression…	Translation factors; nsp1 from SARS-CoV-2 inhibits translation initiation in the host cell	12	0	1.083	1.043	0.974	1.075	1.157	0.957	1.238	1.041	1.131	1.089	1.018	1.123	1.209	1.294	1.087	1.041	1.002	0.936	1.033	1.112	1.19
	FALSE	High	Master Protein	Q5D862	Filaggrin-2 [OS=Homo sapiens]	0	37.172	3	6	22	6	2391	247.9	8.31	61.26	6				Pf01023	388698	FLG2	hsa:388698; Q5D862; Q9H4U1	ENSG00000143520	Neutrophil degranulation		1	0	0.816	0.778	0.921	0.528	0.785	0.953	0.539	0.635	0.856	0.817	0.966	0.554	0.824	0.565	0.666	1.284	1.226	1.45	0.831	1.236	0.848
	FALSE	High	Master Protein	Q13838-1	spliceosome RNA helicase DDX39B [OS=Homo sapiens]	0	37.159	21	8	20	2	428	49	5.67	41.15	8				Pf00270, Pf00271	100146384; 100174561; 100921090; 100978005; 101147472; 101319714; 101341139; 101865332; 102540600; 102984110; 103007450; 103084702; 103724455; 104661907; 105497644; 105513725; 105554156; 105706392; 105817909; 105858134; 109690379; 448813; 463180; 715233; 7919	BAT1; Ddx39b; DDX39B; LOC101341139	A0A024RCM3; A0A250YHX8; A0A2J8NXN4; A0A2J8R4V5; A0A2K5DWU2; A0A2K5K254; A0A2K5QWA7; A0A2K5WF97; A0A2K6AHM2; A0A2K6DIU1; A0A2K6FJ24; A0A2K6QSB9; A0A2R9CQC1; A0A2U4APK4; A0A2Y9EY53; A0A2Y9MI14; A0A2Y9QHN8; A0A340XK66; A0A384B328; A0A387LAB5; A0A4X2JS09; A0A5F8H4A7; A0A663DHA0; A0A6I9IPC1; A0A6J3H346; A0A6P5JF26; A0A7J7QWW2; A0A7J7RKC5; A0A7N4PL29; A0A8B7APB0; A0A8B8RKS3; A0A8B8YUE8; A0A8C3YEV9; A0A…	ENSANAG00000030372; ENSBMSG00010015404; ENSCANG00000041217; ENSCCAG00000027897; ENSCCNG00000003334; ENSCJAG00000003152; ENSCWAG00000005601; ENSEASG00005017156; ENSECAG00000007750; ENSG00000198563; ENSG00000215425; ENSG00000225073; ENSG00000225859; ENSG00000229496; ENSG00000230624; ENSG00000235439; ENSGGOG00000005989; ENSMFAG00000034233; ENSMICG00000017349; ENSMLEG00000043791; ENSMMNG00015012531; …	RHOBTB2 GTPase cycle; Transport of Mature mRNA derived from an Intron-Containing Transcript; mRNA 3'-end processing; RNA Polymerase II Transcription Termination; mRNA Splicing - Major Pathway; mRNA Splicing - Major Pathway; Transport of Mature mRNA derived from an Intron-Containing Transcript; mRNA 3'-end processing; RNA Polymerase II Transcription Termination		9	0	1.086	1.151	0.984	1.005	1.167	0.834	0.01	1.242	1.301	1.38	1.18	1.204	1.398	0.01	1.489	0.874	0.927	0.792	0.809	0.939	0.01
	FALSE	High	Master Protein	P49207	60S ribosomal protein L34 [OS=Homo sapiens]	0	37.051	42	6	79	6	117	13.3	11.47	184.64	6				Pf01199	6164	RPL34	hsa:6164; P49207; Q6FG66; Q9BUZ2	ENSG00000109475	Regulation of expression of SLITs and ROBOs; L13a-mediated translational silencing of Ceruloplasmin expression; Formation of a pool of free 40S subunits; GTP hydrolysis and joining of the 60S ribosomal subunit; Major pathway of rRNA processing in the nucleolus and cytosol; Nonsense Mediated Decay (NMD) enhanced by the Exon Junction Complex (EJC); SRP-dependent cotranslational protein targeting to…	Cytoplasmic ribosomal proteins	14	0	0.933	0.841	0.871	0.884	0.892	0.97	1.521	1.039	0.962	0.867	0.898	0.912	0.919	1.568	1.072	0.898	0.809	0.838	0.851	0.858	1.463
	FALSE	High	Master Protein	P54577	Tyrosine--tRNA ligase, cytoplasmic [OS=Homo sapiens]	0	37.017	17	10	26	10	528	59.1	7.05	57.52	10				Pf00579, Pf01588	8565	YARS1	B3KWK4; D3DPQ4; hsa:8565; O43276; P54577; Q53EN1	ENSG00000134684	Cytosolic tRNA aminoacylation	Nephrotic syndrome	2	0	1.016	1.041	0.946	0.968	1.069	0.971	1.108	1.049	1.046	1.072	0.974	0.997	1.101	1.141	1.081	0.968	0.992	0.902	0.923	1.019	1.056
	FALSE	High	Master Protein	P06753-2	Isoform 2 of Tropomyosin alpha-3 chain [OS=Homo sapiens]	0	36.814	35	9	19	6	248	29	4.78	49.04	9						TPM3	P06753-2				0	3	0.977	1.021	0.912	1.03	1.046	0.866	0.878	0.915	1.127	1.178	1.052	1.189	1.208	1.014	1.057	1.067	1.115	0.996	1.125	1.143	0.959
	FALSE	High	Master Protein	Q6UB35-1	Monofunctional C1-tetrahydrofolate synthase, mitochondrial [OS=Homo sapiens]	0	36.805	10	9	23	8	978	105.7	8.06	42.24	9				Pf00763, Pf01268, Pf02882	25902	MTHFD1L	hsa:25902; Q2TBF3; Q6UB35; Q8WVW0; Q96HG8; Q9H789; Q9UFU8	ENSG00000120254	Metabolism of folate and pterines	One-carbon metabolism; Trans-sulfuration, one-carbon metabolism and related pathways	3	0	0.975	0.946	1.017	0.822	1.11	1.074	1.108	1.086	0.908	0.881	0.947	0.766	1.034	1.032	1.011	0.898	0.871	0.936	0.757	1.023	1.02
	FALSE	High	Master Protein	O75821	Eukaryotic translation initiation factor 3 subunit G [OS=Homo sapiens]	0	36.79	21	7	19	7	320	35.6	6.13	51.44	7				Pf00076, Pf12353	8666	EIF3G	hsa:8666; O14801; O75821; Q969U5	ENSG00000130811	L13a-mediated translational silencing of Ceruloplasmin expression; Translation initiation complex formation; Formation of a pool of free 40S subunits; Formation of the ternary complex, and subsequently, the 43S complex; Ribosomal scanning and start codon recognition; GTP hydrolysis and joining of the 60S ribosomal subunit	Translation factors; nsp1 from SARS-CoV-2 inhibits translation initiation in the host cell	8	0	1.048	1.067	1.03	1.053	1.084	0.969	1.137	1.04	1.082	1.101	1.064	1.087	1.119	1.174	1.073	1.008	1.026	0.991	1.013	1.042	1.094
	FALSE	High	Master Protein	O14828	Secretory carrier-associated membrane protein 3 [OS=Homo sapiens]	0	36.381	13	3	17	3	347	38.3	7.64	58.81	3				Pf04144	10067	SCAMP3	A9Z1W6; B1AVS6; hsa:10067; O14828; O15128; Q96FR8; Q9BPY0	ENSG00000116521; ENSG00000263290			0	0	1.068	0.998	0.982	1.064	0.97	0.939	1.104	1.034	1.137	1.063	1.045	1.133	1.033	1.175	1.101	1.032	0.965	0.949	1.029	0.938	1.067
	FALSE	High	Master Protein	P31689-1	DnaJ homolog subfamily A member 1 [OS=Homo sapiens]	0	36.358	27	7	18	7	397	44.8	7.08	44.27	7				Pf00226, Pf00684, Pf01556	100054696; 100412197; 100592641; 100722445; 100855671; 100972241; 101023945; 101098261; 101137391; 101959913; 102011980; 104674273; 105306409; 105485650; 105539638; 105590085; 105993390; 107147856; 109252049; 109263810; 109681412; 119863874; 3301; 703765; 746627	Dnaja1; DNAJA1; LOC100054696; LOC109263810; LOC111146318; LOC112645844; LOC112809310	A0A1S3FZV9; A0A250YHF4; A0A2I2U399; A0A2I3LLW0; A0A2J8QSU4; A0A2J8XIP9; A0A2K5M237; A0A2K5UZS5; A0A2K6ABU1; A0A2K6BPH7; A0A2K6P2W7; A0A2R8ZXS2; A0A2Y9H588; A0A2Y9JAB8; A0A3Q7MN35; A0A485MHL3; A0A4X1UQT0; A0A5E4BAA0; A0A663DEQ0; A0A667IMK3; A0A673VFZ5; A0A6D2WAG5; A0A6J1XRJ1; A0A6J3JLQ7; A0A6P3RDL6; A0A6P4VN64; A0A6P9FCJ5; A0A7J8IJF1; A0A8C0L3H8; A0A8C0RZG3; A0A8C2VR39; A0A8C3X7V1; A0A8C4LB68; A0A…	ENSCAFG00000001818; ENSCAFG00020015600; ENSCAFG00020020188; ENSCAFG00030007133; ENSCAFG00040006567; ENSCATG00000033398; ENSCCNG00000028174; ENSCJAG00000008022; ENSCLAG00000012089; ENSCPOG00000000462; ENSCWAG00000017766; ENSEASG00005004562; ENSECAG00000010324; ENSFCAG00000008729; ENSG00000086061; ENSGGOG00000007030; ENSLCNG00005016649; ENSMFAG00000032081; ENSMLEG00000042863; ENSMMMG00000008778; EN…	HSP90 chaperone cycle for steroid hormone receptors (SHR) in the presence of ligand; HSP90 chaperone cycle for steroid hormone receptors (SHR) in the presence of ligand	VEGFA-VEGFR2 signaling; Exercise-induced circadian regulation	4	0	1.097	1.045	1.079	1.034	1.008	0.942	0.98	1.007	1.164	1.109	1.145	1.097	1.07	1.04	1.069	1.089	1.038	1.071	1.026	1.001	0.974
	FALSE	High	Master Protein	P33992	DNA replication licensing factor mcm5 [OS=Homo sapiens]	0	36.211	18	12	26	12	734	82.2	8.37	45.64	12				Pf00493, Pf14551, Pf17207, Pf17855	4174	MCM5	hsa:4174; O60785; P33992; Q14578; Q9BTJ4; Q9BWL8	ENSG00000100297	Orc1 removal from chromatin; Assembly of the pre-replicative complex; Activation of ATR in response to replication stress; Activation of the pre-replicative complex; Unwinding of DNA	Cell cycle; Ciliary landscape; G1 to S cell cycle control; DNA replication; 10q11.21q11.23 copy number variation syndrome	11	0	1.042	0.976	1.039	1.063	1.078	0.96	1.08	0.953	1.086	1.017	1.082	1.107	1.123	1.126	0.993	1.094	1.024	1.09	1.116	1.132	1.134
	FALSE	High	Master Protein	P49915	GMP synthase [glutamine-hydrolyzing] [OS=Homo sapiens]	0	36.208	16	9	29	9	693	76.7	6.87	73.22	9				Pf00117, Pf00958, Pf02540	8833	GMPS	A8K639; B4DXV7; F8W720; hsa:8833; P49915	ENSG00000163655	Purine ribonucleoside monophosphate biosynthesis; Azathioprine ADME		2	0	1.051	0.998	0.989	1.028	1.021	0.868	1.023	0.961	1.211	1.149	1.14	1.184	1.176	1.179	1.106	1.094	1.039	1.03	1.07	1.063	1.065
	FALSE	High	Master Protein	P61221	ATP-binding cassette sub-family E member 1 [OS=Homo sapiens]	0	36.202	16	8	18	8	599	67.3	8.34	49.34	8				Pf00005, Pf00037, Pf04068	6059	ABCE1	hsa:6059; O88793; P61221; Q13181; Q13864; Q6NR76; Q96AL0; Q96B10; Q99K66	ENSG00000164163	OAS antiviral response; Interferon alpha/beta signaling		2	0	0.837	0.923	0.877	0.872	0.998	0.867	0.966	1.053	0.965	1.065	1.012	1.006	1.152	1.115	1.215	0.794	0.876	0.833	0.828	0.948	0.918
	FALSE	High	Master Protein	O43719	HIV Tat-specific factor 1 [OS=Homo sapiens]	0	36.079	14	11	17	11	755	85.8	4.4	31.28	11				Pf00076	27336	HTATSF1	D3DWG9; hsa:27336; O43719; Q59G06; Q99730	ENSG00000102241	mRNA Splicing - Major Pathway		1	0	1.094	0.931	1.038	1.075	1.107	0.903	0.995	0.923	1.212	1.031	1.149	1.19	1.225	1.102	1.022	1.185	1.009	1.124	1.165	1.199	1.078
	FALSE	High	Master Protein	P51572	B-cell receptor-associated protein 31 [OS=Homo sapiens]	0	35.759	22	6	32	6	246	28	8.44	92.6	6				Pf05529, Pf18035	10134	BCAP31	B3KQ79; D3DWV5; hsa:10134; P51572; Q13836; Q96CF0	ENSG00000185825	Antigen Presentation: Folding, assembly and peptide loading of class I MHC; RHOA GTPase cycle; Apoptotic cleavage of cellular proteins		4	0	1.056	1.01	0.981	1.128	1.04	1.142	1.146	1.082	0.925	0.884	0.859	0.988	0.91	1.003	0.948	0.976	0.933	0.906	1.042	0.961	1.059
	FALSE	High	Master Protein	P30086	phosphatidylethanolamine-binding protein 1 [OS=Homo sapiens]	0	35.715	36	5	16	5	187	21	7.53	52.7	5				Pf01161	5037	PEBP1	B2R4S1; hsa:5037; P30086	ENSG00000089220	Signaling by BRAF and RAF1 fusions; Signaling by moderate kinase activity BRAF mutants; Paradoxical activation of RAF signaling by kinase inactive BRAF; Signaling downstream of RAS mutants; MAP2K and MAPK activation; Negative regulation of MAPK pathway; Signaling by high-kinase activity BRAF mutants	Pancreatic adenocarcinoma pathway; EGF/EGFR signaling pathway	9	0	0.947	0.902	0.974	0.966	1.045	0.918	0.788	0.912	1.031	0.983	1.06	1.052	1.139	0.859	0.993	1.039	0.99	1.068	1.06	1.147	0.865
	FALSE	High	Master Protein	Q7Z2W4	zinc finger CCCH-type antiviral protein 1 [OS=Homo sapiens]	0	35.679	15	9	15	9	902	101.4	8.4	29.67	9				Pf00644, Pf02825, Pf18606, Pf18633	56829	ZC3HAV1	A4D1R2; A4D1S4; hsa:56829; Q7Z2W4; Q8IW57; Q8TAJ3; Q96N79; Q9H8R9; Q9P0Y7	ENSG00000105939	Signaling by BRAF and RAF1 fusions		1	0	1.203	1.202	1.08	1.035	1.118	1.02	1.075	1.192	1.18	1.179	1.059	1.014	1.096	1.054	1.168	1.01	1.009	0.906	0.868	0.938	0.902
	FALSE	High	Master Protein	Q15365	Poly(RC)-binding protein 1 [OS=Homo sapiens]	0	35.644	22	6	26	3	356	37.5	7.09	71.19	6				Pf00013	5093	PCBP1	hsa:5093; Q13157; Q14975; Q15365	ENSG00000169564	mRNA Splicing - Major Pathway; Processing of Capped Intron-Containing Pre-mRNA	Ferroptosis	3	3	0.943	0.881	0.962	0.956	1.05	0.916	1.055	0.882	1.029	0.962	1.05	1.044	1.147	1.151	0.963	1.069	0.999	1.091	1.084	1.191	1.196
	FALSE	High	Master Protein	P38919	Eukaryotic initiation factor 4A-III [OS=Homo sapiens]	0	35.442	27	9	21	8	411	46.8	6.73	38.83	9				Pf00270, Pf00271	9775	EIF4A3	hsa:9775; P38919; Q15033; Q6IBQ2; Q96A18	ENSG00000141543	mRNA Splicing - Major Pathway; Regulation of expression of SLITs and ROBOs; Deadenylation of mRNA; ISG15 antiviral mechanism; Transport of Mature mRNA derived from an Intron-Containing Transcript; mRNA 3'-end processing; RNA Polymerase II Transcription Termination; Nonsense Mediated Decay (NMD) enhanced by the Exon Junction Complex (EJC)		8	0	1.111	1.137	1.122	0.964	1.086	1.048	1.225	1.189	1.06	1.084	1.07	0.919	1.036	1.168	1.134	0.935	0.956	0.944	0.811	0.914	1.03
	FALSE	High	Master Protein	P31153-2	Isoform 2 of S-adenosylmethionine synthase isoform type-2 [OS=Homo sapiens]	0	35.272	31	8	25	1	299	32.9	7.25	71.05	8						MAT2A	P31153-2				0	0
	FALSE	High	Master Protein	Q16543	Hsp90 co-chaperone Cdc37 [OS=Homo sapiens]	0	35.181	26	8	31	8	378	44.4	5.25	71.73	8				Pf03234, Pf08564, Pf08565	11140	CDC37	hsa:11140; Q16543; Q53YA2	ENSG00000105401	Regulation of necroptotic cell death; Downregulation of ERBB2 signaling; Signaling by ERBB2 KD Mutants; Signaling by ERBB2 TMD/JMD mutants; RHOBTB2 GTPase cycle; Constitutive Signaling by Ligand-Responsive EGFR Cancer Variants; Constitutive Signaling by EGFRvIII; Signaling by ERBB2 ECD mutants; Constitutive Signaling by Overexpressed ERBB2; Drug-mediated inhibition of ERBB2 signaling; Resistance …	TNF-alpha signaling pathway; Aryl hydrocarbon receptor pathway; Aryl hydrocarbon receptor pathway; Nuclear receptors meta-pathway; Interactions between LOXL4 and oxidative stress pathway; Focal adhesion: PI3K-Akt-mTOR-signaling pathway; PI3K-Akt signaling pathway	27	0	1.021	0.991	0.954	1.034	1.016	0.936	1.053	1.002	1.091	1.059	1.02	1.105	1.086	1.126	1.071	1.019	0.989	0.953	1.033	1.014	1.052
	FALSE	High	Master Protein	P30520	adenylosuccinate synthetase isozyme 2 [OS=Homo sapiens]	0	35.179	18	7	25	7	456	50.1	6.55	36.64	7				Pf00709	159	ADSS2	B1AQM5; hsa:159; P30520; Q96EG7	ENSG00000035687	Purine ribonucleoside monophosphate biosynthesis		1	0	0.99	1.051	1.028	0.936	1.044	0.871	0.928	0.885	1.136	1.206	1.18	1.075	1.199	1.066	1.016	1.118	1.187	1.161	1.057	1.179	1.048
	FALSE	High	Master Protein	P61163	Alpha-centractin [OS=Homo sapiens]	0	35.135	15	4	18	4	376	42.6	6.64	53.89	4				Pf00022	10121	ACTR1A	B2R6B0; hsa:10121; P42024; P61163	ENSG00000138107	MHC class II antigen presentation; HSP90 chaperone cycle for steroid hormone receptors (SHR) in the presence of ligand; Recruitment of NuMA to mitotic centrosomes; COPI-mediated anterograde transport; COPI-independent Golgi-to-ER retrograde traffic; Regulation of PLK1 Activity at G2/M Transition; Loss of Nlp from mitotic centrosomes; Recruitment of mitotic centrosome proteins and complexes; Ancho…		11	0	1.07	1.107	1.025	1.048	1.103	0.967	1.185	1.045	1.106	1.144	1.06	1.084	1.14	1.225	1.08	1.025	1.059	0.981	1.004	1.056	1.134
	FALSE	High	Master Protein	O43684	Mitotic checkpoint protein BUB3 [OS=Homo sapiens]	0	35.05	30	9	23	9	328	37.1	6.84	55.77	9				Pf00400	9184	BUB3	A6NJ42; B2R6E7; D3DRE9; hsa:9184; O43684; O43685	ENSG00000154473	Cdc20:Phospho-APC/C mediated degradation of Cyclin A; Separation of Sister Chromatids; Resolution of Sister Chromatid Cohesion; RHO GTPases Activate Formins; EML4 and NUDC in mitotic spindle formation; Amplification of signal from unattached kinetochores via a MAD2 inhibitory signal; Inactivation of APC/C via direct inhibition of the APC/C complex; APC/C:Cdc20 mediated degradation of mitotic prot…	Cell cycle; Regulation of sister chromatid separation at the metaphase-anaphase transition	12	0	0.974	0.903	0.924	0.958	1.036	0.827	0.99	0.955	1.177	1.092	1.117	1.159	1.252	1.197	1.154	1.02	0.946	0.968	1.004	1.085	1.037
	FALSE	High	Master Protein	Q9Y3U8	60S ribosomal protein L36 [OS=Homo sapiens]	0	34.969	30	4	55	4	105	12.2	11.59	115.12	4				Pf01158	25873	RPL36	B2R4Y1; D6W634; hsa:25873; Q6FIG1; Q9UQF6; Q9Y3U8	ENSG00000130255	Regulation of expression of SLITs and ROBOs; L13a-mediated translational silencing of Ceruloplasmin expression; Formation of a pool of free 40S subunits; GTP hydrolysis and joining of the 60S ribosomal subunit; Major pathway of rRNA processing in the nucleolus and cytosol; Nonsense Mediated Decay (NMD) enhanced by the Exon Junction Complex (EJC); SRP-dependent cotranslational protein targeting to…	Cytoplasmic ribosomal proteins	14	0	1.09	0.938	0.967	1.029	0.927	0.953	1.344	0.983	1.143	0.984	1.015	1.079	0.973	1.41	1.031	1.108	0.954	0.984	1.046	0.943	1.367
	FALSE	High	Master Protein	P11310-1	medium-chain specific acyl-CoA dehydrogenase, mitochondrial [OS=Homo sapiens]	0	34.94	20	7	21	7	421	46.6	8.37	42.52	7				Pf00441, Pf02770, Pf02771	34	ACADM	A0A0S2Z366; hsa:34; P11310; Q5T4U4; Q9NYF1	ENSG00000117054	PPARA activates gene expression; mitochondrial fatty acid beta-oxidation of unsaturated fatty acids; Beta oxidation of decanoyl-CoA to octanoyl-CoA-CoA; Beta oxidation of octanoyl-CoA to hexanoyl-CoA	Fatty acid beta-oxidation; PPAR-alpha pathway; Nuclear receptors meta-pathway; Mitochondrial long chain fatty acid beta-oxidation; Amino acid metabolism; PPAR signaling pathway; Mitochondrial fatty acid oxidation disorders; Female steroid hormones in cardiomyocyte energy metabolism; Sudden infant death syndrome (SIDS) susceptibility pathways	13	0	0.971	0.879	0.954	0.802	1.004	0.902	0.933	0.929	1.077	0.975	1.058	0.89	1.114	1.035	1.03	1.046	0.947	1.027	0.864	1.081	1.005
	FALSE	High	Master Protein	Q14444-1	Caprin-1 [OS=Homo sapiens]	0	34.924	11	6	29	6	709	78.3	5.25	86.91	6				Pf12287, Pf18293	104658346; 105471539; 105586787; 4076; 451114; 717473	CAPRIN1	A0A2J8P3S3; A0A2J8WG05; A0A2K5MZ51; A0A2K6BMN8; A0A2K6QRF0; A0A803KJZ8; A0A8C9LTH5; A6NMY7; caty:105586787; D3DR06; F7FA40; H9ELV1; hsa:4076; K7C550; K7EVU9; mcc:717473; ptr:451114; Q14444; Q15074; Q6IMN4; Q6IMN7; Q9BV09; rro:104658346	ENSCATG00000038427; ENSG00000135387; ENSMMUG00000021643; ENSMNEG00000030485; ENSPPYG00000029386; ENSPTEG00000026287; ENSRROG00000039325			0	0	1.059	1.051	0.984	1.092	1.084	0.96	1.068	1.061	1.103	1.095	1.024	1.137	1.129	1.112	1.105	0.998	0.991	0.927	1.029	1.022	1.006
	FALSE	High	Master Protein	P48444	Coatomer subunit delta [OS=Homo sapiens]	0	34.832	15	7	21	7	511	57.2	6.21	40.42	7				Pf00928, Pf01217	372	ARCN1	B4E1X2; E9PEU4; hsa:372; P48444; Q52M80	ENSG00000095139	COPI-dependent Golgi-to-ER retrograde traffic; COPI-mediated anterograde transport	miR-517 relationship with ARCN1 and USP1	3	0	1.038	1.002	1.009	0.976	1.013	0.92	1.008	1.02	1.129	1.09	1.097	1.061	1.102	1.096	1.109	1.018	0.983	0.989	0.957	0.994	0.989
	FALSE	High	Master Protein	P62424	60S ribosomal protein L7a [OS=Homo sapiens]	0	34.703	25	6	29	6	266	30	10.61	62.42	6				Pf01248	6130	RPL7A	hsa:6130; P11518; P62424; Q5T8U4	ENSG00000148303; ENSG00000280858	Regulation of expression of SLITs and ROBOs; L13a-mediated translational silencing of Ceruloplasmin expression; Formation of a pool of free 40S subunits; GTP hydrolysis and joining of the 60S ribosomal subunit; Major pathway of rRNA processing in the nucleolus and cytosol; Nonsense Mediated Decay (NMD) enhanced by the Exon Junction Complex (EJC); SRP-dependent cotranslational protein targeting to…	Cytoplasmic ribosomal proteins	14	0	0.962	1.042	1.021	0.913	0.888	0.845	1.055	1.1	1.14	1.234	1.209	1.081	1.052	1.249	1.303	0.875	0.947	0.928	0.83	0.808	0.959
	FALSE	High	Master Protein	Q13185	chromobox protein homolog 3 [OS=Homo sapiens]	0	34.673	39	5	15	5	183	20.8	5.33	37.2	5				Pf00385, Pf01393	11335	CBX3	hsa:11335; Q13185; Q96CD7; Q99409; Q9BVS3; Q9P0Z6	ENSG00000122565	Transcriptional Regulation by E2F6; RNA Polymerase I Promoter Escape; ERCC6 (CSB) and EHMT2 (G9a) positively regulate rRNA expression	Exercise-induced circadian regulation; Effect of progerin on genes involved in Hutchinson-Gilford progeria syndrome; NIPBL role in DNA damage - Cornelia de Lange syndrome	6	0	1.112	1.052	0.976	1.023	1.091	1.001	1.345	1.002	1.111	1.051	0.975	1.022	1.09	1.343	1.001	1.11	1.05	0.974	1.021	1.089	1.342
	FALSE	High	Master Protein	Q9NX63	MICOS complex subunit MIC19 [OS=Homo sapiens]	0	34.619	30	7	21	7	227	26.1	8.28	44.98	7				Pf05300	54927	CHCHD3	hsa:54927; Q9NX63	ENSG00000106554	Mitochondrial protein import; Cristae formation		2	0	1.175	1.111	1.097	1.005	0.973	0.984	1.034	1.001	1.194	1.128	1.115	1.021	0.989	1.05	1.017	1.174	1.109	1.096	1.004	0.972	1.032
	FALSE	High	Master Protein	P48739	Phosphatidylinositol transfer protein beta isoform [OS=Homo sapiens]	0	34.586	17	4	19	4	271	31.5	6.87	40.1	4				Pf02121	23760	PITPNB	B3KYB8; B7Z7Q0; hsa:23760; P48739; Q8N5W1	ENSG00000180957	PI and PC transport between ER and Golgi membranes		1	0	1.087	0.95	0.894	1.078	1.087	0.926	1.089	0.996	1.173	1.026	0.965	1.164	1.173	1.176	1.075	1.091	0.954	0.898	1.082	1.091	1.094
	FALSE	High	Master Protein	P08559	Pyruvate dehydrogenase E1 component subunit alpha, somatic form, mitochondrial [OS=Homo sapiens]	0	34.541	17	7	23	7	390	43.3	8.06	54.02	7				Pf00676	5160	PDHA1	A5YVE9; B2R5P7; B7Z3T7; B7Z3X5; hsa:5160; P08559; Q53H41; Q5JPT8; Q9NP12; Q9UBJ8; Q9UBU0; Q9UNG4; Q9UNG5	ENSG00000131828	Glyoxylate metabolism and glycine degradation; Regulation of pyruvate dehydrogenase (PDH) complex; Signaling by Retinoic Acid	TCA cycle and deficiency of pyruvate dehydrogenase complex (PDHc); Amino acid metabolism; Lipid metabolism pathway; PI3K/AKT/mTOR - vitamin D3 signaling; Metabolic reprogramming in colon cancer; Thiamine metabolic pathways; TCA cycle in senescence; Neuroinflammation and glutamatergic signaling; Acetylcholine synthesis; Glycolysis and gluconeogenesis	14	0	0.884	0.777	0.873	0.791	1.014	0.69	0.958	0.74	1.28	1.125	1.265	1.146	1.468	1.388	1.072	1.194	1.05	1.18	1.069	1.37	1.295
	FALSE	High	Master Protein	P12236	ADP/ATP translocase 3 [OS=Homo sapiens]	0	34.478	28	10	35	1	298	32.8	9.74	88.07	10				Pf00153	293	SLC25A6	hsa:293; P12236; Q96C49	ENSG00000169100	Mitochondrial protein import; Transport of nucleosides and free purine and pyrimidine bases across the plasma membrane; Influenza Virus Induced Apoptosis; Vpr-mediated induction of apoptosis by mitochondrial outer membrane permeabilization	Electron transport chain: OXPHOS system in mitochondria; Alzheimer's disease and miRNA effects; Alzheimer's disease	7	0	0.828	0.795	0.706	1.232	0.865	0.911	0.01	0.941	0.908	0.872	0.775	1.352	0.95	0.01	1.032	0.88	0.845	0.751	1.31	0.92	0.01
	FALSE	High	Master Protein	P46779	60S ribosomal protein L28 [OS=Homo sapiens]	0	34.439	32	5	94	5	137	15.7	12.02	239.29	5				Pf01778	6158	RPL28	B2R4A6; B4DEP9; C9JB50; E9PB24; G5E9L2; hsa:6158; P46779; Q6IAY0; Q96FX1; Q9BWQ0	ENSG00000108107	Regulation of expression of SLITs and ROBOs; Nonsense Mediated Decay (NMD) enhanced by the Exon Junction Complex (EJC); Eukaryotic Translation Termination; Nonsense Mediated Decay (NMD) independent of the Exon Junction Complex (EJC); L13a-mediated translational silencing of Ceruloplasmin expression; Formation of a pool of free 40S subunits; GTP hydrolysis and joining of the 60S ribosomal subunit;…	Cytoplasmic ribosomal proteins	14	0	0.971	0.978	1.021	1.028	0.837	0.951	1.167	1	1.021	1.028	1.074	1.081	0.88	1.227	1.051	0.971	0.978	1.022	1.028	0.837	1.167
	FALSE	High	Master Protein	P52272	Heterogeneous nuclear ribonucleoprotein M [OS=Homo sapiens]	0	34.427	11	8	16	8	730	77.5	8.7	33.56	8				Pf00076, Pf11532	4670	HNRNPM	hsa:4670; P52272; Q15584; Q8WZ44; Q96H56; Q9BWL9; Q9Y492	ENSG00000099783	mRNA Splicing - Major Pathway; FGFR2 alternative splicing; Processing of Capped Intron-Containing Pre-mRNA	mRNA processing	4	0	1.071	0.99	1.095	0.997	1.047	0.898	1.215	1.023	1.193	1.103	1.22	1.11	1.167	1.354	1.14	1.046	0.968	1.07	0.974	1.023	1.187
	FALSE	High	Master Protein	P41250	Glycine--tRNA ligase [OS=Homo sapiens]	0	34.32	12	7	23	7	739	83.1	7.03	61.27	7				Pf00458, Pf00587, Pf03129	2617	GARS1	A0A090N8G0; B3KQA2; B4DIA0; hsa:2617; P41250; Q969Y1	ENSG00000106105	Cytosolic tRNA aminoacylation; Mitochondrial tRNA aminoacylation		2	0	1.041	0.968	0.965	1.077	1.085	0.973	1.011	0.963	1.07	0.996	0.992	1.108	1.116	1.039	0.99	1.081	1.005	1.001	1.118	1.127	1.049
	FALSE	High	Master Protein	P13489	Ribonuclease inhibitor [OS=Homo sapiens]	0	34.315	17	5	9	5	461	49.9	4.82	21.81	5				Pf13516, Pf18779	6050	RNH1	hsa:6050; P13489; Q8IZK8; Q96FD7; Q9BQ80; Q9UDK6	ENSG00000023191; ENSG00000276230			0	0	0.942	0.799	0.81	0.915	0.935	0.691	0.964	0.889	1.363	1.156	1.172	1.324	1.353	1.395	1.286	1.06	0.899	0.911	1.03	1.052	1.085
	FALSE	High	Master Protein	Q96CS3	FAS-associated factor 2 [OS=Homo sapiens]	0	34.288	15	7	21	7	445	52.6	5.62	42.29	7				Pf00789, Pf14555	23197	FAF2	hsa:23197; O94963; Q8IUF2; Q96CS3; Q9BRP2; Q9BVM7	ENSG00000113194	Neutrophil degranulation; RHOA GTPase cycle		2	0	1.031	1.125	1.015	0.906	1.148	0.972	1.258	0.938	1.06	1.156	1.043	0.932	1.18	1.294	0.965	1.099	1.198	1.081	0.966	1.223	1.341
	FALSE	High	Master Protein	Q14008	Cytoskeleton-associated protein 5 [OS=Homo sapiens]	0	34.213	5	10	14	10	2032	225.4	7.8	32.8	10				Pf02985, Pf12348	9793	CKAP5	hsa:9793; Q05D70; Q0VAX7; Q0VAX8; Q14008; Q14668; Q2TA89; Q6NSH4	ENSG00000175216	Separation of Sister Chromatids; Regulation of PLK1 Activity at G2/M Transition; Resolution of Sister Chromatid Cohesion; Recruitment of NuMA to mitotic centrosomes; RHO GTPases Activate Formins; EML4 and NUDC in mitotic spindle formation; Loss of Nlp from mitotic centrosomes; Recruitment of mitotic centrosome proteins and complexes; Anchoring of the basal body to the plasma membrane; AURKA Activ…		13	0	1.018	0.915	0.947	0.959	1.029	1.064	0.903	1.104	0.957	0.861	0.89	0.901	0.967	0.849	1.038	0.922	0.829	0.858	0.868	0.932	0.818
	FALSE	High	Master Protein	P12081	Histidine--tRNA ligase, cytoplasmic [OS=Homo sapiens]	0	34.172	16	9	20	9	509	57.4	5.88	33.31	9				Pf00458, Pf03129, Pf13393	3035	HARS1	B4DHQ1; B4DY73; D6REN6; hsa:3035; J3KNE5; P12081	ENSG00000170445	Cytosolic tRNA aminoacylation	Allograft rejection	2	0	0.982	0.761	0.922	0.774	1.053	0.932	0.923	1.07	1.054	0.817	0.989	0.831	1.13	0.991	1.148	0.918	0.711	0.862	0.724	0.984	0.863
	FALSE	High	Master Protein	P25786-1	Proteasome subunit alpha type-1 [OS=Homo sapiens]	0	34.115	29	6	23	6	263	29.5	6.61	48.25	6				Pf00227, Pf10584	100352563; 100392716; 100516779; 100731270; 101020989; 101724081; 101972386; 102023463; 102521944; 102539013; 103270408; 104681941; 105086687; 105301482; 105486929; 105521905; 105553483; 105595723; 107135668; 108535520; 451040; 5682; 701029	PSMA1	A0A096N1M9; A0A0P6JBN0; A0A1U7UJU2; A0A286Y2Q2; A0A287CTN6; A0A2I2YT52; A0A2K5I468; A0A2K5KTR2; A0A2K5W3E4; A0A2K5YBD2; A0A2K6APR2; A0A2K6LVB7; A0A2K6QGL0; A0A5E4BW63; A0A5N4DNF0; A0A6I9IFQ7; A0A6P3QZE6; A0A7J7VI99; A0A8B6YLZ0; A0A8C2W101; A0A8C3XA67; A0A8C5YQR9; A0A8C9GXA5; A0A8C9QAW4; A0A8D1EBK4; A0A8D2B802; A0A8D2F7N2; A0A8D2H2W8; A8K400; cdk:105086687; cfr:102521944; cjc:100392716; cpoc:10073…	ENSCANG00000029071; ENSCATG00000014932; ENSCJAG00000009850; ENSCLAG00000016167; ENSCPOG00000015226; ENSCWAG00000019593; ENSG00000129084; ENSGGOG00000001416; ENSHGLG00000008245; ENSMFAG00000036829; ENSMLEG00000030594; ENSMMMG00000003002; ENSMMUG00000016446; ENSMNEG00000005235; ENSOCUG00000000439; ENSPANG00000016448; ENSPTEG00000012004; ENSPTRG00000003385; ENSRBIG00000037598; ENSRROG00000037748; EN…	FCERI mediated NF-kB activation; UCH proteinases; Downstream TCR signaling; Antigen processing: Ubiquitination & Proteasome degradation; Activation of NF-kappaB in B cells; Oxygen-dependent proline hydroxylation of Hypoxia-inducible Factor Alpha; ER-Phagosome pathway; Cross-presentation of soluble exogenous antigens (endosomes); SCF-beta-TrCP mediated degradation of Emi1; APC/C:Cdc20 mediated deg…	Proteasome degradation; Alzheimer's disease and miRNA effects; Alzheimer's disease	61	0	1.06	1.046	1.013	1.042	1.101	1.026	1.15	1.073	1.033	1.02	0.988	1.016	1.073	1.121	1.046	0.988	0.975	0.944	0.971	1.026	1.072
	FALSE	High	Master Protein	P00492	Hypoxanthine-guanine phosphoribosyltransferase [OS=Homo sapiens]	0	33.999	31	6	25	6	218	24.6	6.68	60.17	6				Pf00156	3251	HPRT1	A6NHF0; B2R8M9; hsa:3251; P00492	ENSG00000165704	Azathioprine ADME; Purine salvage; Defective HPRT1 disrupts guanine and hypoxanthine salvage	Mesodermal commitment pathway	4	0	0.981	1.068	1.028	1.028	1.093	1.001	0.977	1.011	0.98	1.067	1.027	1.027	1.092	0.976	1.01	0.97	1.056	1.017	1.017	1.081	0.966
	FALSE	High	Master Protein	O00148	ATP-dependent RNA helicase DDX39A [OS=Homo sapiens]	0	33.805	20	8	21	2	427	49.1	5.68	39.42	8				Pf00270, Pf00271	10212	DDX39A	B1Q2N1; hsa:10212; O00148; Q8N5M0; Q9BVP6; Q9H5W0	ENSG00000123136	Transport of Mature mRNA derived from an Intron-Containing Transcript; mRNA 3'-end processing; RNA Polymerase II Transcription Termination	11p11.2 copy number variation syndrome	4	6	1.085	0.996	0.947	1.078	1.168	0.994	1.272	1.043	1.092	1.003	0.953	1.085	1.176	1.28	1.05	1.04	0.955	0.908	1.033	1.12	1.22
	FALSE	High	Master Protein	P16989-1	Y-box-binding protein 3 [OS=Homo sapiens]	0	33.795	24	6	18	3	372	40.1	9.77	49.53	6				Pf00313	8531	CSDA; YBX3	A0A024RAQ1; B2RBW6; hsa:8531; P16989; Q14121; Q969N6; Q96B76	ENSG00000060138		RalA downstream regulated genes; Apoptosis-related network due to altered Notch3 in ovarian cancer	2	0	1.045	1.016	0.959	1.169	1.529	0.719	0.01	0.748	1.453	1.413	1.334	1.626	2.127	0.01	1.041	1.396	1.358	1.282	1.562	2.044	0.01
	FALSE	High	Master Protein	P84098	60S ribosomal protein L19 [OS=Homo sapiens]	0	33.641	17	4	53	4	196	23.5	11.47	141.59	4				Pf01280	6143	RPL19	B2R4K2; hsa:6143; P14118; P22908; P84098; Q502Y6; Q7Z6E4	ENSG00000108298	SRP-dependent cotranslational protein targeting to membrane; Major pathway of rRNA processing in the nucleolus and cytosol; L13a-mediated translational silencing of Ceruloplasmin expression; Formation of a pool of free 40S subunits; GTP hydrolysis and joining of the 60S ribosomal subunit; Regulation of expression of SLITs and ROBOs; Nonsense Mediated Decay (NMD) enhanced by the Exon Junction Comp…	Cytoplasmic ribosomal proteins	14	0	0.979	0.839	0.936	1.096	0.896	0.971	1.067	0.903	1.009	0.865	0.964	1.129	0.923	1.099	0.93	1.085	0.93	1.037	1.214	0.993	1.182
	FALSE	High	Master Protein	Q99497	protein/nucleic acid deglycase DJ-1 [OS=Homo sapiens]	0	33.625	32	6	18	6	189	19.9	6.79	47.09	6				Pf01965	11315	PARK7	B2R4Z1; hsa:11315; O14805; Q6DR95; Q7LFU2; Q99497	ENSG00000116288	Late endosomal microautophagy; Aggrephagy; SUMOylation of transcription cofactors; Chaperone Mediated Autophagy	Androgen receptor signaling pathway; Synaptic vesicle pathway; Parkinson's disease pathway	7	0	0.993	1.031	1.084	1.053	1.15	0.95	1.695	1.073	1.045	1.085	1.141	1.109	1.211	1.784	1.129	0.926	0.961	1.011	0.982	1.072	1.58
	FALSE	High	Master Protein	P08195	4F2 cell-surface antigen heavy chain [OS=Homo sapiens]	0	33.578	13	7	15	7	630	68	5.01	34.76	7				Pf00128, Pf16028	6520	SLC3A2	hsa:6520; J3KPF3; P08195; Q13543	ENSG00000168003	Tryptophan catabolism; Basigin interactions; Amino acid transport across the plasma membrane; Defective SLC7A7 causes lysinuric protein intolerance (LPI)	mRNA, protein, and metabolite inducation pathway by cyclosporin A; Ferroptosis; Proximal tubule transport; Malignant pleural mesothelioma	8	0	1.182	1.129	1.335	1.351	0.925	1.216	1.322	1.393	0.972	0.929	1.098	1.112	0.761	1.087	1.146	0.848	0.81	0.958	0.97	0.664	0.948
	FALSE	High	Master Protein	P08670	Vimentin [OS=Homo sapiens]	0	33.572	25	11	23	10	466	53.6	5.12	47.53	11				Pf00038, Pf04732	7431	VIM	B0YJC2; D3DRU4; hsa:7431; P08670; Q15867; Q15868; Q15869; Q548L2; Q6LER9; Q8N850; Q96ML2; Q9NTM3	ENSG00000026025	Late endosomal microautophagy; Aggrephagy; Interleukin-4 and Interleukin-13 signaling; Striated Muscle Contraction; RHOBTB1 GTPase cycle; Caspase-mediated cleavage of cytoskeletal proteins; Chaperone Mediated Autophagy	Allograft rejection; Spinal cord injury; Primary focal segmental glomerulosclerosis (FSGS); Mammary gland development pathway - Puberty (Stage 2 of 4); Apoptosis-related network due to altered Notch3 in ovarian cancer; Striated muscle contraction pathway; TGF-beta signaling in thyroid cells for epithelial-mesenchymal transition; Ciliary landscape; Burn wound healing; CCL18 signaling pathway; TROP…	21	1	0.906	0.778	1.017	0.833	1.071	0.86	1.239	1.019	1.053	0.905	1.182	0.969	1.245	1.44	1.185	0.889	0.764	0.998	0.817	1.051	1.216
	FALSE	High	Master Protein	P49591	Serine--tRNA ligase, cytoplasmic [OS=Homo sapiens]	0	33.476	18	7	14	7	514	58.7	6.43	30.52	7				Pf00587, Pf02403	6301	SARS1	B2R6Y9; hsa:6301; P49591; Q5T5C8; Q9NSE3	ENSG00000031698	Selenocysteine synthesis; Cytosolic tRNA aminoacylation	VEGFA-VEGFR2 signaling	3	0	1.048	1.05	0.948	0.955	1.159	0.921	1.011	0.995	1.138	1.14	1.029	1.037	1.258	1.098	1.081	1.053	1.055	0.953	0.959	1.164	1.016
	FALSE	High	Master Protein	P53618	Coatomer subunit beta [OS=Homo sapiens]	0	33.468	10	8	19	8	953	107.1	6.05	30.3	8				Pf01602, Pf07718, Pf14806	1315	COPB1	D3DQX0; hsa:1315; P53618; Q6GTT7; Q9NTK2; Q9UNW7	ENSG00000129083	COPI-dependent Golgi-to-ER retrograde traffic; COPI-mediated anterograde transport; Neutrophil degranulation		3	0	1.03	1.185	1.08	0.938	1.045	1.072	1.047	1.1	0.961	1.105	1.007	0.875	0.974	0.977	1.026	0.937	1.078	0.982	0.853	0.95	0.952
	FALSE	High	Master Protein	Q86YZ3	Hornerin [OS=Homo sapiens]	0	33.467	7	7	24	7	2850	282.2	10.04	56.17	7				Pf01023	388697	HRNR	hsa:388697; Q5DT20; Q5U1F4; Q86YZ3	ENSG00000197915	Neutrophil degranulation		1	0	1.171	1.036	1.478	1.429	0.946	1.105	0.812	1.107	1.06	0.938	1.338	1.293	0.856	0.735	1.002	1.058	0.936	1.336	1.291	0.855	0.733
	FALSE	High	Master Protein	P40429	60S ribosomal protein L13a [OS=Homo sapiens]	0	33.453	27	6	56	6	203	23.6	10.93	148.46	6				Pf00572	23521	RPL13A	A8K505; hsa:23521; P40429	ENSG00000142541	Regulation of expression of SLITs and ROBOs; L13a-mediated translational silencing of Ceruloplasmin expression; Formation of a pool of free 40S subunits; GTP hydrolysis and joining of the 60S ribosomal subunit; Major pathway of rRNA processing in the nucleolus and cytosol; Nonsense Mediated Decay (NMD) enhanced by the Exon Junction Complex (EJC); SRP-dependent cotranslational protein targeting to…	VEGFA-VEGFR2 signaling; Cytoplasmic ribosomal proteins	15	0	0.981	0.887	0.963	1.029	0.841	0.879	1.273	1.046	1.116	1.009	1.095	1.171	0.957	1.448	1.189	0.939	0.848	0.921	0.985	0.805	1.218
	FALSE	High	Master Protein	P45974-1	Ubiquitin carboxyl-terminal hydrolase 5 [OS=Homo sapiens]	0	33.127	12	9	22	9	858	95.7	5.03	38.9	9				Pf00443, Pf00627, Pf02148, Pf17807	100967337; 101133598; 451798; 8078	USP5	A0A140VJZ1; A0A2J8JEJ7; A0A2R9BK98; A0A6D2XNU2; D3DUS7; D3DUS8; G3QJI4; H2R7K4; hsa:8078; K7B7B4; P45974; ptr:451798; Q96J22	ENSG00000111667; ENSGGOG00000002615; ENSPPAG00000037918; ENSPTRG00000004594	Synthesis of active ubiquitin: roles of E1 and E2 enzymes; Ub-specific processing proteases	IL-18 signaling pathway	3	0	1.104	1.012	1.135	1.184	1.057	1.007	0.894	1.178	1.096	1.005	1.127	1.176	1.05	0.888	1.17	0.937	0.859	0.963	1.005	0.897	0.758
	FALSE	High	Master Protein	Q13347	Eukaryotic translation initiation factor 3 subunit I [OS=Homo sapiens]	0	33.005	26	8	20	8	325	36.5	5.64	50.65	8				Pf00400	8668	EIF3I	hsa:8668; Q13347	ENSG00000084623	L13a-mediated translational silencing of Ceruloplasmin expression; Translation initiation complex formation; Formation of a pool of free 40S subunits; Formation of the ternary complex, and subsequently, the 43S complex; Ribosomal scanning and start codon recognition; GTP hydrolysis and joining of the 60S ribosomal subunit	Translation factors; nsp1 from SARS-CoV-2 inhibits translation initiation in the host cell	8	0	1	0.981	0.964	0.912	0.989	0.887	0.945	0.919	1.128	1.106	1.087	1.028	1.115	1.065	1.036	1.088	1.067	1.049	0.993	1.076	1.028
	FALSE	High	Master Protein	O96008	Mitochondrial import receptor subunit TOM40 homolog [OS=Homo sapiens]	0	32.987	20	4	13	4	361	37.9	7.25	50.59	4				Pf01459	10452	TOMM40	A0A024R0P9; hsa:10452; O96008; Q86VW4; Q8WY09; Q8WY10; Q8WY11; Q9BR95	ENSG00000130204	Mitochondrial protein import; PINK1-PRKN Mediated Mitophagy	IL-18 signaling pathway	3	0	0.998	0.959	0.772	0.823	0.906	0.868	0.01	0.996	1.15	1.105	0.889	0.948	1.044	0.01	1.147	1.002	0.963	0.775	0.826	0.91	0.01
	FALSE	High	Master Protein	P55795	heterogeneous nuclear ribonucleoprotein H2 [OS=Homo sapiens]	0	32.96	12	4	42	1	449	49.2	6.3	110	4				Pf00076, Pf08080	3188	HNRNPH2	A1L400; hsa:3188; P55795; Q9HHA7	ENSG00000126945	mRNA Splicing - Major Pathway; Processing of Capped Intron-Containing Pre-mRNA	mRNA processing	3	0	0.813	0.66	0.881	0.611	0.909	0.709	0.885	0.953	1.147	0.931	1.243	0.863	1.282	1.249	1.345	0.853	0.692	0.924	0.641	0.953	0.928
	FALSE	High	Master Protein	O75153	Clustered mitochondria protein homolog [OS=Homo sapiens]	0	32.878	9	10	16	10	1309	146.6	6.13	33.58	10				Pf12807, Pf13236, Pf13374, Pf13424, Pf15044	23277	CLUH	hsa:23277; O75153; Q6AHY2; Q6P3X7; Q6ZUG8; Q8N4U7; Q9BTA3; Q9H979	ENSG00000132361		Translation factors	1	0	1.028	1.062	1.041	1.043	0.948	0.908	0.96	1.084	1.132	1.171	1.147	1.149	1.045	1.057	1.195	0.948	0.98	0.96	0.962	0.874	0.885
	FALSE	High	Master Protein	P63241-1	Eukaryotic translation initiation factor 5A-1 [OS=Homo sapiens]	0	32.85	29	5	33	5	154	16.8	5.24	110.86	5				Pf01287	100015229; 100307039; 100517970; 100664773; 100713079; 100766364; 100928128; 100945050; 100984283; 101358224; 101372373; 101577471; 101617966; 101672355; 101971522; 101992280; 102021110; 102115949; 102183264; 102260948; 102271675; 102386391; 102419888; 102482515; 102733777; 102752173; 102911050; 102996137; 102998005; 103081686; 103112442; 103263227; 103752149; 104673326; 104993925; 105291197; 105…	Eif5a; EIF5A; LOC101358224; LOC111161197; LOC117799153; LOC496181	A0A1A6GWM9; A0A1S3EZ93; A0A1S3WB21; A0A1U7SVD9; A0A1U7TGD8; A0A212D776; A0A250YAF7; A0A286XK14; A0A2I3SQ16; A0A2J8KPS2; A0A2J8RWX8; A0A2K5CGF3; A0A2K5JAC8; A0A2K5NWK6; A0A2K5QRM7; A0A2K5WMF8; A0A2K5ZG08; A0A2K6C9P6; A0A2K6FNQ4; A0A2K6KZ74; A0A2K6QYN8; A0A2R9AUE3; A0A2U3VTM1; A0A2U3Y5I0; A0A2Y9DJY1; A0A2Y9EFS4; A0A2Y9HF89; A0A2Y9L2L7; A0A2Y9Q7K6; A0A340X8V6; A0A341AB61; A0A383YUP9; A0A3Q0CKZ3; A0A…	ENSAMEG00000023620; ENSANAG00000021881; ENSBIXG00000000964; ENSBMSG00010021837; ENSBTAG00000002018; ENSCAFG00000016129; ENSCAFG00020008847; ENSCAFG00030012709; ENSCAFG00040004116; ENSCAFG00845020953; ENSCANG00000036284; ENSCATG00000043556; ENSCCAG00000027102; ENSCCNG00000016680; ENSCGRG00001022619; ENSCHIG00000025365; ENSCHIG00010031613; ENSCJAG00000041936; ENSCLAG00000013712; ENSCPOG00000038013;…	Hypusine synthesis from eIF5A-lysine; Hypusine synthesis from eIF5A-lysine; Hypusine synthesis from eIF5A-lysine; Hypusine synthesis from eIF5A-lysine	Translation factors; Translation factors; Translation factors; eIF5A regulation in response to inhibition of the nuclear export system; Translation factors	9	0	0.989	1.053	0.962	1.075	1.117	1.016	0.01	0.973	0.974	1.036	0.947	1.058	1.1	0.01	0.958	1.017	1.082	0.989	1.105	1.148	0.01
	FALSE	High	Master Protein	P12814-1	Alpha-actinin-1 [OS=Homo sapiens]	0	32.824	10	8	19	1	892	103	5.41	42.17	8				Pf00307, Pf00435, Pf08726	100979183; 87	ACTN1	A0A024R694; A0A2J8PIY8; A0A2J8WMA6; A0A2R9BFG1; A0A8I5U9L7; B3V8S3; B4DHH3; B7TY16; hsa:87; K7CC24; P12814; pps:100979183; Q1HE25; Q9BTN1	ENSG00000072110; ENSPPAG00000037190; ENSPPYG00000005935	RHOD GTPase cycle; RHOF GTPase cycle; Platelet degranulation ; Nephrin family interactions; Syndecan interactions; RHOBTB2 GTPase cycle; Regulation of cytoskeletal remodeling and cell spreading by IPP complex components	Arrhythmogenic right ventricular cardiomyopathy; Focal adhesion; Ebola virus infection in host; MFAP5 effect on permeability and motility of endothelial cells via cytoskeleton rearrangement; Regulation of actin cytoskeleton	12	0
	FALSE	High	Master Protein	Q9Y450-1	HBS1-like protein [OS=Homo sapiens]	0	32.803	14	7	15	7	684	75.4	6.61	47.84	7				Pf00009, Pf03143, Pf03144, Pf08938	10767	HBS1L	B7Z365; D9YZV0; hsa:10767; Q4VX89; Q4VX90; Q5T7G3; Q8NDW9; Q9UPW3; Q9Y450	ENSG00000112339	mRNA decay by 3' to 5' exoribonuclease	10q11.21q11.23 copy number variation syndrome	2	0	0.996	0.956	0.916	0.792	0.981	0.888	1.119	1.032	1.122	1.077	1.032	0.892	1.106	1.26	1.163	0.965	0.927	0.888	0.767	0.951	1.084
	FALSE	High	Master Protein	P60891	ribose-phosphate pyrophosphokinase 1 [OS=Homo sapiens]	0	32.792	25	7	21	7	318	34.8	6.98	52.98	7				Pf13793, Pf14572	5631	PRPS1	B1ALA8; B2R6T7; B4DNL6; D3DUX6; hsa:5631; P09329; P60891	ENSG00000147224	5-Phosphoribose 1-diphosphate biosynthesis		1	0	0.981	0.987	0.959	1.086	1.012	0.947	0.953	0.942	1.036	1.042	1.012	1.147	1.069	1.006	0.994	1.041	1.048	1.018	1.153	1.075	1.011
	FALSE	High	Master Protein	Q04837	Single-stranded DNA-binding protein, mitochondrial [OS=Homo sapiens]	0	32.727	49	6	27	6	148	17.2	9.6	50.44	6				Pf00436	6742	SSBP1	hsa:6742; Q04837	ENSG00000106028; ENSG00000262771	Transcriptional activation of mitochondrial biogenesis		1	0	1.045	0.971	1.026	1.045	0.997	0.902	1.189	0.978	1.158	1.076	1.137	1.158	1.105	1.318	1.084	1.068	0.993	1.049	1.068	1.019	1.215
	FALSE	High	Master Protein	Q13620-1	Isoform 2 of Cullin-4B [OS=Homo sapiens]	0	32.7	12	10	22	10	895	102.2	7.94	38.42	10						CUL4B	Q13620-1				0	0	0.948	1.024	0.963	0.913	0.996	0.863	0.942	0.989	1.099	1.187	1.116	1.058	1.155	1.092	1.146	0.958	1.035	0.974	0.923	1.008	0.953
	FALSE	High	Master Protein	P51858	hepatoma-derived growth factor [OS=Homo sapiens]	0	32.629	38	8	24	8	240	26.8	4.73	54.19	8				Pf00855	3068	HDGF	B3KU21; D3DVC9; hsa:3068; P51858; Q5SZ07; Q5SZ08; Q5SZ09	ENSG00000143321	XBP1(S) activates chaperone genes	IL-18 signaling pathway	2	0	1.078	1.044	1.034	1.131	1.221	1.039	1.156	1.012	1.037	1.005	0.996	1.088	1.175	1.112	0.974	1.065	1.032	1.022	1.117	1.207	1.142
	FALSE	High	Master Protein	Q92945	Far upstream element-binding protein 2 [OS=Homo sapiens]	0	32.473	15	9	23	7	711	73.1	7.3	45.87	9				Pf00013, Pf09005	8570	KHSRP	hsa:8570; O00301; Q59EZ9; Q5U4P6; Q92945; Q9UNT5; Q9UQH5	ENSG00000088247	ATF4 activates genes in response to endoplasmic reticulum stress; KSRP (KHSRP) binds and destabilizes mRNA	Pre-implantation embryo	3	0	1.039	1.066	1.065	1.112	1.124	0.957	1.084	1.029	1.085	1.114	1.112	1.161	1.175	1.133	1.075	1.009	1.036	1.034	1.08	1.093	1.054
	FALSE	High	Master Protein	Q13162	Peroxiredoxin-4 [OS=Homo sapiens]	0	32.463	18	5	48	3	271	30.5	6.29	118.6	5				Pf00578, Pf10417	10549	PRDX4	hsa:10549; Q13162; Q6FHT3	ENSG00000123131	Neutrophil degranulation	Selenium micronutrient network	2	0	0.988	0.968	0.948	1.049	0.996	0.925	1.012	0.947	1.068	1.046	1.025	1.134	1.077	1.093	1.024	1.043	1.021	1.001	1.108	1.052	1.068
	FALSE	High	Master Protein	P35573-1	glycogen debranching enzyme [OS=Homo sapiens]	0	32.44	8	8	13	8	1532	174.7	6.76	25.1	8				Pf06202, Pf14699, Pf14701, Pf14702	178	AGL	A0A0S2A4E4; A6NCX7; A6NEK2; D3DT51; hsa:178; P35573; P78354; P78544; Q59H92; Q6AZ90; Q9UF08	ENSG00000162688	Neutrophil degranulation; Glycogen breakdown (glycogenolysis)	Glycogen synthesis and degradation	3	0	1.111	1.292	1.23	1.011	1.351	1.246	1.19	1.216	0.892	1.037	0.987	0.811	1.084	0.955	0.976	0.914	1.063	1.012	0.831	1.111	0.979
	FALSE	High	Master Protein	Q15366-1	Poly(rC)-binding protein 2 [OS=Homo sapiens]	0	32.41	17	5	28	2	365	38.6	6.79	76.24	5				Pf00013	102541705; 102907855; 105870812; 109249203; 109391826; 109684078; 363005; 397665; 467006; 5094	LOC101348589; Pcbp2; PCBP2; PRR13	A0A2J8KCZ7; A0A2J8SX39; A0A2Y9N0M4; A0A2Y9QU12; A0A341ASM2; A0A3Q7Q0B5; A0A3Q7T736; A0A452CF92; A0A4W2EQ21; A0A6J0AHZ4; A0A6J0DSU0; A0A6J0XLJ8; A0A6J1XHZ7; A0A6J2D0R4; A0A6J3J251; A0A6J3S7T7; A0A6P4TP21; A0A6P5QYM2; A0A6P6F1C1; A0A7E6D719; A0A7F8Q2W0; A0A7J7WS03; A0A7J7ZKQ8; A0A8B7AII7; A0A8B7GAV5; A0A8B7SPD1; A0A8B7U828; A0A8B8U2S8; A0A8B8YLY5; A0A8C0PTW7; A0A8C9B699; A0A8D0W9H9; A0A8M1GRX1; A0A…	ENSBIXG00000004442; ENSCAFG00030025806; ENSCAFG00040021007; ENSG00000197111; ENSPSNG00000004524; ENSSSCG00025043164; ENSSSCG00030026976; ENSSSCG00035020573; ENSSSCG00050003095	mRNA Splicing - Major Pathway; Negative regulators of DDX58/IFIH1 signaling; Processing of Capped Intron-Containing Pre-mRNA; SARS-CoV-1 activates/modulates innate immune responses; mRNA Splicing - Major Pathway; Processing of Capped Intron-Containing Pre-mRNA	mRNA processing; Ferroptosis; Modulators of TCR signaling and T cell activation	9	0	1.015	1.031	1.093	1.027	1.111	0.88	1.236	0.932	1.154	1.173	1.243	1.167	1.263	1.405	1.06	1.089	1.106	1.173	1.101	1.192	1.326
	FALSE	High	Master Protein	P43686	26S proteasome regulatory subunit 6B [OS=Homo sapiens]	0	32.364	30	9	16	8	418	47.3	5.21	44.35	9				Pf00004, Pf16450, Pf17862	5704	PSMC4	hsa:5704; P43686; Q96FV5; Q9UBM3; Q9UEX3	ENSG00000013275; ENSG00000281221	Regulation of RAS by GAPs; Antigen processing: Ubiquitination & Proteasome degradation; APC/C:Cdc20 mediated degradation of Securin; APC/C:Cdh1 mediated degradation of Cdc20 and other APC/C:Cdh1 targeted proteins in late mitosis/early G1; Cdc20:Phospho-APC/C mediated degradation of Cyclin A; Separation of Sister Chromatids; CDK-mediated phosphorylation and removal of Cdc6; Autodegradation of Cdh1…	Proteasome degradation; Alzheimer's disease and miRNA effects; Parkin-ubiquitin proteasomal system pathway; Ciliary landscape; Alzheimer's disease	63	0	1.011	1.051	0.963	0.829	1.015	0.98	1.123	1.037	1.032	1.073	0.983	0.846	1.036	1.146	1.058	0.975	1.014	0.929	0.8	0.979	1.083
	FALSE	High	Master Protein	P26196	Probable ATP-dependent RNA helicase DDX6 [OS=Homo sapiens]	0	32.315	17	7	16	7	483	54.4	8.66	35.28	7				Pf00270, Pf00271	1656	DDX6	hsa:1656; P26196; Q5D048	ENSG00000110367	mRNA decay by 5' to 3' exoribonuclease		1	0	1.012	1.025	1.074	1.075	1.135	1.028	1.184	1.141	0.984	0.997	1.045	1.046	1.104	1.152	1.109	0.887	0.899	0.942	0.943	0.995	1.038
	FALSE	High	Master Protein	P31040	Succinate dehydrogenase [ubiquinone] flavoprotein subunit, mitochondrial [OS=Homo sapiens]	0	32.273	6	3	16	3	664	72.6	7.39	48.51	3				Pf00890, Pf02910	6389	SDHA	A8K5J6; B4DJ60; E9PBJ5; hsa:6389; P31040; Q16395; Q59GW8; Q8IW48; Q9UMY5	ENSG00000073578	Respiratory electron transport; Citric acid cycle (TCA cycle)	Electron transport chain: OXPHOS system in mitochondria; TCA cycle and deficiency of pyruvate dehydrogenase complex (PDHc); Amino acid metabolism; Nonalcoholic fatty liver disease; Mitochondrial complex II assembly; Arsenic metabolism and reactive oxygen species generation; TCA cycle (aka Krebs or citric acid cycle)	9	0	1.059	0.99	1.063	0.907	1.066	0.915	0.966	0.919	1.157	1.081	1.161	0.991	1.165	1.055	1.004	1.152	1.077	1.156	0.986	1.16	1.05
	FALSE	High	Master Protein	P61081	NEDD8-conjugating enzyme Ubc12 [OS=Homo sapiens]	0	32.243	39	8	22	8	183	20.9	7.69	53.26	8				Pf00179	9040	UBE2M	hsa:9040; O76069; P61081; Q8VC50	ENSG00000130725	Antigen processing: Ubiquitination & Proteasome degradation; Neddylation; Dectin-1 mediated noncanonical NF-kB signaling; NIK-->noncanonical NF-kB signaling; TGF-beta receptor signaling activates SMADs		5	0	0.999	1.01	1.016	1.023	1.065	0.933	1.073	1.002	1.07	1.082	1.088	1.096	1.142	1.15	1.074	0.996	1.007	1.013	1.02	1.063	1.07
	FALSE	High	Master Protein	P13796	Plastin-2 [OS=Homo sapiens]	0	32.148	12	6	25	2	627	70.2	5.43	44.39	6				Pf00036, Pf00307	3936	LCP1	B2R613; B4DUA0; hsa:3936; P13796; Q5TBN4	ENSG00000136167	Gene and protein expression by JAK-STAT signaling after Interleukin-12 stimulation		1	0
	FALSE	High	Master Protein	Q99615-1	DnaJ homolog subfamily C member 7 [OS=Homo sapiens]	0	32.071	18	8	22	8	494	56.4	6.96	42.52	8				Pf00226, Pf13181, Pf13414, Pf13432	7266	DNAJC7	A0A6D2XDZ8; hsa:7266; Q7Z784; Q99615	ENSG00000168259	Regulation of HSF1-mediated heat shock response	Constitutive androstane receptor pathway; Pregnane X receptor pathway; Nuclear receptors meta-pathway	4	0	1.017	1.07	0.975	1.079	0.994	0.945	1.013	0.928	1.076	1.132	1.032	1.142	1.051	1.072	0.982	1.096	1.152	1.051	1.163	1.07	1.091
	FALSE	High	Master Protein	P46782	40S ribosomal protein S5 [OS=Homo sapiens]	0	32.065	34	7	35	7	204	22.9	9.72	93.36	7				Pf00177	6193	RPS5	B2R4T2; hsa:6193; P46782; Q96BN0	ENSG00000083845	Regulation of expression of SLITs and ROBOs; L13a-mediated translational silencing of Ceruloplasmin expression; Translation initiation complex formation; Formation of a pool of free 40S subunits; Formation of the ternary complex, and subsequently, the 43S complex; Ribosomal scanning and start codon recognition; GTP hydrolysis and joining of the 60S ribosomal subunit; Major pathway of rRNA process…	Cytoplasmic ribosomal proteins	19	0	1.073	1.05	1.105	1.118	1.022	0.929	1.155	0.996	1.155	1.13	1.189	1.203	1.1	1.244	1.073	1.077	1.054	1.109	1.122	1.026	1.159
	FALSE	High	Master Protein	P30041	Peroxiredoxin-6 [OS=Homo sapiens]	0	32.039	25	5	31	5	224	25	6.38	79.14	5				Pf00578, Pf10417	9588	PRDX6	A8JZY7; hsa:9588; P30041; P32077; Q5TAH4; Q5ZEZ8	ENSG00000117592	Neutrophil degranulation; Detoxification of Reactive Oxygen Species	Nuclear receptors meta-pathway; NRF2 pathway; VEGFA-VEGFR2 signaling	5	0	1.054	0.97	0.99	1.009	1.088	1.035	1.054	0.999	1.018	0.937	0.956	0.975	1.051	1.018	0.965	1.056	0.971	0.991	1.011	1.089	1.055
	FALSE	High	Master Protein	P46459	Vesicle-fusing ATPase [OS=Homo sapiens]	0	32.037	13	10	24	10	744	82.5	6.95	44.35	10				Pf00004, Pf02359, Pf02933, Pf17862	4905	NSF	A8K2D9; B4DFA2; hsa:4905; P46459; Q8N6D7; Q9UKZ2	ENSG00000073969; ENSG00000276262; ENSG00000278174	COPI-dependent Golgi-to-ER retrograde traffic; COPI-mediated anterograde transport; Intra-Golgi traffic; COPII-mediated vesicle transport; Retrograde transport at the Trans-Golgi-Network; Trafficking of GluR2-containing AMPA receptors	Synaptic vesicle pathway; Brain-derived neurotrophic factor (BDNF) signaling pathway	8	0	1.009	1.061	1.008	0.969	0.991	0.978	1.163	1.109	1.031	1.084	1.03	0.99	1.012	1.189	1.133	0.91	0.957	0.909	0.874	0.893	1.049
	FALSE	High	Master Protein	P62910	60S ribosomal protein L32 [OS=Homo sapiens]	0	31.902	41	6	95	6	135	15.9	11.33	268.05	6				Pf01655	6161	RPL32	B2R4Q3; hsa:6161; P02433; P62910	ENSG00000144713	Response of EIF2AK4 (GCN2) to amino acid deficiency; Regulation of expression of SLITs and ROBOs; L13a-mediated translational silencing of Ceruloplasmin expression; Formation of a pool of free 40S subunits; GTP hydrolysis and joining of the 60S ribosomal subunit; Major pathway of rRNA processing in the nucleolus and cytosol; Nonsense Mediated Decay (NMD) enhanced by the Exon Junction Complex (EJC…	Cytoplasmic ribosomal proteins	14	0	0.977	0.724	0.955	0.803	0.746	0.95	1.248	0.944	1.028	0.762	1.006	0.845	0.785	1.315	0.994	1.034	0.766	1.012	0.85	0.79	1.322
	FALSE	High	Master Protein	Q12874	splicing factor 3a subunit 3 [OS=Homo sapiens]	0	31.809	15	5	11	5	501	58.8	5.38	25.2	5				Pf11931, Pf12108, Pf13297, Pf16837	10946	SF3A3	D3DPT5; hsa:10946; Q12874; Q15460; Q5VT87	ENSG00000183431	mRNA Splicing - Major Pathway	Exercise-induced circadian regulation; mRNA processing	3	0	1.144	0.983	1.035	0.975	0.858	0.942	0.01	0.943	1.215	1.043	1.099	1.035	0.91	0.01	1.001	1.213	1.042	1.097	1.034	0.909	0.01
	FALSE	High	Master Protein	P20290-1	transcription factor BTF3 [OS=Homo sapiens]	0	31.789	35	5	17	5	206	22.2	9.38	42.56	5				Pf01849	100435989; 100967391; 461812; 689	BTF3	A0A2J8NNL8; A0A2J8VTE6; A0A2R8ZPJ0; A0A6D2XLJ9; A0A8I5TCE4; A8K510; H2QR25; hsa:689; P20290; pon:100435989; pps:100967391; Q13893; Q76M56	ENSG00000145741; ENSPPAG00000025817; ENSPPYG00000029576; ENSPTRG00000016979		Orexin receptor pathway	1	0	1.102	1.094	1.011	0.826	1.053	1.14	1.246	0.911	0.967	0.96	0.887	0.725	0.924	1.093	0.799	1.209	1.201	1.11	0.907	1.156	1.368
	FALSE	High	Master Protein	P26038	Moesin [OS=Homo sapiens]	0	31.772	20	9	19	6	577	67.8	6.4	32.09	9				Pf00373, Pf00769, Pf09379, Pf09380, Pf20492	4478	MSN	hsa:4478; P26038	ENSG00000147065	Recycling pathway of L1; Sensory processing of sound by inner hair cells of the cochlea; Sensory processing of sound by outer hair cells of the cochlea; Gene and protein expression by JAK-STAT signaling after Interleukin-12 stimulation; Signaling by ALK fusions and activated point mutants	Glial cell differentiation; AGE/RAGE pathway; Measles virus infection; 16p11.2 proximal deletion syndrome; Regulation of actin cytoskeleton	10	0	1.015	0.941	1.05	0.92	0.994	0.902	0.865	0.908	1.125	1.043	1.164	1.02	1.102	0.959	1.007	1.117	1.036	1.156	1.013	1.095	0.952
	FALSE	High	Master Protein	Q9Y266	nuclear migration protein nudC [OS=Homo sapiens]	0	31.751	24	7	18	7	331	38.2	5.38	45.34	7				Pf04969, Pf14050, Pf16273	10726	NUDC	hsa:10726; Q5QP31; Q5QP35; Q9H0N2; Q9Y266; Q9Y2B6	ENSG00000090273	RND2 GTPase cycle; Separation of Sister Chromatids; Resolution of Sister Chromatid Cohesion; RHO GTPases Activate Formins; EML4 and NUDC in mitotic spindle formation; Amplification of signal from unattached kinetochores via a MAD2 inhibitory signal	Ciliary landscape	8	0	0.905	0.929	0.955	1.04	1.017	0.887	1.099	0.975	1.021	1.048	1.077	1.173	1.147	1.239	1.1	0.929	0.953	0.979	1.066	1.043	1.127
	FALSE	High	Master Protein	Q15021	condensin complex subunit 1 [OS=Homo sapiens]	0	31.504	7	8	12	8	1401	157.1	6.61	34.67	8				Pf12717, Pf12922	9918	NCAPD2	D3DUR4; hsa:9918; Q15021; Q8N6U3	ENSG00000010292	Condensation of Prometaphase Chromosomes		1	0	0.941	1.057	0.979	0.91	0.938	0.92	0.986	1.109	1.024	1.15	1.065	0.99	1.02	1.073	1.206	0.849	0.954	0.883	0.821	0.846	0.89
	FALSE	High	Master Protein	P16435	NADPH--cytochrome P450 reductase [OS=Homo sapiens]	0	31.432	13	7	17	7	677	76.6	5.58	37.13	7				Pf00175, Pf00258, Pf00667	5447	POR	P16435; Q16455; Q197M5; Q8N181; Q9H3M8; Q9UDT3	ENSG00000127948	Cytochrome P450 - arranged by substrate type	Oxidation by cytochrome P450; Ferroptosis	3	0	0.889	0.919	0.876	0.846	0.954	0.869	0.802	0.844	1.023	1.058	1.008	0.974	1.097	0.923	0.971	1.053	1.089	1.038	1.003	1.13	0.95
	FALSE	High	Master Protein	O75533-1	splicing factor 3B subunit 1 [OS=Homo sapiens]	0	31.412	10	9	14	9	1304	145.7	7.09	28.44	9				Pf08920	100157887; 100413687; 100604147; 100665858; 100772265; 100981355; 101019207; 101042346; 101088016; 101338823; 101357717; 101376277; 101576440; 101682461; 101707227; 101972566; 102960594; 102974416; 103015163; 103074457; 103123757; 103217582; 103659709; 104676745; 105298156; 105468153; 105517444; 105579994; 107138568; 109254431; 23451; 488456; 697773; 81898; 84486	LOC101357717; LOC111145177; Sf3b1; SF3B1	A0A096N1H4; A0A0B8RVI6; A0A0D9RGG4; A0A0P6JEQ0; A0A1D5QES7; A0A1S3AG14; A0A250Y7F1; A0A286ZHW0; A0A287DEJ0; A0A2I3GPD3; A0A2J8N4P6; A0A2J8WVI5; A0A2K5CEP3; A0A2K5I7M9; A0A2K5MH21; A0A2K5PQ92; A0A2K6DS90; A0A2K6PCH5; A0A2K6SFZ4; A0A2R9B2K6; A0A2U3VG60; A0A2U4BNH6; A0A2Y9DNZ9; A0A2Y9EYM1; A0A2Y9IBZ1; A0A2Y9J4C9; A0A2Y9MLZ3; A0A340XWP9; A0A341CEI3; A0A384AT13; A0A384BTN7; A0A3Q0D971; A0A3Q7R5R9; A0A…	ENSANAG00000021577; ENSBMSG00010002624; ENSCAFG00020004750; ENSCAFG00030008698; ENSCAFG00040021277; ENSCAFG00845026632; ENSCANG00000029415; ENSCATG00000035735; ENSCCAG00000020506; ENSCCNG00000029669; ENSCGRG00001016990; ENSCJAG00000003902; ENSCSAG00000011505; ENSCWAG00000007582; ENSDLEG00000016863; ENSFCAG00000005038; ENSG00000115524; ENSLAFG00000001956; ENSLCNG00005009987; ENSMMMG00000011081; EN…	B-WICH complex positively regulates rRNA expression; mRNA Splicing - Major Pathway; mRNA Splicing - Minor Pathway; B-WICH complex positively regulates rRNA expression; mRNA Splicing - Minor Pathway; B-WICH complex positively regulates rRNA expression; mRNA Splicing - Major Pathway; mRNA Splicing - Minor Pathway	mRNA processing; mRNA processing; mRNA processing	11	0	0.997	1.028	0.817	0.858	1.016	0.852	1.03	0.965	1.171	1.207	0.959	1.007	1.193	1.21	1.134	1.033	1.065	0.846	0.889	1.052	1.067
	FALSE	High	Master Protein	P35268	60S ribosomal protein L22 [OS=Homo sapiens]	0	31.287	35	4	37	4	128	14.8	9.19	110.53	4				Pf01776	6146	RPL22	B2R495; hsa:6146; P35268; Q6IBD1	ENSG00000116251	Response of EIF2AK4 (GCN2) to amino acid deficiency; Regulation of expression of SLITs and ROBOs; L13a-mediated translational silencing of Ceruloplasmin expression; Formation of a pool of free 40S subunits; GTP hydrolysis and joining of the 60S ribosomal subunit; Major pathway of rRNA processing in the nucleolus and cytosol; Nonsense Mediated Decay (NMD) enhanced by the Exon Junction Complex (EJC…	Cytoplasmic ribosomal proteins	14	0	0.985	0.933	1.021	0.978	1.118	0.988	1.105	0.914	0.996	0.945	1.033	0.99	1.131	1.119	0.925	1.077	1.021	1.117	1.069	1.223	1.209
	FALSE	High	Master Protein	Q9H3P7	Golgi resident protein GCP60 [OS=Homo sapiens]	0	31.251	13	5	18	5	528	60.6	5.06	56.57	5				Pf00887, Pf13897	64746	ACBD3	B2RB29; hsa:64746; Q5VTJ0; Q6P9F1; Q8IZC5; Q8N4D6; Q9H3P7; Q9H6U3	ENSG00000182827	Golgi Associated Vesicle Biogenesis		1	0	0.988	1.032	0.941	0.946	0.982	0.887	0.904	0.966	1.114	1.163	1.061	1.066	1.108	1.019	1.089	1.023	1.068	0.974	0.979	1.017	0.936
	FALSE	High	Master Protein	P18621	60S ribosomal protein L17 [OS=Homo sapiens]	0	31.192	31	6	41	6	184	21.4	10.17	91.22	6				Pf00237	6139	RPL17	B2R4H3; B4E3C2; B5ME31; hsa:6139; J3QL51; P18621; Q3KQW2; Q6NZ54; Q7M4M5	ENSG00000265681	L13a-mediated translational silencing of Ceruloplasmin expression; GTP hydrolysis and joining of the 60S ribosomal subunit; Regulation of expression of SLITs and ROBOs; Formation of a pool of free 40S subunits; Major pathway of rRNA processing in the nucleolus and cytosol; Nonsense Mediated Decay (NMD) enhanced by the Exon Junction Complex (EJC); SRP-dependent cotranslational protein targeting to…	Cytoplasmic ribosomal proteins	14	0	0.969	0.91	1.007	0.968	1.022	0.967	1.193	1.044	1.002	0.941	1.042	1.001	1.057	1.234	1.08	0.928	0.871	0.964	0.927	0.979	1.142
	FALSE	High	Master Protein	Q15008	26S proteasome non-ATPase regulatory subunit 6 [OS=Homo sapiens]	0	31.18	26	10	17	10	389	45.5	5.62	37.33	10				Pf01399, Pf10602	9861	PSMD6	A8K2E0; E9PHI9; hsa:9861; Q15008; Q6UV22	ENSG00000163636	ABC-family proteins mediated transport; Ub-specific processing proteases; RUNX1 regulates transcription of genes involved in differentiation of HSCs; Neutrophil degranulation; Separation of Sister Chromatids; The role of GTSE1 in G2/M progression after G2 checkpoint; FCERI mediated NF-kB activation; Downstream TCR signaling; Antigen processing: Ubiquitination & Proteasome degradation; Activation …	Proteasome degradation; Alzheimer's disease and miRNA effects; Parkin-ubiquitin proteasomal system pathway; Alzheimer's disease	63	0	0.989	0.992	0.968	0.941	0.983	0.98	1.066	1.228	1.008	1.012	0.987	0.96	1.003	1.088	1.253	0.805	0.808	0.788	0.766	0.801	0.868
	FALSE	High	Master Protein	P49189	4-trimethylaminobutyraldehyde dehydrogenase [OS=Homo sapiens]	0	31.137	12	6	29	6	494	53.8	5.87	69.32	6				Pf00171	223	ALDH9A1	B2R6X1; B4DXY7; B9EKV4; hsa:223; P49189; Q5VV90; Q6LCL1; Q9NZT7	ENSG00000143149	Carnitine synthesis	GABA receptor signaling; Fluoroacetic acid toxicity; Opioid receptor pathways	4	0	1.062	1.074	1.004	1.096	1.086	0.999	1.005	0.977	1.063	1.075	1.005	1.098	1.088	1.006	0.978	1.087	1.099	1.028	1.122	1.112	1.029
	FALSE	High	Master Protein	O76003	glutaredoxin-3 [OS=Homo sapiens]	0	31.11	18	5	24	5	335	37.4	5.39	56.04	5				Pf00085, Pf00462	10539	GLRX3	B3KMP7; B3KMQ5; D3DRG2; hsa:10539; O76003; Q5JV01; Q96CE0; Q9P1B0; Q9P1B1	ENSG00000108010	Iron uptake and transport		1	0	0.995	0.997	0.963	1.098	1.014	0.919	0.967	1.003	1.082	1.084	1.047	1.194	1.103	1.052	1.091	0.992	0.994	0.96	1.095	1.011	0.965
	FALSE	High	Master Protein	O75643-1	U5 small nuclear ribonucleoprotein 200 kDa helicase [OS=Homo sapiens]	0	31.046	6	11	14	11	2136	244.4	6.06	23.28	11				Pf00270, Pf00271, Pf02889, Pf18149	100975243; 101151498; 104661456; 105531671; 105583717; 108520914; 23020; 459413	SNRNP200	A0A2J8PXY8; A0A2J8R5B7; A0A2K5KVL9; A0A2K5XLU4; A0A2K6N4M1; A0A2K6QI64; A0A2R9C7E7; A0A6D2W591; A0A6D2WIA8; A0A8C9JBN4; A0A8D2EWB6; caty:105583717; G3QR47; ggo:101151498; H2P548; H2QIC8; hsa:23020; O75643; O94884; pps:100975243; ptr:459413; Q6NZY0; Q6PX59; Q8NBE6; Q96IF2; Q9H7S0; rbb:108520914; rro:104661456	ENSCATG00000015790; ENSG00000144028; ENSGGOG00000005174; ENSMLEG00000019083; ENSPPAG00000041559; ENSPPYG00000012068; ENSPTEG00000039253; ENSPTRG00000012230; ENSRBIG00000044690; ENSRROG00000037952; ENSTGEG00000009972	mRNA Splicing - Major Pathway; mRNA Splicing - Minor Pathway	2q11.2 copy number variation syndrome	3	0	1.041	1.191	0.894	1.023	1.019	0.887	1.015	1.059	1.173	1.342	1.008	1.153	1.148	1.144	1.193	0.983	1.124	0.844	0.966	0.962	0.959
	FALSE	High	Master Protein	P62826	GTP-binding nuclear protein RAN [OS=Homo sapiens]	0	31.029	24	5	28	5	216	24.4	7.49	70.01	5				Pf00071	5901	RAN	A8K3Z8; hsa:5901; P17080; P28746; P28747; P62826; Q6IPB2; Q86V08; Q8NI90; Q9CSP3; Q9CWI7; Q9CZA2; Q9UDJ5; Q9UEU9	ENSG00000132341	Rev-mediated nuclear export of HIV RNA; NEP/NS2 Interacts with the Cellular Export Machinery; Nuclear import of Rev protein; Transcriptional regulation by small RNAs; tRNA processing in the nucleus; Regulation of cholesterol biosynthesis by SREBP (SREBF); MicroRNA (miRNA) biogenesis; Postmitotic nuclear pore complex (NPC) reformation	Androgen receptor signaling pathway; miRNA biogenesis; 22q11.2 copy number variation syndrome	11	0	0.942	0.976	0.829	0.951	1.035	0.827	0.01	1.064	1.138	1.18	1.002	1.149	1.251	0.01	1.287	0.885	0.917	0.779	0.893	0.973	0.01
	FALSE	High	Master Protein	P52565-1	rho GDP-dissociation inhibitor 1 [OS=Homo sapiens]	0	30.999	21	4	14	4	204	23.2	5.11	32.47	4				Pf02115	100449358; 100993463; 101866857; 104654967; 105469313; 105550635; 105588591; 108525468; 396; 454971; 714752	ARHGDIA; HEL-S-47e	A0A2J8JG03; A0A2J8XYZ2; A0A2K5P436; A0A2K5XAP7; A0A2K6CYX6; A0A2K6LC14; A0A2K6PXA7; A0A2R9BA66; A0A6D2W166; A0A6D2WWR2; A0A8D2JZK8; A0A8J8YQE2; A8MXW0; B2R5X1; B4DDD3; B4DUV9; caty:105588591; F6VTL8; G2HHW3; G3R7E2; G7PT55; H2NV28; hsa:396; mcc:714752; P52565; pon:100449358; pps:100993463; ptr:454971; Q25PD4; Q4R4J0; Q6IBM5; rbb:108525468; rro:104654967; V9HWE8	ENSCATG00000044701; ENSG00000141522; ENSGGOG00000011564; ENSMLEG00000000660; ENSMMUG00000009949; ENSMNEG00000037888; ENSPPAG00000035710; ENSPPYG00000008748; ENSPTRG00000009773; ENSRBIG00000034513; ENSRROG00000034509; ENSTGEG00000010692	RHOC GTPase cycle; RHOA GTPase cycle; CDC42 GTPase cycle; RAC1 GTPase cycle; RHOG GTPase cycle; RAC2 GTPase cycle; RHOH GTPase cycle; Axonal growth stimulation; Axonal growth inhibition (RHOA activation)	Ciliary landscape; Nephrotic syndrome	11	0	1.03	0.988	0.998	1.034	1.197	0.964	1.114	0.976	1.068	1.024	1.034	1.072	1.242	1.155	1.012	1.055	1.013	1.023	1.06	1.227	1.142
	FALSE	High	Master Protein	P62750	60S ribosomal protein L23a [OS=Homo sapiens]	0	30.964	25	4	55	4	156	17.7	10.45	146.41	4				Pf00276, Pf03939	6147	RPL23A	B2R5B2; hsa:6147; P29316; P39024; P62750; Q92774	ENSG00000198242	Regulation of expression of SLITs and ROBOs; L13a-mediated translational silencing of Ceruloplasmin expression; Formation of a pool of free 40S subunits; GTP hydrolysis and joining of the 60S ribosomal subunit; Major pathway of rRNA processing in the nucleolus and cytosol; Nonsense Mediated Decay (NMD) enhanced by the Exon Junction Complex (EJC); SRP-dependent cotranslational protein targeting to…	Cytoplasmic ribosomal proteins	14	0	0.904	0.957	1.036	0.91	0.923	0.96	1.323	1.06	0.942	0.997	1.079	0.948	0.962	1.378	1.104	0.853	0.902	0.977	0.858	0.871	1.247
	FALSE	High	Master Protein	Q9ULV4	coronin-1C [OS=Homo sapiens]	0	30.859	18	6	12	6	474	53.2	7.08	36.07	6				Pf00400, Pf08953, Pf16300	23603	CORO1C	A7MAP0; A7MAP1; B3KU12; hsa:23603; Q9NSK5; Q9ULV4	ENSG00000110880			0	0	1.038	1.066	0.867	0.97	1.114	0.999	1.006	1.043	1.039	1.067	0.868	0.971	1.116	1.007	1.044	0.995	1.022	0.832	0.931	1.069	0.965
	FALSE	High	Master Protein	Q5QNW6-1	Histone H2B type 2-F [OS=Homo sapiens]	0	30.804	37	5	18	0	126	13.9	10.32	54.25	5				Pf00125	100728660; 100774845; 101120455; 101321495; 101358454; 101381378; 101564828; 102022902; 102173518; 102280469; 102746847; 102898359; 102906526; 102993605; 103081255; 103123996; 103247165; 103259374; 104987701; 105309974; 105984780; 106982106; 107156862; 109257084; 109378028; 319189; 440689; 615091	H2bc18; H2BC18; Hist2h2bb; Hist2h2bf; LOC100774845; LOC101321495; LOC101358454; LOC101381378; LOC101564828; LOC101843256; LOC102746847; LOC102906526; LOC102993605; LOC103081255; LOC103123996; LOC103259374; LOC104987701; LOC105309974; LOC105984780; LOC106982106; LOC109257084; LOC109378028; LOC110291049; LOC110578552; LOC112413772; LOC112813287; LOC112868759; LOC112907755; LOC114489250	A0A0D9SA85; A0A1S3AGP3; A0A1S3F1L9; A0A1U7TQ95; A0A286XGW6; A0A2J8J7H9; A0A2R8ZLJ7; A0A2U3V1Q4; A0A2U3W7N5; A0A2U3Z2M8; A0A2Y9E9T8; A0A2Y9F3T2; A0A2Y9H135; A0A340XQ93; A0A341D3K8; A0A3Q0DEE1; A0A3Q7N2P2; A0A3Q7R083; A0A452DJK3; A0A452DUW4; A0A452T9W4; A0A480NQT2; A0A5J5N4H3; A0A5N3WWC9; A0A5N4CPM8; A0A5S6RAL5; A0A6B0SBY1; A0A6G1ABI5; A0A6J0A3P7; A0A6J0DUX1; A0A6J2KUK5; A0A6P3DZG3; A0A6P3EV49; A0A…	ENSBMSG00010003841; ENSBTAG00000032455; ENSCGRG00001006172; ENSCHIG00000007673; ENSCHIG00010003524; ENSCLAG00000017913; ENSCPOG00000030049; ENSCSAG00000000221; ENSEASG00005008752; ENSECAG00000043399; ENSG00000203814; ENSHGLG00000020999; ENSLAFG00000031442; ENSMMMG00000019640; ENSMMNG00015000651; ENSMSIG00000029412; ENSMUSG00000105827; ENSPCTG00005014536; ENSPEMG00000026346; ENSPPAG00000020072; EN…	HDACs deacetylate histones; HATs acetylate histones; Ub-specific processing proteases; Assembly of the ORC complex at the origin of replication; Recruitment and ATM-mediated phosphorylation of repair and signaling proteins at DNA double strand breaks; Oxidative Stress Induced Senescence; Formation of the beta-catenin:TCF transactivating complex; Nonhomologous End-Joining (NHEJ); Transcriptional r…		45	1	0.932	0.728	1.035	0.779	0.83	0.81	1.139	1.287	1.15	0.899	1.278	0.962	1.024	1.406	1.588	0.724	0.566	0.805	0.606	0.645	0.886
	FALSE	High	Master Protein	Q9NSD9	Phenylalanine--tRNA ligase beta subunit [OS=Homo sapiens]	0	30.65	13	8	18	8	589	66.1	6.84	36.59	8				Pf03483, Pf03484, Pf17759, Pf18262	10056	FARSB	B4DFM0; hsa:10056; O95708; Q4ZFX1; Q57ZJ5; Q9NSD9; Q9NZZ6	ENSG00000116120	Cytosolic tRNA aminoacylation	VEGFA-VEGFR2 signaling; Amino acid metabolism	3	0	0.934	0.886	0.922	0.939	0.966	0.785	0.846	0.867	1.19	1.129	1.175	1.197	1.231	1.079	1.106	1.076	1.021	1.063	1.083	1.113	0.976
	FALSE	High	Master Protein	P30048	Thioredoxin-dependent peroxide reductase, mitochondrial [OS=Homo sapiens]	0	30.641	15	4	27	4	256	27.7	7.78	80.82	4				Pf00578, Pf10417	10935	PRDX3	B2R7Z0; D3DRC9; E9PH29; hsa:10935; P30048; P35690; Q0D2H1; Q13776; Q5T5V2; Q96HK4	ENSG00000165672	Detoxification of Reactive Oxygen Species	Selenium micronutrient network	2	0	1.018	1.042	0.974	1.047	1.027	0.918	0.994	1.021	1.109	1.134	1.061	1.14	1.119	1.082	1.112	0.997	1.02	0.954	1.026	1.006	0.973
	FALSE	High	Master Protein	P39748	Flap endonuclease 1 [OS=Homo sapiens]	0	30.569	16	5	27	5	380	42.6	8.62	72.88	5				Pf00752, Pf00867	2237	FEN1	hsa:2237; P39748	ENSG00000168496	HDR through MMEJ (alt-NHEJ); Early Phase of HIV Life Cycle; POLB-Dependent Long Patch Base Excision Repair; PCNA-Dependent Long Patch Base Excision Repair; Removal of the Flap Intermediate; Removal of the Flap Intermediate from the C-strand	Base excision repair; DNA repair pathways, full network	8	0	1.114	1.144	1.036	0.999	1.254	0.96	1.17	1.095	1.161	1.192	1.08	1.041	1.307	1.219	1.141	1.018	1.045	0.946	0.913	1.145	1.068
	FALSE	High	Master Protein	Q9UNM6	26S proteasome non-ATPase regulatory subunit 13 [OS=Homo sapiens]	0	30.539	16	6	15	6	376	42.9	5.81	34.92	6				Pf01399	5719	PSMD13	B3KT15; hsa:5719; O75831; Q53XU2; Q9UNM6; Q9UNV3	ENSG00000185627	RUNX1 regulates transcription of genes involved in differentiation of HSCs; Regulation of expression of SLITs and ROBOs; Regulation of RUNX2 expression and activity; Neddylation; Neutrophil degranulation; FCERI mediated NF-kB activation; Downstream TCR signaling; Antigen processing: Ubiquitination & Proteasome degradation; Activation of NF-kappaB in B cells; Oxygen-dependent proline hydroxylation…	Proteasome degradation; Alzheimer's disease and miRNA effects; Parkin-ubiquitin proteasomal system pathway; Ciliary landscape; Alzheimer's disease	64	0	1.007	1.095	0.99	1.108	1.137	1.007	0.01	1.246	1	1.087	0.983	1.1	1.128	0.01	1.237	0.808	0.879	0.794	0.889	0.912	0.01
	FALSE	High	Master Protein	Q99880	Histone H2B type 1-L [OS=Homo sapiens]	0	30.503	37	5	18	1	126	13.9	10.32	54.06	5				Pf00125	8340	H2BC13	B2R5A3; hsa:8340; Q52LW9; Q99880	ENSG00000185130	Ub-specific processing proteases; RUNX1 regulates transcription of genes involved in differentiation of HSCs; PRC2 methylates histones and DNA; E3 ubiquitin ligases ubiquitinate target proteins; Amyloid fiber formation; Meiotic synapsis; HCMV Late Events; HCMV Early Events; Transcriptional regulation by small RNAs; Deposition of new CENPA-containing nucleosomes at the centromere; B-WICH complex p…		43	0
	FALSE	High	Master Protein	Q9Y277	Voltage-dependent anion-selective channel protein 3 [OS=Homo sapiens]	0	30.466	18	4	25	4	283	30.6	8.66	76.84	4				Pf01459	7419	VDAC3	hsa:7419; Q9UIS0; Q9Y277	ENSG00000078668	Ub-specific processing proteases; Mitochondrial calcium ion transport	Alzheimer's disease and miRNA effects; Ferroptosis; Hepatitis B infection; Alzheimer's disease	6	0	1.03	1.153	0.929	0.89	0.995	0.873	0.776	0.986	1.18	1.321	1.065	1.02	1.14	0.889	1.129	1.045	1.169	0.943	0.903	1.009	0.787
	FALSE	High	Master Protein	P10768	S-formylglutathione hydrolase [OS=Homo sapiens]	0	30.447	20	3	14	3	282	31.4	7.02	39.54	3				Pf00756	2098	ESD	hsa:2098; P10768; Q5TBU8; Q5TBV0; Q5TBV2; Q9BVJ2	ENSG00000139684	Glutathione conjugation	Phase I biotransformations, non P450	2	0	0.911	0.836	0.768	0.914	1.041	0.768	1.097	0.878	1.186	1.089	1	1.191	1.355	1.429	1.144	1.037	0.952	0.874	1.041	1.185	1.25
	FALSE	High	Master Protein	P20042	Eukaryotic translation initiation factor 2 subunit 2 [OS=Homo sapiens]	0	30.397	24	7	14	7	333	38.4	5.8	33.77	7				Pf01873	8894	EIF2S2	hsa:8894; P20042; Q9BVU0; Q9UJE4	ENSG00000125977	ABC-family proteins mediated transport; L13a-mediated translational silencing of Ceruloplasmin expression; Translation initiation complex formation; Formation of the ternary complex, and subsequently, the 43S complex; Ribosomal scanning and start codon recognition; GTP hydrolysis and joining of the 60S ribosomal subunit; Response of EIF2AK1 (HRI) to heme deficiency; PERK regulates gene expression…	Translation factors; Brain-derived neurotrophic factor (BDNF) signaling pathway; nsp1 from SARS-CoV-2 inhibits translation initiation in the host cell; Primary ovarian insufficiency	14	0	1.125	1.058	1.076	1.019	1.145	1.038	1.116	1.031	1.085	1.02	1.037	0.982	1.103	1.076	0.993	1.092	1.026	1.044	0.989	1.111	1.083
	FALSE	High	Master Protein	P56192	Methionine--tRNA ligase, cytoplasmic [OS=Homo sapiens]	0	30.366	9	7	19	7	900	101.1	6.16	37.16	7				Pf00043, Pf00458, Pf09334, Pf18485, Pf19303	4141	MARS1	B3KVK7; hsa:4141; P56192; Q14895; Q53H14; Q96A15; Q96BZ0; Q9NSE0	ENSG00000166986	Cytosolic tRNA aminoacylation; Selenoamino acid metabolism		2	0	1.058	1.033	0.996	1.02	1.063	1.096	1.05	0.89	0.965	0.942	0.908	0.931	0.97	0.958	0.812	1.188	1.16	1.118	1.146	1.194	1.179
	FALSE	High	Master Protein	P62191	26S proteasome regulatory subunit 4 [OS=Homo sapiens]	0	30.342	16	6	16	5	440	49.2	6.21	37.71	6				Pf00004, Pf16450, Pf17862	5700	PSMC1	B4DR63; hsa:5700; P49014; P62191; Q03527; Q6IAW0; Q6NW36; Q96AZ3	ENSG00000100764	Antigen processing: Ubiquitination & Proteasome degradation; Regulation of expression of SLITs and ROBOs; N-glycan trimming in the ER and Calnexin/Calreticulin cycle; FCERI mediated NF-kB activation; Downstream TCR signaling; Activation of NF-kappaB in B cells; Oxygen-dependent proline hydroxylation of Hypoxia-inducible Factor Alpha; ER-Phagosome pathway; Cross-presentation of soluble exogenous a…	Proteasome degradation; Alzheimer's disease and miRNA effects; Parkin-ubiquitin proteasomal system pathway; Alzheimer's disease	63	0	0.957	0.923	0.864	0.765	0.96	0.85	0.945	0.907	1.126	1.086	1.016	0.9	1.129	1.111	1.067	1.055	1.017	0.952	0.843	1.058	1.041
	FALSE	High	Master Protein	O75874	Isocitrate dehydrogenase [NADP] cytoplasmic [OS=Homo sapiens]	0	30.284	14	5	18	4	414	46.6	7.01	46.98	5				Pf00180	3417	IDH1	hsa:3417; O75874; Q567U4; Q6FHQ6; Q7Z3V0; Q93090; Q9NTJ9; Q9UKW8	ENSG00000138413	Peroxisomal protein import; Neutrophil degranulation; Abnormal conversion of 2-oxoglutarate to 2-hydroxyglutarate; NADPH regeneration; NFE2L2 regulating TCA cycle genes	Glutathione metabolism; TCA cycle and deficiency of pyruvate dehydrogenase complex (PDHc); Amino acid metabolism	8	1	1.034	0.985	1.049	0.906	1.01	0.931	1.188	0.973	1.11	1.058	1.127	0.973	1.084	1.276	1.045	1.062	1.012	1.078	0.931	1.038	1.221
	FALSE	High	Master Protein	Q13247	Serine/arginine-rich splicing factor 6 [OS=Homo sapiens]	0	30.165	17	6	17	4	344	39.6	11.43	38.23	6				Pf00076	6431	SRSF6	B7Z6J3; E1P5W6; hsa:6431; Q13244; Q13245; Q13247; Q96J06; Q9UJB8; Q9Y3N7	ENSG00000124193	RNA Polymerase II Transcription Termination; mRNA Splicing - Major Pathway; mRNA Splicing - Minor Pathway; Transport of Mature mRNA derived from an Intron-Containing Transcript; mRNA 3'-end processing	mRNA processing	7	2	0.993	0.921	0.932	1.009	1.114	0.795	1.094	0.766	1.249	1.158	1.173	1.27	1.401	1.376	0.964	1.296	1.202	1.217	1.318	1.454	1.428
	FALSE	High	Master Protein	P51148	Ras-related protein Rab-5C [OS=Homo sapiens]	0	30.11	34	5	16	4	216	23.5	8.41	31.22	5				Pf00071	5878	RAB5C	F8W1H5; hsa:5878; P51148; Q6FH55; Q9P0Y5	ENSG00000108774	RAB geranylgeranylation; Neutrophil degranulation; RAB GEFs exchange GTP for GDP on RABs; Golgi Associated Vesicle Biogenesis; Clathrin-mediated endocytosis; TBC/RABGAPs	Ras signaling; Inhibition of exosome biogenesis and secretion by Manumycin A in CRPC cells	8	1	1.119	1.126	0.993	1.048	1.145	0.924	1.268	0.942	1.211	1.218	1.074	1.134	1.239	1.372	1.019	1.189	1.196	1.055	1.113	1.216	1.346
	FALSE	High	Master Protein	P27694	Replication protein A 70 kDa DNA-binding subunit [OS=Homo sapiens]	0	29.991	13	7	15	7	616	68.1	7.21	33.75	7				Pf01336, Pf04057, Pf08646, Pf16900	6117	RPA1	A8K0Y9; hsa:6117; P27694; Q59ES9	ENSG00000132383	Fanconi Anemia Pathway; SUMOylation of DNA damage response and repair proteins; Regulation of HSF1-mediated heat shock response; Regulation of TP53 Activity through Phosphorylation; Activation of ATR in response to replication stress; Activation of the pre-replicative complex; Processing of DNA double-strand break ends; Presynaptic phase of homologous DNA pairing and strand exchange; G2/M DNA dam…	Homologous recombination; Retinoblastoma gene in cancer; ATR signaling; G1 to S cell cycle control; DNA replication; Nucleotide excision repair; DNA repair pathways, full network; Nucleotide excision repair in xeroderma pigmentosum ; DNA mismatch repair	39	0	1.001	0.995	0.957	0.862	1.044	0.937	1.035	0.958	1.068	1.062	1.022	0.92	1.114	1.105	1.023	1.045	1.039	0.999	0.9	1.09	1.08
	FALSE	High	Master Protein	Q9UQE7	Structural maintenance of chromosomes protein 3 [OS=Homo sapiens]	0	29.881	11	11	15	11	1217	141.5	7.18	18.63	11				Pf02463, Pf06470	9126	SMC3	A8K156; hsa:9126; O60464; Q5T482; Q9UQE7	ENSG00000108055	Separation of Sister Chromatids; Resolution of Sister Chromatid Cohesion; Meiotic synapsis; SUMOylation of DNA damage response and repair proteins; Estrogen-dependent gene expression; Establishment of Sister Chromatid Cohesion; Cohesin Loading onto Chromatin	Cell cycle; Retinoblastoma gene in cancer; MECP2 and associated Rett syndrome; Prion disease pathway; Regulation of sister chromatid separation at the metaphase-anaphase transition; Cohesin complex - Cornelia de Lange syndrome; SMC1/SMC3 role in DNA damage - Cornelia de Lange Syndrome	14	0	1.022	1.082	0.924	0.916	0.976	0.934	1.048	1.023	1.094	1.158	0.99	0.981	1.045	1.122	1.095	0.999	1.058	0.904	0.896	0.955	1.024
	FALSE	High	Master Protein	P62917	60S ribosomal protein L8 [OS=Homo sapiens]	0	29.865	25	7	46	7	257	28	11.03	107.02	7				Pf00181, Pf03947	6132	RPL8	A8K094; D3DWN2; hsa:6132; P25120; P62917; Q567Q7; Q969V7; Q9BWQ9	ENSG00000161016	Regulation of expression of SLITs and ROBOs; L13a-mediated translational silencing of Ceruloplasmin expression; Formation of a pool of free 40S subunits; GTP hydrolysis and joining of the 60S ribosomal subunit; Major pathway of rRNA processing in the nucleolus and cytosol; Nonsense Mediated Decay (NMD) enhanced by the Exon Junction Complex (EJC); SRP-dependent cotranslational protein targeting to…	Cytoplasmic ribosomal proteins	14	0	0.903	0.877	1.041	0.896	0.935	0.996	1.019	0.956	0.906	0.88	1.044	0.899	0.939	1.023	0.959	0.944	0.918	1.089	0.937	0.979	1.067
	FALSE	High	Master Protein	Q9H3U1	Protein unc-45 homolog A [OS=Homo sapiens]	0	29.753	10	8	14	8	944	103	6.07	26.13	8				Pf11701, Pf13181, Pf13432	55898	UNC45A	A8K6F7; hsa:55898; Q7L3Y6; Q9H3U1; Q9H3U8; Q9NSE8; Q9NSE9	ENSG00000140553			0	0	0.998	1.123	1.034	0.927	0.893	0.96	0.985	0.958	1.04	1.17	1.077	0.966	0.93	1.026	0.998	1.041	1.172	1.079	0.968	0.932	1.028
	FALSE	High	Master Protein	O94776	Metastasis-associated protein MTA2 [OS=Homo sapiens]	0	29.702	16	9	16	8	668	75	9.66	36.56	9				Pf00320, Pf01426, Pf01448, Pf17226	9219	MTA2	hsa:9219; O94776; Q68DB1; Q9UQB5	ENSG00000149480	Potential therapeutics for SARS; Regulation of PTEN gene transcription; HDACs deacetylate histones; RNA Polymerase I Transcription Initiation; ERCC6 (CSB) and EHMT2 (G9a) positively regulate rRNA expression; Regulation of TP53 Activity through Acetylation	Effect of progerin on genes involved in Hutchinson-Gilford progeria syndrome	7	1	0.977	0.89	0.993	0.889	0.92	0.859	1.031	0.918	1.138	1.036	1.156	1.035	1.071	1.201	1.069	1.065	0.97	1.082	0.969	1.002	1.124
	FALSE	High	Master Protein	P06737-1	Glycogen phosphorylase, liver form [OS=Homo sapiens]	0	29.677	11	9	23	6	847	97.1	7.17	53.99	9				Pf00343	100974882; 5836; 742309	PYGL	A0A2J8PH76; A0A2R9BC33; A0A6D2XQK0; A6NDQ4; B4DUB7; F5H816; H2Q8A4; hsa:5836; O60567; O60752; O60913; P06737; pps:100974882; ptr:742309; Q501V9; Q641R5; Q96G82	ENSG00000100504; ENSPPAG00000035478; ENSPTRG00000006337	Neutrophil degranulation; Glycogen breakdown (glycogenolysis)	TNF-alpha signaling pathway; Glycogen synthesis and degradation; Disorders of galactose metabolism ; Glycogen metabolism	6	0	1.03	1.008	1.09	1.083	1.091	0.966	0.996	1.049	1.066	1.044	1.129	1.122	1.13	1.031	1.087	0.982	0.961	1.039	1.032	1.04	0.949
	FALSE	High	Master Protein	P25789	Proteasome subunit alpha type-4 [OS=Homo sapiens]	0	29.564	21	5	28	5	261	29.5	7.72	55.49	5				Pf00227, Pf10584	5685	PSMA4	D3DW86; hsa:5685; P25789; Q53XP2; Q567Q5; Q8TBD1	ENSG00000041357	FCERI mediated NF-kB activation; Downstream TCR signaling; Antigen processing: Ubiquitination & Proteasome degradation; Activation of NF-kappaB in B cells; Oxygen-dependent proline hydroxylation of Hypoxia-inducible Factor Alpha; ER-Phagosome pathway; Cross-presentation of soluble exogenous antigens (endosomes); SCF-beta-TrCP mediated degradation of Emi1; APC/C:Cdc20 mediated degradation of Secur…	Proteasome degradation; Alzheimer's disease and miRNA effects; Exercise-induced circadian regulation; Alzheimer's disease	62	0	1.129	1.059	0.962	1.146	1.117	1.068	1.33	1.091	1.057	0.992	0.901	1.074	1.046	1.245	1.022	1.035	0.971	0.882	1.05	1.024	1.218
	FALSE	High	Master Protein	Q16778	Histone H2B type 2-E [OS=Homo sapiens]	0	29.543	37	5	18	1	126	13.9	10.32	52.32	5				Pf00125	8349	H2BC21	A3KMC7; A8K110; hsa:8349; Q16778; Q4KMY1; Q5QNX0; Q9UE88	ENSG00000184678	Deposition of new CENPA-containing nucleosomes at the centromere; B-WICH complex positively regulates rRNA expression; Recruitment and ATM-mediated phosphorylation of repair and signaling proteins at DNA double strand breaks; NoRC negatively regulates rRNA expression; Amyloid fiber formation; Meiotic synapsis; HCMV Late Events; Ub-specific processing proteases; RUNX1 regulates transcription of ge…		42	6	1.098	0.814	1.213	0.945	1.04	1.029	1.441	1.085	1.067	0.791	1.179	0.918	1.01	1.401	1.055	1.012	0.75	1.118	0.87	0.958	1.328
	FALSE	High	Master Protein	P00491	purine nucleoside phosphorylase [OS=Homo sapiens]	0	29.537	16	3	11	3	289	32.1	6.95	26.76	3				Pf01048	4860	PNP	B2R8S5; D3DS00; hsa:4860; P00491; Q15160; Q5PZ03	ENSG00000198805	Neutrophil degranulation; Purine catabolism; Ribavirin ADME; Purine salvage; Defective PNP disrupts phosphorolysis of (deoxy)guanosine and (deoxy)inosine	VEGFA-VEGFR2 signaling	6	0	0.937	0.881	0.977	0.819	0.861	0.835	0.903	0.909	1.122	1.055	1.169	0.981	1.031	1.081	1.089	1.031	0.969	1.074	0.901	0.947	0.993
	FALSE	High	Master Protein	P60228	Eukaryotic translation initiation factor 3 subunit E [OS=Homo sapiens]	0	29.53	21	8	15	8	445	52.2	6.04	33.56	8				Pf01399, Pf09440	3646	EIF3E	hsa:3646; O43902; P60228; Q64058; Q64059; Q64252; Q6FG33; Q8WVK4	ENSG00000104408	L13a-mediated translational silencing of Ceruloplasmin expression; Translation initiation complex formation; Formation of a pool of free 40S subunits; Formation of the ternary complex, and subsequently, the 43S complex; Ribosomal scanning and start codon recognition; GTP hydrolysis and joining of the 60S ribosomal subunit	Translation factors; nsp1 from SARS-CoV-2 inhibits translation initiation in the host cell	8	0	0.911	1.036	1.012	0.874	1.05	0.775	1.142	1.028	1.176	1.338	1.306	1.128	1.355	1.474	1.327	0.886	1.008	0.984	0.85	1.021	1.111
	FALSE	High	Master Protein	P20618	proteasome subunit beta type-1 [OS=Homo sapiens]	0	29.466	27	7	15	7	241	26.5	8.13	30.26	7				Pf00227	5689	PSMB1	B5BU76; hsa:5689; P20618; Q9BWA8	ENSG00000008018	Cdc20:Phospho-APC/C mediated degradation of Cyclin A; MAPK6/MAPK4 signaling; The role of GTSE1 in G2/M progression after G2 checkpoint; FCERI mediated NF-kB activation; Downstream TCR signaling; Antigen processing: Ubiquitination & Proteasome degradation; Activation of NF-kappaB in B cells; Oxygen-dependent proline hydroxylation of Hypoxia-inducible Factor Alpha; ER-Phagosome pathway; Cross-prese…	Proteasome degradation; Alzheimer's disease and miRNA effects; Alzheimer's disease	62	0	0.85	0.772	1.09	0.829	0.787	0.778	0.983	0.772	1.093	0.993	1.401	1.066	1.012	1.264	0.992	1.102	1.001	1.412	1.075	1.02	1.274
	FALSE	High	Master Protein	Q02543	60S ribosomal protein L18a [OS=Homo sapiens]	0	29.438	24	4	34	4	176	20.7	10.71	74.31	4				Pf01775	6142	RPL18A	hsa:6142; Q02543	ENSG00000105640	Regulation of expression of SLITs and ROBOs; L13a-mediated translational silencing of Ceruloplasmin expression; Formation of a pool of free 40S subunits; GTP hydrolysis and joining of the 60S ribosomal subunit; Major pathway of rRNA processing in the nucleolus and cytosol; Nonsense Mediated Decay (NMD) enhanced by the Exon Junction Complex (EJC); SRP-dependent cotranslational protein targeting to…	VEGFA-VEGFR2 signaling; Cytoplasmic ribosomal proteins	15	0	0.939	0.988	0.959	0.966	0.917	0.887	1.012	1.007	1.058	1.114	1.081	1.089	1.033	1.14	1.134	0.933	0.982	0.953	0.96	0.911	1.005
	FALSE	High	Master Protein	P25685	dnaJ homolog subfamily B member 1 [OS=Homo sapiens]	0	29.379	21	6	25	6	340	38	8.63	48.79	6				Pf00226, Pf01556	3337	DNAJB1	B4DX52; hsa:3337; P25685	ENSG00000132002	MAPK6/MAPK4 signaling; HSP90 chaperone cycle for steroid hormone receptors (SHR) in the presence of ligand; Regulation of HSF1-mediated heat shock response; Attenuation phase	Nuclear receptors meta-pathway; NRF2 pathway	7	0	0.887	0.98	0.957	0.837	0.947	0.833	1.147	0.989	1.065	1.176	1.149	1.005	1.137	1.377	1.188	0.896	0.99	0.967	0.846	0.957	1.159
	FALSE	High	Master Protein	P62854	40S ribosomal protein S26 [OS=Homo sapiens]	0	29.262	21	2	38	2	115	13	11	101.29	2				Pf01283	6231	RPS26	hsa:6231; P02383; P62854; P70394; Q06722; Q3MHD8; Q6IRY4	ENSG00000197728	Major pathway of rRNA processing in the nucleolus and cytosol; L13a-mediated translational silencing of Ceruloplasmin expression; Translation initiation complex formation; Formation of a pool of free 40S subunits; Formation of the ternary complex, and subsequently, the 43S complex; Ribosomal scanning and start codon recognition; GTP hydrolysis and joining of the 60S ribosomal subunit; SARS-CoV-2 …	Cytoplasmic ribosomal proteins	19	0	1.01	0.957	1.019	0.945	0.948	1.047	1.248	1.083	0.965	0.914	0.973	0.902	0.905	1.192	1.035	0.932	0.884	0.94	0.872	0.875	1.152
	FALSE	High	Master Protein	Q9UJS0	Calcium-binding mitochondrial carrier protein Aralar2 [OS=Homo sapiens]	0	29.13	8	4	11	3	675	74.1	8.62	30.52	4				Pf00153	10165	SLC25A13	hsa:10165; O14566; O14575; Q546F9; Q9NZW1; Q9UJS0; Q9UNI7	ENSG00000004864	Mitochondrial protein import; Gluconeogenesis; Aspartate and asparagine metabolism		3	1	1.093	1.022	1.04	1.002	0.892	0.973	0.01	1.074	1.123	1.05	1.068	1.029	0.916	0.01	1.103	1.018	0.952	0.969	0.933	0.83	0.01
	FALSE	High	Master Protein	P05388	60S acidic ribosomal protein P0 [OS=Homo sapiens]	0	28.997	24	6	15	6	317	34.3	5.97	35.14	6				Pf00428, Pf00466, Pf17777	6175	RPLP0	hsa:6175; P05388; Q3B7A4; Q9BVK4	ENSG00000089157	Regulation of expression of SLITs and ROBOs; Gene and protein expression by JAK-STAT signaling after Interleukin-12 stimulation; L13a-mediated translational silencing of Ceruloplasmin expression; Formation of a pool of free 40S subunits; GTP hydrolysis and joining of the 60S ribosomal subunit; Major pathway of rRNA processing in the nucleolus and cytosol; Nonsense Mediated Decay (NMD) enhanced by…	Cytoplasmic ribosomal proteins	15	0	0.967	0.899	0.824	1.046	1.021	0.937	0.01	1.032	1.032	0.96	0.88	1.117	1.089	0.01	1.102	0.937	0.871	0.798	1.014	0.989	0.01
	FALSE	High	Master Protein	Q14157-1	Isoform 2 of Ubiquitin-associated protein 2-like [OS=Homo sapiens]	0	28.936	8	7	14	7	983	103.9	6.98	23.29	7						UBAP2L	Q14157-1				0	0	0.994	1.053	1.038	1.109	1.096	1.036	0.01	1.186	0.959	1.017	1.001	1.071	1.058	0.01	1.144	0.838	0.889	0.875	0.936	0.925	0.01
	FALSE	High	Master Protein	O15372	Eukaryotic translation initiation factor 3 subunit H [OS=Homo sapiens]	0	28.93	20	6	20	6	352	39.9	6.54	40.39	6				Pf01398, Pf19445	8667	EIF3H	hsa:8667; O15372	ENSG00000147677	L13a-mediated translational silencing of Ceruloplasmin expression; Translation initiation complex formation; Formation of a pool of free 40S subunits; Formation of the ternary complex, and subsequently, the 43S complex; Ribosomal scanning and start codon recognition; GTP hydrolysis and joining of the 60S ribosomal subunit	Translation factors; VEGFA-VEGFR2 signaling; Measles virus infection; nsp1 from SARS-CoV-2 inhibits translation initiation in the host cell	10	0	1.065	1.011	1.095	0.98	1.102	1.002	0.987	0.992	1.063	1.009	1.093	0.978	1.1	0.985	0.991	1.073	1.018	1.103	0.988	1.111	0.994
	FALSE	High	Master Protein	Q9UBB4-1	Ataxin-10 [OS=Homo sapiens]	0	28.927	19	7	12	7	475	53.5	5.25	23.37	7				Pf09759	25814	ATXN10	A6NLC4; B4DG05; hsa:25814; O14998; O15009; Q6I9X4; Q9UBB4	ENSG00000130638		Ciliopathies	1	0	1.074	1.082	0.964	0.885	1.193	1.086	0.01	1.183	0.99	0.996	0.887	0.815	1.099	0.01	1.089	0.909	0.915	0.815	0.748	1.009	0.01
	FALSE	High	Master Protein	Q14166	Tubulin--tyrosine ligase-like protein 12 [OS=Homo sapiens]	0	28.803	13	7	17	7	644	74.4	5.53	39.42	7				Pf03133	23170	TTLL12	hsa:23170; Q14166; Q20WK5; Q9UGU3	ENSG00000100304	Carboxyterminal post-translational modifications of tubulin		1	0	0.995	1.062	1.022	0.901	0.992	1.045	0.951	1.11	0.952	1.016	0.978	0.862	0.949	0.91	1.062	0.897	0.957	0.921	0.812	0.894	0.857
	FALSE	High	Master Protein	P62829	60S ribosomal protein L23 [OS=Homo sapiens]	0	28.76	55	6	26	6	140	14.9	10.51	54.94	6				Pf00238	9349	RPL23	hsa:9349; P23131; P24048; P62829; Q29246; Q3SWV7; Q6P5S1	ENSG00000125691	Regulation of expression of SLITs and ROBOs; SRP-dependent cotranslational protein targeting to membrane; L13a-mediated translational silencing of Ceruloplasmin expression; Formation of a pool of free 40S subunits; GTP hydrolysis and joining of the 60S ribosomal subunit; Major pathway of rRNA processing in the nucleolus and cytosol; Nonsense Mediated Decay (NMD) enhanced by the Exon Junction Comp…	Cytoplasmic ribosomal proteins; 17q12 copy number variation syndrome	15	0	1.029	0.89	1.006	0.947	0.921	0.93	1.369	0.937	1.107	0.957	1.082	1.018	0.99	1.472	1.008	1.098	0.949	1.073	1.01	0.982	1.46
	FALSE	High	Master Protein	P26599	Polypyrimidine tract-binding protein 1 [OS=Homo sapiens]	0	28.72	14	6	20	6	531	57.2	9.17	55.38	6				Pf00076, Pf11835, Pf13893	749887	PTBP1	A0A2J8IKP3; A0A2J8RA51; A0A6D2WFY9; A0A8I5YPF9; K7AXA8	ENSPPYG00000009289; ENSPTRG00000010165			0	0	0.978	0.974	0.973	0.955	1.033	0.874	0.984	0.971	1.118	1.114	1.112	1.092	1.181	1.126	1.11	1.007	1.003	1.002	0.984	1.064	1.014
	FALSE	High	Master Protein	Q8WUM4	Programmed cell death 6-interacting protein [OS=Homo sapiens]	0	28.695	11	8	15	8	868	96	6.52	24.6	8				Pf03097, Pf13949	10015	PDCD6IP	C5MQH7; E9PFU1; hsa:10015; Q6NUS1; Q8WUM4; Q9BX86; Q9NUN0; Q9P2H2; Q9UKL5	ENSG00000170248	Budding and maturation of HIV virion; Regulation of necroptotic cell death; Uptake and function of anthrax toxins	Inhibition of exosome biogenesis and secretion by Manumycin A in CRPC cells	5	0	1.105	1.094	1.085	1.032	1.085	0.986	1.157	1.029	1.121	1.109	1.1	1.047	1.101	1.174	1.044	1.073	1.063	1.054	1.003	1.054	1.124
	FALSE	High	Master Protein	P52789	Hexokinase-2 [OS=Homo sapiens]	0	28.676	9	7	10	7	917	102.3	6.05	24.79	7				Pf00349, Pf03727	3099	HK2	D6W5J2; hsa:3099; P52789; Q8WU87; Q9UN82	ENSG00000159399	Glycolysis	Clear cell renal cell carcinoma pathways; Glycolysis and gluconeogenesis; A network map of Macrophage-stimulating protein (MSP) signaling	4	0	1.006	0.966	0.959	0.852	0.936	0.879	0.931	0.898	1.145	1.099	1.091	0.97	1.065	1.06	1.022	1.121	1.076	1.068	0.949	1.043	1.037
	FALSE	High	Master Protein	P78344-1	Eukaryotic translation initiation factor 4 gamma 2 [OS=Homo sapiens]	0	28.663	10	9	12	9	907	102.3	7.14	20.94	9				Pf02020, Pf02847, Pf02854	1982; 286870	EIF4G2	A8R456; bta:286870; hsa:1982; O18948; O60877; P78344; P78404; Q0VH00; Q0VH01; Q2NKW9; Q49A79; Q53EU1; Q58EZ2; Q5R7J9; Q5RB54; Q8NI71; Q95L46; Q96C16	ENSG00000110321	ISG15 antiviral mechanism	VEGFA-VEGFR2 signaling; Exercise-induced circadian regulation; Acute viral myocarditis	4	0	0.992	0.963	0.985	1.062	0.975	0.93	0.99	1.047	1.067	1.036	1.059	1.141	1.049	1.064	1.126	0.947	0.92	0.941	1.014	0.931	0.945
	FALSE	High	Master Protein	Q9H078-1	Caseinolytic peptidase B protein homolog [OS=Homo sapiens]	0	28.625	10	5	12	5	707	78.7	9.01	36.59	5				Pf07724, Pf10431, Pf12796, Pf13857	81570	CLPB	A0A140VK11; B4DXJ7; B4DXP7; B4DXW4; E7EWN6; F8W7P6; hsa:81570; Q8ND11; Q9H078; Q9H8Y0	ENSG00000162129			0	0	0.943	0.982	0.91	1.181	0.992	0.912	1.038	0.992	1.035	1.077	0.999	1.296	1.088	1.139	1.088	0.951	0.99	0.918	1.191	1.001	1.047
	FALSE	High	Master Protein	Q9NZL9	Methionine adenosyltransferase 2 subunit beta [OS=Homo sapiens]	0	28.534	14	5	20	5	334	37.5	7.36	31.34	5				Pf04321	27430	MAT2B	B2R5Y6; hsa:27430; Q1WAI7; Q27J92; Q3LIE8; Q567T7; Q6NYC7; Q9BS89; Q9H3E1; Q9NZL9; Q9UJ54	ENSG00000038274	Ub-specific processing proteases; Methylation	Trans-sulfuration pathway; One-carbon metabolism; Trans-sulfuration, one-carbon metabolism and related pathways; Methionine de novo and salvage pathway; Methylation pathways	7	0	0.998	1.027	1.003	0.97	1.056	0.926	0.978	1.011	1.078	1.109	1.083	1.047	1.14	1.056	1.092	0.987	1.016	0.992	0.959	1.044	0.967
	FALSE	High	Master Protein	P50454	Serpin H1 [OS=Homo sapiens]	0	28.483	16	5	13	5	418	46.4	8.69	36.29	5				Pf00079	871	SERPINH1	B3KVJ3; hsa:871; P29043; P50454; Q5XPB4; Q6NSJ6; Q8IY96; Q9NP88	ENSG00000149257	Collagen biosynthesis and modifying enzymes	Endochondral ossification; Type I collagen synthesis in the context of osteogenesis imperfecta; Endochondral ossification with skeletal dysplasias; 15q13.3 copy number variation syndrome	5	0	1.033	1.034	0.901	0.779	1.018	0.794	0.881	0.884	1.301	1.303	1.135	0.982	1.282	1.11	1.113	1.168	1.17	1.019	0.882	1.152	0.997
	FALSE	High	Master Protein	O60749	Sorting nexin-2 [OS=Homo sapiens]	0	28.425	10	5	14	5	519	58.4	5.12	34.46	5				Pf00787, Pf03700, Pf09325	6643	SNX2	B3KN44; B4DEK4; B7Z408; hsa:6643; O43650; O60749; P82862; Q53XK8; Q597H6; Q9BTS8	ENSG00000205302	Golgi Associated Vesicle Biogenesis		1	0	1.088	0.991	1.035	1.001	1.117	0.932	1.223	1.031	1.167	1.063	1.11	1.074	1.198	1.312	1.106	1.055	0.961	1.004	0.971	1.083	1.186
	FALSE	High	Master Protein	P23588	eukaryotic translation initiation factor 4B [OS=Homo sapiens]	0	28.3	11	5	31	5	611	69.1	5.73	71.98	5				Pf00076	1975	EIF4B	B4DS13; hsa:1975; P23588; Q4G0E3; Q53HQ2; Q6GPH5; Q6IB46; Q8WYK5	ENSG00000063046	Deadenylation of mRNA; L13a-mediated translational silencing of Ceruloplasmin expression; Translation initiation complex formation; Ribosomal scanning and start codon recognition; GTP hydrolysis and joining of the 60S ribosomal subunit; mTORC1-mediated signalling	Translation factors; Focal adhesion: PI3K-Akt-mTOR-signaling pathway; PI3K-Akt signaling pathway; Translation inhibitors in chronically activated PDGFRA cells; Perturbations to host-cell autophagy, induced by SARS-CoV-2 proteins; Malignant pleural mesothelioma; Interferon type I signaling pathways	14	0	0.858	0.885	0.949	0.806	0.94	0.808	0.883	0.894	1.062	1.096	1.175	0.998	1.163	1.092	1.106	0.96	0.991	1.062	0.902	1.051	0.988
	FALSE	High	Master Protein	P35520-1	Cystathionine beta-synthase [OS=Homo sapiens]	0	28.297	9	4	13	4	551	60.5	6.65	30.63	4				Pf00291, Pf00571	102724560; 875	CBS	B2R993; D3DSK4; hsa:102724560; hsa:875; P35520; Q99425; Q9BWC5	ENSG00000160200	Metabolism of ingested SeMet, Sec, MeSec into H2Se; Cysteine formation from homocysteine	Selenium micronutrient network; Vitamin B12 metabolism; Folate-alcohol and cancer pathway hypotheses; Folate metabolism; Trans-sulfuration pathway; Trans-sulfuration, one-carbon metabolism and related pathways; Vitamin D receptor pathway; Amino acid metabolism; Methionine metabolism leading to sulfur amino acids and related disorders; Ferroptosis; Ciliary landscape	13	0	0.919	1.036	0.971	1.018	0.942	0.897	0.726	1.009	1.025	1.155	1.082	1.134	1.05	0.809	1.125	0.911	1.027	0.962	1.008	0.934	0.719
	FALSE	High	Master Protein	P61026	ras-related protein rab-10 [OS=Homo sapiens]	0	28.288	36	6	18	4	200	22.5	8.38	38.04	6				Pf00071	10890	RAB10	D6W538; hsa:10890; O88386; P61026; Q6IA52; Q9D7X6; Q9H0T3	ENSG00000084733	RAB GEFs exchange GTP for GDP on RABs; Neutrophil degranulation; RAB geranylgeranylation; Translocation of SLC2A4 (GLUT4) to the plasma membrane	Focal adhesion: PI3K-Akt-mTOR-signaling pathway	5	0	0.954	0.992	0.785	0.941	0.909	0.964	0.01	0.989	0.989	1.029	0.814	0.976	0.943	0.01	1.026	0.965	1.004	0.793	0.951	0.919	0.01
	FALSE	High	Master Protein	P22695	Cytochrome b-c1 complex subunit 2, mitochondrial [OS=Homo sapiens]	0	28.269	17	6	15	6	453	48.4	8.63	38.2	6				Pf00675, Pf05193	7385	UQCRC2	B3KSN4; hsa:7385; P22695; Q9BQ05	ENSG00000140740	Respiratory electron transport	Electron transport chain: OXPHOS system in mitochondria; Nonalcoholic fatty liver disease; Mitochondrial complex III assembly	4	0	0.8	0.92	0.747	0.797	0.826	0.747	0.752	0.645	1.071	1.232	1	1.067	1.106	1.007	0.864	1.24	1.426	1.157	1.234	1.28	1.166
	FALSE	High	Master Protein	O75390	citrate synthase, mitochondrial [OS=Homo sapiens]	0	27.977	18	7	22	7	466	51.7	8.32	30.27	7				Pf00285	1431	CS	hsa:1431; O75390; Q71UT9; Q7KZH0; Q96FZ8; Q9BWN8	ENSG00000062485	Citric acid cycle (TCA cycle); Mitochondrial protein import	TCA cycle and deficiency of pyruvate dehydrogenase complex (PDHc); Amino acid metabolism; Fluoroacetic acid toxicity; TCA cycle (aka Krebs or citric acid cycle)	6	0	1.009	0.973	1.035	0.956	1.013	0.881	1.011	0.944	1.145	1.105	1.174	1.085	1.149	1.147	1.071	1.069	1.031	1.096	1.013	1.073	1.071
	FALSE	High	Master Protein	P53041	Serine/threonine-protein phosphatase 5 [OS=Homo sapiens]	0	27.929	13	6	13	6	499	56.8	6.28	35.84	6				Pf00149, Pf00515, Pf08321	5536	PPP5C	hsa:5536; P53041; Q16722; Q53XV2	ENSG00000011485	Recruitment and ATM-mediated phosphorylation of repair and signaling proteins at DNA double strand breaks; Negative regulation of MAPK pathway; ESR-mediated signaling	MAPK signaling pathway; ATM signaling in development and disease	5	0	1.008	0.928	0.941	0.879	0.966	0.996	1.01	0.97	1.012	0.931	0.945	0.882	0.97	1.014	0.974	1.038	0.956	0.97	0.905	0.995	1.04
	FALSE	High	Master Protein	Q16181	Septin-7 [OS=Homo sapiens]	0	27.835	11	4	11	4	437	50.6	8.63	26.62	4				Pf00735	989	SEPTIN7	hsa:989; Q16181; Q52M76; Q6NX50	ENSG00000122545	MAPK6/MAPK4 signaling		1	0	1.004	1.004	0.905	0.952	1.017	0.824	1.02	0.871	1.217	1.218	1.098	1.155	1.234	1.238	1.057	1.152	1.153	1.039	1.093	1.167	1.171
	FALSE	High	Master Protein	Q9BQA1	Methylosome protein 50 [OS=Homo sapiens]	0	27.806	12	3	8	3	342	36.7	5.17	19.53	3				Pf00400	79084	WDR77	B3KMW6; B4DP38; hsa:79084; Q3LID2; Q53FU2; Q6JZZ5; Q96GK4; Q9BQA1; Q9BWY3	ENSG00000116455	RMTs methylate histone arginines; snRNP Assembly		2	0	1.142	1.153	1.089	0.986	1.037	0.957	0.917	1.022	1.193	1.205	1.138	1.031	1.084	0.959	1.068	1.117	1.128	1.065	0.965	1.015	0.897
	FALSE	High	Master Protein	Q00796	Sorbitol dehydrogenase [OS=Homo sapiens]	0	27.646	12	3	10	3	357	38.3	7.97	30.89	3				Pf00107, Pf08240	6652	SORD	B2R655; B7Z3A6; hsa:6652; J3JZZ5; Q00796; Q16682; Q9UMD6	ENSG00000140263	Formation of xylulose-5-phosphate; Fructose biosynthesis	Disorders of fructose metabolism; Polyol pathway	4	0	0.938	1.198	0.957	0.921	1.14	0.963	0.956	0.894	0.974	1.244	0.994	0.956	1.184	0.993	0.929	1.049	1.339	1.071	1.03	1.275	1.069
	FALSE	High	Master Protein	P31944	Caspase-14 [OS=Homo sapiens]	0	27.627	26	6	11	6	242	27.7	5.58	24.23	6				Pf00656	23581	CASP14	hsa:23581; O95823; P31944; Q3SYC9	ENSG00000105141	Formation of the cornified envelope	Vitamin D receptor pathway	2	0	0.999	0.771	1.183	0.901	0.663	1.141	0.586	0.802	0.876	0.676	1.037	0.79	0.581	0.513	0.703	1.246	0.962	1.474	1.123	0.827	0.73
	FALSE	High	Master Protein	Q9UBT2	SUMO-activating enzyme subunit 2 [OS=Homo sapiens]	0	27.491	13	8	15	8	640	71.2	5.29	35.09	8				Pf00899, Pf14732, Pf16195	10054	UBA2	B3KWB9; hsa:10054; O95605; Q59H87; Q6IBP6; Q9NTJ1; Q9UBT2; Q9UED2	ENSG00000126261	SUMO is conjugated to E1 (UBA2:SAE1); SUMO is transferred from E1 to E2 (UBE2I, UBC9)		2	0	1.094	1.086	1.025	1.078	1.15	1.061	1.285	1.166	1.031	1.023	0.966	1.016	1.084	1.212	1.099	0.939	0.932	0.879	0.925	0.987	1.103
	FALSE	High	Master Protein	Q13435	Splicing factor 3b subunit 2 [OS=Homo sapiens]	0	27.467	12	7	11	7	895	100.2	5.67	19.88	7				Pf02037, Pf04037, Pf04046	10992	SF3B2	A8K485; B4DT19; hsa:10992; Q13435; Q7L4T5; Q7Z627; Q969K1; Q96CM6; Q9BWD2	ENSG00000087365	mRNA Splicing - Major Pathway; mRNA Splicing - Minor Pathway	mRNA processing	3	0	0.985	0.84	1.074	1.022	1.162	1.027	0.98	1.065	0.958	0.818	1.046	0.995	1.131	0.954	1.037	0.924	0.789	1.009	0.96	1.091	0.92
	FALSE	High	Master Protein	Q8N8S7	Protein enabled homolog [OS=Homo sapiens]	0	27.456	15	7	16	7	591	66.5	6.93	32.72	7				Pf00568, Pf08776	55740	ENAH	D0PQI2; hsa:55740; Q502W5; Q5T5M7; Q5VTQ9; Q5VTR0; Q8N8S7; Q9NVF3; Q9UFB8	ENSG00000154380	Generation of second messenger molecules; Signaling by ROBO receptors	Regulation of actin cytoskeleton	3	0	1.065	1.019	1.104	0.97	1.112	1.002	0.992	0.99	1.062	1.017	1.102	0.968	1.11	0.99	0.988	1.076	1.03	1.116	0.981	1.124	1.002
	FALSE	High	Master Protein	P46783	40S ribosomal protein S10 [OS=Homo sapiens]	0	27.407	25	4	49	4	165	18.9	10.15	113.94	4				Pf03501	6204	RPS10	B2R4E3; hsa:6204; P46783; Q5TZC0	ENSG00000124614	Regulation of expression of SLITs and ROBOs; L13a-mediated translational silencing of Ceruloplasmin expression; Translation initiation complex formation; Formation of a pool of free 40S subunits; Formation of the ternary complex, and subsequently, the 43S complex; Ribosomal scanning and start codon recognition; GTP hydrolysis and joining of the 60S ribosomal subunit; Major pathway of rRNA process…	Cytoplasmic ribosomal proteins	19	0	1.078	1.086	1.052	1.009	0.999	0.989	1.222	0.943	1.09	1.098	1.064	1.02	1.01	1.236	0.954	1.143	1.151	1.116	1.07	1.059	1.296
	FALSE	High	Master Protein	O76021	Ribosomal L1 domain-containing protein 1 [OS=Homo sapiens]	0	27.237	14	6	9	6	490	54.9	10.13	23.56	6				Pf00687	26156	RSL1D1	B4DJ58; D3DUG7; hsa:26156; O76021; Q2M1T7; Q6PL22; Q8IWS7; Q8WUZ1; Q9HDA9; Q9Y3Z9	ENSG00000171490			0	0	1.088	0.997	0.924	0.948	0.923	0.821	0.01	0.981	1.326	1.215	1.127	1.155	1.125	0.01	1.196	1.109	1.016	0.942	0.966	0.94	0.01
	FALSE	High	Master Protein	P31930	Cytochrome b-c1 complex subunit 1, mitochondrial [OS=Homo sapiens]	0	27.165	16	6	14	5	480	52.6	6.37	27.65	6				Pf00675, Pf05193	7384	UQCRC1	B2R7R8; hsa:7384; P31930; Q96DD2	ENSG00000010256	Respiratory electron transport	Electron transport chain: OXPHOS system in mitochondria; Nonalcoholic fatty liver disease; Mitochondrial complex III assembly	4	1	1.019	1.035	1.003	0.912	1.069	0.844	1.036	0.98	1.208	1.227	1.188	1.081	1.266	1.227	1.162	1.04	1.056	1.023	0.93	1.09	1.057
	FALSE	High	Master Protein	Q13409-1	cytoplasmic dynein 1 intermediate chain 2 [OS=Homo sapiens]	0	27.086	11	5	9	5	638	71.4	5.2	30.3	5				Pf00400, Pf11540	100174119; 101142819; 105514532; 105548072; 1781; 695696; 737197	DYNC1I2	A0A140VKE9; A0A1D5Q9P4; A0A2J8PQV9; A0A2J8VQV7; A0A2K5J4S3; A0A2K5LFB3; A0A2K5WRP0; A0A2K5YM76; A0A2K6R407; B7ZA04; D3DPD4; D3DPD5; D3DPD6; F7F396; G3QJQ7; hsa:1781; mcf:101865173; pon:100174119; Q13409; Q32LY9; Q53S84; Q5BJF8; Q5NVM2; Q5R985; Q5RDM7; Q7Z4X1; Q96NG7; Q96S87; Q9BXZ5; Q9NT58	ENSCANG00000035147; ENSCATG00000029930; ENSG00000077380; ENSGGOG00000002696; ENSMFAG00000046037; ENSMLEG00000032461; ENSMMUG00000007301; ENSPPYG00000012930; ENSRROG00000041352	Separation of Sister Chromatids; Aggrephagy; Regulation of PLK1 Activity at G2/M Transition; MHC class II antigen presentation; Resolution of Sister Chromatid Cohesion; HSP90 chaperone cycle for steroid hormone receptors (SHR) in the presence of ligand; Recruitment of NuMA to mitotic centrosomes; RHO GTPases Activate Formins; COPI-mediated anterograde transport; COPI-independent Golgi-to-ER retro…	Ciliary landscape; Intraflagellar transport proteins binding to dynein	21	0	1.022	1.049	0.871	0.952	1.022	1.001	1.007	1.017	1.021	1.048	0.87	0.951	1.021	1.006	1.017	1.004	1.031	0.856	0.936	1.004	0.99
	FALSE	High	Master Protein	P09972	Fructose-bisphosphate aldolase C [OS=Homo sapiens]	0	26.999	16	4	24	3	364	39.4	6.87	69	4				Pf00274	230	ALDOC	B2R5R3; hsa:230; P09972; Q3SYL3; Q6FH94; Q6P0L5	ENSG00000109107	Neutrophil degranulation; Glycolysis; Gluconeogenesis	Clear cell renal cell carcinoma pathways; Glycolysis and gluconeogenesis	5	0	1.11	1.091	0.978	1.168	1.168	1.118	0.01	1.206	0.992	0.976	0.875	1.045	1.045	0.01	1.079	0.92	0.905	0.811	0.969	0.969	0.01
	FALSE	High	Master Protein	Q10713	Mitochondrial-processing peptidase subunit alpha [OS=Homo sapiens]	0	26.911	16	8	13	8	525	58.2	6.92	35.35	8				Pf00675, Pf05193	23203	PMPCA	B4DKL3; E7ET61; hsa:23203; Q10713; Q16639; Q5SXM9; Q8N513	ENSG00000165688	Mitochondrial protein import; Processing of SMDT1		2	0	1.147	1.206	1.13	1.054	1.037	1.042	1.028	1.068	1.1	1.157	1.085	1.011	0.995	0.986	1.025	1.073	1.129	1.058	0.987	0.971	0.962
	FALSE	High	Master Protein	Q9HAV4	exportin-5 [OS=Homo sapiens]	0	26.909	8	7	16	7	1204	136.2	5.8	32.63	7				Pf08389, Pf19273	57510	XPO5	hsa:57510; Q5JTE6; Q96G48; Q96HN3; Q9BWM6; Q9BZV5; Q9H9M4; Q9HAV4; Q9NT89; Q9NW39; Q9ULC9	ENSG00000124571	MicroRNA (miRNA) biogenesis	miRNA biogenesis; exRNA mechanism of action and biogenesis; Primary ovarian insufficiency	4	0	1.016	0.995	0.867	0.885	1.057	0.845	0.01	0.926	1.203	1.178	1.025	1.047	1.25	0.01	1.096	1.097	1.075	0.935	0.956	1.141	0.01
	FALSE	High	Master Protein	Q9UBF2	Coatomer subunit gamma-2 [OS=Homo sapiens]	0	26.865	8	6	8	5	871	97.6	5.81	19.81	6				Pf01602, Pf08752, Pf16381	26958	COPG2	A6NH74; hsa:26958; Q2NLA0; Q54AC3; Q8WVW8; Q9UBF2	ENSG00000158623	COPI-mediated anterograde transport; COPI-dependent Golgi-to-ER retrograde traffic		2	0	0.963	0.969	0.92	0.935	1.018	0.914	0.52	0.892	1.054	1.06	1.007	1.024	1.114	0.57	0.976	1.08	1.086	1.032	1.049	1.142	0.584
	FALSE	High	Master Protein	Q16513	Serine/threonine-protein kinase N2 [OS=Homo sapiens]	0	26.808	11	9	12	9	984	112	6.3	15.05	9				Pf00069, Pf00433, Pf02185	5586	PKN2	B4DQ21; B4DTP5; B4DVG1; D3DT24; hsa:5586; Q08AF4; Q16513; Q9H1W4	ENSG00000065243	RHO GTPases activate PKNs; RHOC GTPase cycle; RHOA GTPase cycle; RAC1 GTPase cycle; RHOB GTPase cycle	PI3K-Akt signaling pathway	6	0	1.072	1.118	0.993	0.884	0.984	1.06	1.299	0.976	1.011	1.055	0.937	0.834	0.928	1.225	0.921	1.098	1.146	1.017	0.906	1.008	1.331
	FALSE	High	Master Protein	P61313-1	60S ribosomal protein L15 [OS=Homo sapiens]	0	26.807	26	7	48	7	204	24.1	11.62	107.62	7				Pf00827	100051688; 100174774; 100356383; 100358370; 100499572; 100591364; 100620094; 100721678; 100767738; 100953714; 100967269; 101083198; 101150534; 101375049; 101609763; 101675205; 101718044; 101926126; 101972426; 102010719; 102278331; 102428359; 102497577; 102497981; 102522467; 102735894; 102756905; 102885638; 102918028; 102952701; 103127899; 103193298; 103241763; 103679744; 104654235; 104658856; 104…	LOC111155115; NR1D2; Rpl15; RPL15	A0A024R2Q4; A0A091D320; A0A096N6H6; A0A0D9RBM0; A0A1A6H9K0; A0A1D5Q276; A0A1S3APR9; A0A1S3EPR6; A0A250YC00; A0A286Y424; A0A286ZL65; A0A2J8NPH5; A0A2J8WZ55; A0A2K5JZD5; A0A2K5N4Q9; A0A2K5YHZ1; A0A2K6L5R2; A0A2K6NXX5; A0A2R8NFK7; A0A2R9ARX9; A0A2U3X0T2; A0A2U3YN15; A0A2Y9G6E2; A0A2Y9KHD6; A0A384DKD2; A0A3Q7PZ36; A0A3Q7SYP4; A0A452RKI1; A0A485MMD6; A0A4W2H1S4; A0A4X1UNF3; A0A4X2M5I8; A0A5E4ARN2; A0A…	ENSAMEG00000003497; ENSAMEG00000024645; ENSBGRG00000009680; ENSBIXG00000012476; ENSBIXG00005007092; ENSBMUG00000012295; ENSBTAG00000033080; ENSCAFG00000005764; ENSCAFG00020024742; ENSCAFG00030022972; ENSCAFG00040022162; ENSCAFG00805027583; ENSCANG00000040764; ENSCATG00000039291; ENSCCNG00000031760; ENSCGRG00001021972; ENSCJAG00000043224; ENSCLAG00000013452; ENSCPOG00000030042; ENSCSAG00000009762;…	L13a-mediated translational silencing of Ceruloplasmin expression; SRP-dependent cotranslational protein targeting to membrane; Major pathway of rRNA processing in the nucleolus and cytosol; Formation of a pool of free 40S subunits; GTP hydrolysis and joining of the 60S ribosomal subunit; Nonsense Mediated Decay (NMD) independent of the Exon Junction Complex (EJC); Nonsense Mediated Decay (NMD) e…	Cytoplasmic ribosomal proteins; Cytoplasmic ribosomal proteins	50	0	0.936	0.859	1.094	0.919	0.905	0.853	1.189	0.968	1.097	1.007	1.283	1.077	1.061	1.394	1.135	0.967	0.887	1.13	0.949	0.935	1.228
	FALSE	High	Master Protein	Q9HC35	Echinoderm microtubule-associated protein-like 4 [OS=Homo sapiens]	0	26.786	8	6	14	6	981	108.8	6.4	34.36	6				Pf00400, Pf03451, Pf07714	27436	EML4	A6H8Y6; A6P4T4; A6P4V4; B2RBK3; B2RTW7; B5MCW9; hsa:27436; Q3SWW0; Q53R29; Q53TW8; Q6PJ45; Q9HC35; Q9NV40	ENSG00000143924	EML4 and NUDC in mitotic spindle formation; ALK mutants bind TKIs; Signaling by ALK fusions and activated point mutants; Nuclear events stimulated by ALK signaling in cancer	Non-small cell lung cancer	5	0	0.989	1.296	0.995	0.943	1.035	0.889	1.286	1	1.113	1.458	1.12	1.06	1.164	1.447	1.125	0.989	1.296	0.995	0.942	1.034	1.286
	FALSE	High	Master Protein	O60610-1	Protein diaphanous homolog 1 [OS=Homo sapiens]	0	26.784	7	7	12	7	1272	141.3	5.41	27.34	7				Pf02181, Pf06346, Pf06367, Pf06371	1729	DIAPH1	A6NF18; B7ZKW2; E9PEZ2; hsa:1729; O60610; Q17RN4; Q59FH8; Q9UC76	ENSG00000131504	RHOC GTPase cycle; RHOA GTPase cycle; RHO GTPases Activate Formins; RHOB GTPase cycle; RHOD GTPase cycle; RHOF GTPase cycle; Neutrophil degranulation; ERBB2 Regulates Cell Motility	Microtubule cytoskeleton regulation; AGE/RAGE pathway; Focal adhesion; Type 2 papillary renal cell carcinoma; Regulation of actin cytoskeleton; G13 signaling pathway	14	0	0.76	0.954	0.956	0.861	0.978	0.845	1.066	0.8	0.899	1.128	1.131	1.018	1.158	1.262	0.947	0.949	1.192	1.195	1.076	1.223	1.333
	FALSE	High	Master Protein	O75223-1	gamma-glutamylcyclotransferase [OS=Homo sapiens]	0	26.776	30	4	18	4	188	21	5.14	45.08	4				Pf13772	100984104; 101138956; 463327; 79017	C7orf24; GGCT	A0A090N7V5; A0A2R9AJM3; B2RDN0; B8ZZN4; B8ZZR8; G3S7X5; ggo:101138956; H2QUD2; hsa:79017; O75223; pps:100984104; Q9BS37	ENSG00000006625; ENSGGOG00000024930; ENSPPAG00000031715; ENSPTRG00000019041	Glutathione synthesis and recycling		1	0	1.078	1.153	1.015	1.174	0.992	0.871	0.727	1.138	1.237	1.323	1.164	1.347	1.138	0.834	1.306	0.947	1.013	0.891	1.031	0.872	0.639
	FALSE	High	Master Protein	Q92973-1	transportin-1 [OS=Homo sapiens]	0	26.663	6	4	20	3	898	102.3	4.98	58.82	4				Pf03810, Pf13513	100483263; 100588952; 100970374; 101139299; 101383202; 101864861; 102967967; 104674560; 105475169; 105524147; 105551583; 105599230; 108541159; 109275023; 3842; 461817; 707195	LOC112839541; TNPO1	A0A024RAM0; A0A1D5QQ14; A0A1D5R085; A0A2I2ZPQ4; A0A2J8NNL7; A0A2J8VTH0; A0A2K5HB52; A0A2K5NYA3; A0A2K5WCI7; A0A2K5YCY1; A0A2K6E793; A0A2K6K162; A0A2K6Q291; A0A2R9CNL4; A0A2U3W5R1; A0A337S210; A0A3Q7R1A4; A0A667H6V0; A0A673VC14; A0A6D2WYC3; A0A6J1XU45; A0A6J2E5E1; A0A6P4X2B4; A0A7F8R663; A0A7N5JA56; A0A8B8SI35; A0A8C0Q764; A0A8C4MGP8; A0A8C8WKT3; A0A8C9GGU6; A0A8C9KPR0; A0A8D2CMI3; A0A8D2FUZ3; A0A…	ENSAMEG00000007147; ENSCAFG00000008081; ENSCAFG00030005058; ENSCAFG00040005837; ENSCAFG00845000423; ENSCANG00000004353; ENSCATG00000043792; ENSEASG00005018055; ENSFCAG00000013181; ENSG00000083312; ENSGGOG00000026800; ENSLCNG00005010684; ENSMFAG00000003636; ENSMLEG00000030740; ENSMMUG00000020923; ENSMNEG00000044581; ENSNLEG00000004572; ENSPLOG00000003467; ENSPPAG00000042518; ENSPPRG00000022336; EN…	Intraflagellar transport; Postmitotic nuclear pore complex (NPC) reformation; Tristetraprolin (TTP, ZFP36) binds and destabilizes mRNA	22q11.2 copy number variation syndrome	4	1	1.064	1.156	0.985	1.08	1.091	1.015	1.031	1.059	1.049	1.139	0.971	1.065	1.075	1.016	1.043	1.005	1.092	0.93	1.02	1.031	0.974
	FALSE	High	Master Protein	Q08188	Protein-glutamine gamma-glutamyltransferase E [OS=Homo sapiens]	0	26.66	15	8	13	8	693	76.6	5.86	28.22	8				Pf00868, Pf00927, Pf01841	7053	TGM3	A8K5N6; B2RCR6; D3DVX1; hsa:7053; O95933; Q08188; Q32ML9; Q32MM0	ENSG00000125780			0	0	0.815	0.894	1.092	0.955	0.767	0.962	0.745	0.898	0.847	0.929	1.135	0.993	0.797	0.774	0.933	0.907	0.996	1.216	1.064	0.854	0.83
	FALSE	High	Master Protein	O94979	Protein transport protein Sec31A [OS=Homo sapiens]	0	26.644	5	6	17	6	1220	132.9	6.89	31.96	6				Pf12931	22872	SEC31A	B4DIW6; B7ZKZ7; B7ZL00; H7C2W3; hsa:22872; O94979; Q17RR5; Q5H9P6; Q5XG74; Q659G7; Q6ZU90; Q7LCX9; Q86TJ0; Q8IZH4; Q9P048; Q9P0A6; Q9UM05; Q9UM06	ENSG00000138674	Signaling by ALK fusions and activated point mutants; MHC class II antigen presentation; COPII-mediated vesicle transport; XBP1(S) activates chaperone genes; Antigen Presentation: Folding, assembly and peptide loading of class I MHC	Sterol regulatory element-binding proteins (SREBP) signaling	6	0	1.038	0.945	0.943	0.956	1.082	0.95	1.091	0.979	1.092	0.994	0.992	1.006	1.139	1.148	1.03	1.061	0.966	0.963	0.977	1.106	1.115
	FALSE	High	Master Protein	P61204	ADP-ribosylation factor 3 [OS=Homo sapiens]	0	26.643	40	5	16	2	181	20.6	7.43	41.5	5				Pf00025	377	ARF3	A8K6G8; B7ZB63; hsa:377; P16587; P61204	ENSG00000134287	COPI-dependent Golgi-to-ER retrograde traffic; COPI-mediated anterograde transport; Synthesis of PIPs at the Golgi membrane		3	3	1.037	0.99	1.069	0.934	1.096	0.857	1.17	1.026	1.21	1.155	1.247	1.09	1.279	1.365	1.197	1.011	0.965	1.042	0.911	1.069	1.14
	FALSE	High	Master Protein	O00116	Alkyldihydroxyacetonephosphate synthase, peroxisomal [OS=Homo sapiens]	0	26.589	12	5	13	5	658	72.9	7.34	39.22	5				Pf01565, Pf02913	8540	AGPS	A5D8U9; hsa:8540; O00116; Q2TU35	ENSG00000018510	Plasmalogen biosynthesis; TYSND1 cleaves peroxisomal proteins	Triacylglyceride synthesis	4	0	0.869	0.9	0.855	0.791	0.773	0.762	0.811	0.849	1.141	1.181	1.123	1.038	1.015	1.064	1.114	1.025	1.06	1.008	0.932	0.911	0.956
	FALSE	High	Master Protein	P50502	Hsc70-interacting protein [OS=Homo sapiens]	0	26.576	17	6	22	6	369	41.3	5.27	34.46	6				Pf17830, Pf18253	6767	ST13	hsa:6767; O14999; P50502; Q2TU77	ENSG00000100380	Regulation of HSF1-mediated heat shock response		1	0	1.098	1.017	1.082	1.129	1.077	1.038	1.009	0.942	1.058	0.979	1.043	1.088	1.038	0.973	0.908	1.165	1.079	1.148	1.198	1.143	1.071
	FALSE	High	Master Protein	Q13442	28 kDa heat- and acid-stable phosphoprotein [OS=Homo sapiens]	0	26.528	27	4	13	4	181	20.6	8.87	32.64	4				Pf10252	11333	PDAP1	D6W5S5; hsa:11333; Q13442; Q92906	ENSG00000106244	Neutrophil degranulation		1	0	1.3	1.299	1.318	1.145	1.26	1.284	1.421	1.29	1.012	1.012	1.026	0.892	0.981	1.106	1.005	1.007	1.007	1.021	0.888	0.976	1.101
	FALSE	High	Master Protein	P54727	UV excision repair protein RAD23 homolog B [OS=Homo sapiens]	0	26.393	14	6	15	6	409	43.1	4.84	29.14	6				Pf00240, Pf00627, Pf09280	5887	RAD23B	B3KWK8; G5E9P0; hsa:5887; P54727; Q7Z5K8; Q8WUB0	ENSG00000119318	Josephin domain DUBs; Formation of Incision Complex in GG-NER; DNA Damage Recognition in GG-NER; N-glycan trimming in the ER and Calnexin/Calreticulin cycle	Nucleotide excision repair; DNA repair pathways, full network; Nucleotide excision repair in xeroderma pigmentosum	7	0	1.026	0.959	1.041	1.009	1.042	0.842	1.151	0.948	1.218	1.138	1.236	1.198	1.237	1.366	1.125	1.082	1.012	1.099	1.065	1.099	1.214
	FALSE	High	Master Protein	Q08945	FACT complex subunit SSRP1 [OS=Homo sapiens]	0	26.375	10	5	13	5	709	81	6.87	27.59	5				Pf00505, Pf03531, Pf08512, Pf17292	6749	SSRP1	hsa:6749; Q08945; Q5BJG8	ENSG00000149136	Regulation of TP53 Activity through Phosphorylation; Formation of RNA Pol II elongation complex ; Formation of HIV elongation complex in the absence of HIV Tat; Formation of HIV-1 elongation complex containing HIV-1 Tat; Pausing and recovery of Tat-mediated HIV elongation; Tat-mediated HIV elongation arrest and recovery; HIV elongation arrest and recovery; Pausing and recovery of HIV elongation; …		12	0	0.941	1.02	0.994	0.856	0.905	0.855	1.008	0.925	1.101	1.193	1.163	1.002	1.059	1.179	1.083	1.017	1.102	1.074	0.925	0.978	1.089
	FALSE	High	Master Protein	Q8IYB3	Serine/arginine repetitive matrix protein 1 [OS=Homo sapiens]	0	26.33	7	3	12	3	904	102.3	11.84	27.22	3				Pf01480	10250	SRRM1	hsa:10250; O60585; Q5VVN4; Q8IYB3	ENSG00000133226	Transport of Mature mRNA derived from an Intron-Containing Transcript; mRNA 3'-end processing; RNA Polymerase II Transcription Termination; mRNA Splicing - Major Pathway; RHOBTB2 GTPase cycle; RHOBTB1 GTPase cycle	mRNA processing	7	0	1.049	1.023	0.968	1.073	1.028	0.891	1.098	0.823	1.178	1.149	1.087	1.205	1.155	1.233	0.924	1.275	1.244	1.177	1.304	1.25	1.334
	FALSE	High	Master Protein	Q9UHV9	Prefoldin subunit 2 [OS=Homo sapiens]	0	26.31	20	3	10	3	154	16.6	6.58	29.12	3				Pf01920	5202	PFDN2	hsa:5202; Q9P0P7; Q9UHV9; Q9UN05	ENSG00000143256	Prefoldin mediated transfer of substrate to CCT/TriC	Cellular proteostasis	2	0	1.014	0.926	1.048	1.021	0.996	1.061	1.162	1.057	0.956	0.873	0.987	0.963	0.939	1.096	0.996	0.96	0.876	0.991	0.967	0.943	1.1
	FALSE	High	Master Protein	Q92734-1	Protein TFG [OS=Homo sapiens]	0	26.043	14	5	13	5	400	43.4	5.1	33.09	5				Pf00564	100984342; 10342; 460557	TFG	A0A2I3S5G4; A0A2J8MXU3; A0A2R9BH59; A0A6D2Y777; D3DN49; G5E9V1; hsa:10342; K0J5S8; K0J6K2; pps:100984342; ptr:460557; Q15656; Q92734; Q969I2	ENSG00000114354; ENSPPAG00000037507; ENSPTRG00000015165	Signaling by ALK fusions and activated point mutants; COPII-mediated vesicle transport		2	0	1.197	1.076	1.043	0.901	1.073	1.068	1.167	1.095	1.121	1.008	0.977	0.844	1.005	1.093	1.026	1.093	0.982	0.952	0.822	0.98	1.065
	FALSE	High	Master Protein	Q96RP9	Elongation factor G, mitochondrial [OS=Homo sapiens]	0	25.993	10	7	14	7	751	83.4	7.01	25.04	7				Pf00009, Pf00679, Pf03144, Pf03764, Pf14492	85476	GFM1	A6NCI9; B2RCB9; B3KRW1; hsa:85476; Q6GTN2; Q96RP9; Q96T39	ENSG00000168827	Mitochondrial translation elongation		1	0	0.999	1.075	0.93	0.976	0.995	0.985	0.936	1.01	1.014	1.091	0.944	0.99	1.01	0.95	1.026	0.989	1.064	0.92	0.966	0.985	0.926
	FALSE	High	Master Protein	Q16881-1	Thioredoxin reductase 1, cytoplasmic [OS=Homo sapiens]	0	25.935	8	4	12	4	649	70.9	7.39	26.27	4				Pf00462, Pf02852, Pf07992	7296	TXNRD1	B7Z1F4; B7Z3Y8; B7Z904; E9PMY9; F5H780; hsa:7296; Q16881; Q6FI31; Q6VB40; Q6VB41; Q6VB42; Q6VBP2; Q6VBP3; Q6VBP4; Q6VBP5; Q6VBP9; Q6VBQ0; Q6YNQ1; Q76P53; Q7LA96; Q8WVC8; Q99475; Q9UES8; Q9UH79	ENSG00000198431	PPARA activates gene expression; Detoxification of Reactive Oxygen Species; TP53 Regulates Metabolic Genes; Interconversion of nucleotide di- and triphosphates; NFE2L2 regulating anti-oxidant/detoxification enzymes; Metabolism of ingested H2SeO4 and H2SeO3 into H2Se; Uptake and function of diphtheria toxin; Metabolism of ingested MeSeO2H into MeSeH	Selenium micronutrient network; Selenium micronutrient network ; Selenium micronutrient network; Nuclear receptors meta-pathway; NRF2 pathway; Oxidative stress response; Ferroptosis	15	0	1.027	0.983	0.917	0.891	1.462	0.872	0.977	0.89	1.177	1.127	1.051	1.022	1.677	1.12	1.02	1.154	1.105	1.03	1.002	1.644	1.098
	FALSE	High	Master Protein	P61006	Ras-related protein Rab-8A [OS=Homo sapiens]	0	25.913	25	5	16	2	207	23.7	9.07	30.04	5				Pf00071	4218	RAB8A	B4DEK7; hsa:4218; P24407; P61006; Q6FHV5	ENSG00000167461	RAB geranylgeranylation; RAB GEFs exchange GTP for GDP on RABs; Translocation of SLC2A4 (GLUT4) to the plasma membrane; Regulation of PLK1 Activity at G2/M Transition; Anchoring of the basal body to the plasma membrane; VxPx cargo-targeting to cilium; TBC/RABGAPs	Focal adhesion: PI3K-Akt-mTOR-signaling pathway; Ciliary landscape; Joubert syndrome; 10q11.21q11.23 copy number variation syndrome	11	1	1.022	1.007	0.881	0.869	1.057	0.88	0.01	1.053	1.161	1.145	1.001	0.988	1.201	0.01	1.196	0.971	0.957	0.837	0.826	1.004	0.01
	FALSE	High	Master Protein	P30084	Enoyl-CoA hydratase, mitochondrial [OS=Homo sapiens]	0	25.886	24	6	15	6	290	31.4	8.07	27.77	6				Pf00378	1892	ECHS1	hsa:1892; O00739; P30084; Q5VWY1; Q96H54	ENSG00000127884	Branched-chain amino acid catabolism; Beta oxidation of decanoyl-CoA to octanoyl-CoA-CoA; Beta oxidation of octanoyl-CoA to hexanoyl-CoA; Beta oxidation of hexanoyl-CoA to butanoyl-CoA; Beta oxidation of butanoyl-CoA to acetyl-CoA; Beta oxidation of lauroyl-CoA to decanoyl-CoA-CoA	Fatty acid beta-oxidation; Fatty acid biosynthesis; Ciliary landscape; Tryptophan metabolism	10	0	1.009	0.903	0.899	0.962	0.937	0.818	0.817	0.879	1.234	1.104	1.1	1.177	1.146	1	1.075	1.148	1.027	1.023	1.095	1.066	0.93
	FALSE	High	Master Protein	P06744	glucose-6-phosphate isomerase [OS=Homo sapiens]	0	25.747	12	8	21	8	558	63.1	8.32	36.54	8				Pf00342	2821	GPI	B4DG39; hsa:2821; P06744; Q9BRD3; Q9BSK5; Q9UHE6	ENSG00000105220	Glycolysis; Gluconeogenesis; Neutrophil degranulation; TP53 Regulates Metabolic Genes	Cori cycle; Clear cell renal cell carcinoma pathways; Metabolic reprogramming in colon cancer; Aerobic glycolysis; N-glycan biosynthesis; Disorders of fructose metabolism; Glycolysis and gluconeogenesis	11	0	1.04	0.969	1.035	0.98	1.07	0.953	0.947	1.008	1.092	1.017	1.086	1.029	1.123	0.994	1.058	1.032	0.961	1.027	0.973	1.061	0.939
	FALSE	High	Master Protein	O76094	Signal recognition particle subunit SRP72 [OS=Homo sapiens]	0	25.721	11	6	10	6	671	74.6	9.26	21.85	6				Pf08492, Pf13181, Pf17004	6731	SRP72	G5E9Z8; hsa:6731; O76094; Q7Z3C0	ENSG00000174780	SRP-dependent cotranslational protein targeting to membrane		1	0	0.945	0.84	0.855	0.924	0.961	0.856	0.914	0.851	1.104	0.981	0.998	1.079	1.123	1.068	0.994	1.111	0.987	1.005	1.086	1.13	1.075
	FALSE	High	Master Protein	Q9Y2Z0-1	Protein SGT1 homolog [OS=Homo sapiens]	0	25.678	21	6	9	6	365	41	5.16	28.04	6				Pf04969, Pf05002	10910	SUGT1	A0A2I3S685; A0A2J8L8H3; A0A6D2XAR8; A2A303; hsa:10910; Q5JAK5; Q5TAM6; Q6VXY6; Q9Y2Z0	ENSG00000165416; ENSPTRG00000005906	The NLRP3 inflammasome; Purinergic signaling in leishmaniasis infection	Nucleotide-binding oligomerization domain (NOD) pathway	3	0	1.221	1.043	1.118	1.032	1.311	1.236	1.34	1.209	0.988	0.844	0.905	0.835	1.061	1.084	0.979	1.009	0.862	0.924	0.853	1.084	1.108
	FALSE	High	Master Protein	Q9NQ29	putative RNA-binding protein Luc7-like 1 [OS=Homo sapiens]	0	25.601	20	6	18	3	371	43.7	9.92	41.26	6				Pf03194	55692	LUC7L	B8ZZ13; hsa:55692; Q96S32; Q9NPH4; Q9NQ29	ENSG00000007392		VEGFA-VEGFR2 signaling	1	0	0.886	0.979	0.973	0.937	1.024	0.913	1.204	1.072	0.971	1.072	1.065	1.027	1.122	1.319	1.174	0.827	0.913	0.907	0.874	0.955	1.123
	FALSE	High	Master Protein	Q15459	splicing factor 3A subunit 1 [OS=Homo sapiens]	0	25.544	12	8	12	8	793	88.8	5.22	23.97	8				Pf00240, Pf01805, Pf12230	10291	SF3A1	E9PAW1; hsa:10291; Q15459	ENSG00000099995	mRNA Splicing - Major Pathway	mRNA processing	2	0	0.95	0.922	0.932	0.951	0.936	0.873	1.184	0.956	1.087	1.056	1.067	1.088	1.072	1.356	1.095	0.993	0.964	0.975	0.994	0.979	1.238
	FALSE	High	Master Protein	P62942	Peptidyl-prolyl cis-trans isomerase FKBP1A [OS=Homo sapiens]	0	25.454	26	2	7	2	108	11.9	8.16	26.15	2				Pf00254	2280	FKBP1A	D3DVW6; hsa:2280; P20071; P62942; Q4VC47; Q6FGD9; Q6LEU3; Q9H103; Q9H566	ENSG00000088832	Potential therapeutics for SARS; mTORC1-mediated signalling; SARS-CoV-1 activates/modulates innate immune responses; TGF-beta receptor signaling activates SMADs; Calcineurin activates NFAT; TGF-beta receptor signaling in EMT (epithelial to mesenchymal transition); TGFBR1 LBD Mutants in Cancer	Target of rapamycin signaling; Spinal cord injury; Head and neck squamous cell carcinoma; TGF-beta receptor signaling in skeletal dysplasias; Disturbed pathways in Duchenne Muscular Dystrophy; Calcium regulation in cardiac cells; TGF-beta receptor signaling	14	0	1.078	1.229	0.991	1.02	0.833	0.896	0.01	1.109	1.203	1.371	1.105	1.137	0.929	0.01	1.237	0.972	1.108	0.894	0.92	0.751	0.01
	FALSE	High	Master Protein	P61586	Transforming protein RhoA [OS=Homo sapiens]	0	25.432	25	3	10	1	193	21.8	6.1	21.25	3				Pf00071	387	RHOA	hsa:387; P06749; P61586; Q53HM4; Q5U024; Q9UDJ0; Q9UEJ4	ENSG00000067560	Neutrophil degranulation; RHOC GTPase cycle; RHOA GTPase cycle; G alpha (12/13) signalling events; RHO GTPases Activate Formins; EPHB-mediated forward signaling; GPVI-mediated activation cascade; PI3K/AKT activation; VEGFA-VEGFR2 Pathway; ERBB2 Regulates Cell Motility; RHO GTPases activate CIT; G beta:gamma signalling through PI3Kgamma; PCP/CE pathway; RHO GTPases Activate Rhotekin and Rhophilins…	Androgen receptor signaling pathway; Physiological and pathological hypertrophy of the heart; MicroRNAs in cardiomyocyte hypertrophy; Leptin signaling pathway; Pathogenic Escherichia coli infection; AGE/RAGE pathway; Corticotropin-releasing hormone signaling pathway; Spinal cord injury; Alpha 6 beta 4 signaling pathway; Focal adhesion; G protein signaling pathways; Wnt signaling pathway; Hypothet…	70	0	1.074	0.713	1.022	0.653	1.152	0.826	1.07	1.199	1.3	0.864	1.237	0.79	1.396	1.296	1.452	0.895	0.595	0.852	0.544	0.961	0.893
	FALSE	High	Master Protein	Q09028	Histone-binding protein RBBP4 [OS=Homo sapiens]	0	25.431	20	7	22	7	425	47.6	4.89	54.06	7				Pf00400, Pf12265	5928	RBBP4	B2R6G9; B4DRH0; D3DPQ3; hsa:5928; P31149; Q09028; Q53H02; Q96BV9	ENSG00000162521	Potential therapeutics for SARS; HCMV Early Events; Deposition of new CENPA-containing nucleosomes at the centromere; Oxidative Stress Induced Senescence; Regulation of PTEN gene transcription; Transcriptional Regulation by E2F6; HDACs deacetylate histones; Activation of anterior HOX genes in hindbrain development during early embryogenesis; PKMTs methylate histone lysines; RNA Polymerase I Trans…	Retinoblastoma gene in cancer; Interactome of polycomb repressive complex 2 (PRC2) ; Tumor suppressor activity of SMARCB1; Epithelial to mesenchymal transition in colorectal cancer; Effect of progerin on genes involved in Hutchinson-Gilford progeria syndrome; Malignant pleural mesothelioma; DYRK1A involvement regarding cell proliferation in brain development	28	0	0.954	0.995	0.969	0.862	0.866	0.91	0.802	0.881	1.049	1.094	1.066	0.948	0.952	0.882	0.969	1.083	1.129	1.1	0.978	0.982	0.91
	FALSE	High	Master Protein	P00568	Adenylate kinase isoenzyme 1 [OS=Homo sapiens]	0	25.391	36	6	10	6	194	21.6	8.63	23.6	6				Pf00406	203	AK1	hsa:203; P00568; Q9BVK9; Q9UQC7	ENSG00000106992	Interconversion of nucleotide di- and triphosphates		1	0	1.094	1.067	1.078	0.891	1.15	0.906	1.036	0.953	1.208	1.178	1.19	0.984	1.27	1.143	1.052	1.149	1.12	1.131	0.935	1.207	1.087
	FALSE	High	Master Protein	O00232-1	26s proteasome non-atpase regulatory subunit 12 [OS=Homo sapiens]	0	25.385	20	8	14	8	456	52.9	7.65	18.75	8				Pf01399, Pf18098	100584781; 101018302; 104675424; 105469034; 105517795; 105553193; 105599325; 454836; 5718; 718756	PSMD12	A0A0D9QVY1; A0A0S2Z489; A0A2I3HX67; A0A2I3MHT1; A0A2J8KKH9; A0A2J8V036; A0A2K5IAS2; A0A2K5LZ46; A0A2K5V3V8; A0A2K5Z0Z6; A0A2K6BZT2; A0A2K6RAF5; A0A6D2Y3K5; A0A8C9GT33; A0A8D2G7G3; A0A8I3B248; A6NP15; caty:105599325; csab:103243162; F6UPI2; H2NUI3; hsa:5718; K7A685; K7AJM3; mcc:718756; nle:100584781; O00232; panu:101018302; ptr:454836; Q53HA2; Q6P053; rro:104675424	ENSCANG00000030312; ENSCATG00000032968; ENSCSAG00000004164; ENSG00000197170; ENSMFAG00000032701; ENSMLEG00000034943; ENSMMUG00000002132; ENSMNEG00000032475; ENSNLEG00000001265; ENSPANG00000020562; ENSPPYG00000008565; ENSPTEG00000006784; ENSRROG00000042400; ENSTGEG00000025396	FCERI mediated NF-kB activation; Downstream TCR signaling; Antigen processing: Ubiquitination & Proteasome degradation; Activation of NF-kappaB in B cells; Oxygen-dependent proline hydroxylation of Hypoxia-inducible Factor Alpha; ER-Phagosome pathway; Cross-presentation of soluble exogenous antigens (endosomes); SCF-beta-TrCP mediated degradation of Emi1; APC/C:Cdc20 mediated degradation of Secur…	Proteasome degradation; Alzheimer's disease and miRNA effects; Parkin-ubiquitin proteasomal system pathway; Ciliary landscape; Alzheimer's disease	64	0	0.936	0.929	0.911	0.862	0.96	0.835	1.029	0.961	1.121	1.114	1.091	1.032	1.15	1.233	1.152	0.974	0.967	0.947	0.896	0.999	1.071
	FALSE	High	Master Protein	P23921	Ribonucleoside-diphosphate reductase large subunit [OS=Homo sapiens]	0	25.371	9	7	13	7	792	90	7.15	30.97	7				Pf00317, Pf02867, Pf03477	6240	RRM1	hsa:6240; P23921; Q9UNN2	ENSG00000167325	Interconversion of nucleotide di- and triphosphates	Fluoropyrimidine activity; Retinoblastoma gene in cancer; Pyrimidine metabolism	4	0	0.971	1.075	0.848	1.115	1.098	0.906	1.116	1.079	1.072	1.187	0.937	1.231	1.213	1.232	1.191	0.9	0.997	0.787	1.033	1.018	1.035
	FALSE	High	Master Protein	Q15691	Microtubule-associated protein RP/EB family member 1 [OS=Homo sapiens]	0	25.247	24	4	13	4	268	30	5.14	29.05	4				Pf00307, Pf03271	22919	MAPRE1	B2R6I7; E1P5M8; hsa:22919; Q15691; Q3KQS8	ENSG00000101367	Separation of Sister Chromatids; The role of GTSE1 in G2/M progression after G2 checkpoint; Resolution of Sister Chromatid Cohesion; Recruitment of NuMA to mitotic centrosomes; RHO GTPases Activate Formins; EML4 and NUDC in mitotic spindle formation; Regulation of PLK1 Activity at G2/M Transition; Loss of Nlp from mitotic centrosomes; Recruitment of mitotic centrosome proteins and complexes; Anch…	Microtubule cytoskeleton regulation	15	0	1.097	0.935	1.02	0.866	1.117	0.865	1.116	0.915	1.269	1.081	1.179	1.001	1.292	1.29	1.058	1.2	1.022	1.115	0.947	1.221	1.22
	FALSE	High	Master Protein	O00299	chloride intracellular channel protein 1 [OS=Homo sapiens]	0	25.182	24	4	11	4	241	26.9	5.17	28.44	4				Pf13409, Pf13410	1192	CLIC1	hsa:1192; O00299; Q15089; Q502X1	ENSG00000206394; ENSG00000213719; ENSG00000223639; ENSG00000226248; ENSG00000226417; ENSG00000226651; ENSG00000230685		VEGFA-VEGFR2 signaling	1	0	1.071	0.851	0.974	0.942	0.951	0.825	1.149	0.863	1.298	1.032	1.18	1.142	1.152	1.393	1.046	1.241	0.986	1.128	1.091	1.101	1.331
	FALSE	High	Master Protein	Q86UE4	protein LYRIC [OS=Homo sapiens]	0	25.012	10	4	7	4	582	63.8	9.32	17.64	4				Pf15686	92140	MTDH	hsa:92140; Q05DH2; Q52QU9; Q6PK07; Q86UE4; Q8TCX3	ENSG00000147649		Gastric cancer network 2; ncRNAs involved in Wnt signaling in hepatocellular carcinoma; CCL18 signaling pathway	3	0	1.048	1.06	1.048	0.916	1.019	1.05	1.232	1.028	0.998	1.009	0.998	0.872	0.97	1.173	0.979	1.02	1.031	1.02	0.891	0.991	1.199
	FALSE	High	Master Protein	Q15717	ELAV-like protein 1 [OS=Homo sapiens]	0	24.958	21	6	14	6	326	36.1	9.17	35.22	6				Pf00076	1994	ELAVL1	B4DVB8; hsa:1994; Q15717; Q53XN6; Q9BTT1	ENSG00000066044	HuR (ELAVL1) binds and stabilizes mRNA	AMP-activated protein kinase signaling; Endoderm differentiation; Pre-implantation embryo; Focal adhesion: PI3K-Akt-mTOR-signaling pathway; ncRNAs involved in Wnt signaling in hepatocellular carcinoma; Gastrin signaling pathway; IL-18 signaling pathway; NAD metabolism in oncogene-induced senescence and mitochondrial dysfunction-associated senescence; 1p36 copy number variation syndrome	10	0	1.059	0.963	0.977	0.948	0.963	0.817	0.942	0.866	1.297	1.179	1.197	1.161	1.18	1.154	1.06	1.223	1.112	1.129	1.095	1.113	1.089
	FALSE	High	Master Protein	Q9UIA9	exportin-7 [OS=Homo sapiens]	0	24.943	8	7	10	7	1087	123.8	6.32	16.89	7				Pf03810	23039	XPO7	hsa:23039; O94846; Q6PJK9; Q8NEK7; Q9UIA9	ENSG00000130227			0	0	0.889	0.98	1.01	0.865	0.955	0.964	0.943	1.042	0.922	1.016	1.047	0.897	0.99	0.978	1.081	0.853	0.94	0.969	0.83	0.916	0.905
	FALSE	High	Master Protein	P47813	Eukaryotic translation initiation factor 1A, X-chromosomal [OS=Homo sapiens]	0	24.856	27	4	23	4	144	16.5	5.24	56.34	4				Pf01176	1964	EIF1AX	B2R5U5; hsa:1964; P47813; Q0VGC2; Q5JPS5; Q5JPS6	ENSG00000173674	L13a-mediated translational silencing of Ceruloplasmin expression; Translation initiation complex formation; Formation of a pool of free 40S subunits; Formation of the ternary complex, and subsequently, the 43S complex; Ribosomal scanning and start codon recognition; GTP hydrolysis and joining of the 60S ribosomal subunit	Translation factors; nsp1 from SARS-CoV-2 inhibits translation initiation in the host cell	8	0	1.068	1.076	1.066	0.9	1.074	0.938	1.022	1.032	1.139	1.147	1.137	0.959	1.145	1.089	1.1	1.035	1.043	1.033	0.872	1.041	0.99
	FALSE	High	Master Protein	P04040	catalase [OS=Homo sapiens]	0	24.85	13	5	9	5	527	59.7	7.39	23.17	5				Pf00199, Pf06628	847	CAT	A8K6C0; B2RCZ9; D3DR07; hsa:847; P04040; Q2M1U4; Q4VXX5; Q9BWT9; Q9UC85	ENSG00000121691	Peroxisomal protein import; FOXO-mediated transcription of oxidative stress, metabolic and neuronal genes; Neutrophil degranulation; Detoxification of Reactive Oxygen Species	Selenium micronutrient network; Folate metabolism; Amyotrophic lateral sclerosis (ALS); Oxidative stress response; Tryptophan metabolism; Male infertility; Arsenic metabolism and reactive oxygen species generation; DNA damage response (only ATM dependent)	12	0	1.086	1.055	1.153	1.18	0.936	1.074	0.905	1.011	1.012	0.982	1.074	1.099	0.872	0.843	0.941	1.075	1.044	1.141	1.168	0.926	0.895
	FALSE	High	Master Protein	Q9H4B7	tubulin beta-1 chain [OS=Homo sapiens]	0	24.795	10	4	40	1	451	50.3	5.17	89.93	4				Pf00091, Pf03953	81027	TUBB1	hsa:81027; Q9H4B7	ENSG00000101162	Translocation of SLC2A4 (GLUT4) to the plasma membrane; Separation of Sister Chromatids; The role of GTSE1 in G2/M progression after G2 checkpoint; Intraflagellar transport; Recycling pathway of L1; COPI-dependent Golgi-to-ER retrograde traffic; Microtubule-dependent trafficking of connexons from Golgi to the plasma membrane; Gap junction assembly; MHC class II antigen presentation; Resolution of…	Alzheimer's disease and miRNA effects; Pathogenic Escherichia coli infection; Parkin-ubiquitin proteasomal system pathway; Alzheimer's disease	34	0	0.889	0.901	0.824	0.833	0.974	0.729	0.01	0.863	1.219	1.237	1.131	1.143	1.337	0.01	1.184	1.03	1.044	0.955	0.965	1.129	0.01
	FALSE	High	Master Protein	O75347	Tubulin-specific chaperone A [OS=Homo sapiens]	0	24.777	42	5	16	5	108	12.8	5.29	35.22	5				Pf02970	6902	TBCA	B4DT30; hsa:6902; O75347	ENSG00000171530	Post-chaperonin tubulin folding pathway	VEGFA-VEGFR2 signaling	2	0	1.216	1.044	1.025	1.171	1.11	1.013	1.378	1.036	1.2	1.031	1.012	1.156	1.096	1.361	1.023	1.173	1.007	0.989	1.13	1.071	1.33
	FALSE	High	Master Protein	O14744	Protein arginine N-methyltransferase 5 [OS=Homo sapiens]	0	24.744	12	7	19	7	637	72.6	6.29	40.23	7				Pf05185, Pf17285, Pf17286	10419	PRMT5	A8MTP3; A8MZ91; B4DX49; B4DY30; B5BU10; D3DS33; E2QRE7; hsa:10419; O14744; Q6IBR1; Q9UKH1	ENSG00000100462	snRNP Assembly; RMTs methylate histone arginines; Regulation of TP53 Activity through Methylation	Transcription co-factors SKI and SKIL protein partners; Nitric oxide metabolism in cystic fibrosis	5	0	0.985	0.981	0.932	0.988	1.023	0.901	1.096	0.989	1.093	1.089	1.035	1.096	1.135	1.216	1.097	0.996	0.993	0.943	0.999	1.035	1.108
	FALSE	High	Master Protein	P47756-2	Isoform 2 of F-actin-capping protein subunit beta [OS=Homo sapiens]	0	24.721	21	6	14	6	272	30.6	6	26.37	6				Pf01115	100134958; 100174717; 100391719; 100612860; 101328180; 102978446; 105999265; 107501791; 109274221; 109687478; 12345; 298584; 832	Capzb; CAPZB; LOC111154622	A0A1S3GLX3; A0A286ZU64; A0A2J8KEQ3; A0A2J8T2D9; A0A2U4A086; A0A2Y9ELP0; A0A2Y9GKN2; A0A2Y9K8L6; A0A2Y9LG10; A0A337SR88; A0A341BRY2; A0A384MR50; A0A3Q7N034; A0A452SVR4; A0A485N5R5; A0A5F5PR53; A0A6J2EQ97; A0A6J3B2G0; A0A6J3JNM1; A0A6P4WZH5; A0A6P5PCY5; A0A7J8F693; A0A7J8K5T1; A0A8B7URY2; A0A8B8UAM1; A0A8B8XSL8; A0A8B9WLM3; A0A8C3W4F3; A0A8C6B6B9; A0A8C9D6I9; A0A8C9DX48; A0A8D2HUK6; A0A8I3MQR3; A0A…	ENSBGRG00000004529; ENSBMSG00010001914; ENSCAFG00845003322; ENSCWAG00000006602; ENSDLEG00000005923; ENSECAG00000009145; ENSFCAG00000008775; ENSG00000077549; ENSMMNG00015007967; ENSMPUG00000016159; ENSPCTG00005017788; ENSPLOG00000013244; ENSPPRG00000024975; ENSPPYG00000001789; ENSPSNG00000001463; ENSUAMG00000028024; ENSUPAG00010013555	Factors involved in megakaryocyte development and platelet production; MHC class II antigen presentation; Sensory processing of sound by inner hair cells of the cochlea; HSP90 chaperone cycle for steroid hormone receptors (SHR) in the presence of ligand; COPI-mediated anterograde transport; COPI-independent Golgi-to-ER retrograde traffic; RHOD GTPase cycle; RHOF GTPase cycle; MHC class II antigen…	VEGFA-VEGFR2 signaling	16	0	1.053	0.961	0.947	0.936	1.08	0.965	0.875	0.964	1.091	0.996	0.981	0.97	1.119	0.907	0.999	1.092	0.997	0.982	0.971	1.121	0.908
	FALSE	High	Master Protein	O75844	caax prenyl protease 1 homolog [OS=Homo sapiens]	0	24.676	10	5	12	5	475	54.8	7.49	20.36	5				Pf01435, Pf16491	10269	ZMPSTE24	B3KQI7; D3DPU7; hsa:10269; O75844; Q8NDZ8; Q9UBQ2	ENSG00000084073		Adipogenesis; Lamin A-processing pathway; Nephrotic syndrome; Influence of laminopathies on Wnt signaling; Overlap between signal transduction pathways contributing to LMNA laminopathies; Familial partial lipodystrophy; Progeria-associated lipodystrophy	7	0	0.984	0.963	0.782	0.806	0.932	0.972	1.143	0.946	1.013	0.991	0.804	0.83	0.959	1.177	0.974	1.04	1.018	0.826	0.852	0.985	1.208
	FALSE	High	Master Protein	P52888	thimet oligopeptidase [OS=Homo sapiens]	0	24.622	9	5	7	5	689	78.8	6.05	22.03	5				Pf01432	7064	THOP1	B3KSE2; hsa:7064; P52888; Q9UCB3	ENSG00000172009	Antigen processing: Ubiquitination & Proteasome degradation		1	0	1.068	1.049	0.997	1.061	1.161	0.971	1.228	1.082	1.1	1.081	1.028	1.094	1.197	1.265	1.115	0.987	0.969	0.922	0.981	1.073	1.135
	FALSE	High	Master Protein	P61604	10 kDa heat shock protein, mitochondrial [OS=Homo sapiens]	0	24.608	55	6	31	6	102	10.9	8.92	66.56	6				Pf00166	3336	HSPE1	hsa:3336; O95421; P61604; Q04984; Q53X54; Q9UDH0	ENSG00000115541	RHOG GTPase cycle		1	0	1.11	1	1.162	1.112	1.138	0.998	1.257	0.924	1.112	1.002	1.164	1.115	1.141	1.26	0.926	1.201	1.082	1.257	1.203	1.231	1.36
	FALSE	High	Master Protein	O00267	Transcription elongation factor Spt5 [OS=Homo sapiens]	0	24.564	5	4	5	4	1087	120.9	5.06	14.51	4				Pf00467, Pf03439, Pf11942	6829	SUPT5H	hsa:6829; O00267; O43279; Q59G52; Q99639	ENSG00000196235	Formation of RNA Pol II elongation complex ; Formation of the Early Elongation Complex; Formation of HIV elongation complex in the absence of HIV Tat; Formation of the HIV-1 Early Elongation Complex; RNA Pol II CTD phosphorylation and interaction with CE during HIV infection; Formation of HIV-1 elongation complex containing HIV-1 Tat; Pausing and recovery of Tat-mediated HIV elongation; Abortive …	Initiation of transcription and translation elongation at the HIV-1 LTR; mRNA processing	20	0	0.956	0.879	0.941	0.821	1	0.896	1.013	0.958	1.067	0.981	1.05	0.916	1.117	1.131	1.07	0.997	0.917	0.982	0.856	1.044	1.057
	FALSE	High	Master Protein	P26358-2	Isoform 2 of DNA (cytosine-5)-methyltransferase 1 [OS=Homo sapiens]	0	24.477	7	11	14	11	1632	184.7	7.85	21.19	11						DNMT1	P26358-2				0	0	1.018	0.92	1.03	0.985	1.028	0.942	1.023	1.011	1.081	0.977	1.094	1.046	1.092	1.086	1.073	1.007	0.911	1.019	0.975	1.017	1.012
	FALSE	High	Master Protein	Q9NUU7	ATP-dependent RNA helicase DDX19A [OS=Homo sapiens]	0	24.404	11	5	11	2	478	53.9	6.58	19.76	5				Pf00270, Pf00271	55308	DDX19A	B2RPL0; B4DRZ7; hsa:55308; Q53FM0; Q9NUU7	ENSG00000168872			0	3	0.932	1.031	1.061	0.888	0.849	0.863	1.152	0.915	1.08	1.195	1.23	1.03	0.984	1.335	1.061	1.018	1.126	1.159	0.97	0.928	1.258
	FALSE	High	Master Protein	P46977	Dolichyl-diphosphooligosaccharide--protein glycosyltransferase subunit STT3A [OS=Homo sapiens]	0	24.393	10	7	14	7	705	80.5	8.07	28.6	7				Pf02516	3703	STT3A	B4DJ24; E9PNQ1; hsa:3703; P46977; Q86XU9; Q8TE35; Q8WUB4	ENSG00000134910	Asparagine N-linked glycosylation; Maturation of spike protein	N-glycan biosynthesis	3	0	1.04	0.954	0.824	0.97	1.071	0.933	1.341	0.946	1.114	1.022	0.882	1.039	1.148	1.436	1.013	1.1	1.009	0.871	1.026	1.133	1.418
	FALSE	High	Master Protein	Q5T749	Keratinocyte proline-rich protein [OS=Homo sapiens]	0	24.383	12	6	16	6	579	64.1	8.27	39.6	6					448834	KPRP	hsa:448834; Q5T749	ENSG00000203786			0	0	0.782	0.878	0.822	0.799	0.596	1.189	0.511	0.811	0.658	0.739	0.691	0.673	0.502	0.429	0.682	0.965	1.083	1.013	0.986	0.735	0.629
	FALSE	High	Master Protein	P00387	NADH-cytochrome b5 reductase 3 [OS=Homo sapiens]	0	24.359	23	5	11	5	301	34.2	7.59	28.58	5				Pf00175, Pf00970	1727	CYB5R3	B1AHF2; B7Z7L3; hsa:1727; O75675; P00387; Q8TDL8; Q8WTS8; Q9UEN4; Q9UEN5; Q9UL55; Q9UL56	ENSG00000100243	Phase I - Functionalization of compounds; Neutrophil degranulation; Vitamin C (ascorbate) metabolism	Oxidation by cytochrome P450	4	0	0.929	1.001	0.939	1.005	0.961	0.917	1.032	0.923	1.013	1.092	1.024	1.096	1.048	1.126	1.007	1.006	1.084	1.017	1.088	1.041	1.118
	FALSE	High	Master Protein	Q14103-3	Isoform 3 of Heterogeneous nuclear ribonucleoprotein D0 [OS=Homo sapiens]	0	24.236	22	5	9	1	306	32.8	8.16	18.59	5						HNRNPD	Q14103-3				0	0	0.902	0.891	0.958	0.771	0.951	0.992	0.807	0.498	0.909	0.898	0.966	0.777	0.958	0.813	0.501	1.813	1.791	1.926	1.55	1.91	1.621
	FALSE	High	Master Protein	Q86UP2-1	Kinectin [OS=Homo sapiens]	0	24.161	5	6	11	6	1357	156.2	5.64	23.45	6				Pf05104	3895	KTN1	A0A024R663; B4DZ88; hsa:3895; Q13999; Q14707; Q15387; Q17RZ5; Q5GGW3; Q86UP2; Q86W57	ENSG00000126777	Regulation of Insulin-like Growth Factor (IGF) transport and uptake by Insulin-like Growth Factor Binding Proteins (IGFBPs); Post-translational protein phosphorylation; RHOA GTPase cycle; CDC42 GTPase cycle; RAC1 GTPase cycle; RND2 GTPase cycle; RHOG GTPase cycle; RND3 GTPase cycle; RHO GTPases activate KTN1	Glucocorticoid receptor pathway; Nuclear receptors meta-pathway	11	0	1.053	1.045	1.096	1.008	0.985	1.071	0.997	1.214	0.984	0.976	1.023	0.941	0.919	0.931	1.133	0.868	0.861	0.903	0.83	0.811	0.821
	FALSE	High	Master Protein	Q8TCS8	Polyribonucleotide nucleotidyltransferase 1, mitochondrial [OS=Homo sapiens]	0	24.125	10	7	13	7	783	85.9	7.77	31.49	7				Pf00013, Pf01138, Pf03725, Pf03726	87178	PNPT1	hsa:87178; Q53SU0; Q68CN1; Q7Z7D1; Q8IWX1; Q8TCS8; Q96T05; Q9BRU3; Q9BVX0	ENSG00000138035		Pyrimidine metabolism; miRNA degrading enzymes	2	0	1.13	1.176	1.04	1.123	1.178	1.037	1.136	1.027	1.09	1.134	1.003	1.083	1.136	1.096	0.99	1.101	1.145	1.012	1.094	1.147	1.107
	FALSE	High	Master Protein	P67775	Serine/threonine-protein phosphatase 2A catalytic subunit alpha isoform [OS=Homo sapiens]	0	24.115	20	5	17	5	309	35.6	5.54	28.02	5				Pf00149	5515	PPP2CA	hsa:5515; P05323; P13197; P67775	ENSG00000113575	DARPP-32 events; Nonsense Mediated Decay (NMD) enhanced by the Exon Junction Complex (EJC); Separation of Sister Chromatids; Resolution of Sister Chromatid Cohesion; RHO GTPases Activate Formins; EML4 and NUDC in mitotic spindle formation; Amplification of signal from unattached kinetochores via a MAD2 inhibitory signal; Regulation of TP53 Degradation; PI5P, PP2A and IER3 Regulate PI3K/AKT Signal…	Sphingolipid pathway; TNF-alpha signaling pathway; Brain-derived neurotrophic factor (BDNF) signaling pathway; Dopamine metabolism; Mesodermal commitment pathway; Mesodermal commitment pathway; Physico-chemical features and toxicity-associated pathways; VEGFA-VEGFR2 signaling; Focal adhesion: PI3K-Akt-mTOR-signaling pathway; Wnt signaling pathway and pluripotency; PI3K-Akt signaling pathway; Canc…	52	0	1.103	1.063	1.03	0.955	1.096	0.967	1.066	0.973	1.141	1.099	1.065	0.988	1.134	1.103	1.007	1.133	1.092	1.058	0.982	1.127	1.096
	FALSE	High	Master Protein	Q9HB71	Calcyclin-binding protein [OS=Homo sapiens]	0	23.963	17	5	31	5	228	26.2	8.25	79.33	5				Pf04969, Pf05002, Pf09032	27101	CACYBP	B2ZWH2; B3KSF1; hsa:27101; O60666; Q5R370; Q5R371; Q9HB71	ENSG00000116161		Gastric cancer network 2	1	0	1.023	0.968	0.821	0.932	1.859	0.585	1.005	0.607	1.748	1.655	1.402	1.594	3.177	1.717	1.037	1.687	1.597	1.353	1.537	3.064	1.656
	FALSE	High	Master Protein	P13861	cAMP-dependent protein kinase type II-alpha regulatory subunit [OS=Homo sapiens]	0	23.919	20	6	11	6	404	45.5	5.07	28.28	6				Pf00027, Pf02197	5576	PRKAR2A	hsa:5576; P13861; Q16823; Q9BUB1	ENSG00000114302	Factors involved in megakaryocyte development and platelet production; GPER1 signaling; FCGR3A-mediated IL10 synthesis; ADORA2B mediated anti-inflammatory cytokines production; Glucagon-like Peptide-1 (GLP1) regulates insulin secretion; Vasopressin regulates renal water homeostasis via Aquaporins; PKA activation; PKA activation in glucagon signalling; Hedgehog 'off' state; DARPP-32 events; CREB1 …	Myometrial relaxation and contraction pathways; G protein signaling pathways; Lipid metabolism pathway; Hippo signaling regulation pathways; Hippo-Merlin signaling dysregulation; GDNF signaling; Calcium regulation in cardiac cells; Sudden infant death syndrome (SIDS) susceptibility pathways	20	0	1.034	1.291	1.14	0.673	0.8	1.05	0.01	1.026	0.985	1.229	1.086	0.641	0.762	0.01	0.977	1.008	1.259	1.112	0.656	0.78	0.01
	FALSE	High	Master Protein	Q8TEQ6	gem-associated protein 5 [OS=Homo sapiens]	0	23.905	5	5	5	5	1508	168.5	6.62	12.96	5				Pf00400, Pf12894	25929	GEMIN5	hsa:25929; Q14CV0; Q8TEQ6; Q8WWV4; Q969W4; Q9H9K3; Q9UFI5	ENSG00000082516	snRNP Assembly; SARS-CoV-2 modulates host translation machinery		2	0	0.993	1.062	0.991	1.083	1.421	0.809	0.01	0.965	1.228	1.313	1.225	1.338	1.757	0.01	1.192	1.03	1.101	1.027	1.122	1.473	0.01
	FALSE	High	Master Protein	O95793	double-stranded RNA-binding protein Staufen homolog 1 [OS=Homo sapiens]	0	23.812	12	6	11	6	577	63.1	9.44	21.93	6				Pf00035, Pf16482	6780	STAU1	A8K9Z4; E1P5Y1; E1P608; hsa:6780; O95793; Q5JW29; Q6GTM4; Q9H5B4; Q9H5B5; Q9Y3Q2	ENSG00000124214			0	0	0.871	0.916	0.774	0.771	0.86	0.821	1.032	0.828	1.061	1.117	0.943	0.94	1.048	1.258	1.009	1.052	1.107	0.934	0.931	1.039	1.247
	FALSE	High	Master Protein	Q9UGP8	Translocation protein SEC63 homolog [OS=Homo sapiens]	0	23.753	9	3	6	3	760	87.9	5.31	14.51	3				Pf00226, Pf02889	11231	SEC63	hsa:11231; O95380; Q5THN4; Q86VS9; Q8IWL0; Q9NTE0; Q9UGP8	ENSG00000025796			0	0
	FALSE	High	Master Protein	P21281	V-type proton ATPase subunit B, brain isoform [OS=Homo sapiens]	0	23.69	15	6	13	6	511	56.5	5.81	23.39	6				Pf00006, Pf02874	526	ATP6V1B2	B2R5Z3; D3DSQ5; hsa:526; P21281; Q14544; Q15859; Q96IR0	ENSG00000147416	Amino acids regulate mTORC1; ROS and RNS production in phagocytes; Insulin receptor recycling; Transferrin endocytosis and recycling; Ion channel transport		5	0	1.067	0.961	1.023	0.983	1.053	1.02	1.199	0.969	1.047	0.943	1.003	0.964	1.033	1.175	0.95	1.102	0.992	1.056	1.015	1.087	1.237
	FALSE	High	Master Protein	O14776-1	Transcription elongation regulator 1 [OS=Homo sapiens]	0	23.688	7	9	19	9	1098	123.8	8.65	34.73	9				Pf00397, Pf01846	101133410; 10915	TCERG1	A0A2I3RJ71; G3QLC8; hsa:10915; O14776; Q2NKN2; Q59EA1	ENSG00000113649; ENSGGOG00000003329; ENSPTRG00000017375	mRNA Splicing - Major Pathway		1	0	0.982	0.936	0.961	0.899	0.899	0.866	0.874	0.933	1.135	1.082	1.111	1.038	1.039	1.01	1.078	1.053	1.003	1.031	0.963	0.964	0.937
	FALSE	High	Master Protein	O43615	Mitochondrial import inner membrane translocase subunit TIM44 [OS=Homo sapiens]	0	23.654	16	7	10	7	452	51.3	8.32	15.65	7				Pf04280	10469	TIMM44	A8K0R9; D6W664; hsa:10469; O43615; Q8N193	ENSG00000104980	Mitochondrial protein import		1	0	0.997	0.971	1.001	0.96	1.096	0.935	0.839	0.973	1.066	1.038	1.071	1.027	1.171	0.897	1.04	1.024	0.997	1.029	0.987	1.126	0.862
	FALSE	High	Master Protein	P46777	60S ribosomal protein L5 [OS=Homo sapiens]	0	23.628	30	7	26	7	297	34.3	9.72	54.96	7				Pf14204, Pf17144	6125	RPL5	hsa:6125; P46777; Q32LZ3; Q53HH6; Q9H3F4	ENSG00000122406	Regulation of expression of SLITs and ROBOs; L13a-mediated translational silencing of Ceruloplasmin expression; Formation of a pool of free 40S subunits; GTP hydrolysis and joining of the 60S ribosomal subunit; Major pathway of rRNA processing in the nucleolus and cytosol; Nonsense Mediated Decay (NMD) enhanced by the Exon Junction Complex (EJC); SRP-dependent cotranslational protein targeting to…	VEGFA-VEGFR2 signaling; Cytoplasmic ribosomal proteins	15	0	1.007	1.004	0.95	1.056	1.022	0.885	1.232	1.061	1.138	1.135	1.074	1.194	1.155	1.393	1.199	0.95	0.947	0.896	0.996	0.964	1.162
	FALSE	High	Master Protein	P38117	electron transfer flavoprotein subunit beta [OS=Homo sapiens]	0	23.595	24	6	15	6	255	27.8	8.1	31.11	6				Pf01012	2109	ETFB	A8K766; B3KNY2; hsa:2109; P38117; Q6IBH7; Q71RF6; Q9Y3S7	ENSG00000105379	Respiratory electron transport; Protein methylation		2	0	1.154	1.079	1.032	0.928	1.072	0.988	1.109	0.998	1.168	1.093	1.045	0.94	1.085	1.123	1.01	1.157	1.082	1.035	0.93	1.074	1.112
	FALSE	High	Master Protein	Q9Y6E2	Basic leucine zipper and W2 domain-containing protein 2 [OS=Homo sapiens]	0	23.593	15	5	8	5	419	48.1	6.68	20.93	5				Pf02020	28969	BZW2	A4D123; hsa:28969; Q3B779; Q96JW5; Q9H3F7; Q9Y6E2	ENSG00000136261			0	0	1.109	1.27	1.16	1.032	1.007	0.919	0.95	1.094	1.206	1.381	1.262	1.122	1.096	1.034	1.19	1.014	1.161	1.061	0.943	0.921	0.869
	FALSE	High	Master Protein	P16949-1	Stathmin [OS=Homo sapiens]	0	23.571	34	5	15	5	149	17.3	5.97	31.71	5				Pf00836	100057411; 100401759; 100435715; 100481903; 100596339; 100966404; 100982926; 101053762; 101082582; 101113917; 101146904; 101337226; 101348598; 101380354; 101866525; 102173139; 102430156; 102522326; 102543909; 102955417; 102982651; 103006010; 103069000; 103113077; 103666526; 104981137; 105100671; 105494483; 105540867; 105594952; 105708473; 105863430; 107502537; 108518022; 109274348; 109573611; 392…	LOC101348598; Stathmin; STMN1	A0A0D9S860; A0A1D5RIA2; A0A1S2ZPN4; A0A2F0AVY6; A0A2J8JNJ4; A0A2K5DVU8; A0A2K5KW10; A0A2K5QXN1; A0A2K5ZG81; A0A2K6E7E1; A0A2K6L553; A0A2K6NKF9; A0A2K6U086; A0A2R9BTL6; A0A2U3V5E1; A0A2U3ZA40; A0A2Y9DM33; A0A2Y9FHB4; A0A2Y9LL44; A0A340XIU0; A0A341D956; A0A383ZUZ8; A0A384CD64; A0A3Q7MZ01; A0A3Q7UAG8; A0A452FTR2; A0A452SM96; A0A485NTZ0; A0A4W2D8S3; A0A5J5MK05; A0A5N3WXI8; A0A5N4DD87; A0A667H5Y0; A0A…	ENSAMEG00000010298; ENSANAG00000030242; ENSBGRG00000008727; ENSBIXG00000025259; ENSBTAG00000013761; ENSCAFG00000029191; ENSCAFG00020021191; ENSCAFG00030016274; ENSCAFG00845013518; ENSCATG00000016402; ENSCCAG00000028161; ENSCHIG00000023552; ENSCJAG00000009462; ENSCSAG00000000960; ENSCWAG00000006366; ENSEASG00005004159; ENSFCAG00000040721; ENSG00000117632; ENSGGOG00000026648; ENSLCNG00005009740; EN…	Nuclear signaling by ERBB4	MAPK signaling pathway; Microtubule cytoskeleton regulation; Retinoblastoma gene in cancer; RAC1/PAK1/p38/MMP2 pathway; MAPK signaling pathway; EGF/EGFR signaling pathway; IL-18 signaling pathway; MAPK signaling pathway; MAPK signaling pathway	10	0	1.017	0.893	1.084	1.08	1.066	1.047	1.103	0.959	0.972	0.853	1.036	1.032	1.019	1.054	0.917	1.06	0.931	1.13	1.125	1.111	1.15
	FALSE	High	Master Protein	P27635	60S ribosomal protein L10 [OS=Homo sapiens]	0	23.569	31	5	24	5	214	24.6	10.08	48.9	5				Pf00252	100137264; 100146244; 100172946; 100415355; 100468790; 100724614; 100982236; 101083663; 101136536; 101344695; 101444008; 101539056; 101690567; 101867181; 101975002; 102028809; 102257301; 102442647; 102878669; 102890423; 102923570; 102957760; 103127392; 103211225; 103250904; 103731218; 104667036; 104872587; 105294701; 105302495; 105467951; 105521640; 105579731; 105727260; 105824536; 105867804; 106…	LOC100768740; LOC101344695; LOC105294701; LOC112632580; Rpl10; RPL10	A0A091D943; A0A1S3APJ4; A0A1S3GPT7; A0A1U7SU42; A0A250YCK6; A0A286XQR8; A0A2I3FV08; A0A2J8IN69; A0A2J8RLU6; A0A2K5EV78; A0A2K5ILK8; A0A2K5LLF2; A0A2K5QER4; A0A2K5U275; A0A2K6D043; A0A2K6GRP4; A0A2K6MTH0; A0A2K6NK39; A0A2R9B361; A0A2Y9G5G6; A0A384DKX1; A0A3Q0CF07; A0A3Q7NJC4; A0A452S2Z9; A0A485PEW4; A0A667IJV2; A0A673U4F8; A0A6D2WIN2; A0A6D2XTB8; A0A6I9ME29; A0A6J0A9X4; A0A6J2E7G1; A0A6J3GU06; A0A…	ENSAMEG00000000227; ENSANAG00000036053; ENSCAFG00020009114; ENSCAFG00030015144; ENSCAFG00040021422; ENSCAFG00845028627; ENSCANG00000032226; ENSCATG00000030970; ENSCCAG00000024992; ENSCGRG00001008387; ENSCJAG00000011822; ENSCLAG00000003108; ENSCPOG00000002355; ENSECAG00000017154; ENSFCAG00000011395; ENSGGOG00000000131; ENSLCNG00005021252; ENSMFAG00000040824; ENSMLUG00000014337; ENSMMMG00000014279;…	Nonsense Mediated Decay (NMD) independent of the Exon Junction Complex (EJC); Nonsense Mediated Decay (NMD) enhanced by the Exon Junction Complex (EJC); L13a-mediated translational silencing of Ceruloplasmin expression; Formation of a pool of free 40S subunits; GTP hydrolysis and joining of the 60S ribosomal subunit; SRP-dependent cotranslational protein targeting to membrane; Major pathway of rR…	Cytoplasmic ribosomal proteins	15	0	1	1.078	1.06	0.978	0.981	0.958	1.246	1.008	1.043	1.124	1.106	1.021	1.024	1.3	1.052	0.992	1.069	1.051	0.97	0.973	1.236
	FALSE	High	Master Protein	P10155-1	60 kDa SS-A/Ro ribonucleoprotein [OS=Homo sapiens]	0	23.565	12	7	13	7	538	60.6	8.03	26.79	7				Pf05731	101127798; 6738	RO60; TROVE2	A0A024R983; A0A2I2Y4R5; B2RBB9; ggo:101127798; hsa:6738; P10155; Q5LJ98; Q5LJ99; Q5LJA0; Q86WL3; Q86WL4; Q92787; Q9H1W6	ENSG00000116747; ENSGGOG00000034815			0	0	1.058	1.039	1.015	1.043	1.068	0.901	0.88	1.005	1.174	1.153	1.126	1.157	1.185	0.977	1.116	1.052	1.033	1.009	1.037	1.062	0.875
	FALSE	High	Master Protein	Q06203	amidophosphoribosyltransferase [OS=Homo sapiens]	0	23.543	11	5	16	5	517	57.4	6.76	36.41	5				Pf00156, Pf13522	5471	PPAT	hsa:5471; Q06203	ENSG00000128059	Purine ribonucleoside monophosphate biosynthesis	Fluoropyrimidine activity; Metabolic reprogramming in colon cancer	3	0	0.93	0.804	0.987	0.867	0.912	0.85	0.814	0.898	1.094	0.945	1.161	1.02	1.072	0.958	1.056	1.036	0.895	1.1	0.966	1.015	0.907
	FALSE	High	Master Protein	O00425	Insulin-like growth factor 2 mRNA-binding protein 3 [OS=Homo sapiens]	0	23.539	12	5	12	4	579	63.7	8.87	22.86	5				Pf00013, Pf00076	10643	IGF2BP3	A0A4Z5; hsa:10643; O00425; Q63HM0; Q6MZZ2; Q86VB1	ENSG00000136231	Insulin-like Growth Factor-2 mRNA Binding Proteins (IGF2BPs/IMPs/VICKZs) bind RNA		1	0
	FALSE	High	Master Protein	Q08170	Serine/arginine-rich splicing factor 4 [OS=Homo sapiens]	0	23.512	7	3	12	1	494	56.6	11.52	26.83	3				Pf00076	6429	SRSF4	hsa:6429; Q08170; Q5VXP1; Q9BUA4; Q9UEB5	ENSG00000116350	mRNA Splicing - Major Pathway; Transport of Mature mRNA derived from an Intron-Containing Transcript; mRNA 3'-end processing; RNA Polymerase II Transcription Termination	mRNA processing	6	0	1.057	1.108	1.055	0.886	1.198	0.859	0.01	0.974	1.23	1.29	1.228	1.031	1.394	0.01	1.134	1.084	1.137	1.082	0.909	1.229	0.01
	FALSE	High	Master Protein	Q9NRR5-1	Ubiquilin-4 [OS=Homo sapiens]	0	23.429	10	3	11	2	601	63.8	5.22	27.59	3				Pf00240, Pf00627	56893	UBQLN4	A6ND44; B2RAY7; hsa:56893; Q5VYA0; Q5VYA1; Q9BR98; Q9NRR5; Q9UHX4	ENSG00000160803			0	0	1.075	1.07	1.045	0.946	0.908	0.936	1.153	0.955	1.149	1.144	1.117	1.011	0.97	1.233	1.021	1.126	1.12	1.094	0.99	0.95	1.207
	FALSE	High	Master Protein	P84103	Serine/arginine-rich splicing factor 3 [OS=Homo sapiens]	0	23.376	35	6	24	5	164	19.3	11.65	52.45	6				Pf00076	6428	SRSF3	B4E241; hsa:6428; O08831; P23152; P84103; Q5R3K0	ENSG00000112081	mRNA Splicing - Major Pathway; Transport of Mature mRNA derived from an Intron-Containing Transcript; mRNA 3'-end processing; RNA Polymerase II Transcription Termination	mRNA processing	6	1	1.084	1.11	1.124	0.998	1.09	0.876	1.241	0.927	1.237	1.267	1.283	1.138	1.244	1.417	1.057	1.17	1.198	1.213	1.077	1.176	1.34
[truncated: 1,020 more rows]
[truncated: 233 more columns]
