# Supplementary material for: Time-Resolved Analysis of Protein–Protein Ensembles Using a Destabilizing Domain to Map Dynamic Interactions of SARS-CoV‑2 nsp15
Source: ACS Chem Biol. 2025 Sep 1;20(9):2229–42. doi: 10.1021/acschembio.5c00377 (PMC12455562; doi:10.1021/acschembio.5c00377)
Supplement: Supplementary file 3 [file cb5c00377_si_003.xlsx]

## Sheet: 3
	Peptide level mass spectrometry data for SARS-CoV-2 nsp15 TRAPPED from Proteome Discoverer (Thermo), 8 replicates
	Checked	Protein FDR Confidence: Combined	Master	Accession	Description	Exp. q-value: Combined	Sum PEP Score	Coverage [%]	# Peptides	# PSMs	# Unique Peptides	# AAs	MW [kDa]	calc. pI	Score Sequest HT: Sequest HT	# Peptides (by Search Engine): Sequest HT	Biological Process	Cellular Component	Molecular Function	Pfam IDs	Entrez Gene ID	Gene Symbol	Gene ID	Ensembl Gene ID	Reactome Pathways	WikiPathways	# Protein Pathway Groups	# Razor Peptides	Abundance Ratio: (0_5Hr) / (0_0Hr)	Abundance Ratio: (1_0Hr) / (0_0Hr)	Abundance Ratio: (1_5Hr) / (0_0Hr)	Abundance Ratio: (2_0Hr) / (0_0Hr)	Abundance Ratio: (continuous) / (0_0Hr)	Abundance Ratio: (DMSO) / (0_0Hr)	Abundance Ratio: (Dropped) / (0_0Hr)	Abundance Ratio: (TMP) / (0_0Hr)	Abundance Ratio: (0_5Hr) / (DMSO)	Abundance Ratio: (1_0Hr) / (DMSO)	Abundance Ratio: (1_5Hr) / (DMSO)	Abundance Ratio: (2_0Hr) / (DMSO)	Abundance Ratio: (continuous) / (DMSO)	Abundance Ratio: (Dropped) / (DMSO)	Abundance Ratio: (TMP) / (DMSO)	Abundance Ratio: (0_5Hr) / (TMP)	Abundance Ratio: (1_0Hr) / (TMP)	Abundance Ratio: (1_5Hr) / (TMP)	Abundance Ratio: (2_0Hr) / (TMP)	Abundance Ratio: (continuous) / (TMP)	Abundance Ratio: (Dropped) / (TMP)
	FALSE	High	Master Protein	P13645	Keratin, type I cytoskeletal 10 [OS=Homo sapiens]	0	550.61	61	29	902	23	584	58.8	5.21	2971.89	29				Pf00038	3858	KRT10	hsa:3858; P13645; Q14664; Q8N175	ENSG00000186395	Formation of the cornified envelope		2	4	1.089	1.368	1.283	0.995	0.881	1.414	0.742	1.027	0.77	0.967	0.907	0.704	0.623	0.524	0.726	1.06	1.332	1.249	0.969	0.858	0.722
		Checked	Confidence	Annotated Sequence	Modifications	Qvality PEP	Qvality q-value	# Protein Groups	# Proteins	# PSMs	Master Protein Accessions	Positions in Master Proteins	Modifications in Master Proteins	# Missed Cleavages	Theo. MH+ [Da]	Abundance Ratio: (0_5Hr) / (0_0Hr)	Abundance Ratio: (1_0Hr) / (0_0Hr)	Abundance Ratio: (1_5Hr) / (0_0Hr)	Abundance Ratio: (2_0Hr) / (0_0Hr)	Abundance Ratio: (continuous) / (0_0Hr)	Abundance Ratio: (DMSO) / (0_0Hr)	Abundance Ratio: (Dropped) / (0_0Hr)	Abundance Ratio: (TMP) / (0_0Hr)	Abundance Ratio: (0_5Hr) / (DMSO)	Abundance Ratio: (1_0Hr) / (DMSO)	Abundance Ratio: (1_5Hr) / (DMSO)	Abundance Ratio: (2_0Hr) / (DMSO)	Abundance Ratio: (continuous) / (DMSO)	Abundance Ratio: (Dropped) / (DMSO)	Abundance Ratio: (TMP) / (DMSO)	Abundance Ratio: (0_5Hr) / (TMP)	Abundance Ratio: (1_0Hr) / (TMP)	Abundance Ratio: (1_5Hr) / (TMP)	Abundance Ratio: (2_0Hr) / (TMP)	Abundance Ratio: (continuous) / (TMP)	Abundance Ratio: (Dropped) / (TMP)	Abundance Ratio Adj. P-Value: (0_5Hr) / (0_0Hr)	Abundance Ratio Adj. P-Value: (1_0Hr) / (0_0Hr)	Abundance Ratio Adj. P-Value: (1_5Hr) / (0_0Hr)	Abundance Ratio Adj. P-Value: (2_0Hr) / (0_0Hr)	Abundance Ratio Adj. P-Value: (continuous) / (0_0Hr)	Abundance Ratio Adj. P-Value: (DMSO) / (0_0Hr)	Abundance Ratio Adj. P-Value: (Dropped) / (0_0Hr)	Abundance Ratio Adj. P-Value: (TMP) / (0_0Hr)	Abundance Ratio Adj. P-Value: (0_5Hr) / (DMSO)	Abundance Ratio Adj. P-Value: (1_0Hr) / (DMSO)	Abundance Ratio Adj. P-Value: (1_5Hr) / (DMSO)	Abundance Ratio Adj. P-Value: (2_0Hr) / (DMSO)	Abundance Ratio Adj. P-Value: (continuous) / (DMSO)
		FALSE	High	[K].ELTTEIDNNIEQISSYK.[S]	1xTMTpro [K17]; 1xTMTpro [N-Term]	4.31342e-07	0.000302393	1	1	104	P13645	P13645 [346-362]		0	2605.39	1.068	1.274	1.319	0.916	0.809	1.28	0.725	0.924	0.834	0.995	1.031	0.716	0.632	0.566	0.722	1.156	1.379	1.428	0.992	0.876	0.785	0.959689	0.103085	0.178041	0.998197	0.418539	0.321276	0.0432919	0.98049	0.708401	0.998114	0.999985	0.173867	0.00279021
		FALSE	High	[R].GSSGGGCFGGSSGGYGGLGGFGGGSFR.[G]	1xCarbamidomethyl [C7]; 1xTMTpro [N-Term]	9.65876e-11	0.000302393	1	1	4	P13645	P13645 [60-86]		0	2647.19	4.409	4.851	1.277	2.136	1.646	8.285	0.01	5.277	0.532	0.586	0.154	0.258	0.199	0.01	0.637	0.836	0.919	0.242	0.405	0.312	0.01	1.95641e-15	2.24412e-15	0.34673	4.1728e-07	0.000314165	2.11944e-15	1.95942e-17	1.6234e-15	0.00242314	0.00890682	1.81667e-15	3.46818e-15	1.25082e-15
		FALSE	High	[K].GSLGGGFSSGGFSGGSFSR.[G]	1xTMTpro [N-Term]	7.57162e-09	0.000302393	1	1	38	P13645	P13645 [41-59]		0	2011.98	1.245	1.577	1.256	1.16	1.149	1.512	0.641	1.264	0.823	1.043	0.831	0.767	0.76	0.424	0.836	0.985	1.247	0.994	0.918	0.909	0.507	0.175604	8.40754e-05	0.327821	0.897847	0.892895	0.0275919	0.00490849	0.340157	0.589964	0.998114	0.834454	0.392494	0.131547
		FALSE	High	[R].YCVQLSQIQAQISALEEQLQQIR.[A]	1xCarbamidomethyl [C2]; 1xTMTpro [N-Term]	7.46815e-09	0.000302393	1	1	25	P13645	P13645 [400-422]		0	3050.63	1.662	1.963	1.311	1.156	1.062	2.99	0.01	1.279	0.556	0.656	0.438	0.387	0.355	0.01	0.428	1.3	1.535	1.025	0.904	0.831	0.01	7.70908e-08	1.32028e-09	0.198913	0.859901	0.99963	1.13574e-11	1.95942e-17	0.173023	0.00573825	0.0723086	7.29081e-05	6.36352e-10	1.62552e-12
		FALSE	High	[R].QSVEADINGLRR.[V]	1xTMTpro [N-Term]	2.01267e-07	0.000302393	2	4	47	P13645; P13646	P13645 [246-257]; P13646 [202-213]		1	1661.93	1.011	1.487	1.123	0.964	1.019	1.49	0.531	1.108	0.678	0.998	0.754	0.647	0.684	0.356	0.744	0.912	1.342	1.013	0.87	0.92	0.479	0.995722	0.00093511	0.756019	0.993695	0.999926	0.0358361	5.85491e-05	0.898331	0.130157	0.998114	0.644793	0.0300524	0.0166941
		FALSE	High	[R].QSVEADINGLR.[KR]	1xTMTpro [N-Term]	1.30098e-05	0.000302393	2	5	27	P13645; P13646	P13645 [246-256]; P13646 [202-212]		0	1505.82	1.045	1.304	1.201	0.903	0.845	1.208	0.642	1.009	0.865	1.079	0.993	0.748	0.7	0.531	0.835	1.036	1.292	1.19	0.895	0.838	0.636	0.983037	0.0611123	0.516307	0.993695	0.612512	0.528724	0.00502575	0.997008	0.802786	0.999334	0.999985	0.297012	0.0333511
		FALSE	High	[K].QSLEASLAETEGR.[Y]	1xTMTpro [N-Term]	1.2826e-06	0.000302393	1	1	39	P13645	P13645 [387-399]		0	1694.89	1.019	1.232	1.269	0.9	0.861	1.331	0.688	0.883	0.766	0.926	0.954	0.676	0.647	0.517	0.663	1.154	1.396	1.438	1.02	0.976	0.779	0.994614	0.201666	0.291636	0.99208	0.736276	0.202777	0.0183327	0.916273	0.439614	0.945907	0.999985	0.0706924	0.00490909
		FALSE	High	[R].NVQALEIELQSQLALK.[Q]	1xTMTpro [K16]; 1xTMTpro [N-Term]	6.80866e-06	0.000302393	1	1	32	P13645	P13645 [371-386]		0	2405.43	3.063	2.005	1.12	1.263	1.518	3.018	0.01	2.204	1.015	0.665	0.371	0.419	0.503	0.01	0.73	1.39	0.91	0.508	0.573	0.689	0.01	1.95641e-15	5.36266e-11	0.785755	0.496658	0.00187207	2.11944e-15	1.95942e-17	2.51048e-08	0.990118	0.0259976	5.79174e-10	2.13387e-09	1.56441e-08
		FALSE	High	[R].NVSTGDVNVEMNAAPGVDLTQLLNNMR.[S]	1xOxidation [M]; 1xTMTpro [N-Term]	1.63615e-08	0.000302393	1	1	10	P13645	P13645 [296-322]		0	3192.59	0.795	1.041	1.012	0.83	1.04	0.978	0.01	0.814	0.813	1.065	1.035	0.848	1.064	0.01	0.832	0.976	1.279	1.244	1.019	1.278	0.01	0.380899	0.990822	0.992271	0.975329	0.99963	0.995776	1.95942e-17	0.731724	0.505887	0.998114	0.999985	0.897842	0.999994
		FALSE	High	[R].NVSTGDVNVEMNAAPGVDLTQLLNNMR.[S]	1xTMTpro [N-Term]	1.2904e-09	0.000302393	1	1	8	P13645	P13645 [296-322]		0	3176.6	0.585	1.133	0.566	0.877	0.578	0.598	0.132	0.492	0.979	1.894	0.947	1.466	0.966	0.221	0.823	1.19	2.302	1.151	1.782	1.174	0.269	0.00866907	0.972113	0.023682	0.987786	0.0034252	0.0871354	1.95942e-17	0.000487127	0.990118	0.0812736	0.995973	0.416348	0.999994
		FALSE	High	[R].NVSTGDVNVEMNAAPGVDLTQLLNNMR.[S]	2xOxidation [M11; M26]; 1xTMTpro [N-Term]	2.49273e-08	0.000302393	1	1	25	P13645	P13645 [296-322]		0	3208.59	0.699	1.327	1.104	0.829	0.649	1.09	0.742	0.77	0.641	1.217	1.013	0.76	0.596	0.681	0.706	0.908	1.723	1.434	1.076	0.843	0.964	0.0013378	0.0554092	0.809068	0.97626	0.00229868	0.764585	0.0626425	0.426079	0.00256995	0.951403	0.999985	0.277391	0.000131087
		FALSE	High	[K].NQILNLTTDNANILLQIDNAR.[L]	1xTMTpro [N-Term]	9.60032e-08	0.000302393	1	1	102	P13645	P13645 [208-228]		0	2671.47	0.971	1.083	1.04	0.719	0.721	0.96	0.536	0.998	1.012	1.129	1.084	0.749	0.752	0.558	1.04	0.973	1.085	1.042	0.72	0.723	0.537	0.987405	0.966128	0.946618	0.709403	0.034585	0.995776	1.48869e-05	0.999904	0.990118	0.998114	0.994643	0.248551	0.051933
		FALSE	High	[R].SQYEQLAEQNRK.[D]	1xTMTpro [K12]; 1xTMTpro [N-Term]	0.000126706	0.000302393	1	1	5	P13645	P13645 [323-334]		1	2102.15	2.389	1.827	1.183	1.13	1.519	2.155	0.01	1.785	1.108	0.848	0.549	0.524	0.705	0.01	0.828	1.339	1.024	0.663	0.633	0.851	0.01	1.95641e-15	3.83574e-08	0.56975	0.956963	0.0128399	2.73127e-06	1.95942e-17	2.86053e-05	0.997841	0.766953	0.0145152	0.000129474	0.0300601
		FALSE	High	[R].SQYEQLAEQNR.[K]	1xTMTpro [N-Term]	1.34448e-05	0.000302393	1	1	26	P13645	P13645 [323-333]		0	1669.85	1.07	1.27	1.217	0.865	0.802	1.228	0.825	0.997	0.871	1.034	0.991	0.704	0.653	0.672	0.812	1.072	1.274	1.221	0.867	0.804	0.828	0.951055	0.12179	0.452902	0.984419	0.343878	0.484768	0.23729	0.999134	0.605252	0.998114	0.999985	0.100242	0.00614958
		FALSE	High	[K].SSSSGSVGESSSK.[G]	1xTMTpro [K13]; 1xTMTpro [N-Term]	4.55415e-08	0.000302393	1	1	40	P13645	P13645 [568-580]		0	1793.94	1.12	1.321	1.44	1.046	0.694	1.576	0.969	0.993	0.711	0.838	0.914	0.664	0.44	0.615	0.63	1.129	1.331	1.451	1.054	0.699	0.976	0.75264	0.0820288	0.038746	0.975329	0.00719878	0.00268594	0.767983	0.997008	0.0541573	0.375924	0.97479	0.0143941	4.62566e-09
		FALSE	High	[R].SLLEGEGSSGGGGR.[G]	1xTMTpro [N-Term]	2.85645e-06	0.000302393	1	1	22	P13645	P13645 [451-464]		0	1566.8	0.801	0.893	0.889	0.936	0.728	1.241	0.515	0.928	0.645	0.719	0.716	0.754	0.587	0.415	0.748	0.863	0.962	0.958	1.009	0.785	0.555	0.0818783	0.954603	0.999255	0.999942	0.0738086	0.450266	2.47943e-05	0.984013	0.0122181	0.166872	0.202208	0.316813	0.000303716
		FALSE	High	[R].SGGGGGGGGCGGGGGVSSLR.[I]	1xCarbamidomethyl [C10]; 1xTMTpro [N-Term]	5.33836e-09	0.000302393	1	1	10	P13645	P13645 [16-35]		0	1853.88	1.088	1.681	1.286	0.926	0.97	1.132	0.783	1.129	0.961	1.485	1.136	0.818	0.857	0.692	0.998	0.963	1.488	1.138	0.82	0.859	0.693	0.984967	0.0799521	0.538161	0.999942	0.99963	0.778088	0.264939	0.923444	0.9876	0.520134	0.985655	0.831919	0.700601
		FALSE	High	[R].ALEESNYELEGK.[I]	1xTMTpro [K12]; 1xTMTpro [N-Term]	9.06785e-07	0.000302393	1	1	38	P13645	P13645 [166-177]		0	1990.06	0.939	1.305	1.234	0.84	0.835	1.335	0.72	1.01	0.704	0.978	0.924	0.629	0.625	0.539	0.756	0.93	1.293	1.222	0.832	0.826	0.713	0.968429	0.0435376	0.403564	0.975329	0.587575	0.193656	0.0389497	0.997008	0.162062	0.972203	0.994643	0.0145764	0.00211477
		FALSE	High	[R].AETECQNTEYQQLLDIK.[I]	1xCarbamidomethyl [C5]; 1xTMTpro [K17]; 1xTMTpro [N-Term]	9.04293e-07	0.000302393	1	1	30	P13645	P13645 [423-439]		0	2691.38	1.06	1.631	1.338	0.862	0.974	1.537	0.65	1.135	0.689	1.061	0.87	0.56	0.634	0.423	0.738	0.934	1.437	1.179	0.759	0.858	0.572	0.974206	1.34942e-05	0.137271	0.980165	0.996058	0.00412397	0.00168777	0.786437	0.0818397	0.998114	0.880343	0.000479162	0.000309739
		FALSE	High	[K].ADLEMQIESLTEELAYLK.[K]	1xOxidation [M5]; 1xTMTpro [K18]; 1xTMTpro [N-Term]	1.94729e-07	0.000302393	1	1	32	P13645	P13645 [267-284]		0	2720.46	1.059	1.569	1.482	0.947	1.075	1.392	0.95	1.015	0.761	1.128	1.065	0.68	0.773	0.682	0.73	1.042	1.545	1.459	0.932	1.059	0.935	0.981247	0.0184945	0.0478092	0.998197	0.99963	0.0294872	0.758696	0.992475	0.109218	0.998114	0.999985	0.186996	0.191472
		FALSE	High	[K].ADLEMQIESLTEELAYLK.[K]	1xTMTpro [K18]; 1xTMTpro [N-Term]	1.62506e-06	0.000302393	1	1	25	P13645	P13645 [267-284]		0	2704.46	1.231	1.421	1.327	0.956	0.859	1.381	0.01	1.082	0.892	1.029	0.961	0.693	0.622	0.01	0.783	1.139	1.314	1.227	0.884	0.794	0.01	0.22652	0.00733181	0.163909	0.991698	0.523523	0.0358898	1.95942e-17	0.949781	0.742334	0.998114	0.995973	0.0425845	0.000165462
		FALSE	High	[K].IRLENEIQTYR.[S]	1xTMTpro [N-Term]	0.000147891	0.000315567	1	1	30	P13645	P13645 [440-450]		1	1738.98	0.776	1.043	0.932	0.698	0.725	0.864	0.599	0.722	0.898	1.207	1.079	0.807	0.839	0.693	0.836	1.074	1.444	1.291	0.966	1.004	0.83	0.0857776	0.957293	0.997366	0.631222	0.0614046	0.995776	0.00115633	0.131342	0.912463	0.953819	0.994643	0.601196	0.393124
		FALSE	High	[KR].DAEAWFNEK.[S]	1xTMTpro [K9]; 1xTMTpro [N-Term]	0.000152597	0.000315567	1	4	44	P13645	P13645 [335-343]		0	1717.9	1.115	1.349	1.262	0.958	0.902	1.585	0.77	0.924	0.703	0.851	0.796	0.604	0.569	0.486	0.583	1.208	1.46	1.366	1.037	0.977	0.834	0.802709	0.025073	0.310583	0.99711	0.901568	0.0108759	0.104627	0.98049	0.202475	0.776783	0.819811	0.0070967	0.000172427
		FALSE	High	[R].VLDELTLTK.[A]	1xTMTpro [K9]; 1xTMTpro [N-Term]	0.000172579	0.000315567	1	1	18	P13645	P13645 [258-266]		0	1640.01	1.161	1.384	1.344	1.236	0.87	1.512	0.626	1.165	0.768	0.915	0.889	0.818	0.575	0.414	0.77	0.997	1.188	1.154	1.061	0.747	0.537	0.553888	0.0096114	0.136153	0.666532	0.662668	0.0275919	0.00297358	0.726913	0.444822	0.940334	0.990585	0.645209	0.000230301
		FALSE	High	[K].VTMQNLNDR.[L]	1xTMTpro [N-Term]	0.000754735	0.000315567	3	7	8	P02533; P13645; P08779	P02533 [117-125]; P13645 [148-156]; P08779 [119-127]		0	1394.74	0.617	0.616	0.906	0.429	0.49	0.97	0.313	0.602	0.636	0.634	0.934	0.442	0.505	0.322	0.621	1.024	1.022	1.504	0.712	0.814	0.519	7.24602e-07	0.000397303	0.999255	4.79431e-05	1.29265e-09	0.994518	1.95942e-17	0.000438563	0.00429757	0.000239532	0.985318	1.3541e-07	3.3421e-08
		FALSE	High	[K].SEITELRR.[N]	1xTMTpro [N-Term]	0.00103283	0.000315567	1	1	6	P13645	P13645 [363-370]		1	1307.76	0.644	1.381	0.929	0.9	0.738	1.135	0.494	0.773	0.568	1.217	0.818	0.793	0.651	0.436	0.681	0.834	1.786	1.201	1.164	0.955	0.639	3.47434e-05	0.0126465	1	0.993695	0.0771942	0.614225	2.02939e-06	0.56773	2.82305e-05	0.972393	0.622332	0.382705	0.000822593
		FALSE	High	[R].LENEIQTYR.[S]	1xTMTpro [N-Term]	0.000372169	0.000315567	1	1	25	P13645	P13645 [442-450]		0	1469.79	0.961	1.081	1.088	0.94	0.765	1.198	0.662	0.974	0.802	0.902	0.908	0.785	0.639	0.553	0.813	0.987	1.11	1.118	0.966	0.786	0.68	0.987405	0.850028	0.827939	0.998401	0.181835	0.561437	0.00920782	0.999134	0.585443	0.917603	0.994643	0.490846	0.00358341
		FALSE	High	[K].NHEEEMK.[EAND]	1xOxidation [M6]; 1xTMTpro [K7]; 1xTMTpro [N-Term]	0.00369924	0.000428304	2	9	12	P13645; P13646	P13645 [286-292]; P13646 [242-248]		0	1540.79	1.376	1.401	1.567	1.062	0.953	1.893	0.01	1.328	0.727	0.74	0.828	0.561	0.503	0.01	0.702	1.036	1.055	1.18	0.8	0.717	0.01	0.00589715	0.00968134	0.00590692	0.975329	0.992947	0.000144475	1.95942e-17	0.0980148	0.280548	0.248484	0.899205	0.00101092	7.15178e-06
		FALSE	High	[K].NHEEEMK.[EAND]	1xTMTpro [K7]; 1xTMTpro [N-Term]	0.00183951	0.000428304	2	9	7	P13645; P13646	P13645 [286-292]; P13646 [242-248]		0	1524.8	1.007	1.156	0.895	0.863	0.806	0.974	0.01	0.883	1.034	1.187	0.919	0.886	0.827	0.01	0.906	1.14	1.309	1.014	0.977	0.913	0.01	0.999858	0.790859	0.992434	0.978954	0.335899	0.992611	1.95942e-17	0.903094	0.990118	0.980016	0.956751	0.892108	0.236434
		FALSE	High	[K].YENEVALR.[Q]	1xTMTpro [N-Term]	0.00369924	0.000428304	1	1	8	P13645	P13645 [238-245]		0	1297.71	0.628	0.997	0.878	0.609	0.685	0.752	0.523	0.781	0.835	1.326	1.168	0.809	0.911	0.695	1.038	0.805	1.277	1.125	0.779	0.877	0.67	4.71546e-05	0.998198	0.992271	0.145431	0.0156926	0.765193	3.65556e-05	0.492902	0.251781	0.578829	0.958122	0.507435	0.664619
		FALSE	High	[R].LASYLDK.[V]	1xTMTpro [K7]; 1xTMTpro [N-Term]	0.00699082	0.00079902	5	8	10	P02533; P13645; Q04695; P35527; P08779	P02533 [126-132]; P13645 [157-163]; Q04695 [95-101]; P35527 [164-170]; P08779 [128-134]		0	1417.85	1.686	2.774	1.768	1.153	0.969	3.883	0.01	2.341	0.434	0.714	0.455	0.297	0.25	0.01	0.603	0.72	1.185	0.755	0.493	0.414	0.01	5.4104e-07	2.24412e-15	0.000197139	0.90324	0.99963	2.11944e-15	1.95942e-17	3.42511e-11	1.87662e-05	0.198634	0.000196983	3.46818e-15	1.25082e-15
		FALSE	High	[K].VTMQNLNDR.[L]	1xOxidation [M3]; 1xTMTpro [N-Term]	0.0206043	0.00269944	3	7	12	P02533; P13645; P08779	P02533 [117-125]; P13645 [148-156]; P08779 [119-127]		0	1410.73	0.746	1.056	1.255	1.215	1.043	1.422	0.801	0.897	0.525	0.743	0.882	0.855	0.734	0.564	0.631	0.831	1.177	1.398	1.355	1.163	0.893	0.0134187	0.970219	0.29361	0.642388	0.99963	0.0297191	0.170578	0.975197	0.000155865	0.0210793	0.914934	0.816953	0.0242321
		FALSE	High	[KR].LAADDFR.[AITLV]	1xTMTpro [N-Term]	0.0246887	0.00389441	7	20	21	P02533; Q15323; P13645; P05783; P13646; Q04695; P08779	P02533 [195-201]; Q15323 [136-142]; P13645 [229-235]; P05783 [159-165]; P13646 [185-191]; Q04695 [164-170]; P08779 [197-203]		0	1111.61	0.998	1.406	1.202	0.91	0.912	1.533	0.613	1.026	0.651	0.917	0.784	0.594	0.595	0.4	0.669	0.972	1.37	1.172	0.887	0.889	0.598	0.999858	0.0044317	0.510738	0.998401	0.903934	0.0210065	0.00194317	0.990227	0.0746543	0.905693	0.633708	0.00471611	0.000874568
		FALSE	High	[K].SEITELR.[R]	1xTMTpro [N-Term]	0.0268386	0.00422149	1	1	12	P13645	P13645 [363-369]		0	1151.66	0.687	0.942	0.882	0.587	0.579	0.836	0.421	0.634	0.821	1.127	1.054	0.702	0.692	0.503	0.758	1.083	1.486	1.391	0.926	0.913	0.664	9.00324e-05	0.990822	0.999255	0.0767357	5.3254e-06	0.993782	4.32063e-08	0.00749226	0.424823	0.998114	0.999985	0.0894114	0.00876656
	FALSE	High	Master Protein	P35527	Keratin, type I cytoskeletal 9 [OS=Homo sapiens]	0	534.312	68	28	1055	27	623	62	5.24	3244.68	28				Pf00038	3857	KRT9	hsa:3857; O00109; P35527; Q0IJ47; Q14665	ENSG00000171403	Formation of the cornified envelope		2	0	1.536	1.171	1.465	1.619	1.037	2.177	0.967	1.647	0.706	0.538	0.673	0.744	0.477	0.444	0.757	0.932	0.711	0.889	0.983	0.63	0.587
		Checked	Confidence	Annotated Sequence	Modifications	Qvality PEP	Qvality q-value	# Protein Groups	# Proteins	# PSMs	Master Protein Accessions	Positions in Master Proteins	Modifications in Master Proteins	# Missed Cleavages	Theo. MH+ [Da]	Abundance Ratio: (0_5Hr) / (0_0Hr)	Abundance Ratio: (1_0Hr) / (0_0Hr)	Abundance Ratio: (1_5Hr) / (0_0Hr)	Abundance Ratio: (2_0Hr) / (0_0Hr)	Abundance Ratio: (continuous) / (0_0Hr)	Abundance Ratio: (DMSO) / (0_0Hr)	Abundance Ratio: (Dropped) / (0_0Hr)	Abundance Ratio: (TMP) / (0_0Hr)	Abundance Ratio: (0_5Hr) / (DMSO)	Abundance Ratio: (1_0Hr) / (DMSO)	Abundance Ratio: (1_5Hr) / (DMSO)	Abundance Ratio: (2_0Hr) / (DMSO)	Abundance Ratio: (continuous) / (DMSO)	Abundance Ratio: (Dropped) / (DMSO)	Abundance Ratio: (TMP) / (DMSO)	Abundance Ratio: (0_5Hr) / (TMP)	Abundance Ratio: (1_0Hr) / (TMP)	Abundance Ratio: (1_5Hr) / (TMP)	Abundance Ratio: (2_0Hr) / (TMP)	Abundance Ratio: (continuous) / (TMP)	Abundance Ratio: (Dropped) / (TMP)	Abundance Ratio Adj. P-Value: (0_5Hr) / (0_0Hr)	Abundance Ratio Adj. P-Value: (1_0Hr) / (0_0Hr)	Abundance Ratio Adj. P-Value: (1_5Hr) / (0_0Hr)	Abundance Ratio Adj. P-Value: (2_0Hr) / (0_0Hr)	Abundance Ratio Adj. P-Value: (continuous) / (0_0Hr)	Abundance Ratio Adj. P-Value: (DMSO) / (0_0Hr)	Abundance Ratio Adj. P-Value: (Dropped) / (0_0Hr)	Abundance Ratio Adj. P-Value: (TMP) / (0_0Hr)	Abundance Ratio Adj. P-Value: (0_5Hr) / (DMSO)	Abundance Ratio Adj. P-Value: (1_0Hr) / (DMSO)	Abundance Ratio Adj. P-Value: (1_5Hr) / (DMSO)	Abundance Ratio Adj. P-Value: (2_0Hr) / (DMSO)	Abundance Ratio Adj. P-Value: (continuous) / (DMSO)
		FALSE	High	[K].EIETYHNLLEGGQEDFESSGAGK.[I]	1xTMTpro [K23]; 1xTMTpro [N-Term]	9.23749e-08	0.000302393	1	1	26	P35527	P35527 [450-472]		0	3118.55	1.278	1.078	1.435	1.19	0.971	2.083	1.043	1.621	0.613	0.517	0.689	0.571	0.466	0.501	0.778	0.788	0.665	0.885	0.734	0.599	0.643	0.212956	0.966128	0.0439811	0.77941	0.99963	5.37637e-08	0.996903	0.00263495	0.00021448	1.47831e-08	0.102547	0.016911	3.36082e-09
		FALSE	High	[R].GGSGGSHGGGSGFGGESGGSYGGGEEASGSGGGYGGGSGK.[S]	1xTMTpro [K40]; 1xTMTpro [N-Term]	1.04054e-06	0.000302393	1	1	3	P35527	P35527 [580-619]		0	3831.7	2.576	4.715	2.104	0.871	0.534	1.958	0.01	2.013	1.316	2.408	1.075	0.445	0.273	0.01	1.028	1.28	2.343	1.045	0.433	0.265	0.01	0.000713109	1.13697e-06	0.01189	0.991698	0.163223	0.0313312	1.95942e-17	0.101955	0.948509	0.0253861	0.999985	0.0265421	1.05411e-06
		FALSE	High	[R].GGSGGSYGGGGSGGGYGGGSGSR.[G]	1xTMTpro [N-Term]	8.99183e-11	0.000302393	1	1	151	P35527	P35527 [491-513]		0	2095.93	1.337	1.419	1.196	1.37	1.173	1.58	0.864	1.2	0.846	0.898	0.757	0.867	0.742	0.547	0.759	1.115	1.183	0.997	1.142	0.978	0.72	0.0266682	0.00528964	0.530383	0.267016	0.834404	0.0116282	0.365289	0.586736	0.754103	0.910565	0.660815	0.872605	0.0744494
		FALSE	High	[R].GGGGSFGYSYGGGSGGGFSASSLGGGFGGGSR.[G]	1xTMTpro [N-Term]	5.44469e-12	0.000302393	1	1	10	P35527	P35527 [64-95]		0	3009.37	2.646	4.488	1.791	1.138	1.09	2.458	0.01	1.38	1.077	1.826	0.729	0.463	0.444	0.01	0.561	1.918	3.253	1.298	0.825	0.79	0.01	1.95641e-15	2.24412e-15	0.000130421	0.93902	0.990769	2.5585e-08	1.95942e-17	0.0786261	0.997841	0.0237281	0.522806	1.55733e-06	3.65512e-08
		FALSE	High	[R].FSSSGGGGGGGR.[F]	1xTMTpro [N-Term]	8.18375e-06	0.000302393	1	1	39	P35527	P35527 [35-46]		0	1286.64	2.273	1.491	1.986	2.36	1.293	2.998	1.007	2.18	0.758	0.497	0.662	0.787	0.431	0.336	0.727	1.043	0.684	0.911	1.083	0.593	0.462	1.95641e-15	0.000840368	3.75529e-06	1.32945e-07	0.362401	5.97953e-12	0.894032	2.24569e-09	0.414105	0.000207512	0.22256	0.500925	1.238e-08
		FALSE	High	[R].FSSSSGYGGGSSR.[V]	1xTMTpro [N-Term]	2.31753e-06	0.000302393	1	1	28	P35527	P35527 [47-59]		0	1539.74	1.897	1.279	1.589	1.842	1.168	2.43	1.053	1.786	0.781	0.527	0.654	0.758	0.481	0.433	0.735	1.062	0.716	0.89	1.032	0.654	0.59	1.64519e-10	0.104003	0.004085	0.00019141	0.813181	3.89017e-08	0.988069	0.000108339	0.503582	0.000877387	0.196722	0.348669	7.72711e-07
		FALSE	High	[R].YCGQLQMIQEQISNLEAQITDVR.[Q]	1xCarbamidomethyl [C2]; 1xOxidation [M7]; 1xTMTpro [N-Term]	3.56745e-07	0.000302393	1	1	38	P35527	P35527 [405-427]		0	3057.53	1.46	2.753	1.663	1.48	1.249	1.758	3.499	1.827	0.83	1.566	0.946	0.842	0.71	1.99	1.039	0.799	1.507	0.911	0.81	0.684	1.916	0.0412512	6.31105e-10	0.00802469	0.255707	0.711903	0.00154218	5.05694e-09	0.00346948	0.704427	0.2431	0.991771	0.898782	0.125766
		FALSE	High	[R].YCGQLQMIQEQISNLEAQITDVR.[Q]	1xCarbamidomethyl [C2]; 1xTMTpro [N-Term]	4.52916e-08	0.000302393	1	1	10	P35527	P35527 [405-427]		0	3041.54	1.087	1.529	1.587	1.183	1.441	1.658	0.01	1.202	0.655	0.922	0.957	0.714	0.869	0.01	0.725	0.904	1.272	1.321	0.984	1.198	0.01	0.977075	0.161721	0.023682	0.846718	0.117763	0.00107503	1.95942e-17	0.777367	0.0101714	0.881736	0.993314	0.269262	0.637016
		FALSE	High	[K].VQALEEANNDLENK.[I]	1xTMTpro [K14]; 1xTMTpro [N-Term]	3.0918e-07	0.000302393	1	1	52	P35527	P35527 [171-184]		0	2195.18	1.483	0.954	1.509	1.606	1.457	1.682	0.963	1.486	0.881	0.567	0.897	0.955	0.866	0.572	0.884	0.998	0.642	1.015	1.081	0.98	0.648	0.000301001	0.986921	0.0118333	0.0041683	0.0341815	0.000511882	0.748612	0.00353452	0.737854	0.00104378	0.949091	0.989136	0.456306
		FALSE	High	[R].QGVDADINGLR.[Q]	1xTMTpro [N-Term]	1.29033e-05	0.000302393	1	1	13	P35527	P35527 [251-261]		0	1461.8	1.584	1.157	1.548	1.911	1.508	1.876	0.674	1.638	0.845	0.617	0.825	1.019	0.804	0.359	0.873	0.967	0.707	0.945	1.167	0.92	0.412	0.000205203	0.785912	0.0127194	7.35896e-05	0.00341164	4.05007e-06	0.0122193	0.00272808	0.546003	0.000456836	0.522806	0.999858	0.184854
		FALSE	High	[R].QEYEQLIAK.[N]	1xTMTpro [K9]; 1xTMTpro [N-Term]	3.05804e-05	0.000302393	1	1	38	P35527	P35527 [328-336]		0	1730	1.98	1.405	1.637	1.846	1.288	3.087	1.331	2.035	0.641	0.455	0.53	0.598	0.417	0.431	0.659	0.973	0.69	0.804	0.907	0.633	0.654	4.728e-13	0.00252472	0.0014233	0.000301683	0.326592	4.41965e-13	0.150026	3.30553e-08	0.0618455	1.66422e-05	0.00326298	0.00563702	3.22872e-09
		FALSE	High	[R].QEIECQNQEYSLLLSIK.[M]	1xCarbamidomethyl [C5]; 1xTMTpro [K17]; 1xTMTpro [N-Term]	4.977e-07	0.000302393	1	1	10	P35527	P35527 [428-444]		0	2703.45	1.435	0.992	2.426	1.07	0.911	1.854	1.763	1.671	0.774	0.535	1.309	0.577	0.492	0.951	0.902	0.859	0.594	1.452	0.64	0.545	1.055	0.000637841	0.990822	7.88207e-10	0.975329	0.923902	0.00027084	0.00267765	0.000527055	0.475468	0.00129639	0.597194	0.00223181	1.71611e-06
		FALSE	High	[R].QVLDNLTMEK.[S]	1xTMTpro [K10]; 1xTMTpro [N-Term]	4.42297e-06	0.000302393	1	1	10	P35527	P35527 [262-271]		0	1799.02	1.289	1.652	0.97	1.296	1.117	1.978	0.299	1.221	0.652	0.835	0.491	0.655	0.565	0.151	0.617	1.056	1.353	0.795	1.062	0.915	0.245	0.0791704	1.07069e-05	0.992271	0.436569	0.940638	2.593e-06	1.95942e-17	0.580511	0.00932503	0.512021	4.51859e-06	0.0217976	9.22108e-06
		FALSE	High	[K].NYSPYYNTIDDLK.[D]	1xTMTpro [K13]; 1xTMTpro [N-Term]	1.04188e-05	0.000302393	1	1	24	P35527	P35527 [200-212]		0	2214.16	1.496	0.79	1.072	1.402	1.337	2.223	1.383	1.623	0.673	0.355	0.482	0.631	0.601	0.622	0.73	0.922	0.487	0.66	0.864	0.824	0.852	0.0325077	0.66704	0.955648	0.399331	0.446128	4.23084e-09	0.256623	0.0307985	0.0485285	1.72993e-08	1.98406e-05	0.0687285	0.00362996
		FALSE	High	[K].SDLEMQYETLQEELMALK.[K]	2xOxidation [M5; M15]; 1xTMTpro [K18]; 1xTMTpro [N-Term]	3.66877e-06	0.000302393	1	1	47	P35527	P35527 [272-289]		0	2811.43	1.466	0.946	1.025	1.231	1.04	1.733	1.773	1.843	0.846	0.546	0.591	0.71	0.6	1.023	1.064	0.795	0.513	0.556	0.668	0.564	0.962	0.00292744	0.986921	0.971978	0.596668	0.99963	0.000687532	0.000225207	2.06805e-05	0.539759	1.34628e-05	0.00130522	0.125405	0.000173061
		FALSE	High	[K].SDLEMQYETLQEELMALK.[K]	1xOxidation [M]; 1xTMTpro [K18]; 1xTMTpro [N-Term]	4.95058e-06	0.000302393	1	1	33	P35527	P35527 [272-289]		0	2795.43	1.185	1.269	0.912	1.037	0.896	1.38	0.412	0.915	0.859	0.92	0.661	0.751	0.649	0.299	0.663	1.295	1.386	0.996	1.133	0.979	0.45	0.926744	0.944068	0.992271	0.987436	0.99963	0.528522	0.00185524	0.988088	0.900944	0.968784	0.307246	0.779361	0.233046
		FALSE	High	[K].SDLEMQYETLQEELMALK.[K]	1xTMTpro [K18]; 1xTMTpro [N-Term]	9.79417e-07	0.000302393	1	1	10	P35527	P35527 [272-289]		0	2779.44	1.185	1.125	1.311	0.947	1.887	1.904	0.01	1.119	0.623	0.591	0.688	0.497	0.991	0.01	0.588	1.059	1.005	1.171	0.846	1.685	0.01	0.752602	0.971918	0.455816	0.998197	0.000136052	1.39373e-05	1.95942e-17	0.952447	0.0113694	0.00622023	0.117051	0.000603908	0.995468
		FALSE	High	[R].SGGGGGGGLGSGGSIR.[S]	1xTMTpro [N-Term]	7.48873e-09	0.000302393	1	1	60	P35527	P35527 [14-29]		0	1536.8	1.364	0.834	1.286	1.282	1.133	1.46	0.712	1.318	0.935	0.571	0.881	0.879	0.776	0.488	0.903	1.035	0.633	0.976	0.973	0.859	0.54	0.0141135	0.647414	0.242875	0.531878	0.933294	0.0511651	0.0327202	0.187129	0.9697	0.00544506	0.985655	0.899405	0.15112
		FALSE	High	[K].DIENQYETQITQIEHEVSSSGQEVQSSAK.[E]	1xTMTpro [K29]; 1xTMTpro [N-Term]	1.22804e-09	0.000302393	1	1	141	P35527	P35527 [340-368]		0	3872.93	1.926	1.389	1.735	1.666	1.288	2.409	0.95	1.599	0.799	0.576	0.72	0.691	0.534	0.394	0.664	1.204	0.868	1.085	1.042	0.805	0.594	4.03381e-13	0.0106519	0.000353281	0.00503567	0.34121	1.11307e-09	0.696232	0.000275132	0.436665	0.00646894	0.294427	0.100394	6.12399e-06
		FALSE	High	[K].EEMSQLTGQNSGDVNVEINVAPGK.[D]	1xOxidation [M3]; 1xTMTpro [K24]; 1xTMTpro [N-Term]	4.60792e-07	0.000302393	1	1	81	P35527	P35527 [294-317]		0	3140.6	1.293	1.391	1.409	1.407	1.443	1.502	1.177	1.679	0.861	0.926	0.938	0.937	0.961	0.783	1.118	0.77	0.828	0.839	0.838	0.859	0.701	0.294417	0.0788994	0.178041	0.200706	0.048812	0.0135957	0.644075	0.00111222	0.620604	0.874154	0.985655	0.995394	0.921099
		FALSE	High	[K].DQIVDLTVGNNK.[T]	1xTMTpro [K12]; 1xTMTpro [N-Term]	5.69534e-06	0.000302393	1	1	40	P35527	P35527 [213-224]		0	1924.1	1.335	1.276	1.14	1.357	1.094	2.597	1.247	1.75	0.514	0.491	0.439	0.523	0.421	0.48	0.674	0.763	0.729	0.651	0.775	0.625	0.713	0.0280818	0.102384	0.70516	0.301552	0.980387	2.93149e-09	0.424509	6.13648e-05	0.00115191	0.00015057	7.37088e-05	0.000119702	4.62566e-09
		FALSE	High	[K].EEMSQLTGQNSGDVNVEINVAPGK.[D]	1xTMTpro [K24]; 1xTMTpro [N-Term]	7.00105e-07	0.000302393	1	1	32	P35527	P35527 [294-317]		0	3124.61	1.252	1.313	0.988	1.126	1.454	2.32	0.01	1.256	0.54	0.566	0.426	0.485	0.627	0.01	0.541	0.997	1.046	0.787	0.897	1.158	0.01	0.70652	0.192795	0.999255	0.975329	0.147737	3.62816e-08	1.95942e-17	0.687723	0.000897947	0.000476911	2.33232e-08	0.00111795	0.0063297
		FALSE	High	[R].QFSSSYLSR.[S]	1xTMTpro [N-Term]	0.000241562	0.000315567	1	1	12	P35527	P35527 [5-13]		0	1378.73	1.981	0.823	1.141	3.886	1.594	2.996	0.806	1.945	0.661	0.275	0.381	1.297	0.532	0.269	0.649	1.018	0.423	0.587	1.997	0.819	0.414	4.10757e-11	0.62536	0.807529	4.76875e-15	0.00128249	2.11944e-15	0.189363	1.34673e-06	0.0084766	5.45e-15	2.36886e-11	0.556086	1.7294e-06
		FALSE	High	[R].QVLDNLTMEK.[S]	1xOxidation [M8]; 1xTMTpro [K10]; 1xTMTpro [N-Term]	0.000177456	0.000315567	1	1	18	P35527	P35527 [262-271]		0	1815.02	1.515	1.019	1.124	1.619	0.705	2.505	0.01	1.969	0.605	0.407	0.449	0.646	0.281	0.01	0.786	0.77	0.518	0.571	0.822	0.358	0.01	3.76319e-05	0.976589	0.790239	0.00560499	0.0181918	7.92941e-11	1.95942e-17	9.67675e-08	0.0124398	5.09752e-07	1.35093e-06	0.00949665	1.25082e-15
		FALSE	High	[K].TLLDIDNTR.[M]	1xTMTpro [N-Term]	0.000206048	0.000315567	1	1	31	P35527	P35527 [225-233]		0	1364.77	1.931	1.592	1.774	2.034	1.332	2.939	1.099	2.178	0.657	0.542	0.604	0.692	0.453	0.374	0.741	0.887	0.731	0.814	0.934	0.611	0.505	4.34732e-11	1.84599e-05	0.00017985	2.12061e-06	0.279916	1.42494e-11	0.865694	2.54825e-08	0.0847554	0.0017459	0.0711647	0.101454	8.50844e-08
		FALSE	High	[K].STMQELNSR.[L]	1xTMTpro [N-Term]	0.000997845	0.000315567	1	1	8	P35527	P35527 [155-163]		0	1369.71	1.695	2.476	1.561	2.061	1.118	2.377	1.732	2.064	0.713	1.042	0.657	0.867	0.47	0.729	0.868	0.821	1.2	0.756	0.999	0.542	0.839	1.3844e-06	2.24412e-15	0.00821978	7.69526e-06	0.950714	6.00594e-11	0.00375532	3.68499e-08	0.0542208	0.998114	0.0296757	0.780669	5.52432e-09
		FALSE	High	[R].GGSGGSYGR.[G]	1xTMTpro [N-Term]	0.000217786	0.000315567	1	1	17	P35527	P35527 [479-487]		0	1101.56	2.215	1.609	2.03	1.969	1.41	2.466	0.758	1.771	0.898	0.652	0.823	0.798	0.572	0.307	0.718	1.251	0.909	1.146	1.112	0.796	0.428	1.95641e-15	4.18384e-05	2.2495e-06	3.69473e-05	0.0587245	3.01285e-10	0.0989705	0.000211606	0.781407	0.0367284	0.710122	0.534807	6.25202e-05
		FALSE	High	[K].FEMEQNLR.[Q]	1xTMTpro [N-Term]	0.00152051	0.000315567	1	1	18	P35527	P35527 [243-250]		0	1370.71	1.118	1.943	1.045	1.269	1.106	1.995	0.583	1.312	0.561	0.974	0.524	0.636	0.554	0.292	0.658	0.852	1.48	0.796	0.967	0.843	0.444	0.801803	8.88336e-10	0.951641	0.620636	0.968653	1.6566e-06	0.000274478	0.173023	0.00038121	0.998114	0.00011991	0.0146575	1.88455e-05
		FALSE	High	[K].FEMEQNLR.[Q]	1xOxidation [M3]; 1xTMTpro [N-Term]	0.00386559	0.000428304	1	1	6	P35527	P35527 [243-250]		0	1386.7	2.176	0.977	1.806	3.044	1.347	2.135	0.01	2.324	1.019	0.457	0.846	1.426	0.631	0.01	1.089	0.936	0.42	0.777	1.309	0.58	0.01	1.95641e-15	0.992218	2.27277e-05	1.88244e-13	0.117763	6.76092e-08	1.95942e-17	1.22359e-12	0.990118	9.84555e-09	0.721948	0.15682	0.000181861
		FALSE	High	[K].IQDWYDK.[K]	1xTMTpro [K7]; 1xTMTpro [N-Term]	0.00205266	0.000428304	1	1	17	P35527	P35527 [185-191]		0	1575.87	2.026	1.461	1.664	1.933	1.37	3.432	1.6	2.206	0.59	0.426	0.485	0.563	0.399	0.466	0.643	0.918	0.662	0.754	0.876	0.621	0.725	1.21212e-10	0.0109775	0.00101661	4.29567e-05	0.107349	2.11944e-15	0.0220855	5.64386e-08	0.00335968	4.99695e-07	2.37856e-05	0.00105252	2.80108e-12
		FALSE	High	[R].LASYLDK.[V]	1xTMTpro [K7]; 1xTMTpro [N-Term]	0.00699082	0.00079902	5	8	10	P02533; P13645; Q04695; P35527; P08779	P02533 [126-132]; P13645 [157-163]; Q04695 [95-101]; P35527 [164-170]; P08779 [128-134]		0	1417.85	1.686	2.774	1.768	1.153	0.969	3.883	0.01	2.341	0.434	0.714	0.455	0.297	0.25	0.01	0.603	0.72	1.185	0.755	0.493	0.414	0.01	5.4104e-07	2.24412e-15	0.000197139	0.90324	0.99963	2.11944e-15	1.95942e-17	3.42511e-11	1.87662e-05	0.198634	0.000196983	3.46818e-15	1.25082e-15
		FALSE	High	[K].STMQELNSR.[L]	1xOxidation [M3]; 1xTMTpro [N-Term]	0.0162587	0.00205754	1	1	10	P35527	P35527 [155-163]		0	1385.7	1.287	1.147	1.083	1.253	0.915	1.754	0.995	1.332	0.734	0.654	0.617	0.714	0.522	0.567	0.759	0.967	0.861	0.813	0.941	0.687	0.747	0.0547569	0.539317	0.84031	0.464037	0.89036	0.00162086	0.855865	0.214869	0.312475	0.06328	0.0690478	0.168756	1.34049e-05
		FALSE	High	[R].HGVQELEIELQSQLSK.[K]	1xTMTpro [K16]; 1xTMTpro [N-Term]	0.0223464	0.00323309	1	1	1	P35527	P35527 [375-390]		0	2446.38
		FALSE	High	[R].MTLDDFR.[I]	1xTMTpro [N-Term]	0.0380046	0.00471587	1	1	10	P35527	P35527 [234-240]		0	1201.62	1.963	2.149	1.344	2.564	1.847	3.161	0.551	2.005	0.621	0.68	0.425	0.811	0.584	0.174	0.634	0.979	1.072	0.67	1.279	0.921	0.275	7.17381e-10	1.01406e-06	0.23871	1.99462e-09	6.49437e-06	2.11944e-15	0.000251536	4.10726e-06	0.00142931	0.00141825	1.81216e-08	0.573864	6.52618e-05
		FALSE	High	[K].SLEDTK.[KN]	1xTMTpro [K6]; 1xTMTpro [N-Term]	0.108282	0.00945689	1	4	1	P35527	P35527 [397-402]		0	1300.76	1.425	3.668	1.04	1.162	1.585	2.053	1.207	1.396	0.694	1.787	0.507	0.566	0.772	0.588	0.68	1.021	2.627	0.745	0.833	1.135	0.864	0.0714229	2.24412e-15	0.979273	0.900602	0.0145231	2.52963e-07	0.485087	0.248072	0.0317685	0.0186881	7.66994e-05	0.00770239	0.156594
	FALSE	High	Master Protein	P04264	Keratin, type II cytoskeletal 1 [OS=Homo sapiens]	0	473.029	71	37	1151	30	644	66	8.12	3430.12	37				Pf00038, Pf16208, Pf16210	3848	KRT1	B2RA01; hsa:3848; P04264; P85925; P86104; Q14720; Q6GSJ0; Q9H298	ENSG00000167768	Formation of the cornified envelope; Neutrophil degranulation	Corticotropin-releasing hormone signaling pathway	4	2	1.35	1.357	1.222	1.327	1.044	1.925	0.843	1.7	0.701	0.705	0.635	0.689	0.542	0.438	0.883	0.794	0.798	0.719	0.78	0.614	0.496
		Checked	Confidence	Annotated Sequence	Modifications	Qvality PEP	Qvality q-value	# Protein Groups	# Proteins	# PSMs	Master Protein Accessions	Positions in Master Proteins	Modifications in Master Proteins	# Missed Cleavages	Theo. MH+ [Da]	Abundance Ratio: (0_5Hr) / (0_0Hr)	Abundance Ratio: (1_0Hr) / (0_0Hr)	Abundance Ratio: (1_5Hr) / (0_0Hr)	Abundance Ratio: (2_0Hr) / (0_0Hr)	Abundance Ratio: (continuous) / (0_0Hr)	Abundance Ratio: (DMSO) / (0_0Hr)	Abundance Ratio: (Dropped) / (0_0Hr)	Abundance Ratio: (TMP) / (0_0Hr)	Abundance Ratio: (0_5Hr) / (DMSO)	Abundance Ratio: (1_0Hr) / (DMSO)	Abundance Ratio: (1_5Hr) / (DMSO)	Abundance Ratio: (2_0Hr) / (DMSO)	Abundance Ratio: (continuous) / (DMSO)	Abundance Ratio: (Dropped) / (DMSO)	Abundance Ratio: (TMP) / (DMSO)	Abundance Ratio: (0_5Hr) / (TMP)	Abundance Ratio: (1_0Hr) / (TMP)	Abundance Ratio: (1_5Hr) / (TMP)	Abundance Ratio: (2_0Hr) / (TMP)	Abundance Ratio: (continuous) / (TMP)	Abundance Ratio: (Dropped) / (TMP)	Abundance Ratio Adj. P-Value: (0_5Hr) / (0_0Hr)	Abundance Ratio Adj. P-Value: (1_0Hr) / (0_0Hr)	Abundance Ratio Adj. P-Value: (1_5Hr) / (0_0Hr)	Abundance Ratio Adj. P-Value: (2_0Hr) / (0_0Hr)	Abundance Ratio Adj. P-Value: (continuous) / (0_0Hr)	Abundance Ratio Adj. P-Value: (DMSO) / (0_0Hr)	Abundance Ratio Adj. P-Value: (Dropped) / (0_0Hr)	Abundance Ratio Adj. P-Value: (TMP) / (0_0Hr)	Abundance Ratio Adj. P-Value: (0_5Hr) / (DMSO)	Abundance Ratio Adj. P-Value: (1_0Hr) / (DMSO)	Abundance Ratio Adj. P-Value: (1_5Hr) / (DMSO)	Abundance Ratio Adj. P-Value: (2_0Hr) / (DMSO)	Abundance Ratio Adj. P-Value: (continuous) / (DMSO)
		FALSE	High	[K].IEISELNRVIQR.[L]	1xTMTpro [N-Term]	2.34868e-05	0.000302393	2	2	34	P35908; P04264	P35908 [394-405]; P04264 [396-407]		1	1774.05	1.158	1.271	1.088	1.04	1.043	1.529	0.926	1.481	0.757	0.831	0.712	0.68	0.682	0.606	0.969	0.782	0.858	0.735	0.702	0.704	0.625	0.562968	0.1075	0.827939	0.975329	0.99963	0.0222802	0.606752	0.0167301	0.328183	0.694712	0.393949	0.0764979	0.0155551
		FALSE	High	[K].LALDLEIATYR.[KT]	1xTMTpro [N-Term]	1.812e-05	0.000302393	3	11	66	P04264; Q6KB66; P19013	P04264 [473-483]; Q6KB66 [374-384]; P19013 [444-454]		0	1581.92	1.129	1.353	1.16	1.427	0.908	1.899	0.643	1.374	0.595	0.713	0.611	0.752	0.478	0.339	0.723	0.822	0.985	0.844	1.039	0.661	0.468	0.733326	0.0296047	0.642857	0.14806	0.919838	0.000136506	0.00514276	0.0854882	0.0191429	0.118661	0.0678111	0.319739	6.47949e-07
		FALSE	High	[K].LDNLQQEIDFLTALYQAELSQMQTQISETNVILSMDNNR.[S]	2xOxidation [M22; M35]; 1xTMTpro [N-Term]	7.07338e-08	0.000302393	1	1	12	P04264	P04264 [305-343]		0	4863.4	0.975	0.857	2.391	2.369	0.607	1.188	0.01	1.275	0.821	0.721	2.011	1.994	0.511	0.01	1.073	0.765	0.672	1.875	1.858	0.476	0.01	0.993095	0.946342	1.2794e-08	3.15353e-07	0.0137775	0.668842	1.95942e-17	0.490674	0.600341	0.386438	9.47138e-05	0.000348982	1.40686e-05
		FALSE	High	[R].MSGECAPNVSVSVSTSHTTISGGGSR.[G]	1xCarbamidomethyl [C5]; 1xOxidation [M1]; 1xTMTpro [N-Term]	2.13673e-08	0.000302393	1	1	3	P04264	P04264 [493-518]		0	2885.37	1.185	0.89	1.922	2.453	0.901	1.412	0.01	1.35	0.839	0.631	1.361	1.737	0.638	0.01	0.956	0.878	0.659	1.423	1.817	0.668	0.01	0.371576	0.89452	1.30666e-05	2.87458e-08	0.898084	0.0367659	1.95942e-17	0.154326	0.601251	0.0096789	0.44779	0.00866064	0.00236457
		FALSE	High	[R].MSGECAPNVSVSVSTSHTTISGGGSR.[G]	1xCarbamidomethyl [C5]; 1xTMTpro [N-Term]	9.6995e-09	0.000302393	1	1	3	P04264	P04264 [493-518]		0	2869.37
		FALSE	High	[K].LNDLEDALQQAK.[E]	1xTMTpro [K12]; 1xTMTpro [N-Term]	2.10476e-06	0.000302393	1	1	45	P04264	P04264 [444-455]		0	1966.11	1.344	1.298	1.127	1.034	1.001	1.786	0.921	1.625	0.753	0.727	0.631	0.579	0.561	0.516	0.91	0.827	0.798	0.693	0.636	0.616	0.567	0.0227985	0.0697049	0.751978	0.975329	0.99963	0.000710459	0.585775	0.000878385	0.387908	0.2431	0.13236	0.00246176	0.000110963
		FALSE	High	[R].FLEQQNQVLQTK.[W]	1xTMTpro [K12]; 1xTMTpro [N-Term]	3.93382e-05	0.000302393	3	3	13	Q7Z794; P35908; P04264	Q7Z794 [184-195]; P35908 [198-209]; P04264 [200-211]		0	2084.2	3.176	3.774	1.219	1.348	1.199	2.804	0.01	1.738	1.133	1.346	0.435	0.481	0.428	0.01	0.62	1.827	2.171	0.701	0.775	0.69	0.01	1.95641e-15	2.24412e-15	0.451448	0.302547	0.683865	1.13673e-10	1.95942e-17	0.00012072	0.997841	0.71669	5.72701e-05	6.76786e-06	8.62776e-09
		FALSE	High	[R].GGGGGGYGSGGSSYGSGGGSYGSGGGGGGGR.[G]	1xTMTpro [N-Term]	2.78801e-12	0.000302393	1	1	261	P04264	P04264 [519-549]		0	2688.16	1.367	1.345	1.406	1.522	1.042	1.511	0.571	1.188	0.905	0.89	0.93	1.008	0.69	0.378	0.787	1.151	1.132	1.183	1.281	0.877	0.481	0.00588362	0.0336157	0.0495556	0.0177868	0.99963	0.0119821	0.000381013	0.440529	0.818085	0.630971	0.985655	0.999858	0.0155551
		FALSE	High	[R].GSGGGSSGGSIGGR.[G]	1xTMTpro [N-Term]	6.42857e-07	0.000302393	1	1	68	P04264	P04264 [603-616]		0	1396.71	2.148	1.354	1.806	2.416	1.448	2.585	0.845	1.684	0.831	0.524	0.699	0.935	0.56	0.327	0.652	1.276	0.804	1.072	1.435	0.86	0.502	1.95641e-15	0.0178007	0.000100819	5.42469e-08	0.0440322	3.52836e-09	0.300296	0.000266912	0.69332	0.000777592	0.379737	0.981746	0.000109553
		FALSE	High	[R].FSSCGGGGGSFGAGGGFGSR.[S]	1xCarbamidomethyl [C4]; 1xTMTpro [N-Term]	8.4124e-08	0.000302393	1	1	19	P04264	P04264 [46-65]		0	2069.94	1.204	1.282	1.1	1.16	1.022	1.307	0.01	1.124	0.921	0.98	0.842	0.888	0.782	0.01	0.86	1.071	1.14	0.979	1.032	0.909	0.01	0.332854	0.0914421	0.809069	0.896648	0.999926	0.250635	1.95942e-17	0.855143	0.949962	0.998114	0.931668	0.917441	0.16893
		FALSE	High	[R].TNAENEFVTIK.[K]	1xTMTpro [K11]; 1xTMTpro [N-Term]	1.42021e-05	0.000302393	1	1	39	P04264	P04264 [278-288]		0	1874.05	1.302	1.534	1.189	1.205	1.133	1.961	0.99	1.674	0.664	0.782	0.606	0.614	0.578	0.505	0.854	0.777	0.916	0.71	0.72	0.677	0.591	0.058036	0.000274354	0.552822	0.760927	0.932693	5.30353e-05	0.838586	0.000324435	0.0998075	0.474244	0.0764517	0.0103417	0.000256712
		FALSE	High	[K].WELLQQVDTSTR.[T]	1xTMTpro [N-Term]	1.18846e-05	0.000302393	1	1	43	P04264	P04264 [212-223]		0	1779.96	1.309	1.249	1.164	0.911	0.881	1.772	0.745	1.547	0.738	0.705	0.657	0.514	0.497	0.42	0.873	0.846	0.808	0.753	0.589	0.57	0.482	0.0500484	0.130731	0.628208	0.997134	0.834099	0.000846403	0.0661843	0.00424846	0.332358	0.109826	0.171044	6.80056e-05	2.53645e-06
		FALSE	High	[K].QISNLQQSISDAEQR.[G]	1xTMTpro [N-Term]	2.09898e-06	0.000302393	1	1	15	P04264	P04264 [418-432]		0	2021.06	0.68	0.866	0.755	0.868	1.021	1.065	0.61	0.868	0.639	0.813	0.709	0.815	0.958	0.572	0.815	0.784	0.998	0.871	1	1.176	0.703	0.332854	0.972289	0.809069	0.981681	0.99963	0.993782	0.0510002	0.97575	0.212162	0.905693	0.469722	0.921338	0.999994
		FALSE	High	[K].NMQDMVEDYR.[N]	1xTMTpro [N-Term]	2.21794e-05	0.000302393	1	1	16	P04264	P04264 [258-267]		0	1604.74	1.459	2.576	1.714	1.568	1.239	2.27	0.361	1.272	0.643	1.135	0.755	0.691	0.546	0.159	0.56	1.147	2.025	1.347	1.233	0.974	0.284	0.00073649	2.24412e-15	0.000521735	0.0427009	0.519505	2.77257e-07	4.21376e-13	0.162013	0.0348746	0.998114	0.649923	0.0992693	4.08239e-05
		FALSE	High	[R].SLDLDSIIAEVK.[A]	1xTMTpro [K12]; 1xTMTpro [N-Term]	6.73645e-07	0.000302393	1	1	95	P04264	P04264 [344-355]		0	1911.13	1.248	1.08	1.191	0.971	0.934	1.574	0.686	1.183	0.793	0.686	0.757	0.617	0.594	0.436	0.752	1.055	0.913	1.007	0.821	0.79	0.58	0.16704	0.856458	0.543658	0.991698	0.971223	0.0123741	0.0175794	0.662731	0.54991	0.122543	0.6606	0.0112508	0.000557625
		FALSE	High	[K].SLNNQFASFIDK.[V]	1xTMTpro [K12]; 1xTMTpro [N-Term]	6.13385e-06	0.000302393	1	1	5	P04264	P04264 [186-197]		0	1992.1	6.277	8.652	2.164	1.986	1.049	6.226	0.01	2.924	1.008	1.39	0.348	0.319	0.169	0.01	0.47	2.147	2.96	0.74	0.679	0.359	0.01	1.95641e-15	2.24412e-15	1.29808e-07	5.40138e-05	0.99963	2.11944e-15	1.95942e-17	1.6234e-15	0.990118	0.602111	4.62392e-08	3.46818e-15	1.25082e-15
		FALSE	High	[R].SGGGFSSGSAGIINYQR.[R]	1xTMTpro [N-Term]	1.16078e-07	0.000302393	1	1	10	P04264	P04264 [13-29]		0	1962	1.203	1.24	0.961	2.122	1.072	1.802	0.833	1.401	0.668	0.688	0.533	1.177	0.595	0.462	0.777	0.859	0.885	0.686	1.515	0.765	0.594	0.641271	0.80156	1	1.72381e-05	0.99963	9.8657e-05	0.37826	0.227629	0.0395779	0.0362246	0.000180401	0.930893	0.000255425
		FALSE	High	[K].AEAESLYQSK.[Y]	1xTMTpro [K10]; 1xTMTpro [N-Term]	2.06598e-05	0.000302393	1	1	67	P04264	P04264 [367-376]		0	1733.96	1.217	1.396	1.216	1.203	0.91	1.774	0.747	1.523	0.686	0.787	0.685	0.678	0.513	0.421	0.858	0.799	0.917	0.798	0.79	0.598	0.491	0.28056	0.00919862	0.456795	0.772772	0.923902	0.000833682	0.0686787	0.00664347	0.15046	0.499929	0.318092	0.0728795	7.15178e-06
		FALSE	High	[K].AEAESLYQSKYEELQITAGR.[H]	1xTMTpro [K10]; 1xTMTpro [N-Term]	2.08867e-05	0.000302393	1	1	4	P04264	P04264 [367-386]		1	2894.54	1.202	1.67	1.339	0.939	1.236	0.878	0.01	0.946	1.369	1.903	1.526	1.07	1.408	0.01	1.078	1.271	1.766	1.416	0.993	1.307	0.01	0.582099	0.00378485	0.241053	0.998197	0.714142	0.995776	1.95942e-17	0.990449	0.620604	0.00506483	0.10815	0.999858	0.564564
		FALSE	High	[R].DYQELMNTK.[L]	1xTMTpro [K9]; 1xTMTpro [N-Term]	3.54972e-05	0.000302393	1	1	37	P04264	P04264 [464-472]		0	1749.93	1.458	1.6	1.267	0.819	0.909	1.774	0.744	1.482	0.822	0.902	0.714	0.462	0.512	0.419	0.835	0.984	1.08	0.855	0.553	0.613	0.502	0.0010949	4.1062e-05	0.296335	0.975329	0.885171	0.000833682	0.0641052	0.0140491	0.654805	0.917519	0.445563	1.41163e-06	6.971e-06
		FALSE	High	[K].AQYEDIAQK.[S]	1xTMTpro [K9]; 1xTMTpro [N-Term]	9.63594e-05	0.000302393	1	1	43	P04264	P04264 [356-364]		0	1673.94	1.359	1.513	1.211	1.324	1.078	2.092	0.931	1.696	0.65	0.723	0.579	0.633	0.516	0.445	0.811	0.801	0.893	0.714	0.781	0.636	0.549	0.0161324	0.000460336	0.477405	0.39189	0.995427	7.29843e-06	0.625384	0.000209552	0.0734456	0.23054	0.0370821	0.0195915	8.54372e-06
		FALSE	High	[K].DVDGAYMTK.[V]	1xTMTpro [K9]; 1xTMTpro [N-Term]	0.000123895	0.000302393	1	1	24	P04264	P04264 [290-298]		0	1607.86	0.987	1.185	0.908	1.441	0.794	1.256	0.439	1.148	0.786	0.944	0.723	1.148	0.632	0.349	0.914	0.859	1.032	0.791	1.255	0.691	0.382	0.994614	0.356068	1	0.128225	0.305868	0.408532	1.81349e-07	0.706295	0.32193	0.956448	0.216784	0.973073	0.00224028
		FALSE	High	[K].NMQDMVEDYR.[N]	1xOxidation [M]; 1xTMTpro [N-Term]	0.000243895	0.000315567	1	1	17	P04264	P04264 [258-267]		0	1620.73	1.116	0.984	1.032	1.458	0.993	1.406	0.44	1.113	0.793	0.7	0.734	1.037	0.706	0.313	0.791	1.003	0.884	0.928	1.311	0.892	0.396	0.817889	0.99596	0.965446	0.0848469	0.99963	0.0335334	1.16113e-09	0.866397	0.16095	0.0250365	0.163075	0.9999	0.00617003
		FALSE	High	[K].YEELQITAGR.[H]	1xTMTpro [N-Term]	0.000178279	0.000315567	2	2	41	P04264; P04259	P04264 [377-386]; P04259 [360-369]		0	1483.81	1.188	1.468	1.157	1.273	0.991	1.652	0.837	1.503	0.719	0.889	0.701	0.771	0.6	0.507	0.91	0.79	0.977	0.77	0.847	0.66	0.557	0.414983	0.00154431	0.649992	0.563471	0.99963	0.00441289	0.274527	0.00944654	0.251636	0.888367	0.387401	0.413845	0.000735017
		FALSE	High	[KR].YEDEINKR.[T]	1xTMTpro [K7]; 1xTMTpro [N-Term]	0.000341356	0.000315567	6	12	10	Q7Z794; P35908; P04264; P04259; P02538; P13647	Q7Z794 [254-261]; P35908 [268-275]; P04264 [270-277]; P04259 [253-260]; P02538 [253-260]; P13647 [258-265]		1	1674.93	0.741	0.579	0.674	0.844	0.672	1.169	0.548	0.904	0.634	0.495	0.576	0.722	0.575	0.469	0.773	0.82	0.64	0.746	0.934	0.744	0.607	0.0238098	3.65173e-05	0.508248	0.97626	0.00883683	0.652731	0.000136111	0.966566	0.0532747	0.000181259	0.0346352	0.196163	0.000226335
		FALSE	High	[K].SISISVAR.[G]	1xTMTpro [N-Term]	0.00056053	0.000315567	1	1	21	P04264	P04264 [75-82]		0	1136.7	1.585	1.549	1.438	1.645	1.235	2.227	0.873	1.862	0.712	0.696	0.646	0.739	0.554	0.392	0.836	0.851	0.832	0.772	0.884	0.663	0.469	1.98221e-05	0.000183911	0.039529	0.00949744	0.602896	9.04659e-07	0.399019	5.24238e-06	0.2292	0.145227	0.173094	0.269232	8.25983e-05
		FALSE	High	[R].SLVNLGGSK.[S]	1xTMTpro [K9]; 1xTMTpro [N-Term]	0.00018498	0.000315567	1	1	18	P04264	P04264 [66-74]		0	1482.91	4.017	5.532	1.823	1.279	1.027	3.797	0.01	1.986	1.058	1.457	0.48	0.337	0.271	0.01	0.523	2.023	2.785	0.918	0.644	0.517	0.01	1.95641e-15	2.24412e-15	7.46153e-05	0.542168	0.99963	2.11944e-15	1.95942e-17	2.69919e-07	0.997841	0.434437	0.000769135	5.15626e-13	1.25082e-15
		FALSE	High	[K].SSGGSSSVK.[F]	1xTMTpro [K9]; 1xTMTpro [N-Term]	0.000146821	0.000315567	1	1	8	P04264	P04264 [625-633]		0	1403.8	0.297	0.09	0.151	0.868	0.17	0.656	0.01	0.233	0.453	0.137	0.23	1.324	0.259	0.01	0.356	1.274	0.385	0.647	3.721	0.729	0.01	1.95641e-15	2.24412e-15	2.31212e-15	0.980165	1.81667e-15	0.407723	1.95942e-17	1.6234e-15	5.99168e-05	5.45e-15	1.81667e-15	0.563984	1.25082e-15
		FALSE	High	[R].TLLEGEESR.[M]	1xTMTpro [N-Term]	0.00025732	0.000315567	1	1	32	P04264	P04264 [484-492]		0	1337.72	1.4	1.665	1.226	1.536	1.148	2.154	0.879	1.809	0.65	0.773	0.569	0.713	0.533	0.408	0.84	0.774	0.92	0.678	0.849	0.635	0.486	0.00559868	6.24856e-06	0.426869	0.0434503	0.895836	2.78163e-06	0.419701	1.70812e-05	0.0740401	0.434437	0.0278326	0.164038	2.54033e-05
		FALSE	High	[R].THNLEPYFESFINNLR.[R]	1xTMTpro [N-Term]	0.000162356	0.000315567	1	1	2	P04264	P04264 [224-239]		0	2298.18	1.152	1.162	1.261	0.752	1.076	0.883	0.01	0.852	1.305	1.315	1.427	0.852	1.218	0.01	0.965	1.352	1.363	1.479	0.883	1.262	0.01	0.830129	0.927173	0.553119	0.975329	0.99963	0.995776	1.95942e-17	0.895842	0.890442	0.905693	0.298811	0.964799	0.970408
		FALSE	High	[R].GSSSGGVK.[S]	1xTMTpro [K8]; 1xTMTpro [N-Term]	0.000547775	0.000315567	1	1	4	P04264	P04264 [617-624]		0	1286.76	1.3	2.051	1.64	0.997	0.775	2.643	0.01	1.76	0.492	0.776	0.621	0.377	0.293	0.01	0.666	0.739	1.165	0.932	0.566	0.44	0.01	0.0279095	7.85117e-13	0.00177247	0.97814	0.202454	1.44956e-09	1.95942e-17	4.97771e-05	0.000415784	0.448068	0.108185	1.84509e-10	1.25082e-15
		FALSE	High	[R].GSYGSGGSSYGSGGGSYGSGGGGGGHGSYGSGSSSGGYR.[G]	1xTMTpro [N-Term]	0.000180351	0.000315567	1	1	2	P04264	P04264 [550-588]		0	3616.52
		FALSE	High	[K].DVDGAYMTK.[V]	1xOxidation [M7]; 1xTMTpro [K9]; 1xTMTpro [N-Term]	0.000473007	0.000315567	1	1	16	P04264	P04264 [290-298]		0	1623.85	1.065	0.814	1.175	1.074	0.909	1.282	0.678	1.217	0.831	0.635	0.917	0.838	0.71	0.529	0.949	0.875	0.669	0.966	0.882	0.747	0.557	0.967337	0.581108	0.58959	0.975329	0.923902	0.316899	0.0141975	0.515876	0.689622	0.0402751	0.995973	0.750948	0.0344258
		FALSE	High	[K].IEISELNR.[V]	1xTMTpro [N-Term]	0.00147143	0.000315567	2	2	19	P35908; P04264	P35908 [394-401]; P04264 [396-403]		0	1277.74	0.954	1.35	1.128	1.089	0.807	1.629	0.819	1.081	0.585	0.829	0.692	0.668	0.495	0.503	0.664	0.882	1.249	1.043	1.007	0.746	0.758	0.977607	0.0223336	0.749942	0.975329	0.419333	0.00701494	0.218585	0.910252	0.014587	0.592171	0.0818512	0.0597371	1.60567e-06
		FALSE	High	[R].DYQELMNTK.[L]	1xOxidation [M6]; 1xTMTpro [K9]; 1xTMTpro [N-Term]	0.000889266	0.000315567	1	1	26	P04264	P04264 [464-472]		0	1765.93	1.058	1.719	1.291	1.235	0.823	1.276	1.104	1.492	0.83	1.348	1.012	0.968	0.645	0.866	1.17	0.709	1.152	0.865	0.828	0.552	0.74	0.968796	2.64184e-07	0.23221	0.50528	0.408639	0.339795	0.853616	0.0117424	0.611753	0.729501	0.999985	0.995394	0.00669186
		FALSE	High	[K].NMQDMVEDYR.[N]	2xOxidation [M2; M5]; 1xTMTpro [N-Term]	0.00200546	0.000428304	1	1	15	P04264	P04264 [258-267]		0	1636.73	1.099	1.346	1.486	1.285	0.869	1.197	0.993	1.68	0.918	1.125	1.241	1.073	0.726	0.83	1.404	0.654	0.801	0.884	0.765	0.517	0.591	0.876587	0.0987932	0.0207432	0.464037	0.769812	0.385693	0.851221	6.52155e-05	0.821629	0.998114	0.797084	0.999858	0.018482
		FALSE	High	[K].LDNLQQEIDFLTALYQAELSQMQTQISETNVILSMDNNR.[S]	1xOxidation [M22]; 1xTMTpro [N-Term]	0.00384134	0.000428304	1	1	2	P04264	P04264 [305-343]		0	4847.4
		FALSE	High	[K].SDQSRLDSELK.[N]	1xTMTpro [K11]; 1xTMTpro [N-Term]	0.00206467	0.000428304	1	1	1	P04264	P04264 [247-257]		1	1886.05	0.977	1.231	1.186	1.185	1.468	1.199	0.01	2.098	0.815	1.027	0.99	0.989	1.225	0.01	1.751	0.466	0.587	0.565	0.565	0.7	0.01	0.994614	0.791044	0.76282	0.871959	0.0597301	0.495084	1.95942e-17	2.72046e-07	0.585842	0.998114	0.999985	0.999858	0.97083
		FALSE	High	[R].SEIDNVK.[K]	1xTMTpro [K7]; 1xTMTpro [N-Term]	0.00290442	0.000428304	1	1	20	P04264	P04264 [410-416]		0	1412.82	1.687	1.597	1.578	1.515	1.354	2.123	1.616	2.184	0.795	0.752	0.743	0.714	0.638	0.761	1.029	0.773	0.731	0.722	0.694	0.62	0.74	4.83617e-09	3.65173e-05	0.00327289	0.039434	0.121912	1.23598e-07	0.0146267	3.55477e-10	0.557693	0.291641	0.270017	0.156279	0.000660361
		FALSE	High	[R].TTSSSTR.[R]	1xTMTpro [N-Term]	0.00749614	0.00079902	1	1	1	P04264	P04264 [31-37]		0	1043.57
		FALSE	High	[KR].YEDEINK.[HR]	1xTMTpro [K7]; 1xTMTpro [N-Term]	0.00735505	0.00079902	6	13	6	Q7Z794; P35908; P04264; P04259; P02538; P13647	Q7Z794 [254-260]; P35908 [268-274]; P04264 [270-276]; P04259 [253-259]; P02538 [253-259]; P13647 [258-264]		0	1518.83	1.213	0.841	0.972	1.175	0.964	2.809	0.795	1.318	0.432	0.299	0.346	0.418	0.343	0.283	0.469	0.921	0.638	0.738	0.892	0.732	0.603	0.2928	0.686295	0.984649	0.71546	0.99963	1.06297e-10	0.154653	0.188186	1.62025e-05	2.66231e-12	4.04925e-08	2.18396e-08	3.48806e-13
		FALSE	High	[R].VDQLKSDQSR.[L]	1xTMTpro [K5]; 1xTMTpro [N-Term]	0.00690245	0.00079902	1	1	1	P04264	P04264 [242-251]		1	1784.02
		FALSE	High	[K].VDLQAK.[L]	1xTMTpro [K6]; 1xTMTpro [N-Term]	0.0775452	0.00757226	1	1	3	P04264	P04264 [299-304]		0	1281.8	4.764	6.351	1.737	1.741	1.299	4.392	0.01	2.421	1.085	1.446	0.395	0.396	0.296	0.01	0.551	1.968	2.624	0.718	0.719	0.537	0.01	1.95641e-15	2.24412e-15	0.00273097	0.00665937	0.586284	2.11944e-15	1.95942e-17	2.71471e-07	0.997841	0.326153	2.12545e-11	1.6638e-08	1.25082e-15
	FALSE	High	Master Protein	P35908	Keratin, type II cytoskeletal 2 epidermal [OS=Homo sapiens]	0	461.433	69	37	704	27	639	65.4	8	1950.61	37				Pf00038, Pf16208	3849	KRT2	hsa:3849; P35908; Q4VAQ2	ENSG00000172867	Formation of the cornified envelope		2	10	0.946	1.219	1.099	0.901	0.785	1.25	0.783	0.949	0.757	0.975	0.879	0.721	0.628	0.626	0.759	0.997	1.284	1.157	0.949	0.827	0.825
		Checked	Confidence	Annotated Sequence	Modifications	Qvality PEP	Qvality q-value	# Protein Groups	# Proteins	# PSMs	Master Protein Accessions	Positions in Master Proteins	Modifications in Master Proteins	# Missed Cleavages	Theo. MH+ [Da]	Abundance Ratio: (0_5Hr) / (0_0Hr)	Abundance Ratio: (1_0Hr) / (0_0Hr)	Abundance Ratio: (1_5Hr) / (0_0Hr)	Abundance Ratio: (2_0Hr) / (0_0Hr)	Abundance Ratio: (continuous) / (0_0Hr)	Abundance Ratio: (DMSO) / (0_0Hr)	Abundance Ratio: (Dropped) / (0_0Hr)	Abundance Ratio: (TMP) / (0_0Hr)	Abundance Ratio: (0_5Hr) / (DMSO)	Abundance Ratio: (1_0Hr) / (DMSO)	Abundance Ratio: (1_5Hr) / (DMSO)	Abundance Ratio: (2_0Hr) / (DMSO)	Abundance Ratio: (continuous) / (DMSO)	Abundance Ratio: (Dropped) / (DMSO)	Abundance Ratio: (TMP) / (DMSO)	Abundance Ratio: (0_5Hr) / (TMP)	Abundance Ratio: (1_0Hr) / (TMP)	Abundance Ratio: (1_5Hr) / (TMP)	Abundance Ratio: (2_0Hr) / (TMP)	Abundance Ratio: (continuous) / (TMP)	Abundance Ratio: (Dropped) / (TMP)	Abundance Ratio Adj. P-Value: (0_5Hr) / (0_0Hr)	Abundance Ratio Adj. P-Value: (1_0Hr) / (0_0Hr)	Abundance Ratio Adj. P-Value: (1_5Hr) / (0_0Hr)	Abundance Ratio Adj. P-Value: (2_0Hr) / (0_0Hr)	Abundance Ratio Adj. P-Value: (continuous) / (0_0Hr)	Abundance Ratio Adj. P-Value: (DMSO) / (0_0Hr)	Abundance Ratio Adj. P-Value: (Dropped) / (0_0Hr)	Abundance Ratio Adj. P-Value: (TMP) / (0_0Hr)	Abundance Ratio Adj. P-Value: (0_5Hr) / (DMSO)	Abundance Ratio Adj. P-Value: (1_0Hr) / (DMSO)	Abundance Ratio Adj. P-Value: (1_5Hr) / (DMSO)	Abundance Ratio Adj. P-Value: (2_0Hr) / (DMSO)	Abundance Ratio Adj. P-Value: (continuous) / (DMSO)
		FALSE	High	[K].IEISELNRVIQR.[L]	1xTMTpro [N-Term]	2.34868e-05	0.000302393	2	2	34	P35908; P04264	P35908 [394-405]; P04264 [396-407]		1	1774.05	1.158	1.271	1.088	1.04	1.043	1.529	0.926	1.481	0.757	0.831	0.712	0.68	0.682	0.606	0.969	0.782	0.858	0.735	0.702	0.704	0.625	0.562968	0.1075	0.827939	0.975329	0.99963	0.0222802	0.606752	0.0167301	0.328183	0.694712	0.393949	0.0764979	0.0155551
		FALSE	High	[K].LALDVEIATYR.[K]	1xTMTpro [N-Term]	1.30455e-05	0.000302393	4	9	24	P35908; P04259; P02538; P13647	P35908 [471-481]; P04259 [456-466]; P02538 [456-466]; P13647 [461-471]		0	1567.9	0.866	0.982	0.936	0.844	0.684	1.338	0.598	0.949	0.647	0.733	0.699	0.63	0.511	0.447	0.709	0.913	1.035	0.987	0.889	0.721	0.631	0.525692	0.998198	0.99628	0.977219	0.00582375	0.172186	0.0011142	0.994285	0.00632682	0.0210793	0.147052	0.0101723	7.75329e-07
		FALSE	High	[R].MSGDLSSNVTVSVTSSTISSNVASK.[A]	1xOxidation [M1]; 1xTMTpro [K25]; 1xTMTpro [N-Term]	2.49273e-08	0.000302393	1	1	25	P35908	P35908 [491-515]		0	3082.61	0.552	0.727	0.931	0.748	0.708	0.912	0.623	0.775	0.605	0.797	1.021	0.821	0.776	0.684	0.85	0.712	0.938	1.201	0.966	0.913	0.805	0.000232309	0.481874	0.999255	0.959977	0.102117	0.999219	0.00637348	0.633344	0.0260768	0.741263	0.999985	0.951484	0.516412
		FALSE	High	[R].MSGDLSSNVTVSVTSSTISSNVASK.[A]	1xTMTpro [K25]; 1xTMTpro [N-Term]	1.04341e-06	0.000302393	1	1	14	P35908	P35908 [491-515]		0	3066.61	0.845	1.285	1.424	0.866	0.845	1.814	0.01	1.032	0.466	0.708	0.785	0.478	0.466	0.01	0.569	0.819	1.245	1.38	0.839	0.818	0.01	0.86442	0.760357	0.197854	0.98502	0.858676	0.000708024	1.95942e-17	0.9928	2.65579e-05	0.138393	0.417227	0.000261499	9.77421e-07
		FALSE	High	[K].LNDLEEALQQAK.[E]	1xTMTpro [K12]; 1xTMTpro [N-Term]	2.12806e-06	0.000302393	1	1	45	P35908	P35908 [442-453]		0	1980.13	0.869	0.899	0.957	0.68	0.654	0.948	0.718	0.74	0.916	0.948	1.009	0.717	0.69	0.757	0.78	1.174	1.215	1.293	0.919	0.884	0.97	0.637382	0.966128	0.992271	0.533421	0.00402993	0.995776	0.037504	0.200075	0.943554	0.979663	0.999985	0.178065	0.0197186
		FALSE	High	[R].FLEQQNQVLQTK.[W]	1xTMTpro [K12]; 1xTMTpro [N-Term]	3.93382e-05	0.000302393	3	3	13	Q7Z794; P35908; P04264	Q7Z794 [184-195]; P35908 [198-209]; P04264 [200-211]		0	2084.2	3.176	3.774	1.219	1.348	1.199	2.804	0.01	1.738	1.133	1.346	0.435	0.481	0.428	0.01	0.62	1.827	2.171	0.701	0.775	0.69	0.01	1.95641e-15	2.24412e-15	0.451448	0.302547	0.683865	1.13673e-10	1.95942e-17	0.00012072	0.997841	0.71669	5.72701e-05	6.76786e-06	8.62776e-09
		FALSE	High	[R].GGSGGGGSISGGGYGSGGGSGGR.[Y]	1xTMTpro [N-Term]	1.17514e-09	0.000302393	1	1	38	P35908	P35908 [550-572]		0	2045.96	0.782	0.821	0.934	1.01	1.003	1.032	0.846	0.916	0.758	0.796	0.905	0.979	0.972	0.819	0.888	0.854	0.896	1.019	1.103	1.095	0.923	0.169269	0.60948	0.999255	0.97626	0.99963	0.961827	0.343695	0.9814	0.117712	0.351179	0.925546	0.999858	0.948834
		FALSE	High	[R].GGGFGGGSSFGGGSGFSGGGFGGGGFGGGR.[F]	1xTMTpro [N-Term]	1.22804e-09	0.000302393	1	1	6	P35908	P35908 [93-122]		0	2703.23	2.086	1.993	1.054	1.417	1.715	2.66	0.01	1.626	0.784	0.749	0.396	0.533	0.645	0.01	0.611	1.283	1.226	0.648	0.872	1.055	0.01	1.6942e-12	2.21187e-07	0.953497	0.120978	3.91288e-05	2.11944e-15	1.95942e-17	0.00135114	0.2292	0.104729	1.21816e-10	2.92983e-05	0.000319214
		FALSE	High	[K].GGSISGGGYGSGGGK.[H]	1xTMTpro [K15]; 1xTMTpro [N-Term]	1.0284e-07	0.000302393	1	1	6	P35908	P35908 [581-595]		0	1805.96	3.764	2.742	1.363	1.886	2.15	4.867	0.01	2.442	0.773	0.563	0.28	0.387	0.442	0.01	0.502	1.541	1.123	0.558	0.772	0.88	0.01	1.95641e-15	2.24412e-15	0.113688	0.000309471	3.1624e-10	2.11944e-15	1.95942e-17	3.3884e-14	0.471579	0.0041054	7.99151e-12	6.87895e-10	3.18561e-08
		FALSE	High	[R].GGSSSGGGYGSGGGGSSSVK.[G]	1xTMTpro [K20]; 1xTMTpro [N-Term]	1.57227e-06	0.000302393	1	1	1	P35908	P35908 [604-623]		0	2197.1	0.85	0.851	0.807	0.883	0.915	1.809	0.01	1.176	0.47	0.471	0.446	0.488	0.506	0.01	0.65	0.723	0.724	0.686	0.751	0.778	0.01	0.791092	0.938854	0.881755	0.993695	0.975896	0.000125514	1.95942e-17	0.846036	5.10604e-06	5.95378e-05	5.76647e-07	0.000197214	3.86417e-06
		FALSE	High	[R].GSSSGGGYSSGSSSYGSGGR.[Q]	1xTMTpro [N-Term]	2.33815e-09	0.000302393	1	1	16	P35908	P35908 [525-544]		0	2044.91	0.774	0.806	0.844	0.962	0.705	0.878	0.881	0.834	0.881	0.918	0.961	1.095	0.802	1.003	0.949	0.928	0.967	1.012	1.153	0.845	1.056	0.106247	0.514738	0.952171	0.99208	0.0126651	0.995776	0.459811	0.812419	0.742334	0.854283	0.995973	0.987701	0.338978
		FALSE	High	[R].GFSSGSAVVSGGSR.[R]	1xTMTpro [N-Term]	1.00952e-06	0.000302393	1	1	58	P35908	P35908 [21-34]		0	1558.81	0.57	0.837	0.945	0.66	0.568	0.9	0.609	0.665	0.633	0.93	1.05	0.734	0.631	0.676	0.739	0.857	1.258	1.42	0.993	0.854	0.915	5.57541e-08	0.729665	0.995911	0.405638	1.96962e-05	0.999291	0.00164095	0.020646	0.0525259	0.951403	0.999985	0.248737	0.00267984
		FALSE	High	[K].VDLLNQEIEFLK.[V]	1xTMTpro [K12]; 1xTMTpro [N-Term]	2.81743e-06	0.000302393	1	1	16	P35908	P35908 [303-314]		0	2069.21	0.783	0.999	0.961	0.649	0.61	1.099	0.586	0.672	0.712	0.909	0.875	0.59	0.555	0.534	0.612	1.164	1.485	1.43	0.965	0.907	0.872	0.136436	0.998198	0.999255	0.453339	6.97166e-05	0.765824	0.000909903	0.067592	0.0416734	0.770265	0.800571	0.00961237	1.94761e-05
		FALSE	High	[R].TSQNSELNNMQDLVEDYK.[K]	1xOxidation [M10]; 1xTMTpro [K18]; 1xTMTpro [N-Term]	8.028e-06	0.000302393	1	1	11	P35908	P35908 [248-265]		0	2752.36	0.77	1.235	1.036	0.737	0.638	1.139	0.904	1.054	0.676	1.084	0.909	0.647	0.56	0.794	0.926	0.73	1.171	0.982	0.699	0.605	0.858	0.117092	0.429023	0.965446	0.885732	0.00044603	0.740579	0.556551	0.98049	0.0252808	0.999964	0.958527	0.0838835	8.26429e-05
		FALSE	High	[R].TSQNSELNNMQDLVEDYK.[K]	1xTMTpro [K18]; 1xTMTpro [N-Term]	2.03081e-06	0.000302393	1	1	2	P35908	P35908 [248-265]		0	2736.36	0.905	0.571	0.627	0.641	0.903	1.014	0.01	0.948	0.893	0.563	0.618	0.632	0.891	0.01	0.935	0.955	0.602	0.662	0.676	0.953	0.01	0.950736	0.0310462	0.113688	0.479199	0.950364	0.987484	1.95942e-17	0.992994	0.895257	0.0327379	0.0111176	0.0722012	0.813742
		FALSE	High	[K].YEELQVTVGR.[H]	1xTMTpro [N-Term]	8.64377e-05	0.000302393	1	1	26	P35908	P35908 [375-384]		0	1497.82	0.867	1.157	1.111	0.907	0.761	1.179	0.755	0.824	0.736	0.982	0.943	0.77	0.646	0.641	0.699	1.052	1.404	1.348	1.101	0.923	0.916	0.574266	0.499711	0.790239	0.999123	0.11303	0.61553	0.0792627	0.724083	0.128656	0.979663	0.991969	0.392384	0.00352661
		FALSE	High	[K].VLYDAEISQIHQSVTDTNVILSMDNSR.[N]	1xOxidation [M23]; 1xTMTpro [N-Term]	1.2737e-08	0.000302393	1	1	18	P35908	P35908 [315-341]		0	3368.7	0.818	0.915	0.85	0.69	0.573	0.721	0.567	0.751	1.134	1.268	1.178	0.957	0.795	0.786	1.042	1.089	1.218	1.131	0.918	0.763	0.754	0.632621	0.98231	0.953497	0.830577	0.000991395	0.657896	0.00117139	0.471351	0.994953	0.933504	0.9534	0.999858	0.477546
		FALSE	High	[R].NLDLDSIIAEVK.[A]	1xTMTpro [K12]; 1xTMTpro [N-Term]	4.8955e-07	0.000302393	4	7	54	P35908; P04259; P02538; P13647	P35908 [342-353]; P04259 [327-338]; P02538 [327-338]; P13647 [332-343]		0	1938.14	0.991	1.311	1.089	0.955	0.771	1.728	0.76	1.032	0.573	0.759	0.63	0.553	0.446	0.44	0.597	0.96	1.271	1.055	0.925	0.747	0.736	0.999858	0.031597	0.826893	0.998197	0.206056	0.00157379	0.0865943	0.988088	0.00632682	0.220344	0.0499877	0.000479162	4.60607e-08
		FALSE	High	[K].NVQDAIADAEQR.[G]	1xTMTpro [N-Term]	8.13895e-06	0.000302393	1	1	37	P35908	P35908 [419-430]		0	1633.85	0.841	1.148	1.022	0.779	0.747	1.001	0.883	0.81	0.84	1.147	1.021	0.778	0.746	0.882	0.809	1.038	1.417	1.262	0.962	0.922	1.09	0.273995	0.6285	0.952171	0.975329	0.0947996	0.984342	0.434826	0.577322	0.516531	0.998114	0.999985	0.410162	0.023276
		FALSE	High	[R].SLVGLGGTK.[S]	1xTMTpro [K9]; 1xTMTpro [N-Term]	7.93105e-05	0.000302393	1	1	8	P35908	P35908 [62-70]		0	1439.91	4.784	3.75	1.236	2.154	1.923	5.86	0.01	2.682	0.816	0.64	0.211	0.368	0.328	0.01	0.458	1.784	1.398	0.461	0.803	0.717	0.01	1.95641e-15	2.24412e-15	0.375414	1.00923e-06	4.47179e-07	2.11944e-15	1.95942e-17	1.6234e-15	0.633974	0.0448654	1.81667e-15	5.52184e-11	2.64719e-14
		FALSE	High	[R].TAAENDFVTLK.[K]	1xTMTpro [K11]; 1xTMTpro [N-Term]	1.18422e-06	0.000302393	1	1	26	P35908	P35908 [276-286]		0	1817.03	0.925	1.052	1.039	0.754	0.761	1.153	0.764	0.824	0.802	0.912	0.902	0.654	0.66	0.663	0.715	1.122	1.276	1.262	0.915	0.923	0.927	0.936135	0.946342	0.928968	0.911481	0.147448	0.734914	0.0931906	0.706295	0.585443	0.904923	0.937374	0.0215247	0.0103976
		FALSE	High	[R].STSSFSCLSR.[H]	1xCarbamidomethyl [C7]; 1xTMTpro [N-Term]	5.6688e-05	0.000302393	1	1	11	P35908	P35908 [36-45]		0	1435.72	0.676	1.484	1.228	0.712	0.813	1.205	0.785	1.206	0.561	1.231	1.019	0.591	0.675	0.651	1.001	0.561	1.23	1.018	0.59	0.674	0.651	0.000196945	0.000223906	0.421602	0.775257	0.405347	0.340057	0.133231	0.595947	0.000167235	0.945256	0.999985	0.000777835	0.00165914
		FALSE	High	[K].SISISVAGGGGGFGAAGGFGGR.[G]	1xTMTpro [N-Term]	0.000113463	0.000302393	1	1	3	P35908	P35908 [71-92]		0	2143.12	0.788	0.855	1.135	0.769	1.053	0.746	0.01	0.874	1.057	1.146	1.523	1.031	1.413	0.01	1.172	0.902	0.978	1.299	0.88	1.205	0.01	0.645086	0.954037	0.911946	0.975329	0.99963	0.830657	1.95942e-17	0.965828	0.997841	0.998114	0.213523	0.999858	0.644029
		FALSE	High	[R].DYQELMNVK.[L]	1xTMTpro [K9]; 1xTMTpro [N-Term]	0.00011147	0.000302393	1	4	15	P35908	P35908 [462-470]		0	1747.95	0.518	0.827	0.856	0.373	0.489	0.81	0.357	0.487	0.64	1.021	1.057	0.461	0.604	0.441	0.601	1.064	1.698	1.758	0.767	1.004	0.734	6.67382e-11	0.663757	0.994329	1.99772e-07	1.14622e-08	0.984342	7.93487e-11	2.22119e-07	0.0604031	0.998114	0.997395	1.38303e-06	0.000869743
		FALSE	High	[K].VLYDAEISQIHQSVTDTNVILSMDNSR.[N]	1xTMTpro [N-Term]	0.00041036	0.000315567	1	1	1	P35908	P35908 [315-341]		0	3352.7
		FALSE	High	[R].TSQNSELNNMQDLVEDYKK.[K]	2xTMTpro [K18; K19]; 1xTMTpro [N-Term]	0.000251701	0.000315567	1	1	1	P35908	P35908 [248-266]		1	3168.67	1.304	1.208	1.02	1.094	1.126	1.109	0.01	1.161	1.175	1.089	0.92	0.986	1.015	0.01	1.046	1.123	1.041	0.879	0.942	0.97	0.01	0.500375	0.911995	0.991297	0.975329	0.972523	0.856699	1.95942e-17	0.895027	0.990118	0.998114	0.969997	0.9999	0.999994
		FALSE	High	[K].VDPEIQNVK.[A]	1xTMTpro [K9]; 1xTMTpro [N-Term]	0.000238691	0.000315567	1	1	24	P35908	P35908 [167-175]		0	1649.97	0.926	1.192	1.112	0.937	0.852	1.19	0.908	0.8	0.778	1.002	0.935	0.787	0.716	0.763	0.672	1.157	1.49	1.39	1.171	1.065	1.135	0.940387	0.353033	0.78875	0.999942	0.680304	0.586005	0.532202	0.525952	0.492936	0.998114	0.999985	0.500925	0.0404021
		FALSE	High	[R].YGSGGGSK.[G]	1xTMTpro [K8]; 1xTMTpro [N-Term]	0.000419854	0.000315567	1	1	3	P35908	P35908 [573-580]		0	1320.74	4.114	3.866	1.399	2.203	2.071	5.032	0.01	3.074	0.818	0.768	0.278	0.438	0.412	0.01	0.611	1.338	1.258	0.455	0.717	0.674	0.01	1.95641e-15	2.24412e-15	0.0687741	1.6821e-06	1.18851e-09	2.11944e-15	1.95942e-17	1.6234e-15	0.639953	0.415469	6.04597e-12	1.72194e-07	1.79175e-09
		FALSE	High	[KR].YEDEINKR.[T]	1xTMTpro [K7]; 1xTMTpro [N-Term]	0.000341356	0.000315567	6	12	10	Q7Z794; P35908; P04264; P04259; P02538; P13647	Q7Z794 [254-261]; P35908 [268-275]; P04264 [270-277]; P04259 [253-260]; P02538 [253-260]; P13647 [258-265]		1	1674.93	0.741	0.579	0.674	0.844	0.672	1.169	0.548	0.904	0.634	0.495	0.576	0.722	0.575	0.469	0.773	0.82	0.64	0.746	0.934	0.744	0.607	0.0238098	3.65173e-05	0.508248	0.97626	0.00883683	0.652731	0.000136111	0.966566	0.0532747	0.000181259	0.0346352	0.196163	0.000226335
		FALSE	High	[K].AAFGGSGGR.[G]	1xTMTpro [N-Term]	0.000272567	0.000315567	1	1	12	P35908	P35908 [516-524]		0	1083.59	1.121	1.221	0.918	1.163	0.906	1.26	0.816	1.215	0.89	0.969	0.729	0.923	0.719	0.648	0.965	0.922	1.005	0.755	0.957	0.746	0.671	0.776177	0.238316	0.999255	0.888187	0.915491	0.382086	0.208162	0.520589	0.88902	0.996801	0.522806	0.974726	0.0441375
		FALSE	High	[R].YLDGLTAER.[T]	1xTMTpro [N-Term]	0.000426851	0.000315567	1	1	13	P35908	P35908 [239-247]		0	1341.73	0.546	0.864	0.822	0.635	0.52	0.835	0.518	0.569	0.654	1.035	0.984	0.76	0.623	0.62	0.682	0.959	1.518	1.443	1.115	0.913	0.91	3.06486e-09	0.878068	0.967028	0.265054	2.96548e-07	0.993782	2.96598e-05	0.000167381	0.0787502	0.998114	0.999985	0.360174	0.00191888
		FALSE	High	[KR].AQYEEIAQR.[S]	1xTMTpro [N-Term]	0.000365436	0.000315567	4	6	17	P35908; P04259; P02538; P19013	P35908 [354-362]; P04259 [339-347]; P02538 [339-347]; P19013 [327-335]		0	1411.75	0.94	1.252	1.07	0.887	0.726	1.443	0.665	0.786	0.652	0.868	0.742	0.615	0.503	0.461	0.545	1.197	1.594	1.362	1.129	0.924	0.846	0.968831	0.148805	0.875755	0.987436	0.0627252	0.0614123	0.00980082	0.439893	0.0758174	0.831802	0.58787	0.0105331	3.86417e-06
		FALSE	High	[K].DVDNAYMIK.[V]	1xOxidation [M7]; 1xTMTpro [K9]; 1xTMTpro [N-Term]	0.000184555	0.000315567	1	1	27	P35908	P35908 [288-296]		0	1692.91	0.799	0.961	1.015	0.699	0.726	0.896	0.808	0.776	0.892	1.073	1.134	0.78	0.811	0.902	0.867	1.029	1.238	1.308	0.9	0.936	1.04	0.171722	0.998198	0.953497	0.634392	0.0631017	0.999219	0.186832	0.38181	0.898237	0.999334	0.967405	0.468594	0.267977
		FALSE	High	[K].DVDNAYMIK.[V]	1xTMTpro [K9]; 1xTMTpro [N-Term]	0.000210847	0.000315567	1	1	21	P35908	P35908 [288-296]		0	1676.92	0.67	0.962	0.822	0.517	0.585	0.73	0.446	0.569	0.918	1.317	1.126	0.708	0.801	0.611	0.779	1.178	1.69	1.445	0.909	1.028	0.784	0.000488665	0.998198	0.967028	0.00544115	6.22432e-05	0.786002	3.09185e-07	0.000163732	0.946218	0.789402	0.97479	0.147462	0.227995
		FALSE	High	[K].EEAEALYHSK.[Y]	1xTMTpro [K10]; 1xTMTpro [N-Term]	0.000142952	0.000315567	1	1	5	P35908	P35908 [365-374]		0	1784.97	0.738	0.911	1.016	0.636	0.695	0.95	0.836	0.615	0.777	0.959	1.069	0.669	0.732	0.879	0.647	1.2	1.482	1.652	1.034	1.131	1.359	0.247049	0.975334	0.989174	0.575284	0.121912	0.999219	0.389524	0.0441308	0.500375	0.995357	0.999985	0.468301	0.21383
		FALSE	High	[K].IEISELNR.[V]	1xTMTpro [N-Term]	0.00147143	0.000315567	2	2	19	P35908; P04264	P35908 [394-401]; P04264 [396-403]		0	1277.74	0.954	1.35	1.128	1.089	0.807	1.629	0.819	1.081	0.585	0.829	0.692	0.668	0.495	0.503	0.664	0.882	1.249	1.043	1.007	0.746	0.758	0.977607	0.0223336	0.749942	0.975329	0.419333	0.00701494	0.218585	0.910252	0.014587	0.592171	0.0818512	0.0597371	1.60567e-06
		FALSE	High	[R].DYQELMNVK.[L]	1xOxidation [M6]; 1xTMTpro [K9]; 1xTMTpro [N-Term]	0.000264446	0.000315567	1	4	26	P35908	P35908 [462-470]		0	1763.95	0.648	0.822	0.917	0.696	0.683	0.955	0.889	0.806	0.679	0.861	0.961	0.729	0.715	0.931	0.844	0.804	1.019	1.138	0.863	0.847	1.102	9.88986e-05	0.6285	0.999255	0.620636	0.0138057	0.995776	0.45684	0.562886	0.130678	0.81913	0.999985	0.226096	0.0394384
		FALSE	High	[R].QSGSRGGSGGGGSISGGGYGSGGGSGGR.[Y]	1xTMTpro [N-Term]	0.00334745	0.000428304	1	1	2	P35908	P35908 [545-572]		1	2561.2
		FALSE	High	[KR].LLEGEECR.[MLI]	1xCarbamidomethyl [C7]; 1xTMTpro [N-Term]	0.00189295	0.000428304	6	13	5	Q86Y46; P35908; P04259; P02538; Q8N1N4; P13647	Q86Y46 [437-444]; P35908 [483-490]; P04259 [468-475]; P02538 [468-475]; Q8N1N4 [416-423]; P13647 [473-480]		0	1309.67	0.73	1.404	1.614	0.799	0.521	2.372	0.369	0.799	0.308	0.592	0.681	0.337	0.219	0.156	0.337	0.913	1.757	2.02	1	0.651	0.462	0.0227985	0.0331089	0.000967031	0.975329	1.12535e-07	1.56997e-09	2.3911e-10	0.687468	4.01579e-15	0.00645616	0.066722	3.46818e-15	1.25082e-15
		FALSE	High	[K].RYLDGLTAER.[T]	1xTMTpro [N-Term]	0.00326533	0.000428304	1	1	2	P35908	P35908 [238-247]		1	1497.83	1.479	2.354	1.81	0.954	1.026	1.239	1.005	1.186	1.193	1.9	1.461	0.77	0.828	0.811	0.957	1.247	1.985	1.526	0.804	0.865	0.848	0.0568524	1.05616e-07	0.00039956	0.994045	0.99963	0.498732	0.952072	0.843806	0.990118	0.0056212	0.186348	0.645209	0.520178
		FALSE	High	[KR].YEDEINK.[HR]	1xTMTpro [K7]; 1xTMTpro [N-Term]	0.00735505	0.00079902	6	13	6	Q7Z794; P35908; P04264; P04259; P02538; P13647	Q7Z794 [254-260]; P35908 [268-274]; P04264 [270-276]; P04259 [253-259]; P02538 [253-259]; P13647 [258-264]		0	1518.83	1.213	0.841	0.972	1.175	0.964	2.809	0.795	1.318	0.432	0.299	0.346	0.418	0.343	0.283	0.469	0.921	0.638	0.738	0.892	0.732	0.603	0.2928	0.686295	0.984649	0.71546	0.99963	1.06297e-10	0.154653	0.188186	1.62025e-05	2.66231e-12	4.04925e-08	2.18396e-08	3.48806e-13
		FALSE	High	[R].GGGGGGFR.[G]	1xTMTpro [N-Term]	0.0110737	0.00153214	2	2	3	Q9NY12-1; P35908	Q9NY12-1 [198-205]; P35908 [13-20]		0	968.523	0.302	0.372	0.373	0.377	0.555	0.49	0.01	0.407	0.615	0.758	0.762	0.769	1.131	0.01	0.83	0.741	0.913	0.918	0.927	1.363	0.01	1.95641e-15	2.24412e-15	1.09226e-07	2.91664e-07	6.7303e-06	0.00342277	1.95942e-17	1.0619e-11	0.0055858	0.152608	0.402319	0.357925	0.999994
	FALSE	High	Master Protein	Q13085-1	Acetyl-CoA carboxylase 1 [OS=Homo sapiens]	0	434.18	32	66	510	66	2346	265.4	6.37	1326.58	66				Pf00289, Pf00364, Pf01039, Pf02785, Pf02786, Pf08326	31	ACACA	B2RP68; B2ZZ90; hsa:31; Q13085; Q6KEV6; Q6XDA8; Q7Z2G8; Q7Z561; Q7Z563; Q7Z564; Q86WB2; Q86WB3	ENSG00000275176; ENSG00000278540	Biotin transport and metabolism; Defective HLCS causes multiple carboxylase deficiency; ChREBP activates metabolic gene expression; Carnitine metabolism; Activation of gene expression by SREBF (SREBP); Fatty acyl-CoA biosynthesis	AMP-activated protein kinase signaling; Sterol regulatory element-binding proteins (SREBP) signaling; Leptin signaling pathway; Corticotropin-releasing hormone signaling pathway; Mesodermal commitment pathway; Fatty acid biosynthesis; VEGFA-VEGFR2 signaling; Focal adhesion: PI3K-Akt-mTOR-signaling pathway; Leptin and adiponectin; Lipid metabolism pathway; Clear cell renal cell carcinoma pathways;…	22	0	0.989	0.956	0.854	1.09	0.976	0.912	0.872	1.064	1.085	1.048	0.936	1.195	1.07	0.956	1.166	0.93	0.898	0.803	1.025	0.917	0.82
		Checked	Confidence	Annotated Sequence	Modifications	Qvality PEP	Qvality q-value	# Protein Groups	# Proteins	# PSMs	Master Protein Accessions	Positions in Master Proteins	Modifications in Master Proteins	# Missed Cleavages	Theo. MH+ [Da]	Abundance Ratio: (0_5Hr) / (0_0Hr)	Abundance Ratio: (1_0Hr) / (0_0Hr)	Abundance Ratio: (1_5Hr) / (0_0Hr)	Abundance Ratio: (2_0Hr) / (0_0Hr)	Abundance Ratio: (continuous) / (0_0Hr)	Abundance Ratio: (DMSO) / (0_0Hr)	Abundance Ratio: (Dropped) / (0_0Hr)	Abundance Ratio: (TMP) / (0_0Hr)	Abundance Ratio: (0_5Hr) / (DMSO)	Abundance Ratio: (1_0Hr) / (DMSO)	Abundance Ratio: (1_5Hr) / (DMSO)	Abundance Ratio: (2_0Hr) / (DMSO)	Abundance Ratio: (continuous) / (DMSO)	Abundance Ratio: (Dropped) / (DMSO)	Abundance Ratio: (TMP) / (DMSO)	Abundance Ratio: (0_5Hr) / (TMP)	Abundance Ratio: (1_0Hr) / (TMP)	Abundance Ratio: (1_5Hr) / (TMP)	Abundance Ratio: (2_0Hr) / (TMP)	Abundance Ratio: (continuous) / (TMP)	Abundance Ratio: (Dropped) / (TMP)	Abundance Ratio Adj. P-Value: (0_5Hr) / (0_0Hr)	Abundance Ratio Adj. P-Value: (1_0Hr) / (0_0Hr)	Abundance Ratio Adj. P-Value: (1_5Hr) / (0_0Hr)	Abundance Ratio Adj. P-Value: (2_0Hr) / (0_0Hr)	Abundance Ratio Adj. P-Value: (continuous) / (0_0Hr)	Abundance Ratio Adj. P-Value: (DMSO) / (0_0Hr)	Abundance Ratio Adj. P-Value: (Dropped) / (0_0Hr)	Abundance Ratio Adj. P-Value: (TMP) / (0_0Hr)	Abundance Ratio Adj. P-Value: (0_5Hr) / (DMSO)	Abundance Ratio Adj. P-Value: (1_0Hr) / (DMSO)	Abundance Ratio Adj. P-Value: (1_5Hr) / (DMSO)	Abundance Ratio Adj. P-Value: (2_0Hr) / (DMSO)	Abundance Ratio Adj. P-Value: (continuous) / (DMSO)
		FALSE	High	[R].LLLEAMDELEVAFNNTNVR.[T]	1xOxidation [M6]; 1xTMTpro [N-Term]	2.13241e-07	0.000302393	1	4	6	Q13085-1	Q13085-1 [1449-1467]		0	2511.31	1.277	1.574	1.276	1.375	1.031	0.946	0.01	1.132	1.35	1.664	1.349	1.453	1.09	0.01	1.197	1.128	1.391	1.128	1.214	0.911	0.01	0.735285	0.343727	0.76282	0.620636	0.99963	0.99937	1.95942e-17	0.949781	0.839813	0.449535	0.815477	0.589334	0.999994
		FALSE	High	[R].LLLEAMDELEVAFNNTNVR.[T]	1xTMTpro [N-Term]	1.75522e-06	0.000302393	1	4	2	Q13085-1	Q13085-1 [1449-1467]		0	2495.31	1.453	1.31	1.045	0.587	0.691	0.236	0.01	0.713	6.159	5.556	4.432	2.491	2.932	0.01	3.024	2.037	1.837	1.466	0.824	0.97	0.01	0.121755	0.714428	0.986016	0.318592	0.156955	2.10911e-12	1.95942e-17	0.349451	4.01579e-15	2.48483e-11	5.76028e-11	0.00482133	3.81934e-05
		FALSE	High	[R].LGGIPVGVVAVETR.[T]	1xTMTpro [N-Term]	1.04054e-06	0.000302393	1	4	17	Q13085-1	Q13085-1 [1978-1991]		0	1671.01	1.008	0.969	0.87	1.05	0.925	0.99	0.684	1.095	1.018	0.978	0.879	1.06	0.935	0.691	1.106	0.921	0.885	0.795	0.959	0.845	0.625	0.999858	0.990822	0.992271	0.975329	0.90539	0.987237	0.00987154	0.936397	0.990118	0.953819	0.824094	0.999858	0.729265
		FALSE	High	[R].IGSFGPQEDLLFLR.[A]	1xTMTpro [N-Term]	3.52101e-05	0.000302393	1	4	26	Q13085-1	Q13085-1 [1688-1701]		0	1896.06	1.023	0.9	0.877	1.023	1.003	0.947	0.917	1.144	1.081	0.951	0.927	1.08	1.059	0.969	1.208	0.894	0.787	0.767	0.894	0.877	0.802	0.994614	0.933891	0.982399	0.975329	0.99963	0.995776	0.629436	0.824212	0.999164	0.917852	0.97479	0.994322	0.999994
		FALSE	High	[R].HLEPALAFQLELNR.[M]	1xTMTpro [N-Term]	4.64925e-05	0.000302393	1	7	2	Q13085-1	Q13085-1 [1372-1385]		0	1955.1	0.701	0.949	1.103	0.833	1.028	0.591	0.01	0.791	1.185	1.605	1.865	1.408	1.739	0.01	1.337	0.886	1.2	1.394	1.053	1.3	0.01	0.0626076	0.986921	0.905227	0.975329	0.99963	0.0531866	1.95942e-17	0.710322	0.990118	0.383085	0.00203463	0.473555	0.072424
		FALSE	High	[R].ITSENPDEGFKPSSGTVQELNFR.[S]	1xTMTpro [K11]; 1xTMTpro [N-Term]	1.35144e-06	0.000302393	1	7	8	Q13085-1	Q13085-1 [510-532]		0	3160.64	1.018	0.909	0.744	1.126	0.867	0.912	0.01	1.205	1.116	0.997	0.816	1.234	0.95	0.01	1.321	0.845	0.755	0.618	0.935	0.719	0.01	0.994614	0.965364	0.826893	0.911481	0.735991	0.999219	1.95942e-17	0.602331	0.999805	0.980016	0.678938	0.795715	0.775361
		FALSE	High	[R].IYVSANSGAR.[I]	1xTMTpro [N-Term]	0.000131509	0.000302393	1	4	5	Q13085-1	Q13085-1 [1714-1723]		0	1341.74	1.091	1.235	1.073	1.09	1.102	1.349	1.001	1.14	0.809	0.916	0.796	0.808	0.817	0.742	0.845	0.957	1.084	0.942	0.956	0.967	0.878	0.909276	0.229919	0.875755	0.975329	0.970898	0.0840511	0.872057	0.668812	0.358472	0.870379	0.58836	0.590599	0.281571
		FALSE	High	[R].ILNVPQELYEK.[G]	1xTMTpro [K11]; 1xTMTpro [N-Term]	8.89416e-05	0.000302393	1	4	3	Q13085-1	Q13085-1 [278-288]		0	1954.15	0.96	0.81	0.706	1.039	0.766	0.793	0.01	1.059	1.211	1.022	0.891	1.31	0.966	0.01	1.335	0.907	0.766	0.667	0.981	0.724	0.01	0.987405	0.54688	0.681097	0.975329	0.184539	0.984342	1.95942e-17	0.98049	0.990118	0.998114	0.991731	0.603064	0.891205
		FALSE	High	[R].EVFFMNTQSIVQLVQR.[Y]	1xOxidation [M5]; 1xTMTpro [N-Term]	3.53056e-05	0.000302393	1	4	6	Q13085-1	Q13085-1 [959-974]		0	2259.21	1.056	1.094	0.848	0.821	1.085	0.938	0.01	1.165	1.125	1.166	0.904	0.875	1.156	0.01	1.242	0.906	0.938	0.727	0.704	0.931	0.01	0.985115	0.974122	0.953497	0.97626	0.992947	0.999219	1.95942e-17	0.823747	0.996361	0.998114	0.925546	0.953835	0.999994
		FALSE	High	[R].EVFFMNTQSIVQLVQR.[Y]	1xTMTpro [N-Term]	2.39393e-05	0.000302393	1	4	27	Q13085-1	Q13085-1 [959-974]		0	2243.22	0.922	0.94	0.905	0.954	1	0.804	0.01	0.976	1.147	1.169	1.126	1.186	1.244	0.01	1.213	0.945	0.963	0.928	0.978	1.025	0.01	0.893634	0.981827	0.996084	0.998197	0.99963	0.9478	1.95942e-17	0.999904	0.991095	0.998114	0.985318	0.925394	0.917411
		FALSE	High	[R].FIIGSVSEDNSEDEISNLVK.[L]	1xTMTpro [K20]; 1xTMTpro [N-Term]	1.74079e-06	0.000302393	1	2	21	Q13085-1	Q13085-1 [19-38]		0	2803.49	1.119	0.982	0.982	1.005	1.021	1.267	1.102	1.181	0.883	0.775	0.775	0.793	0.806	0.87	0.932	0.948	0.832	0.831	0.851	0.865	0.933	0.978956	0.991429	1	0.991698	0.99963	0.777588	0.857789	0.923163	0.929326	0.688107	0.697973	0.896385	0.779352
		FALSE	High	[R].GGSWVVIDSSINPR.[H]	1xTMTpro [N-Term]	4.0505e-06	0.000302393	1	4	21	Q13085-1	Q13085-1 [2090-2103]		0	1790.97	0.904	0.978	0.831	1.002	0.892	0.921	0.861	0.952	0.982	1.062	0.902	1.088	0.969	0.934	1.034	0.949	1.027	0.873	1.052	0.937	0.904	0.86442	0.991726	0.933299	0.97626	0.847538	0.999219	0.398251	0.996494	0.976026	0.998114	0.875803	0.994322	0.948982
		FALSE	High	[R].FQAQSLGTTYIYDIPEMFR.[Q]	1xTMTpro [N-Term]	1.63308e-05	0.000302393	1	4	5	Q13085-1	Q13085-1 [1588-1606]		0	2584.31	0.923	0.992	0.887	0.81	0.923	0.857	0.01	1.133	1.077	1.157	1.034	0.945	1.076	0.01	1.322	0.815	0.876	0.783	0.715	0.814	0.01	0.967337	0.998198	0.987385	0.975329	0.97071	0.991624	1.95942e-17	0.845061	0.999805	0.998114	0.999985	0.996959	0.999994
		FALSE	High	[R].TVELSIPADPANLDSEAK.[I]	1xTMTpro [K18]; 1xTMTpro [N-Term]	1.85714e-05	0.000302393	1	4	24	Q13085-1	Q13085-1 [1992-2009]		0	2478.36	1.017	1.048	0.816	1.139	1.04	0.939	1.038	1.137	1.084	1.117	0.87	1.214	1.108	1.106	1.212	0.894	0.922	0.718	1.002	0.914	0.913	0.998757	0.981827	0.920392	0.896648	0.99963	0.995776	0.948103	0.825909	0.997841	0.998114	0.842366	0.816986	0.999994
		FALSE	High	[R].VDWQENDFSK.[R]	1xTMTpro [K10]; 1xTMTpro [N-Term]	0.000101179	0.000302393	1	4	23	Q13085-1	Q13085-1 [267-276]		0	1875.97	1.012	1.02	0.784	0.963	0.949	0.992	0.89	1.097	1.02	1.028	0.79	0.971	0.956	0.897	1.105	0.923	0.93	0.715	0.878	0.865	0.812	0.999858	0.992797	0.805718	0.991091	0.975896	0.994518	0.52088	0.929391	0.990118	0.998114	0.381168	0.999858	0.864435
		FALSE	High	[K].VEVGTEVTDYR.[F]	1xTMTpro [N-Term]	8.75677e-05	0.000302393	1	4	16	Q13085-1	Q13085-1 [1410-1420]		0	1571.82	0.997	0.909	0.833	0.96	1.004	1.094	0.898	1.07	0.912	0.831	0.762	0.877	0.918	0.821	0.979	0.931	0.85	0.778	0.897	0.938	0.839	0.999858	0.974122	0.983142	0.995048	0.99963	0.8598	0.492057	0.975197	0.938817	0.695745	0.686089	0.897842	0.729546
		FALSE	High	[R].VDPVYIHLAER.[L]	1xTMTpro [N-Term]	0.00011873	0.000302393	1	4	3	Q13085-1	Q13085-1 [2140-2150]		0	1615.91	1.46	1.291	1.392	1.61	1.438	1.368	0.01	1.247	1.067	0.943	1.018	1.177	1.051	0.01	0.912	1.17	1.035	1.116	1.291	1.153	0.01	0.421856	0.961894	0.683694	0.301552	0.444745	0.561072	1.95942e-17	0.895288	0.997841	0.998114	0.999985	0.977084	0.999994
		FALSE	High	[K].VNNADDFPNLFR.[Q]	1xTMTpro [N-Term]	6.46248e-06	0.000302393	1	4	5	Q13085-1	Q13085-1 [324-335]		0	1725.89	1.198	1.186	1.266	1.121	1.185	1.535	1.226	1.296	0.78	0.772	0.825	0.73	0.772	0.798	0.844	0.924	0.915	0.977	0.865	0.915	0.946	0.707601	0.849604	0.562649	0.975329	0.865485	0.00405769	0.489785	0.558242	0.492794	0.433724	0.706637	0.405139	0.202422
		FALSE	High	[R].QVLIASHLPSYELR.[H]	1xTMTpro [N-Term]	6.75279e-06	0.000302393	1	4	7	Q13085-1	Q13085-1 [1083-1096]		0	1930.11	0.968	0.948	0.824	1.1	1.068	0.943	0.01	1.025	1.026	1.006	0.873	1.166	1.132	0.01	1.087	0.944	0.925	0.804	1.073	1.041	0.01	0.984967	0.985697	0.965446	0.975329	0.995427	0.995776	1.95942e-17	0.984271	0.990118	0.984412	0.852435	0.943274	0.999994
		FALSE	High	[K].QLTEEDGVHSVIEENIK.[C]	1xTMTpro [K17]; 1xTMTpro [N-Term]	3.51085e-06	0.000302393	1	4	11	Q13085-1	Q13085-1 [2277-2293]		0	2548.38	1	0.928	0.954	1.072	0.973	0.976	1.14	1.055	1.025	0.951	0.977	1.099	0.997	1.168	1.081	0.948	0.879	0.904	1.016	0.922	1.08	0.998757	0.984705	1	0.975329	0.99963	0.995776	0.677336	0.985468	0.992859	0.993223	0.999082	0.987701	0.999994
		FALSE	High	[R].QVQAEVPGSPIFVMR.[L]	1xTMTpro [N-Term]	8.69313e-06	0.000302393	1	4	7	Q13085-1	Q13085-1 [336-350]		0	1962.08	0.991	0.911	0.831	1.003	0.936	0.744	0.01	1.055	1.332	1.224	1.117	1.348	1.258	0.01	1.418	0.939	0.863	0.788	0.951	0.887	0.01	0.998757	0.963177	0.980411	0.97626	0.941529	0.781445	1.95942e-17	0.980664	0.888145	0.965446	0.992541	0.397248	0.974518
		FALSE	High	[K].EASFEYLQNEGER.[L]	1xTMTpro [N-Term]	9.16822e-07	0.000302393	1	7	16	Q13085-1	Q13085-1 [1436-1448]		0	1875.9	0.987	1.011	0.975	0.875	0.967	0.977	0.884	0.977	1.011	1.035	0.998	0.896	0.99	0.905	1	1.01	1.034	0.998	0.896	0.989	0.905	0.994614	0.998198	0.989174	0.991086	0.99963	0.993782	0.437585	0.999904	0.990118	0.998114	0.999985	0.922114	0.92768
		FALSE	High	[R].AIGIGAYLVR.[L]	1xTMTpro [N-Term]	0.000120532	0.000302393	1	7	12	Q13085-1	Q13085-1 [1824-1833]		0	1336.83	1.037	1.008	0.871	1.133	0.95	0.956	0.946	1.067	1.085	1.054	0.911	1.185	0.994	0.99	1.116	0.972	0.945	0.816	1.062	0.891	0.887	0.992516	0.98231	0.985859	0.90324	0.975896	0.995776	0.767428	0.976162	0.997841	0.999964	0.926237	0.872824	0.950125
		FALSE	High	[R].DIIVIGNDITYR.[I]	1xTMTpro [N-Term]	1.26928e-05	0.000302393	1	4	9	Q13085-1	Q13085-1 [1676-1687]		0	1695.96	0.988	1.028	0.792	1.103	0.881	0.921	1.041	1.004	1.074	1.117	0.86	1.198	0.957	1.131	1.091	0.985	1.024	0.789	1.099	0.877	1.037	0.996969	0.972289	0.946618	0.975329	0.746779	0.999219	0.984293	0.997008	0.996361	0.998114	0.847719	0.909088	0.765442
		FALSE	High	[R].AYIAYELNSVQHR.[Q]	1xTMTpro [N-Term]	3.15927e-05	0.000302393	1	4	29	Q13085-1	Q13085-1 [1157-1169]		0	1868	1.005	1.178	1.035	1.007	1.046	0.958	0.01	1.064	1.049	1.23	1.08	1.051	1.092	0.01	1.111	0.945	1.107	0.973	0.946	0.983	0.01	0.999858	0.6222	0.949342	0.97814	0.99963	0.995776	1.95942e-17	0.98049	0.990118	0.943633	0.995973	0.999858	0.999994
		FALSE	High	[K].DVDDGLQAAEEVGYPVMIK.[A]	1xOxidation [M17]; 1xTMTpro [K19]; 1xTMTpro [N-Term]	4.02665e-07	0.000302393	1	4	6	Q13085-1	Q13085-1 [293-311]		0	2673.39	1.177	1.35	1.144	1.221	1.312	1.195	0.01	1.364	0.985	1.13	0.958	1.022	1.098	0.01	1.142	0.863	0.989	0.839	0.895	0.962	0.01	0.812329	0.41855	0.842566	0.706867	0.365992	0.599742	1.95942e-17	0.144575	0.990118	0.998114	0.994643	0.999858	0.999994
		FALSE	High	[K].DVDDGLQAAEEVGYPVMIK.[A]	1xTMTpro [K19]; 1xTMTpro [N-Term]	4.92252e-07	0.000302393	1	4	10	Q13085-1	Q13085-1 [293-311]		0	2657.4	1.116	1.091	1.005	0.988	1.218	1.218	0.01	1.59	0.916	0.896	0.825	0.811	0.999	0.01	1.305	0.701	0.686	0.632	0.621	0.766	0.01	0.856728	0.946342	0.970916	0.980809	0.588242	0.327206	1.95942e-17	0.000291491	0.820005	0.687651	0.524619	0.575539	0.948473
		FALSE	High	[K].ATLVDHGIR.[R]	1xTMTpro [N-Term]	0.000426851	0.000315567	1	4	7	Q13085-1	Q13085-1 [1317-1325]		0	1285.75	1.212	1.027	0.953	1.108	1.086	0.883	0.01	1.131	1.372	1.163	1.08	1.254	1.23	0.01	1.281	1.071	0.908	0.843	0.979	0.96	0.01	0.226219	0.981827	0.992434	0.914732	0.982032	0.998856	1.95942e-17	0.791177	0.820305	0.998114	0.999985	0.694893	0.999646
		FALSE	High	[R].DFTVASPAEFVTR.[F]	1xTMTpro [N-Term]	0.000151865	0.000315567	1	7	11	Q13085-1	Q13085-1 [99-111]		0	1743.92	0.958	1.03	0.878	1.829	1.317	0.966	0.01	0.955	0.992	1.067	0.909	1.894	1.364	0.01	0.989	1.002	1.078	0.919	1.914	1.379	0.01	0.993095	0.990822	0.965446	0.0146873	0.497918	0.999219	1.95942e-17	0.994285	0.990118	0.999964	0.949123	0.018616	0.712749
		FALSE	High	[R].LGTPELSTAER.[K]	1xTMTpro [N-Term]	0.000263128	0.000315567	1	4	7	Q13085-1	Q13085-1 [2151-2161]		0	1477.82	1.108	1.008	0.899	1.087	1.016	1.033	1.065	1.141	1.073	0.976	0.871	1.053	0.984	1.031	1.105	0.971	0.884	0.788	0.953	0.891	0.933	0.877364	0.998198	0.994329	0.975329	0.99963	0.924771	0.919258	0.814645	0.997841	0.945256	0.875803	0.999858	0.97083
		FALSE	High	[R].LSDGGLLLSYDGSSYTTYMK.[E]	1xOxidation [M19]; 1xTMTpro [K20]; 1xTMTpro [N-Term]	0.00132135	0.000315567	1	4	2	Q13085-1	Q13085-1 [709-728]		0	2795.43	1.364	1.58	1.051	1.377	1.398	1.445	0.01	1.6	0.944	1.094	0.727	0.953	0.967	0.01	1.107	0.853	0.988	0.657	0.861	0.874	0.01	0.554229	0.575943	0.996084	0.740914	0.552784	0.393686	1.95942e-17	0.150024	0.990118	0.999964	0.536053	0.999858	0.999994
		FALSE	High	[R].MAALEVYVR.[R]	1xTMTpro [N-Term]	0.000297023	0.000315567	1	4	8	Q13085-1	Q13085-1 [1147-1155]		0	1355.77	1.02	1.071	0.933	1.059	0.909	0.936	0.941	1.065	1.09	1.144	0.996	1.131	0.971	1.005	1.138	0.958	1.006	0.876	0.995	0.854	0.883	0.996455	0.971001	0.999255	0.975329	0.934481	0.999219	0.714643	0.975197	0.999805	0.998114	0.999985	0.977206	0.966541
		FALSE	High	[K].AYVWDNNK.[D]	1xTMTpro [K8]; 1xTMTpro [N-Term]	0.00087684	0.000315567	1	4	3	Q13085-1	Q13085-1 [2261-2268]		0	1617.89	1.019	0.936	0.819	1.095	0.923	0.904	0.01	1.055	1.127	1.035	0.906	1.21	1.021	0.01	1.166	0.966	0.887	0.777	1.038	0.875	0.01	0.998757	0.981629	0.914546	0.975329	0.968653	0.995776	1.95942e-17	0.98049	0.996468	0.998114	0.949123	0.873671	0.999994
		FALSE	High	[K].VLIANNGIAAVK.[C]	1xTMTpro [K12]; 1xTMTpro [N-Term]	0.000200908	0.000315567	1	7	4	Q13085-1	Q13085-1 [121-132]		0	1791.13	1.098	0.89	0.82	1.05	0.904	0.909	0.01	1.059	1.208	0.979	0.902	1.155	0.994	0.01	1.165	1.037	0.841	0.775	0.992	0.854	0.01	0.967337	0.966128	0.914546	0.975329	0.969554	0.999219	1.95942e-17	0.985468	0.987925	0.978495	0.922047	0.969536	0.999994
		FALSE	High	[K].ASEGGGGK.[G]	1xTMTpro [K8]; 1xTMTpro [N-Term]	0.000481462	0.000315567	1	7	16	Q13085-1	Q13085-1 [312-319]		0	1270.72	1.01	0.935	0.795	1.038	0.958	0.944	0.01	1.011	1.07	0.991	0.842	1.1	1.015	0.01	1.071	0.999	0.925	0.786	1.026	0.947	0.01	0.999858	0.97428	0.893534	0.975329	0.990769	0.995776	1.95942e-17	0.990227	0.996361	0.965446	0.640495	0.989533	0.966541
		FALSE	High	[R].FVVMVTPEDLK.[A]	1xTMTpro [K11]; 1xTMTpro [N-Term]	0.000758075	0.000315567	1	7	3	Q13085-1	Q13085-1 [153-163]		0	1886.1	1.143	0.835	0.665	1.224	0.761	0.713	0.01	1.042	1.604	1.172	0.934	1.718	1.068	0.01	1.463	1.097	0.801	0.638	1.175	0.73	0.01	0.752602	0.69969	0.188692	0.62685	0.121912	0.511043	1.95942e-17	0.984013	0.07272	0.997449	0.97479	0.0141228	0.999994
		FALSE	High	[K].EEGIGPENLR.[G]	1xTMTpro [N-Term]	0.0005216	0.000315567	1	4	3	Q13085-1	Q13085-1 [1789-1798]		0	1417.76	0.911	0.989	0.832	1.031	0.973	0.849	0.944	1.061	1.074	1.165	0.98	1.215	1.147	1.112	1.25	0.859	0.931	0.784	0.972	0.917	0.889	0.877364	0.998198	0.936218	0.975329	0.99963	0.992611	0.734221	0.978835	0.997841	0.998114	0.994643	0.872605	0.999994
		FALSE	High	[K].GVISDILDWK.[T]	1xTMTpro [K10]; 1xTMTpro [N-Term]	0.000941447	0.000315567	1	4	11	Q13085-1	Q13085-1 [2200-2209]		0	1754.03	0.934	0.812	0.675	1.011	0.784	0.789	0.01	0.993	1.184	1.03	0.856	1.282	0.994	0.01	1.259	0.941	0.818	0.68	1.018	0.79	0.01	0.959146	0.536018	0.266777	0.97626	0.214665	0.877297	1.95942e-17	0.999904	0.990118	0.998114	0.819811	0.573603	0.948473
		FALSE	High	[R].EEAISNMVVALK.[E]	1xOxidation [M7]; 1xTMTpro [K12]; 1xTMTpro [N-Term]	0.000297023	0.000315567	1	7	1	Q13085-1	Q13085-1 [568-579]		0	1928.1	1.034	1.053	1.03	1.01	1.062	0.757	0.01	0.817	1.367	1.392	1.362	1.334	1.403	0.01	1.08	1.266	1.289	1.261	1.236	1.299	0.01	0.993095	0.990822	0.985144	0.97626	0.99963	0.794561	1.95942e-17	0.812419	0.680235	0.703406	0.486902	0.616913	0.600637
		FALSE	High	[R].DPSLPLLELQDIMTSVSGR.[I]	1xOxidation [M13]; 1xTMTpro [N-Term]	0.000402492	0.000315567	1	4	2	Q13085-1	Q13085-1 [891-909]		0	2391.28
		FALSE	High	[R].GSVLEPEGTVEIK.[F]	1xTMTpro [K13]; 1xTMTpro [N-Term]	0.000230351	0.000315567	1	4	7	Q13085-1	Q13085-1 [2115-2127]		0	1966.14	1.124	1.088	1.147	1.283	1.047	1.162	1.145	1.173	0.967	0.936	0.987	1.104	0.901	0.986	1.009	0.958	0.928	0.978	1.094	0.893	0.977	0.837917	0.972197	0.790239	0.473889	0.99963	0.514535	0.574436	0.746109	0.960081	0.90365	0.999985	0.987701	0.63326
		FALSE	High	[K].FGAYIVDGLR.[QE]	1xTMTpro [N-Term]	0.000840967	0.000315567	1	7	3	Q13085-1	Q13085-1 [2063-2072]		0	1414.8	1.097	1.088	1.178	1.191	0.865	1.321	0.854	1.118	0.83	0.824	0.891	0.901	0.654	0.646	0.846	0.981	0.973	1.053	1.065	0.773	0.764	0.940387	0.954603	0.671297	0.734784	0.651525	0.0699731	0.356788	0.866397	0.422962	0.404436	0.920774	0.935041	0.00161178
		FALSE	High	[R].FQAQSLGTTYIYDIPEMFR.[Q]	1xOxidation [M17]; 1xTMTpro [N-Term]	0.000165452	0.000315567	1	4	3	Q13085-1	Q13085-1 [1588-1606]		0	2600.3
		FALSE	High	[K].QVNYEVDR.[R]	1xTMTpro [N-Term]	0.00299491	0.000428304	1	4	4	Q13085-1	Q13085-1 [1339-1346]		0	1326.7	0.971	0.957	0.969	1.144	1.11	1.153	1.068	1.129	0.842	0.83	0.841	0.992	0.963	0.927	0.98	0.86	0.847	0.858	1.013	0.983	0.946	0.993095	0.986921	0.999255	0.900602	0.968653	0.701465	0.91003	0.895842	0.501545	0.503954	0.736801	0.999858	0.933026
		FALSE	High	[R].IGLAEEIR.[H]	1xTMTpro [N-Term]	0.00236471	0.000428304	1	4	7	Q13085-1	Q13085-1 [1724-1731]		0	1204.72	0.999	0.934	0.833	1.014	0.962	1.039	0.819	1.027	0.962	0.899	0.802	0.976	0.926	0.788	0.988	0.973	0.909	0.811	0.987	0.937	0.797	0.998682	0.975513	0.953497	0.975329	0.985262	0.949152	0.19631	0.988783	0.937989	0.575021	0.380049	0.999858	0.715277
		FALSE	High	[R].GNIPTLNR.[M]	1xTMTpro [N-Term]	0.00224165	0.000428304	1	4	6	Q13085-1	Q13085-1 [1192-1199]		0	1188.7	0.92	0.918	0.819	0.964	0.91	0.808	0.768	0.943	1.139	1.137	1.014	1.193	1.126	0.95	1.167	0.976	0.974	0.868	1.022	0.965	0.814	0.86442	0.971918	0.965941	0.987436	0.923902	0.984342	0.099769	0.990449	0.997841	0.998114	0.999985	0.878964	0.999994
		FALSE	High	[K].AVVMDLLR.[Q]	1xTMTpro [N-Term]	0.00301338	0.000428304	1	4	3	Q13085-1	Q13085-1 [985-992]		0	1220.74	1.003	0.959	0.957	1.125	1.031	1.218	0.944	1.142	0.823	0.787	0.786	0.924	0.846	0.775	0.938	0.878	0.839	0.838	0.985	0.902	0.826	0.996969	0.990822	0.999412	0.975329	0.99963	0.630414	0.784368	0.887508	0.605252	0.671108	0.488888	0.990091	0.611479
		FALSE	High	[R].IDTGWLDR.[L]	1xTMTpro [N-Term]	0.00188212	0.000428304	1	4	5	Q13085-1	Q13085-1 [608-615]		0	1279.7	1.283	1.198	1.119	1.105	1.066	1.171	0.01	1.33	1.095	1.022	0.956	0.944	0.91	0.01	1.136	0.964	0.9	0.842	0.831	0.801	0.01	0.0381459	0.369494	0.765737	0.932242	0.99963	0.601969	1.95942e-17	0.206323	0.997841	0.998114	0.999985	0.987472	0.701677
		FALSE	High	[R].IIEFVPTK.[T]	1xTMTpro [K8]; 1xTMTpro [N-Term]	0.00455727	0.000540826	1	4	7	Q13085-1	Q13085-1 [1922-1929]		0	1554.98	0.928	0.747	0.778	1.103	0.802	0.829	0.01	0.976	1.118	0.901	0.938	1.33	0.967	0.01	1.176	0.951	0.766	0.797	1.131	0.823	0.01	0.915881	0.192545	0.807415	0.968073	0.300197	0.984342	1.95942e-17	0.999904	0.997841	0.831189	0.990585	0.502163	0.961508
		FALSE	High	[K].DLAEWLEK.[Q]	1xTMTpro [K8]; 1xTMTpro [N-Term]	0.00668613	0.00079902	1	4	7	Q13085-1	Q13085-1 [2269-2276]		0	1611.92	1.146	1.14	1.066	1.093	0.984	1.132	1.009	1.276	1.013	1.007	0.942	0.966	0.869	0.891	1.127	0.898	0.893	0.836	0.857	0.771	0.791	0.565913	0.762197	0.89931	0.975329	0.99963	0.689909	0.899975	0.212057	0.990118	0.971132	0.985655	0.995394	0.345029
		FALSE	High	[K].SPEYPEGR.[D]	1xTMTpro [N-Term]	0.00823956	0.000912845	1	4	3	Q13085-1	Q13085-1 [1668-1675]		0	1238.63	0.992	0.855	0.779	0.917	0.936	0.972	0.794	0.979	1.021	0.88	0.802	0.943	0.964	0.818	1.008	1.013	0.873	0.795	0.936	0.956	0.811	0.999858	0.801526	0.917549	0.999942	0.951354	0.994253	0.153754	0.999904	0.990118	0.838276	0.609614	0.987701	0.888621
		FALSE	High	[R].VLQAELK.[I]	1xTMTpro [K7]; 1xTMTpro [N-Term]	0.0113439	0.00153214	1	4	6	Q13085-1	Q13085-1 [1508-1514]		0	1408.9	0.937	0.843	0.668	1.08	0.853	0.896	0.01	1.067	1.046	0.941	0.746	1.206	0.952	0.01	1.192	0.878	0.79	0.626	1.012	0.799	0.01	0.931846	0.653788	0.45868	0.968073	0.684287	0.999219	1.95942e-17	0.943991	0.990118	0.771994	0.20517	0.869107	0.832087
		FALSE	High	[K].ENDPSVMR.[S]	1xTMTpro [N-Term]	0.0108748	0.00153214	1	4	3	Q13085-1	Q13085-1 [748-755]		0	1251.63	1.176	1.447	1.058	0.999	1.019	0.888	0.01	1.265	1.324	1.63	1.192	1.125	1.148	0.01	1.425	0.929	1.144	0.836	0.789	0.806	0.01	0.474645	0.00312424	0.914546	0.979463	0.99963	0.999219	1.95942e-17	0.2214	0.895257	0.0619767	0.850046	0.984586	0.999994
		FALSE	High	[R].YLYLTPQDYK.[R]	1xTMTpro [K10]; 1xTMTpro [N-Term]	0.0119017	0.00176277	1	4	4	Q13085-1	Q13085-1 [1750-1759]		0	1912.07	1.008	0.92	0.743	1.077	0.871	0.897	0.01	1.129	1.124	1.025	0.828	1.2	0.971	0.01	1.259	0.893	0.815	0.658	0.954	0.771	0.01	0.996966	0.981827	0.82543	0.975329	0.782845	0.999219	1.95942e-17	0.845061	0.997841	0.998114	0.899445	0.907364	0.90208
		FALSE	High	[K].LLETESFQMNR.[I]	1xOxidation [M9]; 1xTMTpro [N-Term]	0.0138044	0.00185452	1	4	1	Q13085-1	Q13085-1 [597-607]		0	1687.86	1.239	1.214	1.052	2.449	0.941	1.393	0.01	1.588	0.889	0.871	0.755	1.758	0.676	0.01	1.14	0.78	0.764	0.662	1.542	0.593	0.01	0.808871	0.966128	0.995911	1.13537e-05	0.99963	0.384801	1.95942e-17	0.102166	0.940847	0.927241	0.663808	0.0713024	0.317293
		FALSE	High	[R].EFTQQNK.[A]	1xTMTpro [K7]; 1xTMTpro [N-Term]	0.0133245	0.00185452	1	4	3	Q13085-1	Q13085-1 [1310-1316]		0	1502.85	0.925	0.837	0.822	0.899	0.862	0.705	0.01	1.02	1.313	1.188	1.166	1.276	1.223	0.01	1.447	0.907	0.821	0.806	0.882	0.845	0.01	0.891539	0.637517	0.967028	0.998197	0.652579	0.558953	1.95942e-17	0.9928	0.929326	0.995357	0.956751	0.614041	0.999994
		FALSE	High	[R].MAALEVYVR.[R]	1xOxidation [M1]; 1xTMTpro [N-Term]	0.0159778	0.00205754	1	4	2	Q13085-1	Q13085-1 [1147-1155]		0	1371.76
		FALSE	High	[R].HMEMYADR.[E]	2xOxidation [M2; M4]; 1xTMTpro [N-Term]	0.0155195	0.00205754	1	4	4	Q13085-1	Q13085-1 [2104-2111]		0	1388.63	0.954	1.154	1.219	1.019	1.023	0.984	0.01	1.186	0.969	1.173	1.238	1.035	1.04	0.01	1.205	0.805	0.973	1.028	0.859	0.863	0.01	0.993095	0.981827	0.881718	0.987436	0.99963	0.999219	1.95942e-17	0.894423	0.992859	0.998114	0.949091	0.999858	0.999994
		FALSE	High	[R].LTFLVAQK.[D]	1xTMTpro [K8]; 1xTMTpro [N-Term]	0.0177343	0.00227741	1	4	1	Q13085-1	Q13085-1 [1327-1334]		0	1527.98
		FALSE	High	[R].WSYEMFR.[N]	1xTMTpro [N-Term]	0.0203676	0.00269944	1	4	7	Q13085-1	Q13085-1 [140-146]		0	1322.65	0.969	0.893	0.874	0.926	0.858	0.897	0.609	1.043	1.081	0.995	0.974	1.032	0.956	0.679	1.162	0.93	0.856	0.838	0.888	0.823	0.584	0.989791	0.938352	0.974336	0.998197	0.659954	0.997371	0.00224969	0.984162	0.999805	0.984412	0.997127	0.999858	0.917411
		FALSE	High	[R].TTVEYLIK.[L]	1xTMTpro [K8]; 1xTMTpro [N-Term]	0.0263592	0.00422149	1	4	1	Q13085-1	Q13085-1 [589-596]		0	1574.96
		FALSE	High	[K].DMYDQVLK.[F]	1xOxidation [M2]; 1xTMTpro [K8]; 1xTMTpro [N-Term]	0.0305212	0.00422149	1	7	1	Q13085-1	Q13085-1 [2055-2062]		0	1635.89
		FALSE	High	[R].MGGMVSFR.[T]	1xTMTpro [N-Term]	0.0262018	0.00422149	1	4	3	Q13085-1	Q13085-1 [1233-1240]		0	1188.62	0.948	0.897	0.862	0.728	0.882	0.688	0.01	1.012	1.378	1.304	1.253	1.059	1.283	0.01	1.472	0.936	0.886	0.851	0.72	0.872	0.01	0.978956	0.966128	0.996084	0.791519	0.839866	0.580568	1.95942e-17	0.996494	0.820005	0.821837	0.742678	0.999858	0.969399
		FALSE	High	[K].QVNYEVDRR.[F]	1xTMTpro [N-Term]	0.0420544	0.00471587	1	4	1	Q13085-1	Q13085-1 [1339-1347]		1	1482.8
		FALSE	High	[K].ITDIIGK.[E]	1xTMTpro [K7]; 1xTMTpro [N-Term]	0.0375026	0.00471587	1	4	1	Q13085-1	Q13085-1 [1782-1788]		0	1367.88	0.937	0.963	0.9	1.056	1.039	0.752	0.01	0.988	1.246	1.281	1.198	1.405	1.382	0.01	1.314	0.948	0.975	0.912	1.069	1.052	0.01	0.967337	0.999747	1	0.975329	0.99963	0.877702	1.95942e-17	0.999904	0.9876	0.892274	0.847719	0.337355	0.741199
		FALSE	High	[R].ILSTMDSPST.[-]	1xOxidation [M5]; 1xTMTpro [N-Term]	0.0466579	0.00538903	1	4	1	Q13085-1	Q13085-1 [2337-2346]		0	1371.7
		FALSE	High	[R].TFEDFVR.[I]	1xTMTpro [N-Term]	0.0479891	0.00538903	1	4	3	Q13085-1	Q13085-1 [1241-1247]		0	1217.65	1.069	1.099	0.996	1.109	1.064	0.982	0.01	1.19	1.089	1.12	1.015	1.13	1.084	0.01	1.212	0.898	0.924	0.837	0.933	0.894	0.01	0.967337	0.867379	0.980411	0.968073	0.99963	0.989767	1.95942e-17	0.479085	0.997841	0.998114	0.999985	0.981746	0.999994
		FALSE	High	[R].NSVSNFLHSLER.[G]	1xTMTpro [N-Term]	0.0511577	0.00556073	1	4	1	Q13085-1	Q13085-1 [646-657]		0	1706.91
		FALSE	High	[R].IQSTALR.[G]	1xTMTpro [N-Term]	0.05227	0.00563621	1	4	5	Q13085-1	Q13085-1 [839-845]		0	1092.67	0.948	0.896	0.913	0.915	1.068	1.029	0.872	1.088	0.922	0.871	0.887	0.89	1.038	0.848	1.058	0.871	0.823	0.839	0.841	0.981	0.801	0.979165	0.927173	0.999255	0.998197	0.99963	0.984342	0.393603	0.947971	0.951539	0.796243	0.985655	0.922114	0.996554
		FALSE	High	[R].GHVIAAR.[I]	1xTMTpro [N-Term]	0.0526473	0.00563621	1	7	1	Q13085-1	Q13085-1 [503-509]		0	1027.63
		FALSE	High	[R].TAQIMFQAYGDK.[Q]	1xTMTpro [K12]; 1xTMTpro [N-Term]	0.0757922	0.00728814	1	4	1	Q13085-1	Q13085-1 [1553-1564]		0	1981.07
	FALSE	High	Master Protein	P11498	pyruvate carboxylase, mitochondrial [OS=Homo sapiens]	0	382.404	42	42	570	42	1178	129.6	6.84	1525.67	42				Pf00289, Pf00364, Pf00682, Pf02436, Pf02785, Pf02786	5091	PC	B4DN00; hsa:5091; P11498; Q16705	ENSG00000173599	Gluconeogenesis; Biotin transport and metabolism; Defective HLCS causes multiple carboxylase deficiency	Alanine and aspartate metabolism; TCA cycle and deficiency of pyruvate dehydrogenase complex (PDHc); Fatty acid biosynthesis; Amino acid metabolism; Glycolysis and gluconeogenesis	8	0	1.012	1.067	0.92	1.119	0.919	0.983	0.881	1.066	1.03	1.086	0.937	1.139	0.935	0.897	1.085	0.949	1.001	0.863	1.049	0.861	0.826
		Checked	Confidence	Annotated Sequence	Modifications	Qvality PEP	Qvality q-value	# Protein Groups	# Proteins	# PSMs	Master Protein Accessions	Positions in Master Proteins	Modifications in Master Proteins	# Missed Cleavages	Theo. MH+ [Da]	Abundance Ratio: (0_5Hr) / (0_0Hr)	Abundance Ratio: (1_0Hr) / (0_0Hr)	Abundance Ratio: (1_5Hr) / (0_0Hr)	Abundance Ratio: (2_0Hr) / (0_0Hr)	Abundance Ratio: (continuous) / (0_0Hr)	Abundance Ratio: (DMSO) / (0_0Hr)	Abundance Ratio: (Dropped) / (0_0Hr)	Abundance Ratio: (TMP) / (0_0Hr)	Abundance Ratio: (0_5Hr) / (DMSO)	Abundance Ratio: (1_0Hr) / (DMSO)	Abundance Ratio: (1_5Hr) / (DMSO)	Abundance Ratio: (2_0Hr) / (DMSO)	Abundance Ratio: (continuous) / (DMSO)	Abundance Ratio: (Dropped) / (DMSO)	Abundance Ratio: (TMP) / (DMSO)	Abundance Ratio: (0_5Hr) / (TMP)	Abundance Ratio: (1_0Hr) / (TMP)	Abundance Ratio: (1_5Hr) / (TMP)	Abundance Ratio: (2_0Hr) / (TMP)	Abundance Ratio: (continuous) / (TMP)	Abundance Ratio: (Dropped) / (TMP)	Abundance Ratio Adj. P-Value: (0_5Hr) / (0_0Hr)	Abundance Ratio Adj. P-Value: (1_0Hr) / (0_0Hr)	Abundance Ratio Adj. P-Value: (1_5Hr) / (0_0Hr)	Abundance Ratio Adj. P-Value: (2_0Hr) / (0_0Hr)	Abundance Ratio Adj. P-Value: (continuous) / (0_0Hr)	Abundance Ratio Adj. P-Value: (DMSO) / (0_0Hr)	Abundance Ratio Adj. P-Value: (Dropped) / (0_0Hr)	Abundance Ratio Adj. P-Value: (TMP) / (0_0Hr)	Abundance Ratio Adj. P-Value: (0_5Hr) / (DMSO)	Abundance Ratio Adj. P-Value: (1_0Hr) / (DMSO)	Abundance Ratio Adj. P-Value: (1_5Hr) / (DMSO)	Abundance Ratio Adj. P-Value: (2_0Hr) / (DMSO)	Abundance Ratio Adj. P-Value: (continuous) / (DMSO)
		FALSE	High	[K].IAEEFEVELER.[G]	1xTMTpro [N-Term]	3.93382e-05	0.000302393	1	1	16	P11498	P11498 [1044-1054]		0	1667.88	1.003	1.084	0.743	0.928	0.91	1.028	0.846	0.815	0.976	1.055	0.723	0.903	0.885	0.823	0.793	1.23	1.33	0.911	1.138	1.116	1.038	0.999858	0.958036	0.636613	0.998197	0.884798	0.983952	0.340174	0.733693	0.966195	0.998114	0.155338	0.964254	0.622642
		FALSE	High	[K].IVGDLAQFMVQNGLSR.[A]	1xOxidation [M9]; 1xTMTpro [N-Term]	1.47574e-05	0.000302393	1	1	7	P11498	P11498 [913-928]		0	2068.12	0.953	1.15	0.91	0.999	0.987	0.995	1.106	0.994	0.959	1.156	0.915	1.004	0.993	1.112	0.999	0.959	1.157	0.915	1.005	0.993	1.113	0.983037	0.914095	0.995911	0.978421	0.99963	0.995776	0.780733	0.999149	0.98643	0.998114	0.970211	0.9999	0.9858
		FALSE	High	[K].IVGDLAQFMVQNGLSR.[A]	1xTMTpro [N-Term]	2.19949e-06	0.000302393	1	1	30	P11498	P11498 [913-928]		0	2052.12	0.909	1.008	0.838	1.022	0.88	0.983	0.7	1.045	0.924	1.025	0.852	1.039	0.895	0.712	1.062	0.87	0.965	0.802	0.978	0.842	0.67	0.86442	0.998198	0.954781	0.975329	0.660708	0.991998	0.016644	0.980664	0.784722	0.998114	0.733696	0.999858	0.595243
		FALSE	High	[K].ENNVDAVHPGYGFLSER.[A]	1xTMTpro [N-Term]	1.15525e-06	0.000302393	1	2	22	P11498	P11498 [108-124]		0	2208.1	1.034	0.966	1.007	1.089	0.985	0.95	0.969	1.037	1.088	1.016	1.06	1.146	1.036	1.019	1.091	0.997	0.931	0.972	1.05	0.95	0.934	0.994614	0.986921	0.987055	0.975329	0.99963	0.999219	0.847109	0.988088	0.997841	0.998114	0.999985	0.968929	0.999994
		FALSE	High	[R].GTPLDTEVPMER.[V]	1xTMTpro [N-Term]	0.000116657	0.000302393	1	1	10	P11498	P11498 [819-830]		0	1648.85	1.021	1.075	0.987	1.024	0.924	0.982	0.793	0.998	1.04	1.095	1.006	1.043	0.941	0.808	1.017	1.023	1.077	0.989	1.026	0.925	0.794	0.99586	0.966128	0.992271	0.975329	0.940638	0.992611	0.137733	0.997638	0.992859	0.999964	0.999985	0.999858	0.875642
		FALSE	High	[R].GANAVGYTNYPDNVVFK.[F]	1xTMTpro [K17]; 1xTMTpro [N-Term]	2.23617e-05	0.000302393	1	1	6	P11498	P11498 [645-661]		0	2437.3	0.989	0.959	0.828	1.077	0.902	0.917	0.01	1.123	1.079	1.046	0.903	1.175	0.984	0.01	1.225	0.881	0.854	0.737	0.959	0.803	0.01	0.994614	0.990822	0.974521	0.975329	0.892895	0.999219	1.95942e-17	0.783066	0.997616	0.998114	0.955463	0.938995	0.920537
		FALSE	High	[R].TVAIYSEQDTGQMHR.[Q]	1xTMTpro [N-Term]	9.80866e-06	0.000302393	1	2	14	P11498	P11498 [63-77]		0	2040.01	1.011	1.009	1.046	1.03	0.864	1.044	0.858	0.983	0.969	0.967	1.002	0.987	0.828	0.822	0.942	1.029	1.026	1.064	1.048	0.879	0.873	0.999858	0.998198	0.936218	0.975329	0.55271	0.925596	0.33045	0.999904	0.938879	0.925915	0.999985	0.999858	0.231862
		FALSE	High	[R].TVAIYSEQDTGQMHR.[Q]	1xOxidation [M13]; 1xTMTpro [N-Term]	5.63309e-06	0.000302393	1	2	8	P11498	P11498 [63-77]		0	2056.01	1.076	1.082	0.93	1.115	0.962	1.014	0.996	1.125	1.061	1.067	0.917	1.099	0.949	0.982	1.11	0.956	0.961	0.827	0.991	0.855	0.885	0.94659	0.93532	1	0.959977	0.99963	0.979166	0.881073	0.828095	0.994953	0.998114	0.928189	0.987701	0.821422
		FALSE	High	[R].VFDYSEYWEGAR.[G]	1xTMTpro [N-Term]	4.72459e-06	0.000302393	1	1	20	P11498	P11498 [831-842]		0	1825.87	1.101	1.098	1.003	1.215	1.035	1.065	0.945	1.187	1.034	1.031	0.942	1.141	0.971	0.887	1.114	0.928	0.925	0.845	1.024	0.872	0.796	0.86199	0.786553	0.965446	0.734784	0.99963	0.938957	0.676765	0.668999	0.996361	0.998114	0.999985	0.977084	0.900664
		FALSE	High	[R].TSTAPAASPNVR.[R]	1xTMTpro [N-Term]	6.15668e-05	0.000302393	1	2	26	P11498	P11498 [19-30]		0	1475.81	1.089	1.182	0.962	1.217	1.023	0.984	0.914	1.117	1.107	1.201	0.977	1.236	1.039	0.929	1.134	0.976	1.059	0.861	1.09	0.916	0.819	0.916703	0.507159	0.992271	0.692638	0.99963	0.987484	0.5593	0.821547	0.997841	0.984412	0.999985	0.775063	0.982344
		FALSE	High	[R].VVHSYEELEENYTR.[A]	1xTMTpro [N-Term]	1.46775e-06	0.000302393	1	2	17	P11498	P11498 [206-219]		0	2072.03	1.199	1.443	1.161	1.282	1.093	1.146	1.231	1.21	1.047	1.26	1.013	1.119	0.954	1.075	1.056	0.991	1.193	0.959	1.059	0.904	1.018	0.500375	0.0271321	0.685579	0.348911	0.975896	0.652959	0.38433	0.637366	0.992859	0.903983	0.999985	0.987701	0.893263
		FALSE	High	[K].VVEIAPAAHLDPQLR.[T]	1xTMTpro [N-Term]	1.4952e-07	0.000302393	1	2	14	P11498	P11498 [274-288]		0	1933.12	0.894	0.791	0.801	1.042	0.845	0.861	0.01	1.002	1.038	0.919	0.93	1.21	0.981	0.01	1.164	0.892	0.789	0.799	1.04	0.843	0.01	0.806025	0.428959	0.953497	0.975329	0.646386	0.995776	1.95942e-17	0.997008	0.996361	0.94209	0.999985	0.894964	0.920537
		FALSE	High	[K].YSLQYYMGLAEELVR.[A]	1xTMTpro [N-Term]	8.57466e-06	0.000302393	1	1	10	P11498	P11498 [718-732]		0	2139.11	0.841	0.802	0.831	0.685	0.801	0.828	0.435	0.858	1.016	0.969	1.004	0.828	0.968	0.525	1.036	0.981	0.935	0.969	0.799	0.934	0.507	0.75264	0.786553	0.940728	0.785937	0.703365	0.984342	2.83383e-05	0.915762	0.997616	0.998114	0.999985	0.948631	0.999994
		FALSE	High	[K].YSLQYYMGLAEELVR.[A]	1xOxidation [M7]; 1xTMTpro [N-Term]	3.71679e-05	0.000302393	1	1	22	P11498	P11498 [718-732]		0	2155.11	0.903	1.004	0.891	0.951	0.835	0.843	0.841	0.903	1.072	1.192	1.057	1.128	0.99	0.998	1.072	1	1.112	0.986	1.053	0.924	0.931	0.843765	0.990822	0.994329	0.992576	0.355653	0.984342	0.325122	0.956079	0.996361	0.984412	0.999985	0.965516	0.914457
		FALSE	High	[K].QVGYENAGTVEFLVDR.[H]	1xTMTpro [N-Term]	1.55821e-07	0.000302393	1	2	23	P11498	P11498 [301-316]		0	2101.09	0.964	1.036	0.944	1.06	0.962	0.861	0.872	1.003	1.12	1.203	1.097	1.232	1.117	1.012	1.165	0.962	1.033	0.941	1.057	0.959	0.869	0.983037	0.974122	0.996084	0.975329	0.99666	0.995776	0.391568	0.990227	0.997841	0.984412	0.995973	0.792078	0.999994
		FALSE	High	[R].QVFFELNGQLR.[S]	1xTMTpro [N-Term]	3.75721e-05	0.000302393	1	1	28	P11498	P11498 [1075-1085]		0	1654.92	0.905	0.91	0.899	1.028	0.869	1.012	0.861	0.977	0.895	0.899	0.888	1.016	0.859	0.85	0.965	0.927	0.931	0.92	1.053	0.89	0.881	0.86442	0.972197	1	0.97626	0.658012	0.984342	0.352068	0.999904	0.820005	0.872961	0.977409	0.999858	0.417867
		FALSE	High	[R].AEAEAQAEELSFPR.[S]	1xTMTpro [N-Term]	8.82172e-07	0.000302393	1	1	39	P11498	P11498 [929-942]		0	1851.94	0.972	1.019	0.885	1.215	0.918	0.983	0.885	0.982	0.989	1.038	0.901	1.237	0.934	0.9	0.999	0.99	1.038	0.902	1.238	0.935	0.901	0.989653	0.986921	0.996084	0.634392	0.926385	0.991998	0.44019	0.999904	0.974885	0.998114	0.949123	0.782696	0.709392
		FALSE	High	[K].DMTLEGDDLILEIE.[-]	1xOxidation [M2]; 1xTMTpro [N-Term]	0.000103802	0.000302393	1	1	7	P11498	P11498 [1165-1178]		0	1925.96	1.581	1.475	1.056	1.234	1.137	1.124	0.01	1.279	1.406	1.313	0.94	1.098	1.012	0.01	1.138	1.236	1.154	0.826	0.965	0.889	0.01	0.000353861	0.0584267	0.955648	0.659379	0.944165	0.706478	1.95942e-17	0.360678	0.527557	0.789402	0.987909	0.987701	0.999994
		FALSE	High	[R].AYSEALAAFGNGALFVEK.[F]	1xTMTpro [K18]; 1xTMTpro [N-Term]	6.84514e-05	0.000302393	1	2	18	P11498	P11498 [220-237]		0	2466.35	0.67	0.723	0.906	0.795	0.815	0.56	0.01	0.855	1.196	1.29	1.617	1.419	1.455	0.01	1.527	0.783	0.845	1.059	0.929	0.953	0.01	0.0361831	0.312996	0.996084	0.975329	0.633707	0.011855	1.95942e-17	0.926834	0.990118	0.933504	0.0496018	0.356415	0.511433
		FALSE	High	[K].AYVEANQMLGDLIK.[V]	1xTMTpro [K14]; 1xTMTpro [N-Term]	2.40701e-05	0.000302393	1	1	18	P11498	P11498 [893-906]		0	2173.22	0.988	0.955	0.913	1.148	0.927	0.767	0.01	1.048	1.289	1.246	1.191	1.498	1.209	0.01	1.367	0.942	0.911	0.871	1.096	0.884	0.01	0.994614	0.990822	0.999412	0.804268	0.956107	0.887484	1.95942e-17	0.98049	0.946218	0.940334	0.913683	0.086388	0.999994
		FALSE	High	[K].DFTATFGPLDSLNTR.[L]	1xTMTpro [N-Term]	2.24844e-06	0.000302393	1	1	15	P11498	P11498 [1022-1036]		0	1959.01	1.028	0.979	0.876	1.173	0.878	0.963	0.759	1.089	1.067	1.016	0.91	1.218	0.911	0.788	1.13	0.944	0.899	0.805	1.078	0.806	0.698	0.993095	0.998198	0.999255	0.86574	0.714142	0.995776	0.0862886	0.94069	0.996361	0.998114	0.973503	0.873431	0.70118
		FALSE	High	[R].ADFAQACQDAGVR.[F]	1xCarbamidomethyl [C7]; 1xTMTpro [N-Term]	8.8861e-06	0.000302393	1	2	15	P11498	P11498 [125-137]		0	1712.83	1.067	1.088	0.888	1.138	0.93	1.024	0.999	1.257	1.042	1.062	0.867	1.111	0.908	0.975	1.227	0.849	0.865	0.707	0.906	0.74	0.795	0.967337	0.817983	0.998511	0.945313	0.965725	0.961827	0.884277	0.301528	0.990118	0.999458	0.845655	0.988807	0.676126
		FALSE	High	[K].AYVEANQMLGDLIK.[V]	1xOxidation [M8]; 1xTMTpro [K14]; 1xTMTpro [N-Term]	0.000127338	0.000302393	1	1	1	P11498	P11498 [893-906]		0	2189.21	0.899	0.851	0.813	1.308	1.07	0.894	0.01	1.105	1.005	0.952	0.91	1.463	1.196	0.01	1.235	0.813	0.77	0.736	1.184	0.969	0.01	0.916703	0.935552	0.910919	0.500963	0.99963	0.995776	1.95942e-17	0.954511	0.996361	0.982454	0.963224	0.327177	0.985233
		FALSE	High	[R].INGCAIQCR.[V]	2xCarbamidomethyl [C4; C8]; 1xTMTpro [N-Term]	0.000374458	0.000315567	1	2	7	P11498	P11498 [369-377]		0	1395.72	0.921	0.821	0.715	0.981	0.763	0.683	0.01	0.923	1.348	1.202	1.047	1.436	1.117	0.01	1.351	0.998	0.89	0.775	1.063	0.827	0.01	0.912418	0.539317	0.726093	0.980809	0.0857336	0.448545	1.95942e-17	0.98049	0.836454	0.984412	0.999985	0.18766	0.999994
		FALSE	High	[R].DAHQSLLATR.[V]	1xTMTpro [N-Term]	0.000222913	0.000315567	1	1	13	P11498	P11498 [572-581]		0	1415.79	0.986	1.086	1.009	1.007	0.956	0.933	1.397	0.945	1.057	1.164	1.081	1.079	1.025	1.497	1.013	1.044	1.149	1.067	1.065	1.012	1.478	0.994614	0.9641	0.965446	0.97626	0.977005	0.999137	0.131425	0.990227	0.993308	0.998114	0.994643	0.995394	0.982344
		FALSE	High	[K].ADEAYLIGR.[G]	1xTMTpro [N-Term]	0.00105356	0.000315567	1	2	2	P11498	P11498 [80-88]		0	1311.72	0.653	0.656	0.594	0.641	0.486	0.492	0.01	0.657	1.327	1.332	1.206	1.302	0.986	0.01	1.334	0.995	0.998	0.904	0.976	0.739	0.01	6.08987e-06	0.00166078	0.0906802	0.326529	4.74597e-09	0.00107491	1.95942e-17	0.0157493	0.834241	0.687651	0.886629	0.48542	0.920537
		FALSE	High	[K].AAYGGGGR.[G]	1xTMTpro [N-Term]	0.000901935	0.000315567	1	2	13	P11498	P11498 [195-202]		0	1012.55	0.982	0.971	0.888	1.077	0.848	0.959	0.796	0.963	1.024	1.013	0.926	1.123	0.884	0.83	1.004	1.02	1.009	0.923	1.119	0.881	0.827	0.994043	0.990822	0.99628	0.975329	0.652579	0.995001	0.133249	0.999904	0.990118	0.989154	0.978818	0.987472	0.556836
		FALSE	High	[R].SFQPDTGRIEVFR.[S]	1xTMTpro [N-Term]	0.000155923	0.000315567	1	2	6	P11498	P11498 [386-398]		1	1856	1.1	0.995	1.018	1.397	1.005	1.571	0.643	1	0.7	0.633	0.648	0.889	0.639	0.409	0.637	1.099	0.994	1.018	1.396	1.004	0.643	0.96983	0.998198	0.992227	0.19079	0.99963	0.00279952	0.0125901	0.997008	0.0231178	0.00850199	0.0025053	0.907364	0.000900822
		FALSE	High	[K].ALAVSDLNR.[A]	1xTMTpro [N-Term]	0.000434036	0.000315567	1	1	12	P11498	P11498 [1062-1070]		0	1262.74	1.036	1.005	0.905	1.103	0.872	0.964	0.9	0.983	1.074	1.042	0.939	1.144	0.904	0.934	1.019	1.054	1.023	0.921	1.123	0.887	0.916	0.993977	0.995701	0.996084	0.962301	0.74406	0.995776	0.549892	0.999904	0.997841	0.998114	0.985655	0.955787	0.603906
		FALSE	High	[K].HYFIEVNSR.[L]	1xTMTpro [N-Term]	0.000852696	0.000315567	1	2	11	P11498	P11498 [320-328]		0	1468.79	1.187	1.25	1.298	0.842	0.994	1.192	0.01	1.6	0.995	1.049	1.089	0.707	0.834	0.01	1.342	0.742	0.781	0.811	0.526	0.621	0.01	0.454533	0.227015	0.230121	0.97626	0.99963	0.339847	1.95942e-17	0.000587582	0.974088	0.998114	0.994643	0.0687285	0.301048
		FALSE	High	[R].GLYAAFDCTATMK.[S]	1xCarbamidomethyl [C8]; 1xTMTpro [K13]; 1xTMTpro [N-Term]	0.000352543	0.000315567	1	1	1	P11498	P11498 [843-855]		0	2057.07
		FALSE	High	[R].GLYAAFDCTATMK.[S]	1xCarbamidomethyl [C8]; 1xOxidation [M12]; 1xTMTpro [K13]; 1xTMTpro [N-Term]	0.000315321	0.000315567	1	1	1	P11498	P11498 [843-855]		0	2073.06
		FALSE	High	[R].ELIPNIPFQMLLR.[G]	1xTMTpro [N-Term]	0.000196804	0.000315567	1	1	3	P11498	P11498 [632-644]		0	1888.1	1.041	0.976	1.015	1.049	1.137	0.568	0.01	0.961	1.833	1.717	1.787	1.847	2.001	0.01	1.692	1.083	1.015	1.056	1.091	1.183	0.01	0.994614	0.990822	0.999255	0.981681	0.960408	0.325293	1.95942e-17	0.999904	0.245129	0.679435	0.208827	0.205729	0.0596052
		FALSE	High	[R].GTPLDTEVPMER.[V]	1xOxidation [M10]; 1xTMTpro [N-Term]	0.000159304	0.000315567	1	1	9	P11498	P11498 [819-830]		0	1664.85	1.113	1.186	1.055	1.12	1.05	0.977	1.198	1.063	1.139	1.214	1.079	1.146	1.074	1.226	1.088	1.047	1.116	0.992	1.053	0.987	1.126	0.879464	0.650398	0.941459	0.94004	0.99963	0.995776	0.57771	0.98049	0.996361	0.951952	0.999985	0.964254	0.999994
		FALSE	High	[R].LDNASAFQGAVISPHYDSLLVK.[V]	1xTMTpro [K22]; 1xTMTpro [N-Term]	0.000333574	0.000315567	1	2	2	P11498	P11498 [407-428]		0	2953.63	0.781	0.739	0.894	0.729	0.847	0.683	0.01	0.848	1.143	1.081	1.308	1.066	1.24	0.01	1.241	0.921	0.871	1.054	0.859	0.999	0.01	0.43264	0.576671	0.989446	0.962301	0.882472	0.365221	1.95942e-17	0.895288	0.990118	0.999334	0.683058	0.999858	0.948473
		FALSE	High	[R].FLYECPWR.[R]	1xCarbamidomethyl [C5]; 1xTMTpro [N-Term]	0.00147143	0.000315567	1	1	6	P11498	P11498 [618-625]		0	1474.75	0.993	0.851	0.955	0.821	0.94	1.016	0.961	1.238	0.977	0.838	0.94	0.808	0.925	0.946	1.219	0.802	0.688	0.771	0.663	0.759	0.776	0.994614	0.79301	0.999412	0.975329	0.950714	0.961983	0.815477	0.515876	0.97569	0.566873	0.985655	0.572717	0.682363
		FALSE	High	[R].FIGPSPEVVR.[K]	1xTMTpro [N-Term]	0.000631441	0.000315567	1	2	18	P11498	P11498 [138-147]		0	1404.82	1.017	1.043	0.921	1.146	0.901	0.999	0.83	1.022	1.018	1.044	0.921	1.147	0.901	0.831	1.023	0.995	1.021	0.901	1.122	0.881	0.812	0.995183	0.966128	0.999255	0.861792	0.882472	0.984342	0.251453	0.985886	0.990118	0.998114	0.985318	0.957278	0.562201
		FALSE	High	[K].LFSMENWGGATFDVAMR.[F]	1xOxidation [M]; 1xTMTpro [N-Term]	0.000180351	0.000315567	1	1	5	P11498	P11498 [601-617]		0	2252.08	0.917	0.964	0.938	0.897	0.898	1.027	0.01	1.088	0.893	0.939	0.913	0.874	0.874	0.01	1.059	0.843	0.886	0.862	0.825	0.826	0.01	0.830129	0.991429	0.996084	0.998197	0.84513	0.971522	1.95942e-17	0.947971	0.755596	0.932818	0.964015	0.878964	0.555674
		FALSE	High	[K].ENGMDVFR.[V]	1xTMTpro [N-Term]	0.00312689	0.000428304	1	1	1	P11498	P11498 [668-675]		0	1271.64	1.033	0.81	0.796	1.225	0.925	0.801	0.01	0.956	1.289	1.011	0.994	1.529	1.154	0.01	1.194	1.08	0.847	0.832	1.281	0.967	0.01	0.993095	0.383805	0.915754	0.617669	0.950714	0.971522	1.95942e-17	0.997638	0.898054	0.984412	0.999985	0.0533994	0.999994
		FALSE	High	[R].SLPDLGLR.[Q]	1xTMTpro [N-Term]	0.00210118	0.000428304	1	2	16	P11498	P11498 [356-363]		0	1174.71	1.007	1.182	0.936	1.134	0.95	1.042	0.845	1.178	0.966	1.134	0.898	1.088	0.911	0.811	1.13	0.855	1.004	0.795	0.963	0.807	0.718	0.999858	0.694254	0.999412	0.900602	0.990769	0.925596	0.283547	0.687691	0.929326	0.998114	0.875803	0.998527	0.579089
		FALSE	High	[K].DMTLEGDDLILEIE.[-]	1xTMTpro [N-Term]	0.00297656	0.000428304	1	1	1	P11498	P11498 [1165-1178]		0	1909.96	0.998	1.065	0.956	0.914	0.934	0.885	0.01	1.234	1.127	1.203	1.08	1.033	1.056	0.01	1.394	0.808	0.863	0.775	0.741	0.757	0.01	0.996969	0.972289	0.999255	0.999942	0.959034	0.995776	1.95942e-17	0.460837	0.997841	0.979663	0.995973	0.9999	0.999994
		FALSE	High	[R].ACTELGIR.[T]	1xCarbamidomethyl [C2]; 1xTMTpro [N-Term]	0.00169921	0.000428304	1	2	4	P11498	P11498 [55-62]		0	1223.67	1.108	1.721	0.781	1.101	0.967	1.064	1.025	1.128	1.041	1.618	0.734	1.034	0.909	0.963	1.06	0.982	1.526	0.692	0.976	0.858	0.909	0.891539	7.60971e-06	0.785755	0.968073	0.99963	0.898017	0.970077	0.856262	0.992859	0.0697946	0.099534	0.999858	0.847922
		FALSE	High	[R].SGEGMGIR.[L]	1xTMTpro [N-Term]	0.00181864	0.000428304	1	2	3	P11498	P11498 [399-406]		0	1110.59	1	0.978	0.924	0.927	0.882	0.703	0.01	0.984	1.422	1.39	1.313	1.318	1.254	0.01	1.399	1.016	0.994	0.939	0.942	0.897	0.01	0.999858	0.991505	0.999255	0.998401	0.839522	0.667044	1.95942e-17	0.999904	0.720903	0.602111	0.586594	0.582837	0.993246
		FALSE	High	[R].VTTEDPAR.[S]	1xTMTpro [N-Term]	0.00271591	0.000428304	1	2	19	P11498	P11498 [378-385]		0	1192.65	1.057	1.085	0.969	1.193	0.96	1.034	0.893	1.126	1.022	1.049	0.937	1.154	0.929	0.863	1.089	0.938	0.963	0.861	1.059	0.853	0.793	0.971083	0.835315	0.985859	0.797331	0.995427	0.983952	0.47177	0.849897	0.992859	0.999334	0.999985	0.968929	0.775361
		FALSE	High	[R].LTSDSVK.[L]	1xTMTpro [K7]; 1xTMTpro [N-Term]	0.00534587	0.000540826	1	2	9	P11498	P11498 [291-297]		0	1357.82	1.049	1.098	0.874	1.155	0.946	0.929	0.01	1.129	1.129	1.182	0.941	1.243	1.018	0.01	1.216	0.929	0.973	0.774	1.023	0.837	0.01	0.981247	0.784859	0.999106	0.901345	0.980306	0.999135	1.95942e-17	0.843806	0.997841	0.980152	0.999985	0.816986	0.981597
		FALSE	High	[K].ENGMDVFR.[V]	1xOxidation [M4]; 1xTMTpro [N-Term]	0.00740181	0.00079902	1	1	1	P11498	P11498 [668-675]		0	1287.63
		FALSE	High	[R].EGPEGFAR.[A]	1xTMTpro [N-Term]	0.00726237	0.00079902	1	1	7	P11498	P11498 [548-555]		0	1166.61	1.054	1.228	0.915	1.206	0.997	1.084	0.885	1.129	0.972	1.132	0.844	1.112	0.919	0.816	1.041	0.934	1.088	0.811	1.069	0.883	0.784	0.978956	0.424684	0.999859	0.740649	0.99963	0.778588	0.441394	0.779481	0.955795	0.998114	0.717987	0.987701	0.619344
		FALSE	High	[R].SGEGMGIR.[L]	1xOxidation [M5]; 1xTMTpro [N-Term]	0.0174294	0.00227741	1	2	5	P11498	P11498 [399-406]		0	1126.58	1.05	1.087	0.925	0.948	1.039	1.017	1.078	0.863	1.032	1.069	0.909	0.932	1.021	1.059	0.848	1.217	1.26	1.072	1.099	1.205	1.249	0.978956	0.828096	0.999255	0.99725	0.99963	0.984342	0.925065	0.863787	0.990118	0.999334	0.985318	0.981746	0.976613
		FALSE	High	[K].DHPTAATK.[M]	1xTMTpro [K8]; 1xTMTpro [N-Term]	0.0401001	0.00471587	1	2	1	P11498	P11498 [435-442]		0	1448.84
		FALSE	High	[R].SFQPDTGR.[I]	1xTMTpro [N-Term]	0.0432247	0.00481346	1	2	7	P11498	P11498 [386-393]		0	1211.63	1.047	1.151	0.972	1.164	0.939	0.967	0.929	1.053	1.083	1.191	1.005	1.204	0.972	0.961	1.089	0.995	1.093	0.923	1.105	0.892	0.882	0.983037	0.620847	0.987556	0.832626	0.956107	0.995776	0.619355	0.949781	0.997841	0.995357	0.999985	0.872681	0.900664
		FALSE	High	[K].VVAGAK.[V]	1xTMTpro [K6]; 1xTMTpro [N-Term]	0.0989485	0.00875909	1	1	1	P11498	P11498 [1125-1130]		0	1152.76
	FALSE	High	Master Protein	P02533	Keratin, type I cytoskeletal 14 [OS=Homo sapiens]	0	278.261	66	30	339	12	472	51.5	5.16	938.26	30				Pf00038	3861	KRT14	hsa:3861; P02533; Q14715; Q53XY3; Q9BUE3; Q9UBN2; Q9UBN3; Q9UCY4	ENSG00000186847	Formation of the cornified envelope; Type I hemidesmosome assembly	Corticotropin-releasing hormone signaling pathway	4	19	0.769	0.954	0.889	1.181	0.815	1.423	0.636	1.122	0.541	0.67	0.625	0.83	0.573	0.447	0.789	0.686	0.85	0.793	1.053	0.726	0.567
		Checked	Confidence	Annotated Sequence	Modifications	Qvality PEP	Qvality q-value	# Protein Groups	# Proteins	# PSMs	Master Protein Accessions	Positions in Master Proteins	Modifications in Master Proteins	# Missed Cleavages	Theo. MH+ [Da]	Abundance Ratio: (0_5Hr) / (0_0Hr)	Abundance Ratio: (1_0Hr) / (0_0Hr)	Abundance Ratio: (1_5Hr) / (0_0Hr)	Abundance Ratio: (2_0Hr) / (0_0Hr)	Abundance Ratio: (continuous) / (0_0Hr)	Abundance Ratio: (DMSO) / (0_0Hr)	Abundance Ratio: (Dropped) / (0_0Hr)	Abundance Ratio: (TMP) / (0_0Hr)	Abundance Ratio: (0_5Hr) / (DMSO)	Abundance Ratio: (1_0Hr) / (DMSO)	Abundance Ratio: (1_5Hr) / (DMSO)	Abundance Ratio: (2_0Hr) / (DMSO)	Abundance Ratio: (continuous) / (DMSO)	Abundance Ratio: (Dropped) / (DMSO)	Abundance Ratio: (TMP) / (DMSO)	Abundance Ratio: (0_5Hr) / (TMP)	Abundance Ratio: (1_0Hr) / (TMP)	Abundance Ratio: (1_5Hr) / (TMP)	Abundance Ratio: (2_0Hr) / (TMP)	Abundance Ratio: (continuous) / (TMP)	Abundance Ratio: (Dropped) / (TMP)	Abundance Ratio Adj. P-Value: (0_5Hr) / (0_0Hr)	Abundance Ratio Adj. P-Value: (1_0Hr) / (0_0Hr)	Abundance Ratio Adj. P-Value: (1_5Hr) / (0_0Hr)	Abundance Ratio Adj. P-Value: (2_0Hr) / (0_0Hr)	Abundance Ratio Adj. P-Value: (continuous) / (0_0Hr)	Abundance Ratio Adj. P-Value: (DMSO) / (0_0Hr)	Abundance Ratio Adj. P-Value: (Dropped) / (0_0Hr)	Abundance Ratio Adj. P-Value: (TMP) / (0_0Hr)	Abundance Ratio Adj. P-Value: (0_5Hr) / (DMSO)	Abundance Ratio Adj. P-Value: (1_0Hr) / (DMSO)	Abundance Ratio Adj. P-Value: (1_5Hr) / (DMSO)	Abundance Ratio Adj. P-Value: (2_0Hr) / (DMSO)	Abundance Ratio Adj. P-Value: (continuous) / (DMSO)
		FALSE	High	[R].LLEGEDAHLSSSQFSSGSQSSR.[D]	1xTMTpro [N-Term]	1.45969e-06	0.000302393	1	1	3	P02533	P02533 [418-439]		0	2613.27	0.681	0.746	0.979	0.81	1.196	1.059	0.01	0.785	0.643	0.704	0.925	0.765	1.129	0.01	0.741	0.868	0.95	1.247	1.032	1.523	0.01	0.267316	0.762671	1	0.975329	0.885171	0.989029	1.95942e-17	0.736839	0.10367	0.437153	0.985655	0.858062	0.999994
		FALSE	High	[R].ISSVLAGGSCR.[A]	1xCarbamidomethyl [C10]; 1xTMTpro [N-Term]	1.72967e-05	0.000302393	2	2	16	P02533; P08779	P02533 [31-41]; P08779 [31-41]		0	1410.77	0.766	0.73	0.795	1.162	0.721	1.406	0.645	1.045	0.545	0.519	0.566	0.827	0.513	0.459	0.743	0.733	0.699	0.761	1.112	0.69	0.618	0.0194486	0.0511008	0.946618	0.758812	0.0221404	0.0854124	0.00557617	0.98049	9.12663e-05	0.000114082	0.00294107	0.687575	1.70207e-06
		FALSE	High	[K].ILTATVDNANVLLQIDNAR.[L]	1xTMTpro [N-Term]	3.67441e-08	0.000302393	1	1	26	P02533	P02533 [176-194]		0	2358.33	0.596	0.641	0.762	0.782	0.787	1.16	0.569	0.812	0.514	0.553	0.657	0.674	0.679	0.491	0.701	0.733	0.789	0.938	0.962	0.969	0.701	0.00222037	0.0802276	0.763309	0.975329	0.480751	0.696565	0.00128452	0.819671	0.00035784	0.00203222	0.0406175	0.190707	0.0365751
		FALSE	High	[R].EVATNSELVQSGK.[S]	1xTMTpro [K13]; 1xTMTpro [N-Term]	6.37433e-06	0.000302393	2	2	22	P02533; Q04695	P02533 [316-328]; Q04695 [285-297]		0	1970.1	0.933	1.055	1.032	1.454	0.908	1.289	0.698	1.026	0.724	0.819	0.801	1.129	0.705	0.542	0.796	0.909	1.028	1.006	1.417	0.885	0.68	0.931846	0.97847	0.953497	0.118322	0.921284	0.159927	0.0138337	0.988088	0.0683249	0.30285	0.482704	0.977084	0.00501689
		FALSE	High	[R].GQVGGDVNVEMDAAPGVDLSR.[I]	1xTMTpro [N-Term]	1.72023e-05	0.000302393	1	1	2	P02533	P02533 [262-282]		0	2390.19	0.913	0.737	1.106	0.873	1.089	0.79	0.01	0.935	1.156	0.933	1.399	1.104	1.377	0.01	1.183	0.977	0.789	1.183	0.934	1.165	0.01	0.987405	0.89452	0.983338	0.987436	0.992088	0.968093	1.95942e-17	0.992475	0.992859	0.998114	0.838713	0.999858	0.788058
		FALSE	High	[K].GSCGIGGGIGGGSSR.[I]	1xCarbamidomethyl [C3]; 1xTMTpro [N-Term]	9.58091e-07	0.000302393	2	2	11	P02533; P08779	P02533 [16-30]; P08779 [16-30]		0	1582.79	0.466	0.34	0.411	0.799	0.348	0.89	0.212	0.656	0.524	0.381	0.462	0.897	0.391	0.238	0.737	0.711	0.518	0.626	1.217	0.531	0.323	1.08758e-06	2.39005e-08	1.30733e-06	0.975329	1.81667e-15	0.995776	1.95942e-17	0.0911406	0.000345375	2.85362e-06	1.49409e-06	0.977206	1.72646e-09
		FALSE	High	[R].GQVGGDVNVEMDAAPGVDLSR.[I]	1xOxidation [M11]; 1xTMTpro [N-Term]	2.73922e-07	0.000302393	1	1	12	P02533	P02533 [262-282]		0	2406.19	0.955	1.146	0.993	1.322	0.9	0.964	0.668	0.991	0.99	1.188	1.029	1.371	0.933	0.693	1.027	0.964	1.157	1.002	1.335	0.908	0.674	0.987405	0.927173	0.996084	0.423747	0.919838	0.995776	0.0254481	0.999904	0.990118	0.995357	0.999985	0.429977	0.897286
		FALSE	High	[R].YCMQLAQIQEMIGSVEEQLAQLR.[C]	1xCarbamidomethyl [C2]; 1xOxidation [M3]; 1xTMTpro [N-Term]	1.57167e-05	0.000302393	1	1	1	P02533	P02533 [366-388]		0	3058.53	0.771	0.859	0.963	0.849	0.967	1.135	0.01	1.553	0.679	0.757	0.848	0.748	0.852	0.01	1.368	0.497	0.553	0.62	0.547	0.623	0.01	0.570787	0.955525	1	0.978954	0.99963	0.774862	1.95942e-17	0.0415814	0.128656	0.609325	0.768913	0.590222	0.626301
		FALSE	High	[R].YCMQLAQIQEMIGSVEEQLAQLR.[C]	1xCarbamidomethyl [C2]; 2xOxidation [M3; M11]; 1xTMTpro [N-Term]	2.95863e-07	0.000302393	1	1	14	P02533	P02533 [366-388]		0	3074.53	1.002	1.084	1.477	0.768	0.902	0.837	0.01	1.041	1.197	1.294	1.765	0.917	1.078	0.01	1.244	0.962	1.041	1.419	0.737	0.866	0.01	0.999858	0.981076	0.0958942	0.975329	0.961562	0.984342	1.95942e-17	0.988783	0.9876	0.925915	0.012289	0.999858	0.999994
		FALSE	High	[K].NHEEEMNALR.[G]	1xOxidation [M6]; 1xTMTpro [N-Term]	0.000136797	0.000302393	2	2	6	P02533; Q04695	P02533 [252-261]; Q04695 [221-230]		0	1562.76	0.964	0.999	0.955	1.145	1.125	1.178	1.126	1.142	0.819	0.848	0.811	0.972	0.955	0.957	0.97	0.844	0.875	0.836	1.002	0.985	0.986	0.986032	0.998198	0.999255	0.90324	0.901568	0.448955	0.786806	0.741303	0.364509	0.47556	0.478523	0.994617	0.854054
		FALSE	High	[R].APSTYGGGLSVSSSR.[F]	1xTMTpro [N-Term]	1.80419e-06	0.000302393	1	1	14	P02533	P02533 [42-56]		0	1729.9	0.763	0.645	0.882	1.041	0.717	1.208	0.589	0.779	0.632	0.534	0.73	0.862	0.594	0.488	0.645	0.979	0.828	1.132	1.337	0.92	0.756	0.0547569	0.000377457	0.993106	0.975329	0.0294107	0.407723	0.000728544	0.576884	0.00263993	4.74232e-06	0.186763	0.849518	2.32015e-05
		FALSE	High	[R].CEMEQQNQEYK.[I]	1xCarbamidomethyl [C1]; 1xOxidation [M3]; 1xTMTpro [K11]; 1xTMTpro [N-Term]	7.56563e-05	0.000302393	2	2	10	P02533; Q04695	P02533 [389-399]; Q04695 [358-368]		0	2111	0.674	0.63	0.617	1.163	1.046	1.089	0.78	1.463	0.619	0.578	0.566	1.067	0.96	0.716	1.343	0.461	0.431	0.422	0.795	0.715	0.533	0.0361831	0.0116112	0.0901729	0.911481	0.99963	0.891759	0.196329	0.0718906	0.00287615	0.00116854	0.00127635	0.999858	0.946199
		FALSE	High	[R].ALEEANADLEVK.[I]	1xTMTpro [K12]; 1xTMTpro [N-Term]	7.41363e-06	0.000302393	3	6	22	P02533; P13646; P08779	P02533 [135-146]; P13646 [124-135]; P08779 [137-148]		0	1910.07	0.835	1.075	0.861	1.174	0.766	1.377	0.644	1.323	0.607	0.781	0.625	0.853	0.557	0.468	0.961	0.631	0.813	0.651	0.888	0.579	0.487	0.45627	0.970724	0.965446	0.780004	0.105904	0.0813558	0.00454635	0.243804	0.000281977	0.0595254	0.00455459	0.824337	7.15178e-06
		FALSE	High	[K].ASLENSLEETK.[G]	1xTMTpro [K11]; 1xTMTpro [N-Term]	8.66931e-06	0.000302393	2	2	27	P02533; P08779	P02533 [353-363]; P08779 [355-365]		0	1829.01	0.797	0.962	1.037	1.277	0.738	1.35	0.574	1.24	0.591	0.713	0.768	0.946	0.547	0.426	0.919	0.643	0.776	0.836	1.03	0.595	0.463	0.0882333	0.999446	0.932821	0.338844	0.0524951	0.196782	0.000434146	0.441551	0.017054	0.19444	0.709342	0.987701	5.49402e-05
		FALSE	High	[R].ADLEMQIESLK.[E]	1xOxidation [M5]; 1xTMTpro [K11]; 1xTMTpro [N-Term]	0.000113177	0.000302393	1	1	10	P02533	P02533 [233-243]		0	1901.05	0.927	0.847	1.088	1.122	0.941	1.4	0.801	1.319	0.662	0.605	0.777	0.801	0.672	0.572	0.942	0.703	0.642	0.825	0.85	0.713	0.607	0.916703	0.718098	0.900665	0.93902	0.956107	0.0273507	0.151208	0.257357	0.0101714	0.000224796	0.233753	0.522867	0.00293387
		FALSE	High	[R].MSVEADINGLR.[R]	1xOxidation [M1]; 1xTMTpro [N-Term]	0.000523545	0.000315567	1	2	6	P02533	P02533 [212-222]		0	1524.8	0.658	0.586	0.869	1.159	0.826	1.099	0.01	0.919	0.599	0.533	0.79	1.055	0.752	0.01	0.837	0.716	0.638	0.945	1.261	0.898	0.01	0.0010949	0.000710531	0.970225	0.805878	0.428328	0.721667	1.95942e-17	0.98049	9.16121e-05	7.25084e-05	0.310644	0.999858	0.0764761
		FALSE	High	[R].MSVEADINGLRR.[V]	1xTMTpro [N-Term]	0.000268459	0.000315567	1	2	3	P02533	P02533 [212-223]		1	1664.91	1.077	3.527	1.057	8.524	1.111	0.874	1.028	1.135	1.232	4.034	1.209	9.748	1.271	1.176	1.298	0.949	3.108	0.931	7.511	0.979	0.906	0.989791	1.32463e-06	0.995911	4.76875e-15	0.975896	0.995776	0.960325	0.98049	0.990118	1.128e-06	0.990585	3.46818e-15	0.917411
		FALSE	High	[K].DAEEWFFTK.[T]	1xTMTpro [K9]; 1xTMTpro [N-Term]	0.00028181	0.000315567	1	1	12	P02533	P02533 [301-309]		0	1780.94	0.745	0.865	1.104	1.267	0.887	1.744	0.425	1.14	0.427	0.496	0.633	0.726	0.508	0.244	0.654	0.653	0.759	0.969	1.111	0.778	0.373	0.24553	0.922201	0.915221	0.620636	0.940638	0.00119244	2.01812e-06	0.903094	1.08393e-06	3.12289e-05	0.0175561	0.344351	1.34914e-05
		FALSE	High	[R].VLDELTLAR.[TA]	1xTMTpro [N-Term]	0.000350466	0.000315567	3	6	11	P02533; Q04695; P08779	P02533 [224-232]; Q04695 [193-201]; P08779 [226-234]		0	1333.8	0.686	0.618	0.775	1.587	0.709	1.589	0.402	1.129	0.432	0.389	0.488	0.999	0.446	0.253	0.711	0.608	0.547	0.686	1.406	0.628	0.356	0.00269994	0.00047136	0.82121	0.0100139	0.00540958	0.00165105	1.17924e-10	0.866397	1.06408e-08	1.33753e-12	1.94649e-06	0.999858	5.13771e-11
		FALSE	High	[K].VTMQNLNDR.[L]	1xTMTpro [N-Term]	0.000754735	0.000315567	3	7	8	P02533; P13645; P08779	P02533 [117-125]; P13645 [148-156]; P08779 [119-127]		0	1394.74	0.617	0.616	0.906	0.429	0.49	0.97	0.313	0.602	0.636	0.634	0.934	0.442	0.505	0.322	0.621	1.024	1.022	1.504	0.712	0.814	0.519	7.24602e-07	0.000397303	0.999255	4.79431e-05	1.29265e-09	0.994518	1.95942e-17	0.000438563	0.00429757	0.000239532	0.985318	1.3541e-07	3.3421e-08
		FALSE	High	[K].VVSTHEQVLR.[T]	1xTMTpro [N-Term]	0.00114794	0.000315567	1	1	1	P02533	P02533 [460-469]		0	1471.86
		FALSE	High	[K].SEISELRR.[T]	1xTMTpro [N-Term]	0.00136429	0.000315567	2	2	6	P02533; Q04695	P02533 [329-336]; Q04695 [298-305]		1	1293.74	0.577	0.96	0.596	1.183	0.77	1.044	0.243	0.63	0.552	0.919	0.571	1.133	0.737	0.232	0.604	0.915	1.523	0.946	1.877	1.221	0.385	1.35294e-06	0.990822	0.0372828	0.791519	0.145692	0.938957	1.95942e-17	0.0278518	0.000170573	0.628056	8.13671e-05	0.972196	0.0218958
		FALSE	High	[K].TRLEQEIATYR.[SR]	1xTMTpro [N-Term]	0.000206048	0.000315567	4	8	10	P02533; P13646; Q04695; P08779	P02533 [406-416]; P13646 [396-406]; Q04695 [375-385]; P08779 [408-418]		1	1683.93	0.664	0.661	0.785	0.878	0.651	1.079	0.769	0.886	0.615	0.612	0.727	0.814	0.603	0.712	0.821	0.75	0.745	0.886	0.991	0.734	0.868	0.000443249	0.0120598	0.826893	0.991091	0.00109385	0.817666	0.0722399	0.916278	0.00263297	0.00665205	0.186763	0.705018	0.000212541
		FALSE	High	[K].TEELNREVATNSELVQSGK.[S]	1xTMTpro [K19]; 1xTMTpro [N-Term]	0.00043844	0.000315567	2	2	3	P02533; Q04695	P02533 [310-328]; Q04695 [279-297]		1	2712.47	0.835	2.159	1.107	5.842	0.994	1.408	1.009	0.806	0.593	1.533	0.786	4.148	0.705	0.716	0.572	1.036	2.679	1.374	7.251	1.233	1.252	0.951055	0.129134	0.985859	4.76875e-15	0.99963	0.557684	0.977042	0.98049	0.175798	0.83144	0.826861	5.83289e-11	0.60532
		FALSE	High	[R].LEQEIATYR.[SRH]	1xTMTpro [N-Term]	0.00023699	0.000315567	4	11	13	P02533; P13646; Q04695; P08779	P02533 [408-416]; P13646 [398-406]; Q04695 [377-385]; P08779 [410-418]		0	1426.79	0.643	0.549	0.737	1.211	0.644	1.302	0.495	1.113	0.494	0.422	0.566	0.93	0.495	0.38	0.855	0.578	0.494	0.663	1.088	0.579	0.445	6.62812e-05	2.79481e-06	0.809068	0.742651	0.00237228	0.263345	8.04084e-06	0.887055	0.000450102	1.61915e-06	0.025393	0.977206	2.09948e-06
		FALSE	High	[R].ADLEMQIESLK.[E]	1xTMTpro [K11]; 1xTMTpro [N-Term]	0.00230908	0.000428304	1	1	2	P02533	P02533 [233-243]		0	1885.06
		FALSE	High	[K].YETELNLR.[M]	1xTMTpro [N-Term]	0.00374597	0.000428304	1	1	6	P02533	P02533 [204-211]		0	1341.73	0.678	0.749	0.958	1.572	0.559	1.711	1.195	1.099	0.396	0.438	0.56	0.919	0.326	0.698	0.642	0.616	0.681	0.872	1.43	0.508	1.087	0.0016795	0.0924091	0.999255	0.0190812	2.08416e-07	0.00195127	0.428438	0.910043	2.55262e-08	3.50707e-06	0.00428034	0.968957	1.25082e-15
		FALSE	High	[K].EELAYLK.[K]	1xTMTpro [K7]; 1xTMTpro [N-Term]	0.00281698	0.000428304	2	3	8	P02533; Q04695	P02533 [244-250]; Q04695 [213-219]		0	1473.88	0.745	0.655	0.845	0.908	0.945	1.877	0.627	1.283	0.397	0.349	0.45	0.484	0.503	0.334	0.684	0.581	0.51	0.658	0.707	0.736	0.489	0.015051	0.00209708	0.966207	0.998197	0.975896	0.000190941	0.00137864	0.320602	1.17987e-06	1.88284e-09	0.000143096	8.53923e-06	3.87824e-06
		FALSE	High	[R].MSVEADINGLR.[R]	1xTMTpro [N-Term]	0.00295834	0.000428304	1	2	2	P02533	P02533 [212-222]		0	1508.81
		FALSE	High	[R].LASYLDK.[V]	1xTMTpro [K7]; 1xTMTpro [N-Term]	0.00699082	0.00079902	5	8	10	P02533; P13645; Q04695; P35527; P08779	P02533 [126-132]; P13645 [157-163]; Q04695 [95-101]; P35527 [164-170]; P08779 [128-134]		0	1417.85	1.686	2.774	1.768	1.153	0.969	3.883	0.01	2.341	0.434	0.714	0.455	0.297	0.25	0.01	0.603	0.72	1.185	0.755	0.493	0.414	0.01	5.4104e-07	2.24412e-15	0.000197139	0.90324	0.99963	2.11944e-15	1.95942e-17	3.42511e-11	1.87662e-05	0.198634	0.000196983	3.46818e-15	1.25082e-15
		FALSE	High	[R].MSVEADINGLRR.[V]	1xOxidation [M1]; 1xTMTpro [N-Term]	0.0121895	0.00176277	1	2	1	P02533	P02533 [212-223]		1	1680.9	1.074	2.097	1.079	1.929	0.961	1.33	0.922	0.993	0.808	1.577	0.811	1.45	0.723	0.693	0.746	1.082	2.112	1.087	1.943	0.968	0.929	0.986305	0.00252472	0.982399	0.00609808	0.99963	0.509269	0.797755	0.999904	0.639953	0.423255	0.658463	0.277391	0.351117
		FALSE	High	[K].VTMQNLNDR.[L]	1xOxidation [M3]; 1xTMTpro [N-Term]	0.0206043	0.00269944	3	7	12	P02533; P13645; P08779	P02533 [117-125]; P13645 [148-156]; P08779 [119-127]		0	1410.73	0.746	1.056	1.255	1.215	1.043	1.422	0.801	0.897	0.525	0.743	0.882	0.855	0.734	0.564	0.631	0.831	1.177	1.398	1.355	1.163	0.893	0.0134187	0.970219	0.29361	0.642388	0.99963	0.0297191	0.170578	0.975197	0.000155865	0.0210793	0.914934	0.816953	0.0242321
		FALSE	High	[KR].LAADDFR.[AITLV]	1xTMTpro [N-Term]	0.0246887	0.00389441	7	20	21	P02533; Q15323; P13645; P05783; P13646; Q04695; P08779	P02533 [195-201]; Q15323 [136-142]; P13645 [229-235]; P05783 [159-165]; P13646 [185-191]; Q04695 [164-170]; P08779 [197-203]		0	1111.61	0.998	1.406	1.202	0.91	0.912	1.533	0.613	1.026	0.651	0.917	0.784	0.594	0.595	0.4	0.669	0.972	1.37	1.172	0.887	0.889	0.598	0.999858	0.0044317	0.510738	0.998401	0.903934	0.0210065	0.00194317	0.990227	0.0746543	0.905693	0.633708	0.00471611	0.000874568
		FALSE	High	[K].SEISELR.[R]	1xTMTpro [N-Term]	0.0281711	0.00422149	2	2	3	P02533; Q04695	P02533 [329-335]; Q04695 [298-304]		0	1137.64	1.083	0.936	1.458	1.476	0.614	2.262	0.68	1.789	0.479	0.414	0.645	0.652	0.271	0.301	0.791	0.605	0.523	0.815	0.825	0.343	0.38	0.948342	0.972289	0.0187964	0.0631136	0.000204989	5.10429e-07	0.0100344	2.4243e-05	8.43385e-05	1.18092e-06	0.152195	0.0361588	1.25082e-15
		FALSE	High	[R].DVTSSSR.[Q]	1xTMTpro [N-Term]	0.0460093	0.00510385	1	1	4	P02533	P02533 [440-446]		0	1055.57	0.501	0.355	0.56	0.851	0.618	0.897	0.01	0.826	0.559	0.396	0.624	0.949	0.69	0.01	0.921	0.606	0.429	0.678	1.03	0.749	0.01	1.07342e-10	2.24412e-15	0.00683601	0.97626	0.000700838	0.999219	1.95942e-17	0.706295	0.000109612	5.45e-15	0.00332152	0.987701	0.00296087
		FALSE	High	[K].DYSPYFK.[T]	1xTMTpro [K7]; 1xTMTpro [N-Term]	0.108282	0.00945689	2	2	1	P02533; P08779	P02533 [161-167]; P08779 [163-169]		0	1527.83	0.663	0.716	2.31	1.036	0.309	1.851	0.01	0.887	0.358	0.387	1.248	0.56	0.167	0.01	0.479	0.747	0.808	2.604	1.168	0.349	0.01	0.000783237	0.0988581	7.87894e-09	0.975329	1.81667e-15	3.88471e-05	1.95942e-17	0.965828	7.47263e-11	4.2355e-12	0.759585	0.000554357	1.25082e-15
	FALSE	High	Master Protein	P08238	Heat shock protein HSP 90-beta [OS=Homo sapiens]	0	276.679	48	27	357	15	724	83.2	5.03	981.1	27				Pf00183, Pf02518	3326	HSP90AB1	B2R5P0; hsa:3326; P08238; Q5T9W7; Q9NQW0; Q9NTK6	ENSG00000096384	Potential therapeutics for SARS; Regulation of actin dynamics for phagocytic cup formation; The role of GTSE1 in G2/M progression after G2 checkpoint; HSP90 chaperone cycle for steroid hormone receptors (SHR) in the presence of ligand; SARS-CoV-2 activates/modulates innate and adaptive immune responses; Aryl hydrocarbon receptor signalling; Neutrophil degranulation; Estrogen-dependent gene expres…	Nuclear receptors meta-pathway; NRF2 pathway; Focal adhesion: PI3K-Akt-mTOR-signaling pathway; PI3K-Akt signaling pathway	23	12	1.037	1.051	0.962	1.057	1.089	0.995	1.045	1.052	1.042	1.056	0.968	1.062	1.094	1.051	1.058	0.985	0.998	0.915	1.004	1.034	0.993
		Checked	Confidence	Annotated Sequence	Modifications	Qvality PEP	Qvality q-value	# Protein Groups	# Proteins	# PSMs	Master Protein Accessions	Positions in Master Proteins	Modifications in Master Proteins	# Missed Cleavages	Theo. MH+ [Da]	Abundance Ratio: (0_5Hr) / (0_0Hr)	Abundance Ratio: (1_0Hr) / (0_0Hr)	Abundance Ratio: (1_5Hr) / (0_0Hr)	Abundance Ratio: (2_0Hr) / (0_0Hr)	Abundance Ratio: (continuous) / (0_0Hr)	Abundance Ratio: (DMSO) / (0_0Hr)	Abundance Ratio: (Dropped) / (0_0Hr)	Abundance Ratio: (TMP) / (0_0Hr)	Abundance Ratio: (0_5Hr) / (DMSO)	Abundance Ratio: (1_0Hr) / (DMSO)	Abundance Ratio: (1_5Hr) / (DMSO)	Abundance Ratio: (2_0Hr) / (DMSO)	Abundance Ratio: (continuous) / (DMSO)	Abundance Ratio: (Dropped) / (DMSO)	Abundance Ratio: (TMP) / (DMSO)	Abundance Ratio: (0_5Hr) / (TMP)	Abundance Ratio: (1_0Hr) / (TMP)	Abundance Ratio: (1_5Hr) / (TMP)	Abundance Ratio: (2_0Hr) / (TMP)	Abundance Ratio: (continuous) / (TMP)	Abundance Ratio: (Dropped) / (TMP)	Abundance Ratio Adj. P-Value: (0_5Hr) / (0_0Hr)	Abundance Ratio Adj. P-Value: (1_0Hr) / (0_0Hr)	Abundance Ratio Adj. P-Value: (1_5Hr) / (0_0Hr)	Abundance Ratio Adj. P-Value: (2_0Hr) / (0_0Hr)	Abundance Ratio Adj. P-Value: (continuous) / (0_0Hr)	Abundance Ratio Adj. P-Value: (DMSO) / (0_0Hr)	Abundance Ratio Adj. P-Value: (Dropped) / (0_0Hr)	Abundance Ratio Adj. P-Value: (TMP) / (0_0Hr)	Abundance Ratio Adj. P-Value: (0_5Hr) / (DMSO)	Abundance Ratio Adj. P-Value: (1_0Hr) / (DMSO)	Abundance Ratio Adj. P-Value: (1_5Hr) / (DMSO)	Abundance Ratio Adj. P-Value: (2_0Hr) / (DMSO)	Abundance Ratio Adj. P-Value: (continuous) / (DMSO)
		FALSE	High	[K].LGLGIDEDEVAAEEPNAAVPDEIPPLEGDEDASR.[M]	1xTMTpro [N-Term]	3.9361e-08	0.000302393	1	1	14	P08238	P08238 [686-719]		0	3836.85	0.892	1.062	1.065	0.817	1.193	0.949	0.946	1.031	0.941	1.119	1.123	0.861	1.258	0.997	1.087	0.865	1.029	1.033	0.792	1.157	0.917	0.959689	0.990822	0.965446	0.97626	0.903699	0.999908	0.852496	0.9928	0.990118	0.998114	0.995973	0.97382	0.917411
		FALSE	High	[K].LGIHEDSTNR.[R]	1xTMTpro [N-Term]	9.81105e-05	0.000302393	1	1	21	P08238	P08238 [439-448]		0	1445.77	1.088	1.106	1.058	1.082	1.109	0.941	1.11	1.017	1.156	1.175	1.124	1.15	1.178	1.179	1.08	1.07	1.087	1.04	1.064	1.09	1.092	0.897124	0.772944	0.899688	0.975329	0.956107	0.995776	0.835835	0.988783	0.997332	0.998114	0.988297	0.953835	0.999994
		FALSE	High	[K].LGLGIDEDEVAAEEPNAAVPDEIPPLEGDEDASRMEEVD.[-]	1xOxidation [M35]; 1xTMTpro [N-Term]	5.24596e-05	0.000302393	1	1	1	P08238	P08238 [686-724]		1	4456.07
		FALSE	High	[R].GVVDSEDLPLNISR.[E]	1xTMTpro [N-Term]	1.99064e-07	0.000302393	3	5	30	P07900; P08238; Q12931	P07900 [387-400]; P08238 [379-392]; Q12931 [389-402]		0	1817.99	1.095	1.03	1.069	1.039	1.139	1.009	0.913	1.095	1.085	1.021	1.059	1.03	1.129	0.905	1.085	1	0.941	0.976	0.949	1.04	0.834	0.868845	0.981827	0.875755	0.975329	0.901568	0.984342	0.55379	0.88112	0.997841	0.99303	0.999985	0.9999	0.999994
		FALSE	High	[K].HNDDEQYAWESSAGGSFTVR.[TA]	1xTMTpro [N-Term]	3.32785e-08	0.000302393	2	4	19	P07900; P08238	P07900 [154-173]; P08238 [149-168]		0	2560.17	1.034	1.139	1.023	0.98	0.961	1.063	1.097	0.981	0.972	1.072	0.963	0.922	0.904	1.032	0.922	1.054	1.162	1.044	1	0.98	1.119	0.995183	0.966128	0.989719	0.987436	0.99963	0.962927	0.823353	0.999904	0.989262	0.999334	0.994643	0.987701	0.852607
		FALSE	High	[R].LVSSPCCIVTSTYGWTANMER.[I]	2xCarbamidomethyl [C6; C7]; 1xTMTpro [N-Term]	2.62622e-05	0.000302393	1	1	1	P08238	P08238 [584-604]		0	2736.31
		FALSE	High	[K].EQVANSAFVER.[V]	1xTMTpro [N-Term]	3.07469e-05	0.000302393	1	2	7	P08238	P08238 [492-502]		0	1553.82	1.034	0.992	1.015	0.917	1.024	0.931	0.961	0.952	1.111	1.066	1.09	0.985	1.1	1.033	1.022	1.087	1.042	1.067	0.964	1.076	1.01	0.993095	0.995548	0.965446	0.998464	0.99963	0.995776	0.739009	0.997008	0.9992	0.998114	0.997618	0.998527	0.999994
		FALSE	High	[K].EGLELPEDEEEK.[K]	1xTMTpro [K12]; 1xTMTpro [N-Term]	1.87756e-05	0.000302393	2	6	9	P07900; P08238	P07900 [547-558]; P08238 [539-550]		0	2025.05	1.211	1.143	1.117	1.161	1.24	1.124	1.344	1.315	1.078	1.017	0.994	1.033	1.104	1.196	1.17	0.921	0.87	0.849	0.883	0.943	1.022	0.28005	0.650398	0.785755	0.86574	0.457083	0.614225	0.211678	0.157983	0.997616	0.973166	0.999985	0.999858	0.999994
		FALSE	High	[R].ELISNASDALDK.[I]	1xTMTpro [K12]; 1xTMTpro [N-Term]	4.82963e-06	0.000302393	2	2	20	P14625; P08238	P14625 [103-114]; P08238 [42-53]		0	1884.06	1.053	0.98	0.991	0.997	1.051	0.921	1.052	1.188	1.143	1.064	1.075	1.082	1.141	1.142	1.29	0.886	0.825	0.834	0.839	0.885	0.885	0.97759	0.998262	0.966045	0.97626	0.99963	0.999219	0.99107	0.666587	0.997841	0.998114	0.999985	0.998527	0.999994
		FALSE	High	[R].GFEVVYMTEPIDEYCVQQLK.[E]	1xCarbamidomethyl [C15]; 1xOxidation [M7]; 1xTMTpro [K20]; 1xTMTpro [N-Term]	1.26234e-05	0.000302393	1	1	3	P08238	P08238 [507-526]		0	3072.56	1.423	1.042	1.377	1.371	1.331	1.155	1.706	1.188	1.231	0.902	1.192	1.187	1.152	1.476	1.028	1.198	0.877	1.159	1.155	1.121	1.436	0.521641	0.991429	0.675471	0.734784	0.684919	0.982798	0.0397969	0.947971	0.9697	0.980152	0.97479	0.975768	0.999646
		FALSE	High	[R].GFEVVYMTEPIDEYCVQQLK.[E]	1xCarbamidomethyl [C15]; 1xTMTpro [K20]; 1xTMTpro [N-Term]	6.78999e-06	0.000302393	1	1	4	P08238	P08238 [507-526]		0	3056.56	0.967	1.02	0.907	0.73	1.118	0.916	0.01	1.511	1.056	1.114	0.99	0.797	1.221	0.01	1.649	0.64	0.675	0.6	0.483	0.74	0.01	0.991055	0.975334	1	0.795432	0.951354	0.999219	1.95942e-17	0.00828408	0.997841	0.998114	0.999985	0.552917	0.999994
		FALSE	High	[R].TLTIVDTGIGMTK.[A]	1xTMTpro [K13]; 1xTMTpro [N-Term]	3.61761e-05	0.000302393	2	4	4	P07900; P08238	P07900 [88-100]; P08238 [83-95]		0	1958.15	0.743	0.889	0.842	0.983	1.02	0.796	0.01	0.883	0.934	1.117	1.058	1.235	1.282	0.01	1.11	0.842	1.006	0.953	1.112	1.155	0.01	0.0260315	0.954603	0.988818	0.987436	0.999926	0.984342	1.95942e-17	0.916278	0.946218	0.998114	0.997079	0.842403	0.966541
		FALSE	High	[K].YIDQEELNK.[T]	1xTMTpro [K9]; 1xTMTpro [N-Term]	0.000113177	0.000302393	2	5	40	P07900; P08238	P07900 [284-292]; P08238 [276-284]		0	1759.97	1.035	1.006	0.981	1.006	1.12	1.046	1.065	1.054	0.99	0.962	0.938	0.962	1.071	1.018	1.008	0.983	0.955	0.931	0.955	1.063	1.011	0.987405	0.985697	0.974521	0.97914	0.950714	0.971522	0.95885	0.98049	0.990118	0.984412	0.999985	0.994322	0.999994
		FALSE	High	[R].YHTSQSGDEMTSLSEYVSR.[M]	1xOxidation [M10]; 1xTMTpro [N-Term]	2.92805e-06	0.000302393	1	1	1	P08238	P08238 [457-475]		0	2497.15	0.961	1.159	0.708	0.912	0.939	0.984	0.769	0.706	0.977	1.178	0.72	0.927	0.955	0.782	0.718	1.361	1.64	1.002	1.291	1.33	1.089	0.993095	0.969505	0.538212	0.998197	0.99963	0.999137	0.290054	0.495723	0.990118	0.998114	0.385121	0.999858	0.999994
		FALSE	High	[R].VFIMDSCDELIPEYLNFIR.[G]	1xCarbamidomethyl [C7]; 1xOxidation [M4]; 1xTMTpro [N-Term]	4.35062e-06	0.000302393	1	1	14	P08238	P08238 [360-378]		0	2694.35	0.808	0.956	0.924	0.804	0.877	0.737	0.01	0.925	1.096	1.297	1.253	1.091	1.19	0.01	1.256	0.873	1.033	0.998	0.869	0.948	0.01	0.28005	0.990822	0.999255	0.975329	0.826781	0.576694	1.95942e-17	0.985886	0.997841	0.870379	0.729966	0.990091	0.998897
		FALSE	High	[R].NPDDITQEEYGEFYK.[S]	1xTMTpro [K15]; 1xTMTpro [N-Term]	1.5454e-07	0.000302393	1	1	19	P08238	P08238 [292-306]		0	2456.21	1.071	1.09	0.958	1.14	1.146	1.007	1.181	1.092	1.063	1.082	0.951	1.131	1.137	1.172	1.084	0.98	0.997	0.877	1.043	1.049	1.081	0.952013	0.817295	0.991903	0.933431	0.901568	0.984342	0.620943	0.929391	0.997841	0.998114	0.999985	0.981746	0.999994
		FALSE	High	[K].SIYYITGESK.[E]	1xTMTpro [K10]; 1xTMTpro [N-Term]	5.94741e-05	0.000302393	1	2	15	P08238	P08238 [482-491]		0	1769	1.048	1.05	1.005	1.111	1.06	0.978	1.047	1.05	1.072	1.073	1.027	1.135	1.083	1.071	1.073	0.998	1	0.957	1.058	1.009	0.998	0.981247	0.948503	0.964462	0.958242	0.99963	0.994518	0.999356	0.98049	0.996361	0.999334	0.999985	0.981746	0.999994
		FALSE	High	[K].SLTNDWEDHLAVK.[H]	1xTMTpro [K13]; 1xTMTpro [N-Term]	3.87058e-05	0.000302393	2	3	8	P07900; P08238	P07900 [315-327]; P08238 [307-319]		0	2136.16	0.815	0.89	0.677	1.068	1.117	1.037	0.01	0.964	0.787	0.858	0.653	1.03	1.077	0.01	0.93	0.846	0.923	0.702	1.108	1.158	0.01	0.26659	0.95672	0.521164	0.975329	0.956107	0.98078	1.95942e-17	0.997008	0.527557	0.812244	0.191945	0.9999	0.999994
		FALSE	High	[K].ADLINNLGTIAK.[SF]	1xTMTpro [K12]; 1xTMTpro [N-Term]	6.27014e-06	0.000302393	2	5	4	P07900; P08238	P07900 [101-112]; P08238 [96-107]		0	1851.12	0.929	1.046	0.831	1.229	1.128	1.135	0.01	1.042	0.819	0.922	0.733	1.083	0.994	0.01	0.918	0.891	1.004	0.798	1.179	1.082	0.01	0.951009	0.954603	0.98177	0.68872	0.940638	0.754249	1.95942e-17	0.984271	0.644547	0.944308	0.537399	0.999858	0.948473
		FALSE	High	[R].ADHGEPIGR.[G]	1xTMTpro [N-Term]	1.25544e-05	0.000302393	1	1	28	P08238	P08238 [169-177]		0	1255.67	1.119	1.085	1.128	0.858	1.086	0.935	0.996	1.012	1.197	1.161	1.206	0.918	1.162	1.065	1.083	1.106	1.072	1.114	0.848	1.073	0.984	0.800166	0.954603	0.761806	0.980165	0.981916	0.995776	0.856906	0.988088	0.990118	0.998114	0.830167	0.940593	0.999994
		FALSE	High	[R].LVSSPCCIVTSTYGWTANMER.[I]	2xCarbamidomethyl [C6; C7]; 1xOxidation [M19]; 1xTMTpro [N-Term]	0.000215776	0.000315567	1	1	2	P08238	P08238 [584-604]		0	2752.31	1.014	1.117	0.836	0.759	1.022	0.879	0.01	1.234	1.154	1.271	0.952	0.863	1.163	0.01	1.405	0.822	0.905	0.678	0.615	0.828	0.01	0.998757	0.935552	0.940924	0.959977	0.99963	0.995776	1.95942e-17	0.382206	0.992859	0.900089	0.994643	0.871518	0.999994
		FALSE	High	[R].YESLTDPSK.[L]	1xTMTpro [K9]; 1xTMTpro [N-Term]	0.00020137	0.000315567	2	6	32	P07900; P08238	P07900 [61-69]; P08238 [56-64]		0	1647.91	0.94	1.01	0.953	0.976	1.067	0.969	1.037	1.055	0.969	1.042	0.984	1.007	1.1	1.07	1.089	0.89	0.957	0.903	0.925	1.011	0.983	0.967337	0.996457	0.999412	0.981681	0.99963	0.995776	0.939883	0.98049	0.960081	0.998114	0.999985	0.999858	0.999994
		FALSE	High	[R].DNSTMGYMMAK.[K]	1xTMTpro [K11]; 1xTMTpro [N-Term]	0.00119613	0.000315567	1	2	2	P08238	P08238 [613-623]		0	1856.92	0.921	0.966	0.867	0.709	0.885	0.587	0.01	0.837	1.569	1.645	1.477	1.208	1.507	0.01	1.426	1.1	1.154	1.035	0.847	1.057	0.01	0.897675	0.990822	0.968706	0.642551	0.69412	0.0235262	1.95942e-17	0.69939	0.14115	0.0836456	0.138609	0.872605	0.31879
		FALSE	High	[K].HFSVEGQLEFR.[A]	1xTMTpro [N-Term]	0.000187118	0.000315567	2	6	12	P07900; P08238	P07900 [328-338]; P08238 [320-330]		0	1652.87	0.981	1.015	0.973	1.013	1.125	0.953	0.01	0.99	1.029	1.065	1.02	1.063	1.18	0.01	1.038	0.992	1.026	0.983	1.024	1.137	0.01	0.993095	0.990822	0.99908	0.97626	0.950364	0.995776	1.95942e-17	0.999904	0.990118	0.998114	0.999985	0.999858	0.999994
		FALSE	High	[K].EDQTEYLEER.[RW]	1xTMTpro [N-Term]	0.000151137	0.000315567	2	5	21	P07900; P08238	P07900 [192-201]; P08238 [187-196]		0	1615.78	1.065	1.02	0.933	1.042	1.101	1.012	1.052	1.049	1.052	1.007	0.922	1.029	1.088	1.039	1.037	1.015	0.972	0.889	0.993	1.049	1.002	0.965554	0.975513	0.996767	0.975329	0.975896	0.984342	0.990508	0.980664	0.997841	0.998114	0.997618	0.9999	0.999994
		FALSE	High	[K].IDIIPNPQER.[T]	1xTMTpro [N-Term]	0.000432584	0.000315567	1	2	33	P08238	P08238 [73-82]		0	1498.85	1.087	1.095	1.042	1.07	1.132	0.998	1.124	1.023	1.089	1.097	1.044	1.072	1.134	1.126	1.025	1.062	1.07	1.019	1.046	1.106	1.099	0.909276	0.784948	0.916647	0.975329	0.931354	0.988864	0.794059	0.990227	0.999805	0.998114	0.999985	0.999858	0.999994
		FALSE	High	[R].EMLQQSK.[I]	1xTMTpro [K7]; 1xTMTpro [N-Term]	0.00562662	0.000540826	2	4	2	P07900; P08238	P07900 [401-407]; P08238 [393-399]		0	1471.84	1.018	0.935	0.855	0.813	1.036	0.73	0.01	1.029	1.396	1.282	1.172	1.114	1.42	0.01	1.41	0.99	0.909	0.831	0.79	1.007	0.01	0.994614	0.990822	0.994329	0.975329	0.99963	0.781565	1.95942e-17	0.988783	0.780199	0.868283	0.905674	0.987701	0.715703
		FALSE	High	[R].EMLQQSK.[I]	1xOxidation [M2]; 1xTMTpro [K7]; 1xTMTpro [N-Term]	0.00744884	0.00079902	2	4	1	P07900; P08238	P07900 [401-407]; P08238 [393-399]		0	1487.84	1.104	1.004	0.927	0.811	1.169	0.858	0.01	1.064	1.287	1.17	1.08	0.945	1.363	0.01	1.24	1.038	0.944	0.871	0.763	1.099	0.01	0.916703	0.995548	0.999255	0.975329	0.864999	0.993861	1.95942e-17	0.98049	0.895257	0.995357	0.997127	0.990091	0.749246
		FALSE	High	[K].SLVSVTK.[E]	1xTMTpro [K7]; 1xTMTpro [N-Term]	0.00768815	0.000912845	1	3	5	P08238	P08238 [532-538]		0	1341.86	0.846	0.976	0.735	1.15	1.194	1.102	0.01	1.011	0.767	0.886	0.667	1.043	1.084	0.01	0.917	0.836	0.966	0.727	1.137	1.181	0.01	0.474645	0.992797	0.805718	0.911481	0.75272	0.832083	1.95942e-17	0.997008	0.442251	0.881736	0.237909	0.999858	0.999994
		FALSE	High	[K].FYEAFSK.[N]	1xTMTpro [K7]; 1xTMTpro [N-Term]	0.0116199	0.00165318	1	1	2	P08238	P08238 [429-435]		0	1499.84	0.656	0.881	0.695	0.976	1.077	0.932	0.01	0.959	0.704	0.945	0.745	1.047	1.155	0.01	1.028	0.685	0.919	0.725	1.018	1.123	0.01	0.000390242	0.898923	0.39147	0.983019	0.99963	0.999219	1.95942e-17	0.990227	0.0190663	0.831189	0.216784	0.999858	0.999994
	FALSE	High	Master Protein	P07900	Heat shock protein HSP 90-alpha [OS=Homo sapiens]	0	265.704	43	26	340	16	732	84.6	5.02	869.22	26				Pf00183, Pf02518	3320	HSP90AA1	A8K500; B3KPJ9; hsa:3320; P07900; Q2PP14; Q5CAQ6; Q5CAQ7; Q9BVQ5	ENSG00000080824	Regulation of actin dynamics for phagocytic cup formation; Potential therapeutics for SARS; The role of GTSE1 in G2/M progression after G2 checkpoint; HSP90 chaperone cycle for steroid hormone receptors (SHR) in the presence of ligand; Recruitment of NuMA to mitotic centrosomes; Aggrephagy; SARS-CoV-2 activates/modulates innate and adaptive immune responses; Regulation of PLK1 Activity at G2/M Tr…	Nucleotide-binding oligomerization domain (NOD) pathway; TNF-alpha signaling pathway; Corticotropin-releasing hormone signaling pathway; Aryl hydrocarbon receptor pathway; Ebstein-Barr virus LMP1 signaling; Aryl hydrocarbon receptor pathway; Constitutive androstane receptor pathway; Pregnane X receptor pathway; Glucocorticoid receptor pathway; Nuclear receptors meta-pathway; NRF2 pathway; VEGFA-V…	67	0	1.053	1.049	0.974	1.062	1.094	0.983	1.117	1.058	1.072	1.067	0.991	1.081	1.114	1.137	1.076	0.996	0.991	0.921	1.004	1.035	1.056
		Checked	Confidence	Annotated Sequence	Modifications	Qvality PEP	Qvality q-value	# Protein Groups	# Proteins	# PSMs	Master Protein Accessions	Positions in Master Proteins	Modifications in Master Proteins	# Missed Cleavages	Theo. MH+ [Da]	Abundance Ratio: (0_5Hr) / (0_0Hr)	Abundance Ratio: (1_0Hr) / (0_0Hr)	Abundance Ratio: (1_5Hr) / (0_0Hr)	Abundance Ratio: (2_0Hr) / (0_0Hr)	Abundance Ratio: (continuous) / (0_0Hr)	Abundance Ratio: (DMSO) / (0_0Hr)	Abundance Ratio: (Dropped) / (0_0Hr)	Abundance Ratio: (TMP) / (0_0Hr)	Abundance Ratio: (0_5Hr) / (DMSO)	Abundance Ratio: (1_0Hr) / (DMSO)	Abundance Ratio: (1_5Hr) / (DMSO)	Abundance Ratio: (2_0Hr) / (DMSO)	Abundance Ratio: (continuous) / (DMSO)	Abundance Ratio: (Dropped) / (DMSO)	Abundance Ratio: (TMP) / (DMSO)	Abundance Ratio: (0_5Hr) / (TMP)	Abundance Ratio: (1_0Hr) / (TMP)	Abundance Ratio: (1_5Hr) / (TMP)	Abundance Ratio: (2_0Hr) / (TMP)	Abundance Ratio: (continuous) / (TMP)	Abundance Ratio: (Dropped) / (TMP)	Abundance Ratio Adj. P-Value: (0_5Hr) / (0_0Hr)	Abundance Ratio Adj. P-Value: (1_0Hr) / (0_0Hr)	Abundance Ratio Adj. P-Value: (1_5Hr) / (0_0Hr)	Abundance Ratio Adj. P-Value: (2_0Hr) / (0_0Hr)	Abundance Ratio Adj. P-Value: (continuous) / (0_0Hr)	Abundance Ratio Adj. P-Value: (DMSO) / (0_0Hr)	Abundance Ratio Adj. P-Value: (Dropped) / (0_0Hr)	Abundance Ratio Adj. P-Value: (TMP) / (0_0Hr)	Abundance Ratio Adj. P-Value: (0_5Hr) / (DMSO)	Abundance Ratio Adj. P-Value: (1_0Hr) / (DMSO)	Abundance Ratio Adj. P-Value: (1_5Hr) / (DMSO)	Abundance Ratio Adj. P-Value: (2_0Hr) / (DMSO)	Abundance Ratio Adj. P-Value: (continuous) / (DMSO)
		FALSE	High	[K].LGLGIDEDDPTADDTSAAVTEEMPPLEGDDDTSR.[M]	1xTMTpro [N-Term]	5.82978e-09	0.000302393	1	2	1	P07900	P07900 [694-727]		0	3851.75	0.938	0.961	0.963	0.892	1.139	0.737	0.01	0.974	1.272	1.303	1.307	1.21	1.545	0.01	1.321	0.963	0.986	0.989	0.915	1.169	0.01	0.977831	0.990822	1	0.99208	0.923902	0.672074	1.95942e-17	0.999149	0.946218	0.921362	0.670716	0.908158	0.200471
		FALSE	High	[K].LGLGIDEDDPTADDTSAAVTEEMPPLEGDDDTSR.[M]	1xOxidation [M23]; 1xTMTpro [N-Term]	8.09866e-05	0.000302393	1	2	2	P07900	P07900 [694-727]		0	3867.74
		FALSE	High	[R].GVVDSEDLPLNISR.[E]	1xTMTpro [N-Term]	1.99064e-07	0.000302393	3	5	30	P07900; P08238; Q12931	P07900 [387-400]; P08238 [379-392]; Q12931 [389-402]		0	1817.99	1.095	1.03	1.069	1.039	1.139	1.009	0.913	1.095	1.085	1.021	1.059	1.03	1.129	0.905	1.085	1	0.941	0.976	0.949	1.04	0.834	0.868845	0.981827	0.875755	0.975329	0.901568	0.984342	0.55379	0.88112	0.997841	0.99303	0.999985	0.9999	0.999994
		FALSE	High	[K].HNDDEQYAWESSAGGSFTVR.[TA]	1xTMTpro [N-Term]	3.32785e-08	0.000302393	2	4	19	P07900; P08238	P07900 [154-173]; P08238 [149-168]		0	2560.17	1.034	1.139	1.023	0.98	0.961	1.063	1.097	0.981	0.972	1.072	0.963	0.922	0.904	1.032	0.922	1.054	1.162	1.044	1	0.98	1.119	0.995183	0.966128	0.989719	0.987436	0.99963	0.962927	0.823353	0.999904	0.989262	0.999334	0.994643	0.987701	0.852607
		FALSE	High	[R].LVTSPCCIVTSTYGWTANMER.[I]	2xCarbamidomethyl [C6; C7]; 1xTMTpro [N-Term]	7.0468e-05	0.000302393	1	2	3	P07900	P07900 [592-612]		0	2750.33
		FALSE	High	[K].EGLELPEDEEEK.[K]	1xTMTpro [K12]; 1xTMTpro [N-Term]	1.87756e-05	0.000302393	2	6	9	P07900; P08238	P07900 [547-558]; P08238 [539-550]		0	2025.05	1.211	1.143	1.117	1.161	1.24	1.124	1.344	1.315	1.078	1.017	0.994	1.033	1.104	1.196	1.17	0.921	0.87	0.849	0.883	0.943	1.022	0.28005	0.650398	0.785755	0.86574	0.457083	0.614225	0.211678	0.157983	0.997616	0.973166	0.999985	0.999858	0.999994
		FALSE	High	[R].ELISNSSDALDK.[I]	1xTMTpro [K12]; 1xTMTpro [N-Term]	7.37303e-06	0.000302393	1	3	24	P07900	P07900 [47-58]		0	1900.05	1.044	1.029	0.936	1.026	1.061	1.025	1.138	1.04	1.018	1.004	0.913	1.002	1.036	1.11	1.015	1.003	0.989	0.899	0.986	1.02	1.093	0.987405	0.990822	0.999255	0.975329	0.99963	0.953879	0.753084	0.98049	0.990118	0.984412	0.956751	0.999858	0.981253
		FALSE	High	[R].TLTIVDTGIGMTK.[A]	1xOxidation [M11]; 1xTMTpro [K13]; 1xTMTpro [N-Term]	0.00013086	0.000302393	1	3	2	P07900	P07900 [88-100]		0	1974.14	0.892	0.904	0.879	1.054	1.017	1.146	0.01	0.95	0.778	0.789	0.767	0.919	0.887	0.01	0.829	0.939	0.952	0.926	1.109	1.071	0.01	0.687281	0.940693	0.999255	0.975329	0.99963	0.621011	1.95942e-17	0.997008	0.17581	0.120919	0.394204	0.948631	0.566915
		FALSE	High	[R].TLTIVDTGIGMTK.[A]	1xTMTpro [K13]; 1xTMTpro [N-Term]	3.61761e-05	0.000302393	2	4	4	P07900; P08238	P07900 [88-100]; P08238 [83-95]		0	1958.15	0.743	0.889	0.842	0.983	1.02	0.796	0.01	0.883	0.934	1.117	1.058	1.235	1.282	0.01	1.11	0.842	1.006	0.953	1.112	1.155	0.01	0.0260315	0.954603	0.988818	0.987436	0.999926	0.984342	1.95942e-17	0.916278	0.946218	0.998114	0.997079	0.842403	0.966541
		FALSE	High	[R].VFIMDNCEELIPEYLNFIR.[G]	1xCarbamidomethyl [C7]; 1xTMTpro [N-Term]	2.62622e-05	0.000302393	1	2	2	P07900	P07900 [368-386]		0	2719.38	0.705	0.956	0.933	1.208	0.816	0.771	0.01	0.953	0.914	1.239	1.21	1.566	1.058	0.01	1.235	0.74	1.003	0.979	1.268	0.857	0.01	0.355889	0.990822	0.996084	0.885732	0.8639	0.931314	1.95942e-17	0.9928	0.982554	0.980152	0.971002	0.253795	0.999994
		FALSE	High	[R].YYTSASGDEMVSLK.[D]	1xTMTpro [K14]; 1xTMTpro [N-Term]	9.87537e-07	0.000302393	1	2	12	P07900	P07900 [465-478]		0	2159.12	0.899	1.005	0.761	1.046	0.974	0.855	0.01	1.005	1.051	1.175	0.889	1.223	1.138	0.01	1.175	0.894	0.999	0.757	1.041	0.969	0.01	0.752419	0.991429	0.826893	0.975329	0.99963	0.995776	1.95942e-17	0.990227	0.990118	0.99217	0.894599	0.831919	0.999994
		FALSE	High	[K].YIDQEELNK.[T]	1xTMTpro [K9]; 1xTMTpro [N-Term]	0.000113177	0.000302393	2	5	40	P07900; P08238	P07900 [284-292]; P08238 [276-284]		0	1759.97	1.035	1.006	0.981	1.006	1.12	1.046	1.065	1.054	0.99	0.962	0.938	0.962	1.071	1.018	1.008	0.983	0.955	0.931	0.955	1.063	1.011	0.987405	0.985697	0.974521	0.97914	0.950714	0.971522	0.95885	0.98049	0.990118	0.984412	0.999985	0.994322	0.999994
		FALSE	High	[R].VFIMDNCEELIPEYLNFIR.[G]	1xCarbamidomethyl [C7]; 1xOxidation [M4]; 1xTMTpro [N-Term]	1.05917e-05	0.000302393	1	2	23	P07900	P07900 [368-386]		0	2735.37	0.99	1.024	0.937	0.948	0.85	0.838	0.01	0.929	1.181	1.221	1.118	1.131	1.014	0.01	1.108	1.066	1.103	1.009	1.021	0.916	0.01	0.994614	0.991711	0.999412	0.993695	0.736801	0.984342	1.95942e-17	0.988088	0.990118	0.96942	0.99181	0.981746	0.999994
		FALSE	High	[R].NPDDITNEEYGEFYK.[S]	1xTMTpro [K15]; 1xTMTpro [N-Term]	1.28873e-07	0.000302393	1	2	20	P07900	P07900 [300-314]		0	2442.2	1.064	1.081	0.923	1.083	1.146	0.98	1.138	1.031	1.085	1.103	0.942	1.105	1.169	1.162	1.052	1.032	1.048	0.895	1.05	1.112	1.104	0.967337	0.850028	0.999255	0.975329	0.901568	0.993782	0.750682	0.988088	0.999805	0.998114	0.999985	0.990091	0.999994
		FALSE	High	[K].SLTNDWEDHLAVK.[H]	1xTMTpro [K13]; 1xTMTpro [N-Term]	3.87058e-05	0.000302393	2	3	8	P07900; P08238	P07900 [315-327]; P08238 [307-319]		0	2136.16	0.815	0.89	0.677	1.068	1.117	1.037	0.01	0.964	0.787	0.858	0.653	1.03	1.077	0.01	0.93	0.846	0.923	0.702	1.108	1.158	0.01	0.26659	0.95672	0.521164	0.975329	0.956107	0.98078	1.95942e-17	0.997008	0.527557	0.812244	0.191945	0.9999	0.999994
		FALSE	High	[K].ADLINNLGTIAK.[SF]	1xTMTpro [K12]; 1xTMTpro [N-Term]	6.27014e-06	0.000302393	2	5	4	P07900; P08238	P07900 [101-112]; P08238 [96-107]		0	1851.12	0.929	1.046	0.831	1.229	1.128	1.135	0.01	1.042	0.819	0.922	0.733	1.083	0.994	0.01	0.918	0.891	1.004	0.798	1.179	1.082	0.01	0.951009	0.954603	0.98177	0.68872	0.940638	0.754249	1.95942e-17	0.984271	0.644547	0.944308	0.537399	0.999858	0.948473
		FALSE	High	[K].DQVANSAFVER.[L]	1xTMTpro [N-Term]	4.17445e-05	0.000302393	1	2	10	P07900	P07900 [500-510]		0	1539.81	0.95	0.935	0.855	0.896	1.037	0.857	0.01	0.882	1.109	1.091	0.997	1.045	1.21	0.01	1.028	1.078	1.061	0.97	1.016	1.177	0.01	0.981608	0.986921	0.994329	0.991698	0.99963	0.995776	1.95942e-17	0.926834	0.997841	0.999964	0.999985	0.999858	0.999994
		FALSE	High	[R].YYTSASGDEMVSLK.[D]	1xOxidation [M10]; 1xTMTpro [K14]; 1xTMTpro [N-Term]	0.000218292	0.000315567	1	2	14	P07900	P07900 [465-478]		0	2175.11	1.26	0.76	1.299	1.021	1.148	1.135	1.473	1.024	1.11	0.669	1.144	0.899	1.011	1.297	0.902	1.23	0.742	1.268	0.996	1.12	1.438	0.682257	0.78762	0.556863	0.980165	0.940638	0.942684	0.0971016	0.997008	0.997841	0.274828	0.987909	0.987879	0.999994
		FALSE	High	[K].LGIHEDSQNR.[K]	1xTMTpro [N-Term]	0.000181185	0.000315567	1	2	25	P07900	P07900 [447-456]		0	1472.78	0.991	0.938	0.95	0.836	0.992	0.865	0.84	0.882	1.147	1.084	1.099	0.966	1.147	0.972	1.02	1.124	1.063	1.078	0.948	1.125	0.953	0.995338	0.990822	0.994329	0.97626	0.99963	0.995776	0.283943	0.943991	0.997841	0.998114	0.995973	0.995394	0.999994
		FALSE	High	[R].YESLTDPSK.[L]	1xTMTpro [K9]; 1xTMTpro [N-Term]	0.00020137	0.000315567	2	6	32	P07900; P08238	P07900 [61-69]; P08238 [56-64]		0	1647.91	0.94	1.01	0.953	0.976	1.067	0.969	1.037	1.055	0.969	1.042	0.984	1.007	1.1	1.07	1.089	0.89	0.957	0.903	0.925	1.011	0.983	0.967337	0.996457	0.999412	0.981681	0.99963	0.995776	0.939883	0.98049	0.960081	0.998114	0.999985	0.999858	0.999994
		FALSE	High	[R].APFDLFENR.[K]	1xTMTpro [N-Term]	0.000245073	0.000315567	1	2	8	P07900	P07900 [347-355]		0	1412.75	1.072	1.009	1.071	0.894	1.116	1.037	1.059	0.988	1.034	0.973	1.033	0.862	1.077	1.021	0.953	1.085	1.021	1.084	0.905	1.13	1.071	0.948312	0.98231	0.872587	0.997064	0.960084	0.961983	0.974122	0.999904	0.990118	0.998114	0.999985	0.858572	0.999994
		FALSE	High	[R].RAPFDLFENR.[K]	1xTMTpro [N-Term]	0.000644529	0.000315567	1	2	6	P07900	P07900 [346-355]		1	1568.85	1.031	1.058	0.805	1.339	1.437	1.211	0.01	1.164	0.851	0.874	0.665	1.106	1.187	0.01	0.961	0.885	0.909	0.692	1.151	1.235	0.01	0.993095	0.954037	0.955648	0.206872	0.0232871	0.398232	1.95942e-17	0.640546	0.583392	0.686167	0.0784759	0.989136	0.999994
		FALSE	High	[R].TDTGEPMGR.[G]	1xTMTpro [N-Term]	0.0015458	0.000315567	1	2	2	P07900	P07900 [174-182]		0	1267.63	1.086	1.118	0.922	0.893	1.041	0.745	0.01	1.023	1.458	1.501	1.237	1.198	1.397	0.01	1.373	1.062	1.093	0.901	0.873	1.018	0.01	0.940862	0.89623	1	0.996866	0.99963	0.643743	1.95942e-17	0.990227	0.431175	0.100679	0.846943	0.872605	0.644029
		FALSE	High	[R].DNSTMGYMAAK.[K]	1xTMTpro [K11]; 1xTMTpro [N-Term]	0.000785557	0.000315567	1	2	1	P07900	P07900 [621-631]		0	1796.92
		FALSE	High	[R].DNSTMGYMAAK.[K]	2xOxidation [M5; M8]; 1xTMTpro [K11]; 1xTMTpro [N-Term]	0.000525502	0.000315567	1	2	3	P07900	P07900 [621-631]		0	1828.91	1.12	1.033	1.178	0.813	1.495	0.942	0.01	0.732	1.189	1.097	1.251	0.863	1.588	0.01	0.777	1.53	1.412	1.61	1.11	2.042	0.01	0.802709	0.98231	0.561273	0.975329	0.0122136	0.995776	1.95942e-17	0.155658	0.990118	0.999334	0.776287	0.768587	0.287603
		FALSE	High	[K].HFSVEGQLEFR.[A]	1xTMTpro [N-Term]	0.000187118	0.000315567	2	6	12	P07900; P08238	P07900 [328-338]; P08238 [320-330]		0	1652.87	0.981	1.015	0.973	1.013	1.125	0.953	0.01	0.99	1.029	1.065	1.02	1.063	1.18	0.01	1.038	0.992	1.026	0.983	1.024	1.137	0.01	0.993095	0.990822	0.99908	0.97626	0.950364	0.995776	1.95942e-17	0.999904	0.990118	0.998114	0.999985	0.999858	0.999994
		FALSE	High	[K].EDQTEYLEER.[RW]	1xTMTpro [N-Term]	0.000151137	0.000315567	2	5	21	P07900; P08238	P07900 [192-201]; P08238 [187-196]		0	1615.78	1.065	1.02	0.933	1.042	1.101	1.012	1.052	1.049	1.052	1.007	0.922	1.029	1.088	1.039	1.037	1.015	0.972	0.889	0.993	1.049	1.002	0.965554	0.975513	0.996767	0.975329	0.975896	0.984342	0.990508	0.980664	0.997841	0.998114	0.997618	0.9999	0.999994
		FALSE	High	[R].EMLQQSK.[I]	1xTMTpro [K7]; 1xTMTpro [N-Term]	0.00562662	0.000540826	2	4	2	P07900; P08238	P07900 [401-407]; P08238 [393-399]		0	1471.84	1.018	0.935	0.855	0.813	1.036	0.73	0.01	1.029	1.396	1.282	1.172	1.114	1.42	0.01	1.41	0.99	0.909	0.831	0.79	1.007	0.01	0.994614	0.990822	0.994329	0.975329	0.99963	0.781565	1.95942e-17	0.988783	0.780199	0.868283	0.905674	0.987701	0.715703
		FALSE	High	[K].TLVSVTK.[E]	1xTMTpro [K7]; 1xTMTpro [N-Term]	0.00441466	0.000540826	1	3	5	P07900	P07900 [540-546]		0	1355.88	0.714	0.883	0.854	0.994	1.097	0.903	0.01	0.9	0.79	0.978	0.946	1.1	1.214	0.01	0.997	0.793	0.981	0.949	1.104	1.219	0.01	0.00234626	0.884944	0.994329	0.978954	0.975896	0.999908	1.95942e-17	0.978096	0.158657	0.933504	0.991771	0.995394	0.999994
		FALSE	High	[R].EMLQQSK.[I]	1xOxidation [M2]; 1xTMTpro [K7]; 1xTMTpro [N-Term]	0.00744884	0.00079902	2	4	1	P07900; P08238	P07900 [401-407]; P08238 [393-399]		0	1487.84	1.104	1.004	0.927	0.811	1.169	0.858	0.01	1.064	1.287	1.17	1.08	0.945	1.363	0.01	1.24	1.038	0.944	0.871	0.763	1.099	0.01	0.916703	0.995548	0.999255	0.975329	0.864999	0.993861	1.95942e-17	0.98049	0.895257	0.995357	0.997127	0.990091	0.749246
		FALSE	High	[K].FYEQFSK.[N]	1xTMTpro [K7]; 1xTMTpro [N-Term]	0.0136427	0.00185452	1	2	3	P07900	P07900 [437-443]		0	1556.86	0.811	0.936	0.707	1.084	1.1	1.098	0.01	1.028	0.738	0.852	0.644	0.987	1.001	0.01	0.936	0.789	0.91	0.688	1.054	1.069	0.01	0.169269	0.986921	0.683694	0.975329	0.981328	0.841743	1.95942e-17	0.988783	0.110458	0.693792	0.0671028	0.999858	0.948834
		FALSE	High	[R].TDTGEPMGR.[G]	1xOxidation [M7]; 1xTMTpro [N-Term]	0.0318927	0.00430124	1	2	5	P07900	P07900 [174-182]		0	1283.62	1.397	1.437	1.312	1.233	1.42	1.295	1.521	1.052	1.079	1.109	1.013	0.952	1.097	1.174	0.813	1.327	1.365	1.246	1.171	1.349	1.445	0.00559107	0.0395034	0.158888	0.68872	0.0421735	0.117922	0.0408908	0.98049	0.996468	0.998114	0.999985	0.981746	0.999994
		FALSE	High	[RK].ALLFVPR.[R]	1xTMTpro [N-Term]	0.0557863	0.0058101	1	7	3	P07900	P07900 [339-345]		0	1119.72	0.733	0.827	0.678	1.027	1.104	1.024	0.01	0.892	0.716	0.808	0.662	1.003	1.078	0.01	0.872	0.821	0.927	0.76	1.15	1.237	0.01	0.00493602	0.488115	0.530383	0.97626	0.975896	0.984342	1.95942e-17	0.964739	0.0592684	0.439529	0.0436715	0.999858	0.999994
	FALSE	High	Master Protein	P35579-1	Myosin-9 [OS=Homo sapiens]	0	264.683	28	44	108	37	1960	226.4	5.6	277.54	44				Pf00063, Pf01576, Pf02736	4627; 470200	MYH9	A0A024R1N1; A0A2I3SQU2; A0A2J8QPH5; A0A6D2X7F2; A8K6E4; hsa:4627; O60805; P35579; ptr:470200; Q60FE2; Q86T83	ENSG00000100345; ENSPTRG00000014309	Translocation of SLC2A4 (GLUT4) to the plasma membrane; RHO GTPases activate PAKs; Regulation of actin dynamics for phagocytic cup formation; FCGR3A-mediated phagocytosis; Sensory processing of sound by inner hair cells of the cochlea; Sensory processing of sound by outer hair cells of the cochlea; Signaling by ALK fusions and activated point mutants; RHO GTPases activate CIT; EPHA-mediated growt…	Primary focal segmental glomerulosclerosis (FSGS); VEGFA-VEGFR2 signaling; Nephrotic syndrome	16	7	0.88	0.91	0.871	0.929	0.914	0.87	0.99	0.962	1.012	1.046	1.001	1.067	1.05	1.138	1.105	0.915	0.946	0.906	0.966	0.95	1.029
		Checked	Confidence	Annotated Sequence	Modifications	Qvality PEP	Qvality q-value	# Protein Groups	# Proteins	# PSMs	Master Protein Accessions	Positions in Master Proteins	Modifications in Master Proteins	# Missed Cleavages	Theo. MH+ [Da]	Abundance Ratio: (0_5Hr) / (0_0Hr)	Abundance Ratio: (1_0Hr) / (0_0Hr)	Abundance Ratio: (1_5Hr) / (0_0Hr)	Abundance Ratio: (2_0Hr) / (0_0Hr)	Abundance Ratio: (continuous) / (0_0Hr)	Abundance Ratio: (DMSO) / (0_0Hr)	Abundance Ratio: (Dropped) / (0_0Hr)	Abundance Ratio: (TMP) / (0_0Hr)	Abundance Ratio: (0_5Hr) / (DMSO)	Abundance Ratio: (1_0Hr) / (DMSO)	Abundance Ratio: (1_5Hr) / (DMSO)	Abundance Ratio: (2_0Hr) / (DMSO)	Abundance Ratio: (continuous) / (DMSO)	Abundance Ratio: (Dropped) / (DMSO)	Abundance Ratio: (TMP) / (DMSO)	Abundance Ratio: (0_5Hr) / (TMP)	Abundance Ratio: (1_0Hr) / (TMP)	Abundance Ratio: (1_5Hr) / (TMP)	Abundance Ratio: (2_0Hr) / (TMP)	Abundance Ratio: (continuous) / (TMP)	Abundance Ratio: (Dropped) / (TMP)	Abundance Ratio Adj. P-Value: (0_5Hr) / (0_0Hr)	Abundance Ratio Adj. P-Value: (1_0Hr) / (0_0Hr)	Abundance Ratio Adj. P-Value: (1_5Hr) / (0_0Hr)	Abundance Ratio Adj. P-Value: (2_0Hr) / (0_0Hr)	Abundance Ratio Adj. P-Value: (continuous) / (0_0Hr)	Abundance Ratio Adj. P-Value: (DMSO) / (0_0Hr)	Abundance Ratio Adj. P-Value: (Dropped) / (0_0Hr)	Abundance Ratio Adj. P-Value: (TMP) / (0_0Hr)	Abundance Ratio Adj. P-Value: (0_5Hr) / (DMSO)	Abundance Ratio Adj. P-Value: (1_0Hr) / (DMSO)	Abundance Ratio Adj. P-Value: (1_5Hr) / (DMSO)	Abundance Ratio Adj. P-Value: (2_0Hr) / (DMSO)	Abundance Ratio Adj. P-Value: (continuous) / (DMSO)
		FALSE	High	[K].LEGDSTDLSDQIAELQAQIAELK.[M]	1xTMTpro [K23]; 1xTMTpro [N-Term]	3.35788e-07	0.000302393	1	1	1	P35579-1	P35579-1 [1053-1075]		0	3095.66
		FALSE	High	[K].LEEEQIILEDQNCK.[L]	1xCarbamidomethyl [C13]; 1xTMTpro [K14]; 1xTMTpro [N-Term]	8.77953e-05	0.000302393	1	1	1	P35579-1	P35579-1 [976-989]		0	2369.25	0.892	0.669	0.813	0.747	0.93	0.824	0.969	0.871	1.083	0.813	0.987	0.907	1.129	1.177	1.057	1.025	0.769	0.933	0.858	1.068	1.113	0.96388	0.469208	0.881755	0.965386	0.992947	0.984342	0.846275	0.952327	0.997841	0.804497	0.999985	0.995394	0.999994
		FALSE	High	[R].IAEFTTNLTEEEEK.[S]	1xTMTpro [K14]; 1xTMTpro [N-Term]	6.20595e-05	0.000302393	1	1	2	P35579-1	P35579-1 [1001-1014]		0	2262.2	0.816	0.781	0.741	0.862	0.904	0.932	0.731	1.033	0.875	0.837	0.794	0.924	0.969	0.784	1.107	0.79	0.756	0.717	0.835	0.875	0.708	0.561104	0.631185	0.670046	0.980165	0.929237	0.999331	0.0917402	0.990227	0.820305	0.71068	0.522114	0.987701	0.97083
		FALSE	High	[R].IAQLEEELEEEQGNTELINDR.[L]	1xTMTpro [N-Term]	1.42021e-05	0.000302393	1	2	1	P35579-1	P35579-1 [1731-1751]		0	2776.38
		FALSE	High	[K].MQQNIQELEEQLEEEESAR.[Q]	1xOxidation [M1]; 1xTMTpro [N-Term]	5.63311e-07	0.000302393	1	2	2	P35579-1	P35579-1 [941-959]		0	2653.26	1.848	1.79	1.6	1.531	1.318	1.372	0.01	1.36	1.347	1.305	1.166	1.116	0.961	0.01	0.992	1.359	1.316	1.176	1.125	0.969	0.01	0.00315988	0.129991	0.0985162	0.217141	0.600072	0.452057	1.95942e-17	0.407367	0.768839	0.917608	0.990585	0.987701	0.999994
		FALSE	High	[K].LQVELDNVTGLLSQSDSK.[S]	1xTMTpro [K18]; 1xTMTpro [N-Term]	2.55882e-06	0.000302393	1	1	4	P35579-1	P35579-1 [1278-1295]		0	2554.42	1.094	1.013	0.957	1.032	0.991	0.9	0.01	1.017	1.216	1.126	1.064	1.148	1.101	0.01	1.13	1.076	0.996	0.941	1.015	0.974	0.01	0.931846	0.991429	0.999255	0.975329	0.99963	0.999135	1.95942e-17	0.990227	0.9697	0.998114	0.999985	0.964075	0.999994
		FALSE	High	[K].EEVGEEAIVELVENGK.[K]	1xTMTpro [K16]; 1xTMTpro [N-Term]	1.78806e-07	0.000302393	1	1	1	P35579-1	P35579-1 [48-63]		0	2352.28
		FALSE	High	[K].EQADFAIEALAK.[A]	1xTMTpro [K12]; 1xTMTpro [N-Term]	2.97612e-05	0.000302393	2	7	5	P35579-1; Q7Z406-1	P35579-1 [408-419]; Q7Z406-1 [434-445]		0	1914.08	0.957	1.016	0.904	0.826	0.931	1.133	0.854	0.928	0.845	0.896	0.798	0.729	0.822	0.753	0.819	1.032	1.094	0.974	0.89	1.004	0.92	0.983037	0.981076	0.996164	0.975329	0.950714	0.61553	0.323124	0.985468	0.485155	0.907283	0.44779	0.12112	0.215854
		FALSE	High	[R].ELESQISELQEDLESER.[A]	1xTMTpro [N-Term]	7.96216e-06	0.000302393	1	1	2	P35579-1	P35579-1 [1108-1124]		0	2338.16	1.008	1.207	1.083	0.819	0.972	1.241	0.01	1.261	0.812	0.972	0.873	0.66	0.783	0.01	1.016	0.8	0.957	0.859	0.65	0.77	0.01	0.999858	0.536729	0.893534	0.975329	0.99963	0.397762	1.95942e-17	0.440529	0.36994	0.94209	0.875803	0.0366131	0.112241
		FALSE	High	[K].THEAQIQEMR.[Q]	1xOxidation [M9]; 1xTMTpro [N-Term]	7.27315e-05	0.000302393	1	1	2	P35579-1	P35579-1 [1182-1191]		0	1562.79	0.742	0.495	0.645	0.497	0.621	1.068	0.984	0.548	0.695	0.463	0.604	0.466	0.581	0.921	0.513	1.356	0.903	1.179	0.908	1.134	1.797	0.575844	0.192545	0.409952	0.0934131	0.266292	0.993782	0.95862	0.154326	0.423595	0.0403074	0.125956	0.0103417	0.0659277
		FALSE	High	[K].TELEDTLDSTAAQQELR.[S]	1xTMTpro [N-Term]	1.22308e-07	0.000302393	1	1	3	P35579-1	P35579-1 [1146-1162]		0	2224.13	0.849	0.744	0.953	0.871	0.891	1.226	0.821	1.101	0.692	0.607	0.777	0.71	0.727	0.67	0.898	0.771	0.676	0.865	0.79	0.809	0.746	0.874856	0.750382	0.999255	0.991091	0.977005	0.753975	0.38433	0.978822	0.177146	0.130287	0.44779	0.62029	0.316306
		FALSE	High	[KR].TQLEELEDELQATEDAK.[L]	1xTMTpro [K17]; 1xTMTpro [N-Term]	4.35842e-05	0.000302393	2	11	2	P35580; P35579-1	P35580 [1546-1562]; P35579-1 [1539-1555]		0	2570.33	0.966	1.093	0.961	0.949	0.832	1.143	1.125	0.729	0.845	0.956	0.84	0.83	0.728	0.984	0.638	1.326	1.5	1.318	1.302	1.141	1.544	0.994614	0.990822	0.999255	0.999942	0.925879	0.979647	0.733825	0.710322	0.925234	0.998114	0.906961	0.947544	0.56237
		FALSE	High	[R].QLEEAEEEAQR.[A]	1xTMTpro [N-Term]	2.97612e-05	0.000302393	1	2	2	P35579-1	P35579-1 [1878-1888]		0	1635.81	0.753	0.849	0.625	1.054	0.926	1.02	0.01	1.022	0.739	0.833	0.613	1.034	0.908	0.01	1.002	0.737	0.831	0.611	1.032	0.906	0.01	0.309753	0.866484	0.110616	0.975329	0.984451	0.984342	1.95942e-17	0.997008	0.23093	0.754044	0.00842335	0.999858	0.854054
		FALSE	High	[K].SMEAEMIQLQEELAAAER.[A]	1xTMTpro [N-Term]	2.13392e-06	0.000302393	1	2	1	P35579-1	P35579-1 [1677-1694]		0	2353.17	1.162	1.476	1.077	1.156	0.84	1.163	0.01	0.917	0.999	1.269	0.927	0.994	0.722	0.01	0.789	1.267	1.609	1.175	1.26	0.916	0.01	0.946533	0.5162	0.987556	0.975329	0.923902	0.931314	1.95942e-17	0.988088	0.996361	0.968784	0.992541	0.999858	0.528272
		FALSE	High	[K].SMEAEMIQLQEELAAAER.[A]	2xOxidation [M2; M6]; 1xTMTpro [N-Term]	1.92433e-05	0.000302393	1	2	1	P35579-1	P35579-1 [1677-1694]		0	2385.16
		FALSE	High	[K].ANLQIDQINTDLNLER.[S]	1xTMTpro [N-Term]	1.43193e-05	0.000302393	1	2	5	P35579-1	P35579-1 [1755-1770]		0	2174.17	1.024	1.08	0.965	0.974	0.982	0.957	1.054	0.963	1.07	1.129	1.009	1.018	1.026	1.101	1.007	1.062	1.121	1.002	1.011	1.019	1.094	0.995171	0.971918	0.999255	0.981906	0.99963	0.995776	0.960033	0.997828	0.997841	0.998114	0.999985	0.999858	0.999994
		FALSE	High	[K].ALELDSNLYR.[I]	1xTMTpro [N-Term]	2.12317e-05	0.000302393	1	2	2	P35579-1	P35579-1 [746-755]		0	1497.82	0.95	0.886	0.865	0.944	0.97	0.995	1.005	0.859	0.955	0.891	0.869	0.949	0.975	1.01	0.864	1.106	1.032	1.006	1.099	1.129	1.169	0.984967	0.966128	0.966045	0.994815	0.99963	0.993782	0.91202	0.923444	0.978458	0.834636	0.859479	0.995637	0.97083
		FALSE	High	[R].EDQSILCTGESGAGK.[T]	1xCarbamidomethyl [C7]; 1xTMTpro [K15]; 1xTMTpro [N-Term]	0.000137808	0.000302393	3	16	1	P35580; P35579-1; Q7Z406-1	P35580 [170-184]; P35579-1 [166-180]; Q7Z406-1 [190-204]		0	2160.11	0.637	0.732	0.73	0.616	0.72	0.654	0.89	0.897	0.973	1.119	1.116	0.942	1.101	1.36	1.37	0.71	0.817	0.814	0.687	0.803	0.992	0.175849	0.78508	0.679692	0.479926	0.522094	0.514478	0.712541	0.981503	0.992859	0.998114	0.999985	0.999858	0.999994
		FALSE	High	[K].DVLLQVDDERR.[N]	1xTMTpro [N-Term]	0.000123586	0.000302393	1	2	2	P35579-1	P35579-1 [1846-1856]		1	1661.91
		FALSE	High	[K].DFSALESQLQDTQELLQEENR.[Q]	1xTMTpro [N-Term]	6.3233e-07	0.000302393	1	1	4	P35579-1	P35579-1 [1302-1322]		0	2797.38	1.013	0.956	0.984	1.126	0.804	0.871	0.01	1.199	1.163	1.098	1.129	1.293	0.923	0.01	1.376	0.845	0.798	0.82	0.94	0.67	0.01	0.999858	0.990822	1	0.975329	0.844778	0.993782	1.95942e-17	0.855396	0.990118	0.999334	0.997618	0.858572	0.985571
		FALSE	High	[R].VEEEAAQK.[N]	1xTMTpro [K8]; 1xTMTpro [N-Term]	0.000163126	0.000315567	1	1	5	P35579-1	P35579-1 [1092-1099]		0	1511.86	0.939	1.022	0.89	0.933	0.907	0.985	0.934	1.118	0.953	1.038	0.904	0.947	0.92	0.948	1.135	0.84	0.915	0.797	0.835	0.811	0.836	0.94659	0.985697	0.996084	0.998197	0.898084	0.984342	0.636176	0.819671	0.91659	0.984412	0.948598	0.981667	0.629459
		FALSE	High	[K].ADGAEAKPAE.[-]	1xTMTpro [K7]; 1xTMTpro [N-Term]	0.000471344	0.000315567	1	2	5	P35579-1	P35579-1 [1951-1960]		0	1566.86	0.903	1.168	0.947	0.864	0.914	0.916	0.01	1.017	0.986	1.275	1.034	0.943	0.998	0.01	1.111	0.888	1.148	0.93	0.849	0.899	0.01	0.838674	0.728664	0.999412	0.981681	0.864999	0.99937	1.95942e-17	0.990449	0.974088	0.870379	0.999985	0.987701	0.931953
		FALSE	High	[R].AGVLAHLEEER.[D]	1xTMTpro [N-Term]	0.000198617	0.000315567	2	7	4	P35580; P35579-1	P35580 [772-782]; P35579-1 [765-775]		0	1527.85
		FALSE	High	[R].EQLEEEEEAK.[H]	1xTMTpro [K10]; 1xTMTpro [N-Term]	0.000210362	0.000315567	1	1	3	P35579-1	P35579-1 [1343-1352]		0	1841.96	0.875	0.741	0.891	0.817	1.185	1.026	0.971	1.199	0.853	0.722	0.868	0.796	1.155	0.946	1.168	0.73	0.618	0.743	0.682	0.988	0.81	0.86442	0.539317	0.989174	0.975329	0.854733	0.984342	0.817251	0.7465	0.789756	0.189876	0.845655	0.726084	0.999994
		FALSE	High	[R].ELEDATETADAMNR.[E]	1xOxidation [M12]; 1xTMTpro [N-Term]	0.00118997	0.000315567	1	2	2	P35579-1	P35579-1 [1899-1912]		0	1885.88	0.953	1.06	0.937	0.899	0.631	0.791	0.813	0.828	1.205	1.34	1.185	1.138	0.798	1.029	1.048	1.151	1.28	1.131	1.086	0.762	0.982	0.989791	0.990822	0.999255	0.998197	0.0183875	0.891709	0.308334	0.834033	0.9876	0.870379	0.949123	0.968957	0.477546
		FALSE	High	[R].GELANEVK.[V]	1xTMTpro [K8]; 1xTMTpro [N-Term]	0.000318841	0.000315567	1	1	1	P35579-1	P35579-1 [1227-1234]		0	1467.87	0.729	0.645	0.827	0.625	0.8	0.977	0.864	1.019	0.746	0.66	0.846	0.64	0.818	0.884	1.043	0.716	0.633	0.812	0.613	0.785	0.848	0.0204043	0.00854091	0.946618	0.265868	0.396185	0.993782	0.363961	0.990227	0.0857255	0.00054761	0.657816	0.0103417	0.235932
		FALSE	High	[K].IAQLEEQLDNETK.[E]	1xTMTpro [K13]; 1xTMTpro [N-Term]	0.00019953	0.000315567	1	2	6	P35579-1	P35579-1 [1816-1828]		0	2139.18	0.94	0.749	0.934	1.025	0.902	0.831	1.013	0.859	1.131	0.901	1.124	1.234	1.085	1.219	1.034	1.094	0.872	1.087	1.194	1.05	1.179	0.967337	0.429023	0.999255	0.975329	0.871569	0.984342	0.985568	0.887055	0.995971	0.831258	0.985655	0.823626	0.999994
		FALSE	High	[R].DLGEELEALK.[T]	1xTMTpro [K10]; 1xTMTpro [N-Term]	0.000225534	0.000315567	1	5	3	P35579-1	P35579-1 [1136-1145]		0	1724.99	0.805	0.816	0.707	0.804	0.659	0.876	1.002	0.859	0.919	0.931	0.807	0.918	0.753	1.144	0.981	0.937	0.95	0.823	0.936	0.768	1.166	0.791092	0.938352	0.585089	0.975329	0.252673	0.995776	0.996692	0.965828	0.974088	0.984412	0.833616	0.995394	0.637705
		FALSE	High	[K].DLEGLSQR.[H]	1xTMTpro [N-Term]	0.00295834	0.000428304	1	1	3	P35579-1	P35579-1 [1393-1400]		0	1221.68	0.965	1.095	0.893	0.919	0.84	0.818	0.01	0.959	1.179	1.339	1.092	1.123	1.027	0.01	1.172	1.006	1.142	0.932	0.958	0.876	0.01	0.984967	0.946342	0.993106	0.998197	0.455751	0.983952	1.95942e-17	0.997008	0.990118	0.724668	0.994643	0.983082	0.981597
		FALSE	High	[R].NTDQASMPDNTAAQK.[V]	1xOxidation [M7]; 1xTMTpro [K15]; 1xTMTpro [N-Term]	0.00360767	0.000428304	1	6	1	P35579-1	P35579-1 [359-373]		0	2216.11	0.871	0.534	0.762	0.606	0.667	1.075	0.754	0.788	0.81	0.497	0.709	0.563	0.62	0.702	0.733	1.104	0.677	0.966	0.768	0.845	0.957	0.961183	0.324619	0.82835	0.634328	0.539751	0.992611	0.356674	0.888866	0.816886	0.19444	0.519604	0.174156	0.268528
		FALSE	High	[R].DEQSEEK.[K]	1xTMTpro [K7]; 1xTMTpro [N-Term]	0.00320519	0.000428304	1	2	3	P35579-1	P35579-1 [1577-1583]		0	1472.77	0.783	0.871	0.702	0.787	0.884	1.001	0.952	1.013	0.783	0.87	0.701	0.787	0.883	0.951	1.012	0.773	0.86	0.693	0.777	0.872	0.94	0.384398	0.867345	0.42847	0.975329	0.871181	0.993782	0.744639	0.994285	0.398799	0.71278	0.124941	0.67895	0.671878
		FALSE	High	[-].MAQQAADK.[Y]	1xMet-loss [N-Term]; 1xTMTpro [K8]; 1xTMTpro [N-Term]	0.00205266	0.000428304	1	1	1	P35579-1	P35579-1 [1-8]	P35579-1 1xMet-loss [N-Term]	0	1339.78
		FALSE	High	[K].TDLLLEPYNK.[Y]	1xTMTpro [K10]; 1xTMTpro [N-Term]	0.00573567	0.000540826	1	2	2	P35579-1	P35579-1 [290-299]		0	1814.06	1.005	1.074	0.827	0.902	0.986	0.943	0.01	0.935	1.066	1.138	0.877	0.956	1.045	0.01	0.991	1.075	1.148	0.885	0.964	1.055	0.01	0.999858	0.93532	0.965446	0.998197	0.99963	0.995776	1.95942e-17	0.988783	0.996361	0.998114	0.894599	0.990091	0.999994
		FALSE	High	[R].ALEEAMEQK.[A]	1xOxidation [M6]; 1xTMTpro [K9]; 1xTMTpro [N-Term]	0.00406562	0.000540826	1	2	2	P35579-1	P35579-1 [1484-1492]		0	1672.91	0.851	0.993	0.934	0.812	0.814	0.983	0.786	0.909	0.865	1.01	0.949	0.826	0.828	0.799	0.925	0.936	1.092	1.027	0.894	0.895	0.864	0.86442	0.999863	0.99908	0.975329	0.6589	0.995776	0.268073	0.980664	0.838281	0.998114	0.990585	0.934611	0.677743
		FALSE	High	[K].MQQNIQELEEQLEEEESAR.[Q]	1xTMTpro [N-Term]	0.00703541	0.00079902	1	2	1	P35579-1	P35579-1 [941-959]		0	2637.26
		FALSE	High	[R].IMGIPEEEQMGLLR.[V]	2xOxidation [M2; M10]; 1xTMTpro [N-Term]	0.013246	0.00185452	1	2	1	P35579-1	P35579-1 [328-341]		0	1952.02
		FALSE	High	[K].FDQLLAEEK.[ANST]	1xTMTpro [K9]; 1xTMTpro [N-Term]	0.0137233	0.00185452	3	14	1	P35580; P35579-1; Q7Z406-1	P35580 [1453-1461]; P35579-1 [1446-1454]; Q7Z406-1 [1470-1478]		0	1700.97
		FALSE	High	[K].LVWVPSDK.[S]	1xTMTpro [K8]; 1xTMTpro [N-Term]	0.0148982	0.00195823	1	1	1	P35579-1	P35579-1 [31-38]		0	1551.94
		FALSE	High	[R].NTNPNFVR.[C]	1xTMTpro [N-Term]	0.0167373	0.00227741	2	7	2	P35580; P35579-1	P35580 [670-677]; P35579-1 [663-670]		0	1265.69	0.783	0.87	0.795	0.705	0.782	0.935	0.883	0.83	0.837	0.93	0.85	0.754	0.836	0.944	0.888	0.943	1.047	0.957	0.848	0.942	1.063	0.124375	0.86856	0.872587	0.734784	0.183713	0.995776	0.464366	0.831967	0.391202	0.943581	0.74312	0.223171	0.268994
		FALSE	High	[R].VVFQEFR.[Q]	1xTMTpro [N-Term]	0.0179403	0.00236483	1	2	8	P35579-1	P35579-1 [712-718]		0	1228.7	0.84	0.939	0.862	0.776	0.893	0.852	0.811	0.894	0.986	1.102	1.012	0.911	1.047	0.951	1.049	0.94	1.051	0.965	0.868	0.999	0.907	0.256748	0.985697	0.996084	0.975329	0.804927	0.995776	0.19442	0.966566	0.972227	0.999334	0.999985	0.960746	0.999646
		FALSE	High	[R].VEEEEER.[NC]	1xTMTpro [N-Term]	0.0188962	0.00236483	2	7	3	P35580; P35579-1	P35580 [931-937]; P35579-1 [924-930]		0	1223.61	0.71	0.95	0.821	1.123	0.808	0.919	0.01	0.887	0.772	1.033	0.893	1.221	0.879	0.01	0.964	0.8	1.071	0.926	1.266	0.912	0.01	0.29111	0.990822	0.896956	0.975329	0.730927	0.999219	1.95942e-17	0.975448	0.492936	0.998114	0.937374	0.90071	0.877385
		FALSE	High	[R].LEVNLQAMK.[A]	1xTMTpro [K9]; 1xTMTpro [N-Term]	0.0362841	0.00457027	1	2	1	P35579-1	P35579-1 [1558-1566]		0	1653.99	0.753	0.833	0.769	0.912	0.991	0.713	0.01	0.791	1.056	1.168	1.078	1.28	1.39	0.01	1.11	0.952	1.052	0.972	1.153	1.252	0.01	0.286504	0.853115	0.784826	0.998197	0.99963	0.579256	1.95942e-17	0.685084	0.997841	0.998114	0.999985	0.758513	0.657621
		FALSE	High	[R].QAQQERDELADEIANSSGK.[G]	1xTMTpro [K19]; 1xTMTpro [N-Term]	0.0409234	0.00471587	1	2	1	P35579-1	P35579-1 [1698-1716]		1	2697.39	1.117	1.051	1.036	1.122	0.997	0.893	0.01	1.201	1.251	1.176	1.16	1.256	1.115	0.01	1.344	0.931	0.875	0.863	0.935	0.83	0.01	0.9777	0.991505	0.996084	0.975329	0.99963	0.995776	1.95942e-17	0.850583	0.97569	0.998114	0.991771	0.925637	0.999994
		FALSE	High	[K].TLEEEAK.[T]	1xTMTpro [K7]; 1xTMTpro [N-Term]	0.0423432	0.00471587	1	1	1	P35579-1	P35579-1 [1175-1181]		0	1427.82	0.788	0.603	0.949	0.685	0.683	0.977	1.977	1.022	0.807	0.617	0.971	0.701	0.7	2.024	1.046	0.772	0.59	0.928	0.67	0.669	1.934	0.168201	0.0040226	1	0.573208	0.00311701	0.995719	0.000188576	0.990468	0.295116	0.00582355	0.999985	0.100242	0.0136612
		FALSE	High	[R].NTDQASMPDNTAAQK.[V]	1xTMTpro [K15]; 1xTMTpro [N-Term]	0.0582884	0.0058101	1	6	1	P35579-1	P35579-1 [359-373]		0	2200.12
		FALSE	High	[R].EEILAQAK.[E]	1xTMTpro [K8]; 1xTMTpro [N-Term]	0.0702483	0.00682006	1	2	3	P35579-1	P35579-1 [1662-1669]		0	1509.91
		FALSE	High	[R].ALEQQVEEMK.[T]	1xOxidation [M9]; 1xTMTpro [K10]; 1xTMTpro [N-Term]	0.0752172	0.00728814	1	2	1	P35579-1	P35579-1 [1529-1538]		0	1829
	FALSE	High	Master Protein	P21333	Filamin-A [OS=Homo sapiens]	0	262.851	22	45	124	37	2647	280.6	6.06	311.36	45				Pf00307, Pf00630	2316	FLNA	E9KL45; hsa:2316; P21333; Q5HY53; Q5HY55; Q8NF52	ENSG00000196924	OAS antiviral response; Platelet degranulation ; RHO GTPases activate PAKs; GP1b-IX-V activation signalling; Cell-extracellular matrix interactions	Androgen receptor signaling pathway; Prolactin signaling pathway; Focal adhesion; Hypothesized pathways in pathogenesis of cardiovascular disease; MAPK signaling pathway; IL-4 signaling pathway; Ebola virus infection in host; Joubert syndrome	13	8	0.947	1.005	0.925	0.98	0.97	1.048	0.962	1.026	0.904	0.959	0.883	0.935	0.925	0.917	0.979	0.923	0.979	0.902	0.955	0.945	0.937
		Checked	Confidence	Annotated Sequence	Modifications	Qvality PEP	Qvality q-value	# Protein Groups	# Proteins	# PSMs	Master Protein Accessions	Positions in Master Proteins	Modifications in Master Proteins	# Missed Cleavages	Theo. MH+ [Da]	Abundance Ratio: (0_5Hr) / (0_0Hr)	Abundance Ratio: (1_0Hr) / (0_0Hr)	Abundance Ratio: (1_5Hr) / (0_0Hr)	Abundance Ratio: (2_0Hr) / (0_0Hr)	Abundance Ratio: (continuous) / (0_0Hr)	Abundance Ratio: (DMSO) / (0_0Hr)	Abundance Ratio: (Dropped) / (0_0Hr)	Abundance Ratio: (TMP) / (0_0Hr)	Abundance Ratio: (0_5Hr) / (DMSO)	Abundance Ratio: (1_0Hr) / (DMSO)	Abundance Ratio: (1_5Hr) / (DMSO)	Abundance Ratio: (2_0Hr) / (DMSO)	Abundance Ratio: (continuous) / (DMSO)	Abundance Ratio: (Dropped) / (DMSO)	Abundance Ratio: (TMP) / (DMSO)	Abundance Ratio: (0_5Hr) / (TMP)	Abundance Ratio: (1_0Hr) / (TMP)	Abundance Ratio: (1_5Hr) / (TMP)	Abundance Ratio: (2_0Hr) / (TMP)	Abundance Ratio: (continuous) / (TMP)	Abundance Ratio: (Dropped) / (TMP)	Abundance Ratio Adj. P-Value: (0_5Hr) / (0_0Hr)	Abundance Ratio Adj. P-Value: (1_0Hr) / (0_0Hr)	Abundance Ratio Adj. P-Value: (1_5Hr) / (0_0Hr)	Abundance Ratio Adj. P-Value: (2_0Hr) / (0_0Hr)	Abundance Ratio Adj. P-Value: (continuous) / (0_0Hr)	Abundance Ratio Adj. P-Value: (DMSO) / (0_0Hr)	Abundance Ratio Adj. P-Value: (Dropped) / (0_0Hr)	Abundance Ratio Adj. P-Value: (TMP) / (0_0Hr)	Abundance Ratio Adj. P-Value: (0_5Hr) / (DMSO)	Abundance Ratio Adj. P-Value: (1_0Hr) / (DMSO)	Abundance Ratio Adj. P-Value: (1_5Hr) / (DMSO)	Abundance Ratio Adj. P-Value: (2_0Hr) / (DMSO)	Abundance Ratio Adj. P-Value: (continuous) / (DMSO)
		FALSE	High	[K].LQVEPAVDTSGVQCYGPGIEGQGVFR.[E]	1xCarbamidomethyl [C14]; 1xTMTpro [N-Term]	1.38052e-07	0.000302393	1	2	5	P21333	P21333 [1247-1272]		0	3067.55	0.975	0.916	0.796	0.894	0.854	0.869	0.01	0.998	1.122	1.054	0.916	1.029	0.983	0.01	1.148	0.978	0.918	0.798	0.896	0.856	0.01	0.989791	0.966128	0.827407	0.992311	0.642706	0.995776	1.95942e-17	0.999904	0.997841	0.998114	0.97479	0.9999	0.909839
		FALSE	High	[R].EGPYSISVLYGDEEVPR.[S]	1xTMTpro [N-Term]	1.2826e-06	0.000302393	1	2	3	P21333	P21333 [1516-1532]		0	2214.12	0.925	1.023	0.831	0.86	0.966	0.928	0.01	1.053	0.997	1.103	0.895	0.927	1.041	0.01	1.134	0.879	0.972	0.789	0.817	0.918	0.01	0.924872	0.990822	0.952171	0.981681	0.99963	0.999219	1.95942e-17	0.98049	0.972227	0.999964	0.883338	0.977084	0.999994
		FALSE	High	[K].GLVEPVDVVDNADGTQTVNYVPSR.[E]	1xTMTpro [N-Term]	1.47477e-07	0.000302393	1	2	4	P21333	P21333 [1492-1515]		0	2848.46	0.9	1.102	0.843	0.996	0.927	1.013	0.71	0.937	0.888	1.088	0.832	0.983	0.915	0.701	0.925	0.96	1.176	0.9	1.063	0.989	0.758	0.916703	0.981409	0.949342	0.98556	0.976993	0.993782	0.115553	0.988088	0.910053	0.999964	0.699081	0.999858	0.917411
		FALSE	High	[R].VANPSGNLTETYVQDR.[G]	1xTMTpro [N-Term]	2.6447e-06	0.000302393	1	2	11	P21333	P21333 [1297-1312]		0	2068.06	0.916	1.038	0.963	0.94	0.83	1.007	1.103	0.946	0.91	1.031	0.956	0.934	0.824	1.096	0.94	0.968	1.097	1.018	0.994	0.877	1.166	0.927667	0.990822	0.999255	0.993695	0.662668	0.987484	0.803176	0.992874	0.83289	0.998114	0.994643	0.991787	0.468814
		FALSE	High	[K].VEPGLGADNSVVR.[F]	1xTMTpro [N-Term]	1.00122e-06	0.000302393	1	2	5	P21333	P21333 [1020-1032]		0	1616.89	1.051	1.04	1.078	0.931	1.037	1.07	0.959	1.031	0.982	0.972	1.007	0.87	0.969	0.896	0.963	1.02	1.009	1.046	0.903	1.007	0.93	0.984031	0.985697	0.880495	0.998863	0.99963	0.825016	0.728839	0.988088	0.962036	0.911662	0.999985	0.827145	0.831858
		FALSE	High	[K].VGSAADIPINISETDLSLLTATVVPPSGR.[E]	1xTMTpro [N-Term]	1.32276e-09	0.000302393	1	2	5	P21333	P21333 [1965-1993]		0	3197.76	1.029	1.097	0.847	1.025	1.079	0.946	0.01	1.148	1.088	1.159	0.896	1.084	1.141	0.01	1.214	0.896	0.955	0.738	0.893	0.94	0.01	0.996219	0.981827	0.952171	0.97626	0.992947	0.999219	1.95942e-17	0.879892	0.997841	0.998114	0.914146	0.995394	0.999994
		FALSE	High	[R].VQVQDNEGCPVEALVK.[D]	1xCarbamidomethyl [C9]; 1xTMTpro [K16]; 1xTMTpro [N-Term]	8.73406e-05	0.000302393	1	2	4	P21333	P21333 [709-724]		0	2393.3	0.732	0.947	0.891	1.183	1.143	0.967	0.01	1.111	0.757	0.979	0.921	1.223	1.181	0.01	1.149	0.659	0.853	0.802	1.065	1.028	0.01	0.192552	0.990031	0.989174	0.88278	0.935146	0.995776	1.95942e-17	0.968392	0.421065	0.998114	0.97479	0.872605	0.995468
		FALSE	High	[R].QMQLENVSVALEFLDR.[E]	1xTMTpro [N-Term]	2.81103e-05	0.000302393	2	10	7	P21333; O75369-1	P21333 [101-116]; O75369-1 [74-89]		0	2196.17	0.959	1.064	1.282	1.358	0.826	1.101	0.01	1.145	0.871	0.966	1.164	1.233	0.75	0.01	1.039	0.837	0.929	1.12	1.187	0.721	0.01	0.983807	0.981827	0.383787	0.249987	0.435327	0.711626	1.95942e-17	0.786437	0.465832	0.881736	0.937374	0.73892	0.0241007
		FALSE	High	[R].SPYTVTVGQACNPSACR.[A]	2xCarbamidomethyl [C11; C16]; 1xTMTpro [N-Term]	5.43163e-05	0.000302393	1	2	1	P21333	P21333 [468-484]		0	2172.05	0.816	1.187	0.879	0.862	0.864	0.852	1.007	0.732	0.959	1.394	1.032	1.012	1.014	1.182	0.859	1.116	1.622	1.201	1.178	1.18	1.376	0.556822	0.89452	0.978182	0.985686	0.845291	0.984342	0.913488	0.382206	0.988621	0.68867	0.999985	0.9999	0.999994
		FALSE	High	[K].AEISCTDNQDGTCSVSYLPVLPGDYSILVK.[Y]	2xCarbamidomethyl [C5; C13]; 1xTMTpro [K30]; 1xTMTpro [N-Term]	7.57827e-06	0.000302393	1	2	3	P21333	P21333 [1908-1937]		0	3909.97	0.797	0.951	0.829	0.731	1.01	0.962	0.01	1.565	0.828	0.989	0.861	0.76	1.05	0.01	1.627	0.509	0.608	0.529	0.467	0.645	0.01	0.209574	0.986921	0.946618	0.837448	0.99963	0.995776	1.95942e-17	0.000527055	0.407636	0.956448	0.785512	0.305097	0.999994
		FALSE	High	[K].DAGEGGLSLAIEGPSK.[A]	1xTMTpro [K16]; 1xTMTpro [N-Term]	6.67902e-06	0.000302393	1	2	2	P21333	P21333 [1892-1907]		0	2109.17	0.979	1.006	0.888	0.942	0.959	0.907	0.01	1.014	1.079	1.109	0.979	1.039	1.057	0.01	1.118	0.965	0.992	0.876	0.929	0.946	0.01	0.993095	0.998198	0.988818	0.998197	0.977173	0.99937	1.95942e-17	0.996553	0.997841	0.998114	0.999985	0.999858	0.999994
		FALSE	High	[R].EATTEFSVDAR.[A]	1xTMTpro [N-Term]	9.41497e-05	0.000302393	1	2	2	P21333	P21333 [1273-1283]		0	1529.78
		FALSE	High	[R].DAGYGGLSLSIEGPSK.[V]	1xTMTpro [K16]; 1xTMTpro [N-Term]	3.39921e-05	0.000302393	1	2	1	P21333	P21333 [2074-2089]		0	2159.18
		FALSE	High	[R].AGQSAAGAAPGGGVDTR.[D]	1xTMTpro [N-Term]	4.72459e-06	0.000302393	1	2	6	P21333	P21333 [8-24]		0	1746.91	0.913	0.938	0.744	0.855	0.888	0.707	0.01	0.943	1.292	1.327	1.052	1.211	1.257	0.01	1.334	0.968	0.995	0.789	0.907	0.942	0.01	0.891914	0.981827	0.636613	0.981681	0.799909	0.407723	1.95942e-17	0.9928	0.842391	0.729501	0.999985	0.891331	0.905875
		FALSE	High	[K].DNGNGTYSCSYVPR.[K]	1xCarbamidomethyl [C9]; 1xTMTpro [N-Term]	9.95723e-07	0.000302393	1	2	1	P21333	P21333 [725-738]		0	1893.87	0.846	0.853	0.632	0.74	0.825	0.631	0.01	1.007	1.34	1.352	1.002	1.172	1.308	0.01	1.596	0.839	0.847	0.628	0.735	0.819	0.01	0.603725	0.79301	0.105607	0.931982	0.428328	0.0882889	1.95942e-17	0.994285	0.720903	0.764475	0.999985	0.945745	0.834432
		FALSE	High	[K].DGSCGVAYVVQEPGDYEVSVK.[F]	1xCarbamidomethyl [C4]; 1xTMTpro [K21]; 1xTMTpro [N-Term]	2.99233e-05	0.000302393	1	2	2	P21333	P21333 [2290-2310]		0	2866.44	1.278	1.012	1.088	1.284	1.187	1.103	0.01	1.239	1.159	0.918	0.987	1.164	1.077	0.01	1.124	1.031	0.816	0.878	1.036	0.958	0.01	0.444709	0.997119	0.950314	0.508359	0.84513	0.825016	1.95942e-17	0.495379	0.990118	0.934183	0.999985	0.942751	0.999994
		FALSE	High	[R].AVPTGDASK.[C]	1xTMTpro [K9]; 1xTMTpro [N-Term]	0.000441415	0.000315567	1	2	2	P21333	P21333 [1636-1644]		0	1453.85	0.894	0.979	0.867	0.884	1.059	1.072	0.01	0.971	0.834	0.914	0.809	0.825	0.988	0.01	0.906	0.921	1.008	0.893	0.911	1.09	0.01	0.858582	0.990822	0.967028	0.994815	0.99963	0.915658	1.95942e-17	0.999149	0.485155	0.851354	0.396039	0.811416	0.981004
		FALSE	High	[K].DLAEDAPWK.[K]	1xTMTpro [K9]; 1xTMTpro [N-Term]	0.000419854	0.000315567	3	12	5	P21333; O75369-1; Q14315	P21333 [34-42]; O75369-1 [7-15]; Q14315 [27-35]		0	1652.91	1.063	0.91	0.911	0.896	1.043	0.95	1.246	1.035	1.118	0.958	0.959	0.943	1.098	1.311	1.089	1.027	0.879	0.88	0.865	1.008	1.204	0.982183	0.946342	0.996084	0.996866	0.99963	0.995776	0.3597	0.988088	0.997841	0.911396	0.994643	0.987472	0.999994
		FALSE	High	[K].MDCQECPEGYR.[V]	2xCarbamidomethyl [C3; C6]; 1xTMTpro [N-Term]	0.000578239	0.000315567	1	2	1	P21333	P21333 [2474-2484]		0	1748.74	0.806	0.737	1.053	0.735	0.795	0.783	0.01	1.004	1.029	0.941	1.344	0.939	1.015	0.01	1.281	0.803	0.735	1.049	0.733	0.792	0.01	0.35101	0.400643	0.953497	0.923844	0.433426	0.82735	1.95942e-17	0.996494	0.990118	0.94561	0.41678	0.995394	0.999994
		FALSE	High	[KR].NDNDTFTVK.[Y]	1xTMTpro [K9]; 1xTMTpro [N-Term]	0.000162741	0.000315567	2	4	6	P21333; Q14315	P21333 [829-837]; Q14315 [824-832]		0	1661.9	1.004	1.141	0.997	1.035	1.042	1.229	1.364	1.312	0.817	0.929	0.812	0.843	0.848	1.11	1.068	0.765	0.869	0.76	0.789	0.794	1.039	0.999858	0.902982	0.996084	0.975329	0.99963	0.429371	0.220963	0.272737	0.505695	0.881736	0.592693	0.90145	0.652866
		FALSE	High	[R].DAPQDFHPDR.[V]	1xTMTpro [N-Term]	0.000249868	0.000315567	1	2	2	P21333	P21333 [665-674]		0	1501.74	0.906	0.752	0.935	0.789	0.952	1.176	0.82	0.934	0.771	0.64	0.796	0.671	0.81	0.697	0.794	0.971	0.805	1.002	0.845	1.02	0.878	0.890663	0.428959	1	0.975329	0.975896	0.505558	0.23785	0.988783	0.161682	0.00761226	0.322894	0.0894114	0.259539
		FALSE	High	[K].AEISFEDR.[K]	1xTMTpro [N-Term]	0.00147143	0.000315567	1	2	1	P21333	P21333 [2281-2288]		0	1270.66
		FALSE	High	[R].AEAGVPAEFSIWTR.[E]	1xTMTpro [N-Term]	0.00014435	0.000315567	1	2	8	P21333	P21333 [2251-2264]		0	1837.98	0.856	1.082	0.955	0.868	0.864	1.002	0.857	0.869	0.854	1.08	0.953	0.866	0.862	0.855	0.867	0.985	1.245	1.099	0.999	0.994	0.986	0.763118	0.980176	1	0.987436	0.858113	0.991998	0.408814	0.936397	0.675496	0.999334	0.994643	0.93994	0.641133
		FALSE	High	[K].VNQPASFAVSLNGAK.[G]	1xTMTpro [K15]; 1xTMTpro [N-Term]	0.000571502	0.000315567	1	2	1	P21333	P21333 [2347-2361]		0	2111.21	0.75	0.837	0.86	0.75	0.966	0.807	0.01	0.762	0.929	1.037	1.066	0.93	1.198	0.01	0.945	0.984	1.098	1.128	0.984	1.268	0.01	0.610823	0.954603	0.953497	0.975329	0.99963	0.979647	1.95942e-17	0.786437	0.990118	0.998114	0.999985	0.999858	0.97083
		FALSE	High	[K].SPFSVAVSPSLDLSK.[I]	1xTMTpro [K15]; 1xTMTpro [N-Term]	0.000375611	0.000315567	1	2	1	P21333	P21333 [959-973]		0	2142.23
		FALSE	High	[R].IANLQTDLSDGLR.[L]	1xTMTpro [N-Term]	0.000631441	0.000315567	1	2	2	P21333	P21333 [64-76]		0	1719.96	0.985	1.008	0.991	1.196	1.296	0.826	0.658	0.956	1.192	1.219	1.199	1.447	1.568	0.796	1.157	1.03	1.054	1.037	1.25	1.355	0.688	0.994614	0.998198	0.999255	0.86574	0.598261	0.984342	0.0846736	0.996416	0.990118	0.980152	0.930746	0.305097	0.214502
		FALSE	High	[K].DQEFTVK.[S]	1xTMTpro [K7]; 1xTMTpro [N-Term]	0.00162482	0.000315567	1	2	3	P21333	P21333 [988-994]		0	1474.84	0.853	0.926	0.867	0.856	0.965	0.991	1.048	1.07	0.861	0.934	0.874	0.863	0.973	1.058	1.08	0.797	0.865	0.81	0.799	0.901	0.979	0.484497	0.972513	0.966661	0.97626	0.992947	0.994437	0.94686	0.975448	0.58561	0.790382	0.875803	0.850512	0.901602
		FALSE	High	[R].ENGVYLIDVK.[F]	1xTMTpro [K10]; 1xTMTpro [N-Term]	0.000218292	0.000315567	1	2	2	P21333	P21333 [2396-2405]		0	1758.03	1.24	1.238	1.267	1.083	0.704	1.033	0.01	1.1	1.201	1.198	1.227	1.049	0.682	0.01	1.066	1.127	1.125	1.151	0.984	0.64	0.01	0.842762	0.966128	0.826893	0.97626	0.657609	0.995776	1.95942e-17	0.98049	0.9876	0.998114	0.949123	0.999858	0.494634
		FALSE	High	[R].AEFTVETR.[S]	1xTMTpro [N-Term]	0.0028516	0.000428304	1	2	2	P21333	P21333 [302-309]		0	1256.68	0.879	0.8	1.002	1.015	0.997	0.986	0.988	0.937	0.892	0.811	1.015	1.029	1.01	1.002	0.949	0.939	0.854	1.069	1.084	1.064	1.055	0.859753	0.690709	0.995911	0.978954	0.99963	0.995776	0.86547	0.990227	0.901686	0.500192	0.999985	0.999858	0.999994
		FALSE	High	[K].LDVQFSGLTK.[G]	1xTMTpro [K10]; 1xTMTpro [N-Term]	0.00232285	0.000428304	1	2	1	P21333	P21333 [907-916]		0	1716.02
		FALSE	High	[K].IQQNTFTR.[W]	1xTMTpro [N-Term]	0.00235066	0.000428304	3	12	1	P21333; O75369-1; Q14315	P21333 [44-51]; O75369-1 [17-24]; Q14315 [37-44]		0	1311.73
		FALSE	High	[K].CSGPGLER.[A]	1xCarbamidomethyl [C1]; 1xTMTpro [N-Term]	0.00265079	0.000428304	1	2	2	P21333	P21333 [1165-1172]		0	1179.61	0.96	0.931	0.725	0.833	0.793	0.972	0.01	1.053	0.988	0.958	0.746	0.857	0.816	0.01	1.083	0.912	0.885	0.689	0.792	0.753	0.01	0.985678	0.974122	0.580101	0.97626	0.506211	0.995776	1.95942e-17	0.98049	0.990118	0.944308	0.293336	0.908158	0.394113
		FALSE	High	[K].SQGDASK.[V]	1xTMTpro [K7]; 1xTMTpro [N-Term]	0.00441466	0.000540826	1	2	6	P21333	P21333 [377-383]		0	1300.74	1.037	0.988	0.904	0.943	0.973	1.018	0.939	1.026	1.018	0.97	0.888	0.926	0.956	0.922	1.008	1.011	0.963	0.881	0.919	0.948	0.915	0.994614	0.992797	0.994329	0.996866	0.99963	0.991624	0.690973	0.990227	0.992859	0.953819	0.899582	0.987701	0.93587
		FALSE	High	[R].SAGQGEVLVYVEDPAGHQEEAK.[V]	1xTMTpro [K22]; 1xTMTpro [N-Term]	0.0048883	0.000540826	1	2	2	P21333	P21333 [310-331]		0	2921.51
		FALSE	High	[K].LVSIDSK.[A]	1xTMTpro [K7]; 1xTMTpro [N-Term]	0.00596009	0.000540826	3	12	2	P21333; O75369-1; Q14315	P21333 [121-127]; O75369-1 [94-100]; Q14315 [114-120]		0	1369.85	0.755	0.896	0.742	1.056	0.937	1.053	0.01	0.957	0.717	0.851	0.705	1.003	0.89	0.01	0.909	0.788	0.936	0.775	1.103	0.979	0.01	0.0159418	0.918668	0.712076	0.975329	0.975896	0.898017	1.95942e-17	0.999063	0.0529702	0.492117	0.0462108	0.999858	0.539774
		FALSE	High	[K].VTANNDK.[N]	1xTMTpro [K7]; 1xTMTpro [N-Term]	0.00577248	0.000540826	1	2	2	P21333	P21333 [332-338]		0	1369.79	0.949	0.933	0.774	0.86	0.928	0.888	0.01	0.977	1.069	1.051	0.871	0.968	1.045	0.01	1.1	0.972	0.955	0.792	0.88	0.95	0.01	0.981247	0.986921	0.914546	0.978954	0.960084	0.999219	1.95942e-17	0.999904	0.997841	0.999334	0.948679	0.995394	0.999994
		FALSE	High	[R].ANLPQSFQVDTSK.[A]	1xTMTpro [K13]; 1xTMTpro [N-Term]	0.00740181	0.00079902	1	2	2	P21333	P21333 [1465-1477]		0	2043.14
		FALSE	High	[K].SPFEVYVDK.[S]	1xTMTpro [K9]; 1xTMTpro [N-Term]	0.0147249	0.00195823	1	2	1	P21333	P21333 [368-376]		0	1691.95	0.942	1.042	0.787	0.949	1.046	0.996	0.01	1.013	0.946	1.046	0.79	0.953	1.05	0.01	1.017	0.93	1.028	0.777	0.937	1.033	0.01	0.978956	0.990822	0.82543	0.994815	0.99963	0.994518	1.95942e-17	0.997008	0.986823	0.998114	0.457838	0.999858	0.999994
		FALSE	High	[K].AEGPGLSR.[T]	1xTMTpro [N-Term]	0.0252809	0.00399003	1	2	1	P21333	P21333 [877-884]		0	1090.62
		FALSE	High	[R].YWPQEAGEYAVHVLCNSEDIR.[L]	1xCarbamidomethyl [C15]; 1xTMTpro [N-Term]	0.0403722	0.00471587	1	2	1	P21333	P21333 [635-655]		0	2840.36
		FALSE	High	[K].GAGSGELK.[V]	1xTMTpro [K8]; 1xTMTpro [N-Term]	0.0432247	0.00481346	2	4	1	P21333; Q14315	P21333 [509-516]; Q14315 [503-510]		0	1326.79
		FALSE	High	[K].RAEFTVETR.[S]	1xTMTpro [N-Term]	0.0463322	0.00538903	1	2	1	P21333	P21333 [301-309]		1	1412.78	1.307	1.042	1.157	0.922	1.214	1.351	1.122	1.016	0.968	0.771	0.857	0.683	0.899	0.831	0.752	1.286	1.025	1.139	0.908	1.195	1.105	0.699423	0.998198	0.953497	0.998197	0.882472	0.614225	0.810409	0.999149	0.990118	0.790382	0.935876	0.500925	0.969399
		FALSE	High	[R].AGGPGLER.[GA]	1xTMTpro [N-Term]	0.0651503	0.0065503	2	9	1	P21333; O75369-1	P21333 [2243-2250]; O75369-1 [2198-2205]		0	1060.61	0.938	0.796	1.037	0.871	0.957	1.227	0.913	0.93	0.764	0.649	0.845	0.71	0.78	0.745	0.758	1.008	0.856	1.115	0.936	1.029	0.982	0.947745	0.518545	0.965446	0.980809	0.975896	0.191456	0.609633	0.988486	0.0679925	0.00560673	0.770431	0.0763716	0.086445
		FALSE	High	[K].VGTECGNQK.[V]	1xCarbamidomethyl [C5]; 1xTMTpro [K9]; 1xTMTpro [N-Term]	0.0938354	0.00851554	1	2	1	P21333	P21333 [570-578]		0	1600.86	0.971	1.223	0.915	0.856	1.159	1.206	0.01	1.349	0.804	1.014	0.758	0.709	0.96	0.01	1.118	0.72	0.907	0.678	0.635	0.859	0.01	0.994614	0.938352	0.989174	0.978954	0.950312	0.787773	1.95942e-17	0.440281	0.646106	0.998114	0.481806	0.603519	0.999994
		FALSE	High	[K].DGTVTVR.[Y]	1xTMTpro [N-Term]	0.0982031	0.00867938	2	11	1	P21333; O75369-1	P21333 [1825-1831]; O75369-1 [1781-1787]		0	1051.61	0.857	0.65	0.887	0.741	0.909	0.975	0.883	0.853	0.878	0.666	0.91	0.76	0.932	0.906	0.875	1.004	0.762	1.04	0.869	1.065	1.036	0.561104	0.0103922	0.98909	0.834982	0.871569	0.993782	0.46794	0.871275	0.646106	0.0179262	0.97479	0.316813	0.715703
	FALSE	High	Master Protein	P49327	Fatty acid synthase [OS=Homo sapiens]	0	248.263	21	40	166	40	2511	273.3	6.44	421.75	40				Pf00107, Pf00109, Pf00550, Pf00698, Pf00975, Pf02801, Pf08242, Pf08659, Pf14765, Pf16197	2194	FASN	hsa:2194; P49327; Q13479; Q16702; Q4LE83; Q6P4U5; Q6SS02; Q969R1; Q96C68; Q96IT0	ENSG00000169710	ChREBP activates metabolic gene expression; Activation of gene expression by SREBF (SREBP); Fatty acyl-CoA biosynthesis; NR1H2 & NR1H3 regulate gene expression linked to lipogenesis; Vitamin B5 (pantothenate) metabolism	AMP-activated protein kinase signaling; Sterol regulatory element-binding proteins (SREBP) signaling; SREBF and miR33 in cholesterol and lipid homeostasis; Liver X receptor pathway; Nuclear receptors meta-pathway; Fatty acid biosynthesis; Angiopoietin-like protein 8 regulatory pathway; Lipid metabolism pathway; Clear cell renal cell carcinoma pathways; Metabolic reprogramming in colon cancer; Cho…	18	0	0.984	1.003	0.918	0.986	0.979	0.879	0.978	0.984	1.12	1.141	1.044	1.122	1.114	1.113	1.119	1.001	1.019	0.933	1.003	0.995	0.994
		Checked	Confidence	Annotated Sequence	Modifications	Qvality PEP	Qvality q-value	# Protein Groups	# Proteins	# PSMs	Master Protein Accessions	Positions in Master Proteins	Modifications in Master Proteins	# Missed Cleavages	Theo. MH+ [Da]	Abundance Ratio: (0_5Hr) / (0_0Hr)	Abundance Ratio: (1_0Hr) / (0_0Hr)	Abundance Ratio: (1_5Hr) / (0_0Hr)	Abundance Ratio: (2_0Hr) / (0_0Hr)	Abundance Ratio: (continuous) / (0_0Hr)	Abundance Ratio: (DMSO) / (0_0Hr)	Abundance Ratio: (Dropped) / (0_0Hr)	Abundance Ratio: (TMP) / (0_0Hr)	Abundance Ratio: (0_5Hr) / (DMSO)	Abundance Ratio: (1_0Hr) / (DMSO)	Abundance Ratio: (1_5Hr) / (DMSO)	Abundance Ratio: (2_0Hr) / (DMSO)	Abundance Ratio: (continuous) / (DMSO)	Abundance Ratio: (Dropped) / (DMSO)	Abundance Ratio: (TMP) / (DMSO)	Abundance Ratio: (0_5Hr) / (TMP)	Abundance Ratio: (1_0Hr) / (TMP)	Abundance Ratio: (1_5Hr) / (TMP)	Abundance Ratio: (2_0Hr) / (TMP)	Abundance Ratio: (continuous) / (TMP)	Abundance Ratio: (Dropped) / (TMP)	Abundance Ratio Adj. P-Value: (0_5Hr) / (0_0Hr)	Abundance Ratio Adj. P-Value: (1_0Hr) / (0_0Hr)	Abundance Ratio Adj. P-Value: (1_5Hr) / (0_0Hr)	Abundance Ratio Adj. P-Value: (2_0Hr) / (0_0Hr)	Abundance Ratio Adj. P-Value: (continuous) / (0_0Hr)	Abundance Ratio Adj. P-Value: (DMSO) / (0_0Hr)	Abundance Ratio Adj. P-Value: (Dropped) / (0_0Hr)	Abundance Ratio Adj. P-Value: (TMP) / (0_0Hr)	Abundance Ratio Adj. P-Value: (0_5Hr) / (DMSO)	Abundance Ratio Adj. P-Value: (1_0Hr) / (DMSO)	Abundance Ratio Adj. P-Value: (1_5Hr) / (DMSO)	Abundance Ratio Adj. P-Value: (2_0Hr) / (DMSO)	Abundance Ratio Adj. P-Value: (continuous) / (DMSO)
		FALSE	High	[R].GYDYGPHFQGILEASLEGDSGR.[L]	1xTMTpro [N-Term]	7.52601e-05	0.000302393	1	1	3	P49327	P49327 [998-1019]		0	2672.29
		FALSE	High	[R].LLLEVTYEAIVDGGINPDSLR.[G]	1xTMTpro [N-Term]	2.21189e-05	0.000302393	1	1	3	P49327	P49327 [81-101]		0	2591.43	0.987	0.98	1.005	0.868	0.898	0.873	0.01	0.991	1.131	1.123	1.152	0.995	1.029	0.01	1.136	0.996	0.989	1.014	0.876	0.906	0.01	0.994614	0.995548	0.985814	0.986606	0.847805	0.995776	1.95942e-17	0.997638	0.997841	0.998114	0.955119	0.999858	0.987556
		FALSE	High	[K].EQGVTFPSGDIQEQLIR.[S]	1xTMTpro [N-Term]	1.68425e-06	0.000302393	1	1	11	P49327	P49327 [258-274]		0	2221.18	0.992	1.058	0.922	1.066	1.006	0.926	0.866	0.996	1.072	1.143	0.996	1.152	1.087	0.935	1.076	0.996	1.062	0.926	1.071	1.01	0.869	0.995183	0.98231	0.999255	0.975329	0.99963	0.999219	0.405177	0.997828	0.997841	0.998114	0.999985	0.963395	0.999994
		FALSE	High	[R].GNAGQSNYGFANSAMER.[I]	1xOxidation [M15]; 1xTMTpro [N-Term]	7.47495e-06	0.000302393	1	1	1	P49327	P49327 [2027-2043]		0	2093.96
		FALSE	High	[R].GTHTGVWVGVSGSETSEALSR.[D]	1xTMTpro [N-Term]	1.24435e-06	0.000302393	1	1	3	P49327	P49327 [102-122]		0	2421.23	0.958	0.982	0.956	0.806	0.927	0.902	0.01	0.959	1.061	1.088	1.059	0.893	1.027	0.01	1.062	0.999	1.024	0.997	0.841	0.966	0.01	0.978956	0.999747	0.992271	0.975329	0.940638	0.999908	1.95942e-17	0.997008	0.996361	0.999964	0.999985	0.935041	0.982344
		FALSE	High	[K].GVDLVLNSLAEEK.[L]	1xTMTpro [K13]; 1xTMTpro [N-Term]	0.000120834	0.000302393	1	1	14	P49327	P49327 [1740-1752]		0	1995.16	1.166	1.338	1.196	1.063	1.038	1.035	0.01	1.236	1.127	1.293	1.156	1.028	1.003	0.01	1.194	0.943	1.083	0.968	0.86	0.84	0.01	0.814372	0.540906	0.76282	0.975329	0.99963	0.984342	1.95942e-17	0.687723	0.996361	0.927705	0.978818	0.999858	0.999994
		FALSE	High	[K].TGGAYGEDLGADYNLSQVCDGK.[V]	1xCarbamidomethyl [C19]; 1xTMTpro [K22]; 1xTMTpro [N-Term]	6.49972e-07	0.000302393	1	1	2	P49327	P49327 [2450-2471]		0	2898.41	0.98	0.819	0.811	0.867	1.016	0.806	1.198	0.94	1.216	1.016	1.006	1.075	1.26	1.486	1.166	1.043	0.872	0.863	0.922	1.081	1.275	0.995722	0.6222	0.899907	0.989732	0.99963	0.937771	0.641796	0.990227	0.9876	0.998114	0.999985	0.995394	0.893707
		FALSE	High	[K].WTSQDSLLGMEFSGR.[D]	1xOxidation [M10]; 1xTMTpro [N-Term]	9.31825e-05	0.000302393	1	1	2	P49327	P49327 [1592-1606]		0	2033.99	0.742	0.817	0.973	0.736	0.903	1.026	1.02	0.638	0.723	0.796	0.948	0.717	0.88	0.993	0.622	1.162	1.28	1.525	1.153	1.414	1.597	0.752602	0.967154	0.999412	0.975329	0.99963	0.995776	0.990222	0.670792	0.590075	0.931156	0.997618	0.73892	0.982344
		FALSE	High	[K].VVVQVLAEEPEAVLK.[G]	1xTMTpro [K15]; 1xTMTpro [N-Term]	7.70584e-05	0.000302393	1	1	1	P49327	P49327 [1852-1866]		0	2231.35	0.998	0.948	0.843	0.558	1.041	0.995	0.01	1.691	1.003	0.953	0.847	0.561	1.046	0.01	1.699	0.59	0.561	0.498	0.33	0.616	0.01	0.996969	0.986921	0.953497	0.0142963	0.99963	0.984342	1.95942e-17	2.07266e-05	0.9876	0.859253	0.705379	0.000119702	0.999994
		FALSE	High	[K].VLQGDLVMNVYR.[D]	1xTMTpro [N-Term]	0.000124826	0.000302393	1	1	6	P49327	P49327 [1496-1507]		0	1710.95	1.036	1.096	0.961	0.881	0.929	0.857	0.01	0.994	1.209	1.278	1.122	1.027	1.084	0.01	1.16	1.042	1.102	0.967	0.886	0.934	0.01	0.993095	0.938352	0.996084	0.989258	0.962124	0.995776	1.95942e-17	0.99592	0.990118	0.870379	0.971002	0.9999	0.999994
		FALSE	High	[K].VGDPQELNGITR.[A]	1xTMTpro [N-Term]	0.00010196	0.000302393	1	1	3	P49327	P49327 [299-310]		0	1602.88	1.07	1.19	1.037	0.94	0.949	0.86	0.928	0.97	1.244	1.384	1.206	1.093	1.104	1.079	1.129	1.102	1.226	1.069	0.968	0.978	0.956	0.986305	0.855173	0.985566	0.998197	0.99963	0.993782	0.714388	0.999149	0.9697	0.772403	0.917818	0.995394	0.999994
		FALSE	High	[R].QGVQVQVSTSNISSLEGAR.[G]	1xTMTpro [N-Term]	9.44999e-07	0.000302393	1	1	3	P49327	P49327 [1935-1953]		0	2264.22	1.088	1.281	0.994	0.923	1.004	0.94	0.953	0.921	1.157	1.362	1.057	0.981	1.068	1.013	0.98	1.181	1.39	1.079	1.002	1.09	1.034	0.968909	0.606363	0.996084	0.998197	0.99963	0.999219	0.755786	0.985886	0.990118	0.74226	0.999985	0.999858	0.999994
		FALSE	High	[K].CTVFHGAQVEDAFR.[Y]	1xCarbamidomethyl [C1]; 1xTMTpro [N-Term]	3.94446e-05	0.000302393	1	1	2	P49327	P49327 [1828-1841]		0	1940.96	1.205	1.154	1.187	1.029	1.021	1.024	1.297	1.165	1.176	1.127	1.159	1.004	0.996	1.266	1.138	1.034	0.991	1.018	0.883	0.876	1.113	0.85121	0.970975	0.875755	0.978954	0.99963	0.995776	0.418787	0.91082	0.990118	0.998114	0.985655	0.999858	0.999994
		FALSE	High	[R].DNLEFFLAGIGR.[L]	1xTMTpro [N-Term]	8.78909e-06	0.000302393	1	1	8	P49327	P49327 [791-802]		0	1655.91	1.044	1.099	0.924	0.9	0.934	0.877	0.937	1.101	1.189	1.253	1.053	1.026	1.065	1.068	1.255	0.948	0.999	0.839	0.818	0.849	0.851	0.987405	0.935552	1	0.99711	0.975004	0.999135	0.646816	0.884432	0.990118	0.905675	0.999985	0.999858	0.999994
		FALSE	High	[R].AFEVSENGNLVVSGK.[V]	1xTMTpro [K15]; 1xTMTpro [N-Term]	8.58227e-07	0.000302393	1	1	6	P49327	P49327 [943-957]		0	2158.2	0.873	0.93	0.824	0.93	0.979	0.877	0.01	0.907	0.996	1.061	0.94	1.061	1.117	0.01	1.034	0.963	1.025	0.909	1.026	1.08	0.01	0.533689	0.968701	0.952171	0.998401	0.99963	0.995776	1.95942e-17	0.98049	0.986823	0.998114	0.985318	0.999858	0.999994
		FALSE	High	[K].DTVTISGPQAPVFEFVEQLR.[K]	1xTMTpro [N-Term]	1.24516e-05	0.000302393	1	1	11	P49327	P49327 [647-666]		0	2537.36	0.967	1.004	0.856	0.892	0.942	0.865	0.01	0.909	1.118	1.161	0.989	1.032	1.089	0.01	1.052	1.063	1.104	0.941	0.981	1.036	0.01	0.989653	0.998198	0.965446	0.994815	0.981533	0.995776	1.95942e-17	0.980664	0.999805	0.998114	0.999985	0.999858	0.999994
		FALSE	High	[K].ADEASELACPTPK.[E]	1xCarbamidomethyl [C9]; 1xTMTpro [K13]; 1xTMTpro [N-Term]	5.97916e-05	0.000302393	1	1	2	P49327	P49327 [2194-2206]		0	1997.05	1.126	1.414	1.153	0.975	1.171	1.023	1.234	1.417	1.1	1.383	1.127	0.954	1.145	1.207	1.385	0.795	0.998	0.814	0.688	0.827	0.871	0.955829	0.457107	0.859991	0.991698	0.884798	0.988864	0.428486	0.148908	0.997841	0.820279	0.994643	0.999858	0.999994
		FALSE	High	[R].EACPELDYFVVFSSVSCGR.[G]	2xCarbamidomethyl [C3; C17]; 1xTMTpro [N-Term]	1.6153e-05	0.000302393	1	1	1	P49327	P49327 [2008-2026]		0	2526.2
		FALSE	High	[R].LQVVDQPLPVR.[G]	1xTMTpro [N-Term]	0.000148608	0.000315567	1	1	14	P49327	P49327 [374-384]		0	1567.95	1.008	0.997	0.92	0.981	1.007	0.874	0.01	0.942	1.154	1.141	1.052	1.122	1.152	0.01	1.078	1.07	1.059	0.976	1.041	1.069	0.01	0.999858	0.998198	0.999412	0.981681	0.99963	0.995776	1.95942e-17	0.988088	0.992859	0.998114	0.999985	0.984055	0.999994
		FALSE	High	[K].MVVPGLDGAQIPR.[D]	1xTMTpro [N-Term]	0.00158033	0.000315567	1	1	1	P49327	P49327 [1159-1171]		0	1656.94	0.888	0.995	0.902	0.876	0.976	0.667	0.01	1.004	1.332	1.492	1.353	1.314	1.464	0.01	1.506	0.885	0.991	0.899	0.872	0.972	0.01	0.817343	0.995523	0.994329	0.992576	0.99963	0.242143	1.95942e-17	0.997008	0.790365	0.377065	0.473498	0.588841	0.354674
		FALSE	High	[R].LSIPTYGLQCTR.[A]	1xCarbamidomethyl [C10]; 1xTMTpro [N-Term]	0.000266441	0.000315567	1	1	3	P49327	P49327 [2264-2275]		0	1712.93	1.018	0.898	1.074	0.98	0.87	0.856	0.01	0.953	1.189	1.049	1.254	1.145	1.017	0.01	1.113	1.068	0.942	1.127	1.029	0.913	0.01	0.996969	0.917259	0.869946	0.987436	0.769158	0.995776	1.95942e-17	0.997008	0.990118	0.998114	0.739152	0.962069	0.971413
		FALSE	High	[K].VLQGDLVMNVYR.[D]	1xOxidation [M8]; 1xTMTpro [N-Term]	0.000257956	0.000315567	1	1	4	P49327	P49327 [1496-1507]		0	1726.95	1.086	1.128	1.15	1.074	1.108	0.996	0.01	0.98	1.09	1.132	1.154	1.078	1.112	0.01	0.984	1.108	1.15	1.173	1.095	1.13	0.01	0.9777	0.966128	0.85442	0.975329	0.975004	0.995776	1.95942e-17	0.999904	0.997841	0.998114	0.978818	0.998527	0.999994
		FALSE	High	[K].AGLYGLPR.[R]	1xTMTpro [N-Term]	0.0012667	0.000315567	1	1	2	P49327	P49327 [42-49]		0	1150.69	0.89	1.043	0.87	0.886	1.099	0.748	0.01	1.004	1.189	1.393	1.163	1.185	1.469	0.01	1.341	0.887	1.039	0.867	0.883	1.095	0.01	0.793425	0.960412	0.997366	0.987436	0.975896	0.855037	1.95942e-17	0.997008	0.990118	0.591727	0.920075	0.935168	0.598592
		FALSE	High	[K].VYQWDDPDPR.[L]	1xTMTpro [N-Term]	0.00136429	0.000315567	1	1	4	P49327	P49327 [958-967]		0	1594.78
		FALSE	High	[R].SLLVNPEGPTLMR.[L]	1xTMTpro [N-Term]	0.000261821	0.000315567	1	1	1	P49327	P49327 [2221-2233]		0	1730.98	1.07	1.129	1.05	0.916	1.045	0.836	0.01	0.988	1.281	1.352	1.257	1.097	1.251	0.01	1.182	1.083	1.144	1.064	0.928	1.058	0.01	0.968909	0.936344	0.953497	0.999942	0.99963	0.984342	1.95942e-17	0.999149	0.895257	0.686167	0.689771	0.987701	0.92768
		FALSE	High	[K].SFYGSTLFLCR.[R]	1xCarbamidomethyl [C10]; 1xTMTpro [N-Term]	0.000347386	0.000315567	1	1	2	P49327	P49327 [1394-1404]		0	1654.86	1.079	1.27	0.944	1.01	1.44	0.902	1.087	0.859	1.195	1.407	1.046	1.12	1.596	1.204	0.951	1.256	1.479	1.1	1.177	1.677	1.266	0.985982	0.781897	0.999255	0.980165	0.117414	0.995776	0.910826	0.933073	0.9876	0.686167	0.999985	0.987701	0.0937127
		FALSE	High	[K].TGTVSLEVR.[L]	1xTMTpro [N-Term]	0.000628869	0.000315567	1	1	2	P49327	P49327 [928-936]		0	1265.74	0.982	1.127	0.904	0.98	0.848	0.862	0.01	0.935	1.139	1.307	1.049	1.137	0.984	0.01	1.084	1.05	1.206	0.967	1.049	0.907	0.01	0.993977	0.769745	0.999255	0.987436	0.657609	0.995776	1.95942e-17	0.990227	0.997841	0.801309	0.999985	0.977084	0.908948
		FALSE	High	[K].EDGLAQQQTQLNLR.[S]	1xTMTpro [N-Term]	0.000156669	0.000315567	1	1	2	P49327	P49327 [2207-2220]		0	1918.03	1.197	1.028	1.095	1.085	0.934	1.001	1.023	1.007	1.196	1.027	1.094	1.084	0.933	1.022	1.006	1.189	1.021	1.088	1.078	0.928	1.016	0.909276	0.999562	0.982698	0.97626	0.99963	0.995776	0.995128	0.999904	0.987925	0.998114	0.999985	0.999858	0.999994
		FALSE	High	[R].GYAVLGGER.[G]	1xTMTpro [N-Term]	0.000596794	0.000315567	1	1	2	P49327	P49327 [469-477]		0	1225.69	0.87	0.869	0.88	0.849	0.906	0.842	0.81	0.818	1.033	1.032	1.045	1.008	1.076	0.962	0.971	1.063	1.063	1.076	1.038	1.108	0.99	0.612517	0.817295	0.992227	0.978421	0.817823	0.989029	0.157158	0.622432	0.990118	0.995357	0.999985	0.999858	0.999994
		FALSE	High	[R].DPSQQELPR.[L]	1xTMTpro [N-Term]	0.000973811	0.000315567	1	1	6	P49327	P49327 [1172-1180]		0	1373.73	1.059	1.169	1.124	0.964	0.971	1.018	1.126	1.046	1.04	1.149	1.105	0.947	0.954	1.107	1.028	1.012	1.118	1.075	0.921	0.929	1.077	0.968831	0.448709	0.755557	0.993695	0.99963	0.984342	0.787488	0.982698	0.996361	0.998114	0.985655	0.987701	0.859997
		FALSE	High	[R].FPQLDSTSFANSR.[D]	1xTMTpro [N-Term]	0.000256055	0.000315567	1	1	14	P49327	P49327 [1712-1724]		0	1773.91	0.983	0.998	0.917	0.906	0.932	0.864	0.877	0.902	1.138	1.156	1.062	1.049	1.079	1.016	1.044	1.09	1.107	1.017	1.005	1.034	0.973	0.994614	0.998198	0.99908	0.998401	0.950312	0.995776	0.44714	0.98049	0.992859	0.998114	0.999985	0.999858	0.999994
		FALSE	High	[K].FCFTPHTEEGCLSER.[A]	2xCarbamidomethyl [C2; C11]; 1xTMTpro [N-Term]	0.000152964	0.000315567	1	1	1	P49327	P49327 [1117-1131]		0	2174
		FALSE	High	[K].AFDTAGNGYCR.[S]	1xCarbamidomethyl [C10]; 1xTMTpro [N-Term]	0.00204074	0.000428304	1	1	2	P49327	P49327 [214-224]		0	1535.72	0.888	0.89	0.869	1.065	0.843	1.032	0.01	1.125	0.86	0.862	0.842	1.032	0.817	0.01	1.09	0.789	0.791	0.772	0.946	0.75	0.01	0.903789	0.964796	0.967028	0.975329	0.820169	0.984342	1.95942e-17	0.939937	0.772966	0.721883	0.77455	0.999858	0.497206
		FALSE	High	[R].QELSFAAR.[S]	1xTMTpro [N-Term]	0.00224165	0.000428304	1	1	2	P49327	P49327 [2414-2421]		0	1225.69	1.201	1.245	1.053	0.942	0.907	0.899	0.01	1.132	1.335	1.384	1.171	1.047	1.008	0.01	1.258	1.061	1.1	0.93	0.832	0.801	0.01	0.314385	0.342924	0.932966	0.998197	0.915454	0.999219	1.95942e-17	0.766784	0.768747	0.51785	0.875803	0.999858	0.961963
		FALSE	High	[R].DGAWGAFR.[H]	1xTMTpro [N-Term]	0.00204074	0.000428304	1	1	5	P49327	P49327 [1508-1515]		0	1183.62	1.147	1.258	1.009	1.06	0.938	0.925	0.01	1.09	1.24	1.36	1.09	1.146	1.014	0.01	1.178	1.053	1.154	0.925	0.972	0.86	0.01	0.573565	0.138902	0.954141	0.975329	0.964314	0.999137	1.95942e-17	0.915286	0.989247	0.630971	0.997618	0.958075	0.934356
		FALSE	High	[K].LYTLQDK.[A]	1xTMTpro [K7]; 1xTMTpro [N-Term]	0.00495112	0.000540826	1	1	3	P49327	P49327 [1066-1072]		0	1488.89	0.912	0.843	0.618	1.206	0.985	1.027	0.01	1.032	0.888	0.821	0.601	1.174	0.959	0.01	1.005	0.884	0.817	0.598	1.168	0.954	0.01	0.890927	0.712434	0.0316759	0.617669	0.99963	0.984342	1.95942e-17	0.986074	0.737854	0.434437	0.00106215	0.945745	0.949191
		FALSE	High	[R].QVQPEGPYR.[V]	1xTMTpro [N-Term]	0.0149855	0.00195823	1	1	6	P49327	P49327 [2295-2303]		0	1377.74	1.106	1.015	0.852	0.904	0.874	0.941	0.864	1.036	1.176	1.079	0.906	0.961	0.929	0.918	1.101	1.068	0.98	0.823	0.872	0.844	0.834	0.959689	0.992797	0.958601	0.99208	0.884798	0.999219	0.488888	0.990227	0.990118	0.999334	0.948598	0.999858	0.920537
		FALSE	High	[K].MVVPGLDGAQIPR.[D]	1xOxidation [M1]; 1xTMTpro [N-Term]	0.017229	0.00227741	1	1	1	P49327	P49327 [1159-1171]		0	1672.94	0.968	1.226	1.173	1.093	1.259	1.219	0.01	1.101	0.794	1.006	0.962	0.897	1.033	0.01	0.903	0.879	1.114	1.065	0.993	1.144	0.01	0.994614	0.866591	0.85442	0.975329	0.692359	0.514207	1.95942e-17	0.965828	0.568668	0.998114	0.994643	0.977206	0.999994
		FALSE	High	[KR].LLEQGLR.[HV]	1xTMTpro [N-Term]	0.0234151	0.00323309	1	2	3	P49327	P49327 [437-443]		0	1132.7	1.023	0.849	0.958	0.823	1.052	1.006	1.052	1.08	1.017	0.844	0.953	0.818	1.046	1.046	1.073	0.947	0.787	0.888	0.762	0.975	0.975	0.994614	0.772944	0.999255	0.975329	0.99963	0.989767	0.965003	0.947971	0.990118	0.566873	0.994643	0.640295	0.999994
		FALSE	High	[R].GDLSSIR.[W]	1xTMTpro [N-Term]	0.0432247	0.00481346	1	1	3	P49327	P49327 [1539-1545]		0	1051.61	1.051	0.945	0.926	0.896	1.19	0.874	0.976	0.908	1.202	1.08	1.059	1.024	1.361	1.116	1.038	1.158	1.041	1.02	0.987	1.311	1.075	0.981247	0.986921	0.999255	0.998197	0.775146	0.995776	0.79093	0.98049	0.990118	0.999334	0.999985	0.9999	0.859997
		FALSE	High	[R].LLSAACR.[L]	1xCarbamidomethyl [C6]; 1xTMTpro [N-Term]	0.085636	0.00808239	1	1	1	P49327	P49327 [1181-1187]		0	1094.63	0.922	0.796	0.83	0.782	0.991	0.859	1.031	0.772	1.073	0.927	0.966	0.91	1.154	1.2	0.899	1.194	1.031	1.075	1.012	1.284	1.336	0.916703	0.403751	0.950464	0.975329	0.99963	0.995776	0.984293	0.462795	0.996361	0.826693	0.994643	0.948631	0.999994
		FALSE	High	[K].LSPDAIPGK.[W]	1xTMTpro [K9]; 1xTMTpro [N-Term]	0.0910232	0.00825334	1	1	2	P49327	P49327 [1583-1591]		0	1505.92	1.077	0.942	0.831	2.234	1.209	0.997	0.01	0.9	1.08	0.945	0.834	2.24	1.213	0.01	0.902	1.197	1.047	0.924	2.483	1.344	0.01	0.989791	0.989665	0.922213	0.000216077	0.919838	0.995776	1.95942e-17	0.985468	0.997841	0.998114	0.905053	0.00563702	0.957504
	FALSE	High	Master Protein	P0DMV8	heat shock 70 kDa protein 1A [OS=Homo sapiens]	0	237.196	51	27	279	18	641	70	5.66	822.21	27				Pf00012	3303; 3304	HSPA1A	B4E3B6; hsa:3303; hsa:3304; P08107; P0DMV8; P19790; Q5JQI4; Q5SP17; Q9UQL9; Q9UQM0	ENSG00000204389; ENSG00000215328; ENSG00000234475; ENSG00000235941; ENSG00000237724	Neutrophil degranulation; Regulation of HSF1-mediated heat shock response; AUF1 (hnRNP D0) binds and destabilizes mRNA; HSP90 chaperone cycle for steroid hormone receptors (SHR) in the presence of ligand; Attenuation phase; Viral RNP Complexes in the Host Cell Nucleus	Apoptosis modulation and signaling; Parkin-ubiquitin proteasomal system pathway; Nuclear receptors meta-pathway; NRF2 pathway; MAPK signaling pathway; Apoptosis modulation by HSP70; VEGFA-VEGFR2 signaling; Measles virus infection; CKAP4 signaling pathway map	16	10	1.033	0.962	0.931	1.024	1.084	0.887	0.997	0.94	1.166	1.086	1.05	1.154	1.223	1.125	1.061	1.099	1.024	0.99	1.089	1.153	1.06
		Checked	Confidence	Annotated Sequence	Modifications	Qvality PEP	Qvality q-value	# Protein Groups	# Proteins	# PSMs	Master Protein Accessions	Positions in Master Proteins	Modifications in Master Proteins	# Missed Cleavages	Theo. MH+ [Da]	Abundance Ratio: (0_5Hr) / (0_0Hr)	Abundance Ratio: (1_0Hr) / (0_0Hr)	Abundance Ratio: (1_5Hr) / (0_0Hr)	Abundance Ratio: (2_0Hr) / (0_0Hr)	Abundance Ratio: (continuous) / (0_0Hr)	Abundance Ratio: (DMSO) / (0_0Hr)	Abundance Ratio: (Dropped) / (0_0Hr)	Abundance Ratio: (TMP) / (0_0Hr)	Abundance Ratio: (0_5Hr) / (DMSO)	Abundance Ratio: (1_0Hr) / (DMSO)	Abundance Ratio: (1_5Hr) / (DMSO)	Abundance Ratio: (2_0Hr) / (DMSO)	Abundance Ratio: (continuous) / (DMSO)	Abundance Ratio: (Dropped) / (DMSO)	Abundance Ratio: (TMP) / (DMSO)	Abundance Ratio: (0_5Hr) / (TMP)	Abundance Ratio: (1_0Hr) / (TMP)	Abundance Ratio: (1_5Hr) / (TMP)	Abundance Ratio: (2_0Hr) / (TMP)	Abundance Ratio: (continuous) / (TMP)	Abundance Ratio: (Dropped) / (TMP)	Abundance Ratio Adj. P-Value: (0_5Hr) / (0_0Hr)	Abundance Ratio Adj. P-Value: (1_0Hr) / (0_0Hr)	Abundance Ratio Adj. P-Value: (1_5Hr) / (0_0Hr)	Abundance Ratio Adj. P-Value: (2_0Hr) / (0_0Hr)	Abundance Ratio Adj. P-Value: (continuous) / (0_0Hr)	Abundance Ratio Adj. P-Value: (DMSO) / (0_0Hr)	Abundance Ratio Adj. P-Value: (Dropped) / (0_0Hr)	Abundance Ratio Adj. P-Value: (TMP) / (0_0Hr)	Abundance Ratio Adj. P-Value: (0_5Hr) / (DMSO)	Abundance Ratio Adj. P-Value: (1_0Hr) / (DMSO)	Abundance Ratio Adj. P-Value: (1_5Hr) / (DMSO)	Abundance Ratio Adj. P-Value: (2_0Hr) / (DMSO)	Abundance Ratio Adj. P-Value: (continuous) / (DMSO)
		FALSE	High	[R].IINEPTAAAIAYGLDR.[RT]	1xTMTpro [N-Term]	1.11159e-06	0.000302393	2	3	22	P17066; P0DMV8	P17066 [174-189]; P0DMV8 [172-187]		0	1992.11	1.091	1.238	1.186	0.982	1.079	0.936	0.972	1.033	1.165	1.322	1.267	1.049	1.152	1.038	1.104	1.056	1.198	1.148	0.951	1.044	0.94	0.941761	0.477213	0.681097	0.981681	0.990591	0.995776	0.85458	0.988088	0.990118	0.612003	0.61425	0.999858	0.999994
		FALSE	High	[K].FGDPVVQSDMK.[H]	1xTMTpro [K11]; 1xTMTpro [N-Term]	4.14081e-05	0.000302393	1	2	3	P0DMV8	P0DMV8 [78-88]		0	1830.99	1.097	1.159	1.032	1.048	1.274	0.906	0.01	1.069	1.211	1.28	1.139	1.158	1.406	0.01	1.18	1.027	1.085	0.966	0.981	1.192	0.01	0.868699	0.490711	0.936218	0.975329	0.440861	0.999908	1.95942e-17	0.976162	0.990118	0.870379	0.956751	0.964254	0.755791
		FALSE	High	[K].EIAEAYLGYPVTNAVITVPAYFNDSQR.[Q]	1xTMTpro [N-Term]	1.487e-07	0.000302393	1	1	16	P0DMV8	P0DMV8 [129-155]		0	3305.7	1.064	1.066	1.1	1.029	0.997	0.911	0.01	0.959	1.168	1.17	1.208	1.129	1.094	0.01	1.053	1.109	1.111	1.147	1.072	1.039	0.01	0.967337	0.946342	0.809069	0.975329	0.99963	0.999219	1.95942e-17	0.997008	0.996361	0.998114	0.877813	0.977206	0.999994
		FALSE	High	[R].TTPSYVAFTDTER.[L]	1xTMTpro [N-Term]	7.68302e-06	0.000302393	4	8	19	P17066; P54652; P11142-1; P0DMV8	P17066 [39-51]; P54652 [38-50]; P11142-1 [37-49]; P0DMV8 [37-49]		0	1791.91	1.055	1.004	0.968	0.962	1.074	0.907	1.006	0.965	1.162	1.107	1.067	1.061	1.183	1.109	1.063	1.093	1.041	1.004	0.998	1.113	1.043	0.9777	0.990822	0.987038	0.987436	0.99963	0.999908	0.889309	0.997008	0.996496	0.999964	0.999985	0.999858	0.999994
		FALSE	High	[RK].VEILANDQGNR.[TI]	1xTMTpro [N-Term]	4.05239e-05	0.000302393	5	9	21	P17066; P54652; P11142-1; P11021; P0DMV8	P17066 [28-38]; P54652 [27-37]; P11142-1 [26-36]; P11021 [50-60]; P0DMV8 [26-36]		0	1532.84	1.124	1.07	0.986	0.988	1.107	0.907	1.065	1.116	1.239	1.179	1.087	1.09	1.221	1.174	1.23	1.007	0.958	0.884	0.886	0.992	0.954	0.804677	0.971918	0.994329	0.980165	0.960663	0.999219	0.958632	0.883718	0.975357	0.998114	0.999985	0.989136	0.998897
		FALSE	High	[R].TLSSSTQASLEIDSLFEGIDFYTSITR.[A]	1xTMTpro [N-Term]	1.61972e-05	0.000302393	1	2	1	P0DMV8	P0DMV8 [273-299]		0	3285.67	0.894	1.008	0.87	0.766	0.957	0.933	0.01	1.043	0.958	1.081	0.933	0.821	1.026	0.01	1.118	0.857	0.967	0.835	0.735	0.917	0.01	0.927667	0.999623	0.966207	0.975329	0.99963	0.999908	1.95942e-17	0.988088	0.990118	0.999334	0.985318	0.876527	0.999994
		FALSE	High	[K].QTQIFTTYSDNQPGVLIQVYEGER.[A]	1xTMTpro [N-Term]	1.6852e-09	0.000302393	1	3	29	P0DMV8	P0DMV8 [424-447]		0	3090.57	1.01	0.925	1.102	1.011	1.127	0.932	0.913	0.941	1.084	0.992	1.182	1.084	1.209	0.979	1.01	1.073	0.982	1.171	1.074	1.197	0.97	0.999858	0.986921	0.949342	0.980165	0.964314	0.999908	0.670209	0.990449	0.997841	0.998114	0.971002	0.995394	0.973781
		FALSE	High	[K].SAVEDEGLK.[G]	1xTMTpro [K9]; 1xTMTpro [N-Term]	5.21794e-05	0.000302393	1	2	20	P0DMV8	P0DMV8 [551-559]		0	1555.88	1.041	0.946	0.871	1.024	1.116	0.863	1.15	0.965	1.206	1.096	1.009	1.187	1.294	1.333	1.119	1.078	0.98	0.902	1.061	1.156	1.191	0.984967	0.990822	0.997399	0.97626	0.956107	0.995776	0.715441	0.997008	0.990118	0.998219	0.999985	0.930255	0.957504
		FALSE	High	[K].SINPDEAVAYGAAVQAAILMGDK.[S]	1xOxidation [M20]; 1xTMTpro [K23]; 1xTMTpro [N-Term]	3.03282e-07	0.000302393	1	3	11	P0DMV8	P0DMV8 [362-384]		0	2928.56	0.943	1.026	1.088	1.033	1.127	0.972	0.01	1.14	0.97	1.056	1.12	1.063	1.161	0.01	1.173	0.827	0.9	0.954	0.906	0.989	0.01	0.9777	0.991429	0.881755	0.975329	0.950714	0.995776	1.95942e-17	0.836307	0.989247	0.998114	0.990585	0.999858	0.999994
		FALSE	High	[K].SINPDEAVAYGAAVQAAILMGDK.[S]	1xTMTpro [K23]; 1xTMTpro [N-Term]	5.72272e-08	0.000302393	1	3	17	P0DMV8	P0DMV8 [362-384]		0	2912.57	0.952	1.019	0.957	1.183	1.094	0.773	0.01	0.88	1.231	1.318	1.238	1.529	1.415	0.01	1.138	1.082	1.159	1.088	1.344	1.244	0.01	0.983037	0.998198	0.999255	0.792286	0.992088	0.816929	1.95942e-17	0.955084	0.976026	0.839958	0.830167	0.124264	0.568334
		FALSE	High	[K].CQEVISWLDANTLAEK.[D]	1xCarbamidomethyl [C1]; 1xTMTpro [K16]; 1xTMTpro [N-Term]	2.91213e-05	0.000302393	1	2	5	P0DMV8	P0DMV8 [574-589]		0	2485.33	1.101	1.105	0.838	0.922	1.165	0.701	0.01	1.122	1.571	1.576	1.195	1.315	1.662	0.01	1.6	0.982	0.985	0.747	0.822	1.038	0.01	0.916703	0.935552	0.949342	0.999942	0.83439	0.384371	1.95942e-17	0.886305	0.148567	0.0463236	0.869277	0.495552	0.0532008
		FALSE	High	[K].DAGVIAGLNVLR.[I]	1xTMTpro [N-Term]	2.12221e-06	0.000302393	1	3	22	P0DMV8	P0DMV8 [160-171]		0	1501.9	1.077	1.018	1.061	1.033	1.065	0.93	1.033	0.956	1.158	1.095	1.141	1.111	1.145	1.111	1.028	1.127	1.065	1.11	1.081	1.114	1.081	0.953547	0.986921	0.907315	0.975329	0.99963	0.995776	0.962349	0.997638	0.996468	0.999334	0.985318	0.987701	0.999994
		FALSE	High	[K].ATAGDTHLGGEDFDNR.[L]	1xTMTpro [N-Term]	6.10108e-07	0.000302393	2	5	22	P17066; P0DMV8	P17066 [223-238]; P0DMV8 [221-236]		0	1979.94	1.024	0.949	1.01	0.922	1.043	0.86	0.948	0.906	1.191	1.104	1.175	1.073	1.213	1.102	1.054	1.13	1.047	1.114	1.018	1.151	1.046	0.993095	0.991429	0.953497	0.998197	0.99963	0.995776	0.688712	0.974423	0.990118	0.998114	0.899445	0.999858	0.999994
		FALSE	High	[K].AQIHDLVLVGGSTR.[I]	1xTMTpro [N-Term]	3.51149e-05	0.000302393	1	2	9	P0DMV8	P0DMV8 [329-342]		0	1770.02	1.075	1.047	0.91	1.213	1.105	1.022	0.01	1.041	1.052	1.025	0.89	1.187	1.082	0.01	1.019	1.032	1.006	0.873	1.164	1.061	0.01	0.959689	0.972289	1	0.772772	0.960408	0.968093	1.95942e-17	0.98049	0.992714	0.998114	0.915242	0.909088	0.999994
		FALSE	High	[K].LLQDFFNGR.[D]	1xTMTpro [N-Term]	0.000716228	0.000315567	1	2	7	P0DMV8	P0DMV8 [349-357]		0	1413.78	1.059	0.989	1.188	1.062	1.145	1.066	1.195	1.156	0.993	0.927	1.114	0.996	1.074	1.121	1.084	0.916	0.855	1.027	0.919	0.991	1.034	0.9777	0.995548	0.538469	0.975329	0.884798	0.832083	0.57771	0.700174	0.986823	0.738679	0.985655	0.999858	0.999994
		FALSE	High	[K].NALESYAFNMK.[S]	1xTMTpro [K11]; 1xTMTpro [N-Term]	0.000658015	0.000315567	1	3	2	P0DMV8	P0DMV8 [540-550]		0	1896.02	0.828	0.991	0.737	1.104	1.115	0.804	0.01	0.9	1.03	1.232	0.916	1.373	1.387	0.01	1.119	0.92	1.101	0.819	1.227	1.239	0.01	0.357241	0.998198	0.642857	0.962301	0.953886	0.937573	1.95942e-17	0.966024	0.990118	0.927673	0.97479	0.317429	0.531376
		FALSE	High	[K].GGSGSGPTIEEVD.[-]	1xTMTpro [N-Term]	0.0002931	0.000315567	1	2	4	P0DMV8	P0DMV8 [629-641]		0	1508.74	1.071	1.27	1.067	0.925	1.098	0.968	1.028	0.957	1.106	1.311	1.102	0.955	1.134	1.062	0.988	1.12	1.327	1.115	0.966	1.147	1.074	0.983037	0.689777	0.964373	0.999942	0.992947	0.995776	0.989209	0.997008	0.997841	0.873965	0.994643	0.999858	0.999994
		FALSE	High	[R].FEELCSDLFR.[S]	1xCarbamidomethyl [C5]; 1xTMTpro [N-Term]	0.00330611	0.000428304	2	4	1	P17066; P0DMV8	P17066 [304-313]; P0DMV8 [302-311]		0	1619.81	1.017	1.258	0.884	0.841	0.926	0.793	0.01	1.039	1.282	1.587	1.115	1.06	1.167	0.01	1.31	0.979	1.211	0.851	0.81	0.891	0.01	0.996828	0.313636	0.991903	0.97626	0.960084	0.922324	1.95942e-17	0.98049	0.929326	0.0930116	0.994643	0.999858	0.999994
		FALSE	High	[R].MVQEAEK.[Y]	1xTMTpro [K7]; 1xTMTpro [N-Term]	0.00306956	0.000428304	2	3	10	P11142-1; P0DMV8	P11142-1 [518-524]; P0DMV8 [518-524]		0	1442.82	1.055	0.954	0.997	0.915	1.021	0.806	0.865	0.952	1.309	1.183	1.237	1.135	1.267	1.073	1.181	1.108	1.002	1.048	0.961	1.073	0.908	0.9777	0.990822	0.965446	0.999942	0.999926	0.984342	0.366812	0.995625	0.938331	0.998114	0.823455	0.972006	0.964371
		FALSE	High	[R].MVQEAEK.[Y]	1xOxidation [M1]; 1xTMTpro [K7]; 1xTMTpro [N-Term]	0.00726237	0.00079902	2	3	6	P11142-1; P0DMV8	P11142-1 [518-524]; P0DMV8 [518-524]		0	1458.81	1.037	1.152	1.115	1.018	1.24	1.069	0.01	1.022	0.97	1.078	1.044	0.952	1.161	0.01	0.956	1.015	1.128	1.092	0.996	1.214	0.01	0.993095	0.745974	0.780752	0.97626	0.591727	0.832083	1.95942e-17	0.990227	0.957947	0.999334	0.999985	0.987701	0.999994
		FALSE	High	[K].YKAEDEVQR.[E]	1xTMTpro [K2]; 1xTMTpro [N-Term]	0.0148982	0.00195823	1	3	2	P0DMV8	P0DMV8 [525-533]		1	1745.97	0.721	0.898	0.704	1.059	1.17	0.942	0.01	0.935	0.765	0.953	0.747	1.124	1.242	0.01	0.992	0.771	0.96	0.753	1.133	1.252	0.01	0.0156148	0.946342	0.493749	0.975329	0.854733	0.995776	1.95942e-17	0.988088	0.125527	0.917852	0.262125	0.981746	0.93587
		FALSE	High	[R].NSTIPTK.[Q]	1xTMTpro [K7]; 1xTMTpro [N-Term]	0.0164486	0.00205754	1	3	2	P0DMV8	P0DMV8 [417-423]		0	1368.83	0.727	0.877	0.679	1.043	1.02	0.943	0.01	0.857	0.77	0.93	0.719	1.106	1.081	0.01	0.908	0.848	1.023	0.792	1.217	1.19	0.01	0.01243	0.931887	0.530383	0.975329	0.999926	0.995776	1.95942e-17	0.842284	0.325236	0.944308	0.397153	0.990091	0.999994
		FALSE	High	[K].ITITNDK.[G]	1xTMTpro [K7]; 1xTMTpro [N-Term]	0.0194489	0.00236483	4	6	8	P17066; P54652; P11142-1; P0DMV8	P17066 [503-509]; P54652 [504-510]; P11142-1 [501-507]; P0DMV8 [501-507]		0	1412.86	0.935	0.979	0.729	1.112	1.073	0.894	0.01	0.929	1.046	1.095	0.815	1.243	1.2	0.01	1.039	1.007	1.054	0.784	1.197	1.155	0.01	0.967337	0.991429	0.784826	0.968199	0.99963	0.999219	1.95942e-17	0.982863	0.996468	0.998114	0.875803	0.816986	0.999994
		FALSE	High	[R].STLEPVEK.[A]	1xTMTpro [K8]; 1xTMTpro [N-Term]	0.0187876	0.00236483	2	4	2	P17066; P0DMV8	P17066 [314-321]; P0DMV8 [312-319]		0	1510.9	0.966	0.929	0.939	0.811	0.996	0.8	0.01	0.963	1.209	1.162	1.174	1.014	1.245	0.01	1.204	1.004	0.965	0.975	0.842	1.034	0.01	0.984967	0.977496	0.996084	0.975329	0.99963	0.979166	1.95942e-17	0.997008	0.990118	0.998114	0.942501	0.999858	0.998897
		FALSE	High	[K].AEDEVQR.[E]	1xTMTpro [N-Term]	0.0199028	0.00248098	1	3	11	P0DMV8	P0DMV8 [527-533]		0	1150.6	1.133	1.053	1.069	1.053	1.14	0.982	1.039	1.105	1.154	1.072	1.088	1.072	1.161	1.058	1.125	1.025	0.952	0.967	0.953	1.032	0.94	0.710374	0.954603	0.875755	0.975329	0.919838	0.993782	0.980089	0.910043	0.996361	0.999334	0.991771	0.999858	0.999994
		FALSE	High	[K].NALESYAFNMK.[S]	1xOxidation [M10]; 1xTMTpro [K11]; 1xTMTpro [N-Term]	0.0236913	0.0034584	1	3	1	P0DMV8	P0DMV8 [540-550]		0	1912.01
		FALSE	High	[K].DEFEHK.[R]	1xTMTpro [K6]; 1xTMTpro [N-Term]	0.0266776	0.00422149	1	2	5	P0DMV8	P0DMV8 [590-595]		0	1412.77	1.001	0.959	0.886	0.845	1.09	0.904	0.999	0.921	1.107	1.06	0.981	0.934	1.206	1.105	1.019	1.087	1.041	0.963	0.917	1.184	1.085	0.999858	0.991429	0.996084	0.97626	0.975896	0.999219	0.945466	0.985886	0.999805	0.998114	0.999985	0.981746	0.999994
		FALSE	High	[K].DNNLLGR.[F]	1xTMTpro [N-Term]	0.0266776	0.00422149	2	4	7	P17066; P0DMV8	P17066 [454-460]; P0DMV8 [452-458]		0	1105.63	1.062	0.92	0.992	0.837	1.074	0.822	0.954	0.917	1.293	1.12	1.208	1.019	1.307	1.161	1.116	1.159	1.004	1.082	0.913	1.171	1.041	0.967337	0.981827	0.965446	0.97626	0.99963	0.984342	0.711706	0.98049	0.966369	0.998114	0.87888	0.9999	0.947088
		FALSE	High	[K].VQVSYK.[G]	1xTMTpro [K6]; 1xTMTpro [N-Term]	0.0836967	0.0079174	1	1	1	P0DMV8	P0DMV8 [103-108]		0	1331.82	0.906	1.119	0.919	1.639	1.545	1.286	0.01	1.202	0.704	0.87	0.714	1.275	1.202	0.01	0.935	0.754	0.931	0.765	1.364	1.286	0.01	0.952522	0.974122	0.996084	0.0212043	0.0570913	0.25802	1.95942e-17	0.812419	0.169777	0.90365	0.172684	0.73464	0.973781
		FALSE	High	[K].DISQNK.[R]	1xTMTpro [K6]; 1xTMTpro [N-Term]	0.0938354	0.00851554	1	3	2	P0DMV8	P0DMV8 [252-257]		0	1312.77
	FALSE	High	Master Protein	P08779	Keratin, type I cytoskeletal 16 [OS=Homo sapiens]	0	234.983	64	29	261	18	473	51.2	5.05	688.81	29				Pf00038	3868	KRT16	A8K488; hsa:3868; P08779; P30654; Q16402; Q9UBG8	ENSG00000186832	Formation of the cornified envelope	Vitamin D receptor pathway	3	0	0.656	0.595	0.668	1.779	0.587	1.317	0.646	0.965	0.498	0.452	0.507	1.352	0.446	0.49	0.733	0.68	0.617	0.692	1.845	0.609	0.669
		Checked	Confidence	Annotated Sequence	Modifications	Qvality PEP	Qvality q-value	# Protein Groups	# Proteins	# PSMs	Master Protein Accessions	Positions in Master Proteins	Modifications in Master Proteins	# Missed Cleavages	Theo. MH+ [Da]	Abundance Ratio: (0_5Hr) / (0_0Hr)	Abundance Ratio: (1_0Hr) / (0_0Hr)	Abundance Ratio: (1_5Hr) / (0_0Hr)	Abundance Ratio: (2_0Hr) / (0_0Hr)	Abundance Ratio: (continuous) / (0_0Hr)	Abundance Ratio: (DMSO) / (0_0Hr)	Abundance Ratio: (Dropped) / (0_0Hr)	Abundance Ratio: (TMP) / (0_0Hr)	Abundance Ratio: (0_5Hr) / (DMSO)	Abundance Ratio: (1_0Hr) / (DMSO)	Abundance Ratio: (1_5Hr) / (DMSO)	Abundance Ratio: (2_0Hr) / (DMSO)	Abundance Ratio: (continuous) / (DMSO)	Abundance Ratio: (Dropped) / (DMSO)	Abundance Ratio: (TMP) / (DMSO)	Abundance Ratio: (0_5Hr) / (TMP)	Abundance Ratio: (1_0Hr) / (TMP)	Abundance Ratio: (1_5Hr) / (TMP)	Abundance Ratio: (2_0Hr) / (TMP)	Abundance Ratio: (continuous) / (TMP)	Abundance Ratio: (Dropped) / (TMP)	Abundance Ratio Adj. P-Value: (0_5Hr) / (0_0Hr)	Abundance Ratio Adj. P-Value: (1_0Hr) / (0_0Hr)	Abundance Ratio Adj. P-Value: (1_5Hr) / (0_0Hr)	Abundance Ratio Adj. P-Value: (2_0Hr) / (0_0Hr)	Abundance Ratio Adj. P-Value: (continuous) / (0_0Hr)	Abundance Ratio Adj. P-Value: (DMSO) / (0_0Hr)	Abundance Ratio Adj. P-Value: (Dropped) / (0_0Hr)	Abundance Ratio Adj. P-Value: (TMP) / (0_0Hr)	Abundance Ratio Adj. P-Value: (0_5Hr) / (DMSO)	Abundance Ratio Adj. P-Value: (1_0Hr) / (DMSO)	Abundance Ratio Adj. P-Value: (1_5Hr) / (DMSO)	Abundance Ratio Adj. P-Value: (2_0Hr) / (DMSO)	Abundance Ratio Adj. P-Value: (continuous) / (DMSO)
		FALSE	High	[K].IIAATIENAQPILQIDNAR.[L]	1xTMTpro [N-Term]	1.22398e-06	0.000302393	1	1	13	P08779	P08779 [178-196]		0	2368.35	0.806	1.2	0.749	1.418	0.771	1.856	0.45	1.354	0.434	0.647	0.404	0.764	0.415	0.242	0.729	0.595	0.887	0.554	1.048	0.569	0.332	0.565913	0.738432	0.685579	0.210542	0.425481	2.93481e-07	6.89251e-05	0.374378	2.19153e-10	0.00307288	4.35083e-09	0.312792	1.95257e-11
		FALSE	High	[R].ISSVLAGGSCR.[A]	1xCarbamidomethyl [C10]; 1xTMTpro [N-Term]	1.72967e-05	0.000302393	2	2	16	P02533; P08779	P02533 [31-41]; P08779 [31-41]		0	1410.77	0.766	0.73	0.795	1.162	0.721	1.406	0.645	1.045	0.545	0.519	0.566	0.827	0.513	0.459	0.743	0.733	0.699	0.761	1.112	0.69	0.618	0.0194486	0.0511008	0.946618	0.758812	0.0221404	0.0854124	0.00557617	0.98049	9.12663e-05	0.000114082	0.00294107	0.687575	1.70207e-06
		FALSE	High	[K].EVASNSELVQSSR.[S]	1xTMTpro [N-Term]	1.252e-05	0.000302393	1	1	6	P08779	P08779 [318-330]		0	1709.9	0.555	0.454	0.622	1.92	0.439	1.779	0.526	0.959	0.312	0.255	0.35	1.079	0.247	0.295	0.539	0.579	0.473	0.649	2.002	0.458	0.548	0.00743265	3.65173e-05	0.154408	0.000427893	5.60928e-05	8.39096e-05	0.0022897	0.997008	4.01579e-15	5.45e-15	3.69336e-12	0.997675	1.25082e-15
		FALSE	High	[R].EVFTSSSSSSSR.[Q]	1xTMTpro [N-Term]	3.7878e-05	0.000302393	1	1	7	P08779	P08779 [442-453]		0	1564.78	0.346	0.338	0.393	1.058	0.281	0.88	0.233	0.622	0.394	0.384	0.447	1.202	0.32	0.265	0.706	0.557	0.543	0.633	1.702	0.453	0.375	1.95641e-15	2.24412e-15	5.2357e-09	0.975329	1.81667e-15	0.995776	1.95942e-17	0.00749226	1.6942e-13	4.52351e-10	2.93239e-07	0.862166	1.25082e-15
		FALSE	High	[R].GQTGGDVNVEMDAAPGVDLSR.[I]	1xOxidation [M11]; 1xTMTpro [N-Term]	1.59406e-06	0.000302393	1	1	11	P08779	P08779 [264-284]		0	2408.17	0.837	0.889	0.766	1.146	0.697	0.703	0.87	0.847	1.191	1.264	1.09	1.631	0.992	1.238	1.205	0.988	1.049	0.905	1.353	0.823	1.027	0.727932	0.965081	0.756019	0.945313	0.136725	0.54886	0.507678	0.882556	0.990118	0.925915	0.999985	0.0533485	0.999994
		FALSE	High	[K].GSCGIGGGIGGGSSR.[I]	1xCarbamidomethyl [C3]; 1xTMTpro [N-Term]	9.58091e-07	0.000302393	2	2	11	P02533; P08779	P02533 [16-30]; P08779 [16-30]		0	1582.79	0.466	0.34	0.411	0.799	0.348	0.89	0.212	0.656	0.524	0.381	0.462	0.897	0.391	0.238	0.737	0.711	0.518	0.626	1.217	0.531	0.323	1.08758e-06	2.39005e-08	1.30733e-06	0.975329	1.81667e-15	0.995776	1.95942e-17	0.0911406	0.000345375	2.85362e-06	1.49409e-06	0.977206	1.72646e-09
		FALSE	High	[R].YCMQLSQIQGLIGSVEEQLAQLR.[C]	1xCarbamidomethyl [C2]; 1xOxidation [M3]; 1xTMTpro [N-Term]	3.39688e-06	0.000302393	1	1	2	P08779	P08779 [368-390]		0	2984.55	0.659	0.697	1.848	1.235	0.672	0.839	0.01	0.954	0.786	0.831	2.203	1.472	0.801	0.01	1.137	0.691	0.731	1.937	1.295	0.705	0.01	0.0803966	0.418368	0.000521735	0.736842	0.0629795	0.984342	1.95942e-17	0.994285	0.532783	0.831189	8.6918e-06	0.307984	0.43185
		FALSE	High	[R].QTVEADVNGLRR.[V]	1xTMTpro [N-Term]	8.55868e-07	0.000302393	1	1	6	P08779	P08779 [214-225]		1	1661.93	0.815	1.028	0.776	2.481	1.091	1.555	0.64	1.111	0.524	0.661	0.499	1.595	0.702	0.412	0.715	0.733	0.925	0.698	2.232	0.982	0.576	0.590482	0.995701	0.807529	1.76786e-10	0.992697	0.00348773	0.0108603	0.955036	5.97104e-07	0.0155557	1.13887e-07	0.0102396	0.0178639
		FALSE	High	[R].APSTYGGGLSVSSR.[F]	1xTMTpro [N-Term]	4.85625e-06	0.000302393	1	1	9	P08779	P08779 [42-55]		0	1642.87	0.532	0.385	0.737	1.455	0.869	1.174	0.834	0.896	0.453	0.328	0.628	1.239	0.74	0.71	0.763	0.594	0.43	0.823	1.624	0.969	0.931	9.18729e-10	2.24412e-15	0.642857	0.115008	0.749477	0.509214	0.248594	0.98049	1.55281e-09	5.45e-15	0.00154189	0.750948	0.023428
		FALSE	High	[R].CEMEQQSQEYQILLDVK.[T]	1xCarbamidomethyl [C1]; 1xOxidation [M3]; 1xTMTpro [K17]; 1xTMTpro [N-Term]	1.63308e-05	0.000302393	1	1	1	P08779	P08779 [391-407]		0	2765.4	0.505	0.534	1.896	1.2	0.382	0.535	0.01	0.557	0.945	0.998	3.547	2.245	0.715	0.01	1.042	0.907	0.958	3.405	2.155	0.686	0.01	7.49063e-09	5.13295e-05	3.37959e-06	0.709403	1.54018e-13	0.00157479	1.95942e-17	0.000319083	0.9697	0.998114	1.81667e-15	1.04268e-06	0.058848
		FALSE	High	[R].ALEEANADLEVK.[I]	1xTMTpro [K12]; 1xTMTpro [N-Term]	7.41363e-06	0.000302393	3	6	22	P02533; P13646; P08779	P02533 [135-146]; P13646 [124-135]; P08779 [137-148]		0	1910.07	0.835	1.075	0.861	1.174	0.766	1.377	0.644	1.323	0.607	0.781	0.625	0.853	0.557	0.468	0.961	0.631	0.813	0.651	0.888	0.579	0.487	0.45627	0.970724	0.965446	0.780004	0.105904	0.0813558	0.00454635	0.243804	0.000281977	0.0595254	0.00455459	0.824337	7.15178e-06
		FALSE	High	[R].DAETWFLSK.[T]	1xTMTpro [K9]; 1xTMTpro [N-Term]	0.000120532	0.000302393	1	1	8	P08779	P08779 [303-311]		0	1704.95	0.758	0.957	0.755	3.991	0.417	2.148	0.362	1.235	0.353	0.446	0.351	1.858	0.194	0.168	0.575	0.614	0.775	0.611	3.232	0.338	0.293	0.45944	0.990822	0.73119	4.76875e-15	2.48951e-08	1.94104e-06	6.70606e-07	0.629266	6.70056e-10	4.08078e-05	2.92688e-11	0.00192947	1.25082e-15
		FALSE	High	[K].ASLENSLEETK.[G]	1xTMTpro [K11]; 1xTMTpro [N-Term]	8.66931e-06	0.000302393	2	2	27	P02533; P08779	P02533 [353-363]; P08779 [355-365]		0	1829.01	0.797	0.962	1.037	1.277	0.738	1.35	0.574	1.24	0.591	0.713	0.768	0.946	0.547	0.426	0.919	0.643	0.776	0.836	1.03	0.595	0.463	0.0882333	0.999446	0.932821	0.338844	0.0524951	0.196782	0.000434146	0.441551	0.017054	0.19444	0.709342	0.987701	5.49402e-05
		FALSE	High	[R].QTVEADVNGLR.[R]	1xTMTpro [N-Term]	0.00032979	0.000315567	1	1	2	P08779	P08779 [214-224]		0	1505.82	1.17	3.389	0.727	2.472	0.849	3.205	2.911	1.87	0.365	1.057	0.227	0.771	0.265	0.908	0.584	0.625	1.812	0.388	1.321	0.454	1.556	0.947745	5.94754e-06	0.809068	6.24109e-05	0.992416	1.31311e-08	2.24917e-07	0.0366513	5.62885e-09	0.999334	3.85046e-14	0.817963	1.34608e-12
		FALSE	High	[K].NHEEEMLALR.[G]	1xOxidation [M6]; 1xTMTpro [N-Term]	0.000368778	0.000315567	1	1	3	P08779	P08779 [254-263]		0	1561.8	1.026	2.435	1.041	0.996	1.008	2.489	1.06	1.664	0.412	0.979	0.418	0.4	0.405	0.426	0.669	0.616	1.463	0.625	0.599	0.606	0.637	0.994614	1.78071e-11	0.965446	0.97814	0.99963	8.26439e-14	0.904427	0.00109132	5.8906e-11	0.945256	8.92325e-09	6.88975e-11	5.0826e-13
		FALSE	High	[R].VLDELTLAR.[TA]	1xTMTpro [N-Term]	0.000350466	0.000315567	3	6	11	P02533; Q04695; P08779	P02533 [224-232]; Q04695 [193-201]; P08779 [226-234]		0	1333.8	0.686	0.618	0.775	1.587	0.709	1.589	0.402	1.129	0.432	0.389	0.488	0.999	0.446	0.253	0.711	0.608	0.547	0.686	1.406	0.628	0.356	0.00269994	0.00047136	0.82121	0.0100139	0.00540958	0.00165105	1.17924e-10	0.866397	1.06408e-08	1.33753e-12	1.94649e-06	0.999858	5.13771e-11
		FALSE	High	[K].YEHELALR.[Q]	1xTMTpro [N-Term]	0.00114794	0.000315567	1	1	3	P08779	P08779 [206-213]		0	1334.74	1.402	4.969	1.243	4.675	1.156	4.729	1.547	2.123	0.297	1.051	0.263	0.989	0.245	0.327	0.449	0.661	2.341	0.586	2.202	0.545	0.729	0.547967	1.30323e-13	0.900571	4.76875e-15	0.935255	2.11944e-15	0.192687	0.00776744	1.06808e-11	0.998114	1.81667e-15	0.999858	2.64719e-14
		FALSE	High	[K].VTMQNLNDR.[L]	1xTMTpro [N-Term]	0.000754735	0.000315567	3	7	8	P02533; P13645; P08779	P02533 [117-125]; P13645 [148-156]; P08779 [119-127]		0	1394.74	0.617	0.616	0.906	0.429	0.49	0.97	0.313	0.602	0.636	0.634	0.934	0.442	0.505	0.322	0.621	1.024	1.022	1.504	0.712	0.814	0.519	7.24602e-07	0.000397303	0.999255	4.79431e-05	1.29265e-09	0.994518	1.95942e-17	0.000438563	0.00429757	0.000239532	0.985318	1.3541e-07	3.3421e-08
		FALSE	High	[K].TRLEQEIATYR.[SR]	1xTMTpro [N-Term]	0.000206048	0.000315567	4	8	10	P02533; P13646; Q04695; P08779	P02533 [406-416]; P13646 [396-406]; Q04695 [375-385]; P08779 [408-418]		1	1683.93	0.664	0.661	0.785	0.878	0.651	1.079	0.769	0.886	0.615	0.612	0.727	0.814	0.603	0.712	0.821	0.75	0.745	0.886	0.991	0.734	0.868	0.000443249	0.0120598	0.826893	0.991091	0.00109385	0.817666	0.0722399	0.916278	0.00263297	0.00665205	0.186763	0.705018	0.000212541
		FALSE	High	[R].TDLEMQIEGLK.[E]	1xOxidation [M5]; 1xTMTpro [K11]; 1xTMTpro [N-Term]	0.000197708	0.000315567	1	2	6	P08779	P08779 [235-245]		0	1901.05	0.733	1.151	0.883	1.069	0.46	1.365	0.526	1.903	0.537	0.843	0.647	0.784	0.337	0.385	1.395	0.385	0.605	0.464	0.562	0.242	0.276	0.67049	0.966128	0.979374	0.97626	0.00118855	0.420924	0.023602	0.00216181	0.00364116	0.873965	0.0954376	0.894991	2.73653e-09
		FALSE	High	[K].EQSSSSFSQGQSS.[-]	1xTMTpro [N-Term]	0.000658015	0.000315567	1	1	5	P08779	P08779 [461-473]		0	1649.76	0.403	0.367	0.381	0.79	0.425	0.919	0.462	0.318	0.438	0.4	0.415	0.86	0.463	0.503	0.346	1.266	1.155	1.2	2.485	1.338	1.453	1.75274e-06	0.00015407	4.66339e-07	0.975329	2.71542e-06	0.999219	0.000163581	4.37292e-10	1.87662e-05	2.16446e-05	2.24444e-07	0.948631	5.46241e-05
		FALSE	High	[R].LEQEIATYR.[SRH]	1xTMTpro [N-Term]	0.00023699	0.000315567	4	11	13	P02533; P13646; Q04695; P08779	P02533 [408-416]; P13646 [398-406]; Q04695 [377-385]; P08779 [410-418]		0	1426.79	0.643	0.549	0.737	1.211	0.644	1.302	0.495	1.113	0.494	0.422	0.566	0.93	0.495	0.38	0.855	0.578	0.494	0.663	1.088	0.579	0.445	6.62812e-05	2.79481e-06	0.809068	0.742651	0.00237228	0.263345	8.04084e-06	0.887055	0.000450102	1.61915e-06	0.025393	0.977206	2.09948e-06
		FALSE	High	[R].DQYEQMAEK.[N]	1xOxidation [M6]; 1xTMTpro [K9]; 1xTMTpro [N-Term]	0.00198234	0.000428304	1	1	5	P08779	P08779 [291-299]		0	1765.89	0.744	1.407	1.063	1.973	0.917	2.149	0.979	2.096	0.346	0.654	0.494	0.918	0.427	0.456	0.975	0.355	0.671	0.507	0.941	0.437	0.467	0.419552	0.510705	0.986016	0.00481536	0.975896	6.50415e-06	0.865148	4.71728e-05	2.79218e-09	0.171125	5.85239e-05	0.987701	3.18561e-08
		FALSE	High	[R].SEVTELRR.[V]	1xTMTpro [N-Term]	0.00596009	0.000540826	1	1	3	P08779	P08779 [331-338]		1	1293.74	0.387	0.394	0.592	0.985	1.373	0.788	0.01	0.732	0.491	0.5	0.751	1.251	1.743	0.01	0.93	0.529	0.538	0.808	1.346	1.875	0.01	1.95641e-15	1.6548e-12	0.0227571	0.983019	0.112799	0.962184	1.95942e-17	0.335961	1.0845e-06	3.51757e-06	0.332854	0.67018	0.0235297
		FALSE	High	[R].LASYLDK.[V]	1xTMTpro [K7]; 1xTMTpro [N-Term]	0.00699082	0.00079902	5	8	10	P02533; P13645; Q04695; P35527; P08779	P02533 [126-132]; P13645 [157-163]; Q04695 [95-101]; P35527 [164-170]; P08779 [128-134]		0	1417.85	1.686	2.774	1.768	1.153	0.969	3.883	0.01	2.341	0.434	0.714	0.455	0.297	0.25	0.01	0.603	0.72	1.185	0.755	0.493	0.414	0.01	5.4104e-07	2.24412e-15	0.000197139	0.90324	0.99963	2.11944e-15	1.95942e-17	3.42511e-11	1.87662e-05	0.198634	0.000196983	3.46818e-15	1.25082e-15
		FALSE	High	[R].TDLEMQIEGLK.[E]	1xTMTpro [K11]; 1xTMTpro [N-Term]	0.00699082	0.00079902	1	2	3	P08779	P08779 [235-245]		0	1885.06	1.853	4.634	1.666	4.049	1.421	7.385	1.962	2.443	0.251	0.627	0.226	0.548	0.192	0.266	0.331	0.758	1.896	0.682	1.657	0.581	0.803	0.0730555	2.9706e-05	0.316769	2.41326e-09	0.539751	2.11944e-15	0.0362703	0.0128265	4.01579e-15	0.122543	1.81667e-15	0.0702232	1.25082e-15
		FALSE	High	[R].DQYEQMAEK.[N]	1xTMTpro [K9]; 1xTMTpro [N-Term]	0.0148982	0.00195823	1	1	2	P08779	P08779 [291-299]		0	1749.9	1.142	1.515	1.07	1.85	1.412	1.79	0.832	0.913	0.638	0.846	0.598	1.033	0.789	0.465	0.51	1.25	1.659	1.172	2.026	1.546	0.911	0.968831	0.776384	0.993632	0.0729941	0.462992	0.0526136	0.621133	0.997008	0.176747	0.923359	0.167756	0.999858	0.81566
		FALSE	High	[K].VTMQNLNDR.[L]	1xOxidation [M3]; 1xTMTpro [N-Term]	0.0206043	0.00269944	3	7	12	P02533; P13645; P08779	P02533 [117-125]; P13645 [148-156]; P08779 [119-127]		0	1410.73	0.746	1.056	1.255	1.215	1.043	1.422	0.801	0.897	0.525	0.743	0.882	0.855	0.734	0.564	0.631	0.831	1.177	1.398	1.355	1.163	0.893	0.0134187	0.970219	0.29361	0.642388	0.99963	0.0297191	0.170578	0.975197	0.000155865	0.0210793	0.914934	0.816953	0.0242321
		FALSE	High	[KR].LAADDFR.[AITLV]	1xTMTpro [N-Term]	0.0246887	0.00389441	7	20	21	P02533; Q15323; P13645; P05783; P13646; Q04695; P08779	P02533 [195-201]; Q15323 [136-142]; P13645 [229-235]; P05783 [159-165]; P13646 [185-191]; Q04695 [164-170]; P08779 [197-203]		0	1111.61	0.998	1.406	1.202	0.91	0.912	1.533	0.613	1.026	0.651	0.917	0.784	0.594	0.595	0.4	0.669	0.972	1.37	1.172	0.887	0.889	0.598	0.999858	0.0044317	0.510738	0.998401	0.903934	0.0210065	0.00194317	0.990227	0.0746543	0.905693	0.633708	0.00471611	0.000874568
		FALSE	High	[R].SEVTELR.[R]	1xTMTpro [N-Term]	0.0537989	0.00563621	1	1	1	P08779	P08779 [331-337]		0	1137.64	0.327	0.114	1.237	0.921	0.122	0.872	0.01	0.313	0.375	0.131	1.419	1.056	0.14	0.01	0.359	1.044	0.365	3.947	2.939	0.391	0.01	1.95641e-15	2.24412e-15	0.39147	0.998197	1.81667e-15	0.995776	1.95942e-17	1.6234e-15	6.39404e-11	5.45e-15	0.321001	0.999858	1.25082e-15
		FALSE	High	[K].EELAYLR.[K]	1xTMTpro [N-Term]	0.0931249	0.00851554	1	1	3	P08779	P08779 [246-252]		0	1197.68	0.925	0.857	0.99	1.509	0.703	2.219	0.917	1.616	0.417	0.386	0.446	0.68	0.317	0.414	0.728	0.572	0.53	0.613	0.934	0.435	0.568	0.927667	0.804786	0.994329	0.0407549	0.0169699	9.04659e-07	0.632024	0.00614814	6.37383e-07	1.57031e-08	2.42034e-07	0.0769705	1.25082e-15
		FALSE	High	[K].DYSPYFK.[T]	1xTMTpro [K7]; 1xTMTpro [N-Term]	0.108282	0.00945689	2	2	1	P02533; P08779	P02533 [161-167]; P08779 [163-169]		0	1527.83	0.663	0.716	2.31	1.036	0.309	1.851	0.01	0.887	0.358	0.387	1.248	0.56	0.167	0.01	0.479	0.747	0.808	2.604	1.168	0.349	0.01	0.000783237	0.0988581	7.87894e-09	0.975329	1.81667e-15	3.88471e-05	1.95942e-17	0.965828	7.47263e-11	4.2355e-12	0.759585	0.000554357	1.25082e-15
	FALSE	High	Master Protein	P13647	keratin, type II cytoskeletal 5 [OS=Homo sapiens]	0	223.16	44	26	306	17	590	62.3	7.74	769.45	26				Pf00038, Pf16208	3852	KRT5	hsa:3852; P13647; Q6PI71; Q6UBJ0; Q8TA91	ENSG00000186081	Formation of the cornified envelope; Type I hemidesmosome assembly		3	5	0.769	0.903	0.873	0.85	0.731	1.454	0.489	1.082	0.529	0.621	0.6	0.585	0.502	0.336	0.744	0.711	0.835	0.807	0.786	0.675	0.452
		Checked	Confidence	Annotated Sequence	Modifications	Qvality PEP	Qvality q-value	# Protein Groups	# Proteins	# PSMs	Master Protein Accessions	Positions in Master Proteins	Modifications in Master Proteins	# Missed Cleavages	Theo. MH+ [Da]	Abundance Ratio: (0_5Hr) / (0_0Hr)	Abundance Ratio: (1_0Hr) / (0_0Hr)	Abundance Ratio: (1_5Hr) / (0_0Hr)	Abundance Ratio: (2_0Hr) / (0_0Hr)	Abundance Ratio: (continuous) / (0_0Hr)	Abundance Ratio: (DMSO) / (0_0Hr)	Abundance Ratio: (Dropped) / (0_0Hr)	Abundance Ratio: (TMP) / (0_0Hr)	Abundance Ratio: (0_5Hr) / (DMSO)	Abundance Ratio: (1_0Hr) / (DMSO)	Abundance Ratio: (1_5Hr) / (DMSO)	Abundance Ratio: (2_0Hr) / (DMSO)	Abundance Ratio: (continuous) / (DMSO)	Abundance Ratio: (Dropped) / (DMSO)	Abundance Ratio: (TMP) / (DMSO)	Abundance Ratio: (0_5Hr) / (TMP)	Abundance Ratio: (1_0Hr) / (TMP)	Abundance Ratio: (1_5Hr) / (TMP)	Abundance Ratio: (2_0Hr) / (TMP)	Abundance Ratio: (continuous) / (TMP)	Abundance Ratio: (Dropped) / (TMP)	Abundance Ratio Adj. P-Value: (0_5Hr) / (0_0Hr)	Abundance Ratio Adj. P-Value: (1_0Hr) / (0_0Hr)	Abundance Ratio Adj. P-Value: (1_5Hr) / (0_0Hr)	Abundance Ratio Adj. P-Value: (2_0Hr) / (0_0Hr)	Abundance Ratio Adj. P-Value: (continuous) / (0_0Hr)	Abundance Ratio Adj. P-Value: (DMSO) / (0_0Hr)	Abundance Ratio Adj. P-Value: (Dropped) / (0_0Hr)	Abundance Ratio Adj. P-Value: (TMP) / (0_0Hr)	Abundance Ratio Adj. P-Value: (0_5Hr) / (DMSO)	Abundance Ratio Adj. P-Value: (1_0Hr) / (DMSO)	Abundance Ratio Adj. P-Value: (1_5Hr) / (DMSO)	Abundance Ratio Adj. P-Value: (2_0Hr) / (DMSO)	Abundance Ratio Adj. P-Value: (continuous) / (DMSO)
		FALSE	High	[K].LALDVEIATYR.[K]	1xTMTpro [N-Term]	1.30455e-05	0.000302393	4	9	24	P35908; P04259; P02538; P13647	P35908 [471-481]; P04259 [456-466]; P02538 [456-466]; P13647 [461-471]		0	1567.9	0.866	0.982	0.936	0.844	0.684	1.338	0.598	0.949	0.647	0.733	0.699	0.63	0.511	0.447	0.709	0.913	1.035	0.987	0.889	0.721	0.631	0.525692	0.998198	0.99628	0.977219	0.00582375	0.172186	0.0011142	0.994285	0.00632682	0.0210793	0.147052	0.0101723	7.75329e-07
		FALSE	High	[K].LAELEEALQK.[A]	1xTMTpro [K10]; 1xTMTpro [N-Term]	9.46367e-05	0.000302393	1	1	22	P13647	P13647 [432-441]		0	1752.04	0.707	0.851	0.957	0.92	0.787	1.065	0.552	1.274	0.664	0.799	0.899	0.864	0.739	0.519	1.196	0.555	0.668	0.752	0.722	0.618	0.434	0.00778599	0.770759	0.999255	0.999942	0.123101	0.897395	3.36354e-05	0.302454	0.00688499	0.303725	0.894599	0.897842	0.0541731
		FALSE	High	[R].ISISTSGGSFR.[N]	1xTMTpro [N-Term]	6.47512e-05	0.000302393	1	1	13	P13647	P13647 [74-84]		0	1415.78	0.846	0.899	0.923	0.9	0.728	1.406	0.711	1.088	0.601	0.639	0.656	0.64	0.518	0.506	0.774	0.777	0.826	0.848	0.827	0.669	0.654	0.414983	0.946342	0.999255	0.998197	0.0401885	0.0275919	0.0222736	0.947971	0.00134126	0.00031216	0.0231931	0.00979383	3.46107e-07
		FALSE	High	[R].TEAESWYQTK.[Y]	1xTMTpro [K10]; 1xTMTpro [N-Term]	8.89416e-05	0.000302393	1	1	19	P13647	P13647 [355-364]		0	1850.98	0.829	1.009	0.83	0.935	0.76	1.434	0.599	1.08	0.578	0.704	0.579	0.652	0.53	0.417	0.753	0.768	0.935	0.768	0.866	0.704	0.554	0.380872	0.991711	0.952171	0.998197	0.0597301	0.0121442	0.000366787	0.962994	0.000170573	0.00447786	0.00219978	0.0113149	6.95713e-07
		FALSE	High	[R].VSLAGACGVGGYGSR.[S]	1xCarbamidomethyl [C7]; 1xTMTpro [N-Term]	2.88012e-06	0.000302393	1	1	4	P13647	P13647 [49-63]		0	1714.89	0.96	1.141	1.622	1.261	0.631	1.674	0.498	1.351	0.573	0.681	0.969	0.753	0.377	0.298	0.807	0.711	0.844	1.201	0.933	0.467	0.369	0.990188	0.879148	0.00701232	0.650835	0.0110108	0.000528695	0.000739405	0.178208	7.43984e-05	0.00798628	0.999985	0.323571	1.77006e-13
		FALSE	High	[K].QCANLQNAIADAEQR.[G]	1xCarbamidomethyl [C2]; 1xTMTpro [N-Term]	4.69869e-06	0.000302393	1	1	3	P13647	P13647 [406-420]		0	2006	0.755	0.961	0.931	0.774	0.65	0.806	0.587	0.872	0.936	1.192	1.154	0.96	0.807	0.728	1.082	0.865	1.102	1.067	0.888	0.746	0.673	0.317302	0.990822	0.999255	0.975329	0.0235114	0.972017	0.00340707	0.947971	0.9697	0.998114	0.973503	0.999858	0.466688
		FALSE	High	[R].QNLEPLFEQYINNLR.[R]	1xTMTpro [N-Term]	2.50311e-06	0.000302393	3	4	31	P04259; P02538; P13647	P04259 [208-222]; P02538 [208-222]; P13647 [213-227]		0	2195.18	0.918	1.033	0.986	1.036	0.715	1.235	0.456	1.168	0.743	0.836	0.798	0.839	0.579	0.369	0.945	0.786	0.884	0.844	0.887	0.613	0.39	0.927667	0.990822	0.996084	0.975329	0.0691985	0.318527	8.79736e-06	0.745823	0.123915	0.546754	0.301236	0.878964	0.000373807
		FALSE	High	[R].NLDLDSIIAEVK.[A]	1xTMTpro [K12]; 1xTMTpro [N-Term]	4.8955e-07	0.000302393	4	7	54	P35908; P04259; P02538; P13647	P35908 [342-353]; P04259 [327-338]; P02538 [327-338]; P13647 [332-343]		0	1938.14	0.991	1.311	1.089	0.955	0.771	1.728	0.76	1.032	0.573	0.759	0.63	0.553	0.446	0.44	0.597	0.96	1.271	1.055	0.925	0.747	0.736	0.999858	0.031597	0.826893	0.998197	0.206056	0.00157379	0.0865943	0.988088	0.00632682	0.220344	0.0499877	0.000479162	4.60607e-08
		FALSE	High	[R].SGGGGGGGFGR.[V]	1xTMTpro [N-Term]	3.16785e-05	0.000302393	1	1	5	P13647	P13647 [38-48]		0	1169.6	0.792	0.783	1.013	0.954	0.769	1.637	0.586	1.355	0.484	0.479	0.619	0.583	0.47	0.358	0.828	0.585	0.578	0.747	0.704	0.567	0.432	0.126862	0.404335	0.985566	0.989258	0.0802817	0.000399977	0.000224995	0.0888476	1.02234e-06	4.48671e-11	0.0101591	0.000737694	1.03595e-09
		FALSE	High	[R].SFSTASAITPSVSR.[T]	1xTMTpro [N-Term]	6.58793e-06	0.000302393	1	1	10	P13647	P13647 [16-29]		0	1714.93	0.676	0.825	0.759	1.123	0.704	1.718	0.489	1.14	0.393	0.48	0.442	0.653	0.41	0.285	0.664	0.593	0.723	0.666	0.985	0.617	0.429	0.0606225	0.802147	0.754909	0.941094	0.153394	0.0004263	6.89615e-05	0.926208	3.4695e-08	0.00010239	2.53803e-07	0.100242	2.68061e-08
		FALSE	High	[K].DVDAAYMNK.[V]	1xTMTpro [K9]; 1xTMTpro [N-Term]	0.000131509	0.000302393	3	8	11	P04259; P02538; P13647	P04259 [273-281]; P02538 [273-281]; P13647 [278-286]		0	1634.87	0.84	1.06	0.955	0.979	0.811	1.322	0.753	1.02	0.636	0.802	0.722	0.74	0.613	0.57	0.772	0.824	1.039	0.936	0.959	0.795	0.738	0.545093	0.985697	0.999412	0.981681	0.541011	0.159036	0.100216	0.990227	0.00335968	0.295128	0.181933	0.221968	0.000578407
		FALSE	High	[R].NMQDLVEDFK.[N]	1xTMTpro [K10]; 1xTMTpro [N-Term]	0.000142604	0.000315567	1	1	8	P13647	P13647 [246-255]		0	1846.99	0.69	0.519	0.681	0.527	0.578	1.127	0.01	0.915	0.612	0.46	0.604	0.467	0.513	0.01	0.812	0.754	0.567	0.744	0.576	0.632	0.01	0.000271713	1.02175e-08	0.538212	0.0102577	2.97884e-05	0.770534	1.95942e-17	0.98049	0.0313686	1.46727e-05	0.0711647	2.22551e-06	7.13246e-06
		FALSE	High	[R].QLDSIVGER.[G]	1xTMTpro [N-Term]	0.000323331	0.000315567	2	3	3	P02538; P13647	P02538 [224-232]; P13647 [229-237]		0	1320.74	1.141	2.265	1.245	1.74	1.084	2.713	0.671	2.055	0.421	0.835	0.459	0.641	0.399	0.247	0.757	0.555	1.102	0.606	0.847	0.527	0.327	0.730094	2.24412e-15	0.39147	0.00405629	0.992947	1.576e-13	0.00646562	2.09863e-09	9.52744e-09	0.598334	5.3373e-06	0.0265421	1.80357e-11
		FALSE	High	[R].TTAENEFVMLK.[K]	1xTMTpro [K11]; 1xTMTpro [N-Term]	0.000479752	0.000315567	1	1	3	P13647	P13647 [266-276]		0	1891.05	0.988	1.048	0.953	0.61	0.837	1.383	0.01	1.221	0.714	0.758	0.689	0.441	0.605	0.01	0.883	0.809	0.859	0.781	0.5	0.686	0.01	0.994614	0.985697	0.999255	0.123685	0.618594	0.0365408	1.95942e-17	0.380834	0.0451841	0.0330958	0.104717	4.48086e-09	4.4097e-05
		FALSE	High	[R].TTAENEFVMLK.[K]	1xOxidation [M9]; 1xTMTpro [K11]; 1xTMTpro [N-Term]	0.000184555	0.000315567	1	1	7	P13647	P13647 [266-276]		0	1907.04	0.988	1.137	0.982	0.966	0.742	1.765	0.01	1.28	0.56	0.645	0.557	0.547	0.42	0.01	0.726	0.772	0.888	0.767	0.754	0.579	0.01	0.994614	0.833301	0.994329	0.993034	0.0627252	1.30274e-05	1.95942e-17	0.166218	0.000192764	0.00264277	3.85717e-05	0.000127658	1.41697e-11
		FALSE	High	[K].VDALMDEINFMK.[M]	2xOxidation [M5; M11]; 1xTMTpro [K12]; 1xTMTpro [N-Term]	0.000180768	0.000315567	1	1	5	P13647	P13647 [293-304]		0	2066.08	0.703	0.855	2.046	1.59	0.522	1.209	0.01	1.032	0.581	0.707	1.692	1.315	0.432	0.01	0.853	0.681	0.828	1.983	1.541	0.506	0.01	0.00369394	0.829698	1.2657e-06	0.0202142	3.96514e-07	0.527216	1.95942e-17	0.988088	0.0128698	0.174785	0.0331424	0.589334	1.29227e-08
		FALSE	High	[K].VDALMDEINFMK.[M]	1xTMTpro [K12]; 1xTMTpro [N-Term]	0.000146112	0.000315567	1	1	4	P13647	P13647 [293-304]		0	2034.09	0.972	1.156	1.144	0.783	0.79	1.424	0.01	1.085	0.683	0.812	0.803	0.55	0.555	0.01	0.762	0.896	1.066	1.054	0.722	0.728	0.01	0.989791	0.721425	0.691455	0.975329	0.312923	0.0271881	1.95942e-17	0.88661	0.038261	0.248007	0.609614	3.7934e-05	2.29387e-06
		FALSE	High	[K].VDALMDEINFMK.[M]	1xOxidation [M11]; 1xTMTpro [K12]; 1xTMTpro [N-Term]	0.00130052	0.000315567	1	1	4	P13647	P13647 [293-304]		0	2050.08
		FALSE	High	[K].YEELQQTAGR.[H]	1xTMTpro [N-Term]	0.000171776	0.000315567	1	1	10	P13647	P13647 [365-374]		0	1498.78	0.91	1.316	1.032	1.074	1	1.735	0.716	1.369	0.525	0.759	0.595	0.619	0.576	0.413	0.789	0.665	0.961	0.753	0.784	0.73	0.523	0.877364	0.253723	0.966661	0.975329	0.99963	4.39862e-05	0.0273395	0.0980148	1.91096e-06	0.1172	0.00418916	0.00297386	1.40068e-05
		FALSE	High	[KR].YEDEINKR.[T]	1xTMTpro [K7]; 1xTMTpro [N-Term]	0.000341356	0.000315567	6	12	10	Q7Z794; P35908; P04264; P04259; P02538; P13647	Q7Z794 [254-261]; P35908 [268-275]; P04264 [270-277]; P04259 [253-260]; P02538 [253-260]; P13647 [258-265]		1	1674.93	0.741	0.579	0.674	0.844	0.672	1.169	0.548	0.904	0.634	0.495	0.576	0.722	0.575	0.469	0.773	0.82	0.64	0.746	0.934	0.744	0.607	0.0238098	3.65173e-05	0.508248	0.97626	0.00883683	0.652731	0.000136111	0.966566	0.0532747	0.000181259	0.0346352	0.196163	0.000226335
		FALSE	High	[K].WTLLQEQGTK.[T]	1xTMTpro [K10]; 1xTMTpro [N-Term]	0.000249868	0.000315567	3	4	3	P04259; P02538; P13647	P04259 [195-204]; P02538 [195-204]; P13647 [200-209]		0	1812.05	1.627	1.75	1.046	0.759	0.856	1.619	0.01	1.525	1.005	1.081	0.646	0.469	0.528	0.01	0.942	1.066	1.147	0.686	0.497	0.561	0.01	0.000369369	0.00100178	0.965446	0.971729	0.861143	0.00309706	1.95942e-17	0.058716	0.990118	0.999964	0.0302546	0.000187174	6.47405e-05
		FALSE	High	[K].AQYEEIANR.[S]	1xTMTpro [N-Term]	0.00157161	0.000315567	1	1	3	P13647	P13647 [344-352]		0	1397.73	1.035	1.039	0.853	0.942	0.851	1.551	0.4	0.973	0.667	0.67	0.55	0.607	0.549	0.258	0.627	1.064	1.068	0.878	0.968	0.875	0.411	0.995561	0.991429	0.965446	0.998197	0.78958	0.00442626	2.63299e-09	0.999904	0.0746543	0.25614	0.0004875	0.0673467	0.000124359
		FALSE	High	[R].TSFTSVSR.[S]	1xTMTpro [N-Term]	0.00115975	0.000315567	1	1	2	P13647	P13647 [30-37]		0	1188.65	1.098	1.344	1.283	4.255	0.766	3.123	0.455	1.707	0.352	0.43	0.411	1.362	0.245	0.146	0.547	0.643	0.787	0.752	2.493	0.449	0.266	0.918285	0.182701	0.380068	4.76875e-15	0.121822	5.76749e-13	1.25273e-06	0.00135114	9.87444e-09	1.23502e-06	3.93409e-07	0.453822	1.25082e-15
		FALSE	High	[K].HEISEMNR.[M]	1xTMTpro [N-Term]	0.000658015	0.000315567	1	1	6	P13647	P13647 [384-391]		0	1319.67	1.11	1.1	0.832	0.927	1.056	1.062	0.565	0.984	1.045	1.035	0.783	0.873	0.994	0.532	0.926	1.128	1.118	0.845	0.943	1.073	0.574	0.96388	0.971001	0.936218	0.998197	0.99963	0.964478	0.0021633	0.999904	0.997841	0.998114	0.409766	0.948631	0.992029
		FALSE	High	[R].EYQELMNTK.[L]	1xTMTpro [K9]; 1xTMTpro [N-Term]	0.0005216	0.000315567	1	1	8	P13647	P13647 [452-460]		0	1763.95	0.908	0.807	0.932	0.746	0.743	1.147	0.485	0.962	0.792	0.703	0.813	0.651	0.647	0.423	0.839	0.944	0.838	0.969	0.776	0.772	0.504	0.877364	0.539317	1	0.911481	0.067691	0.437245	3.91798e-06	0.999134	0.277216	0.0734734	0.529064	0.0639922	0.00270821
		FALSE	High	[KR].LLEGEECR.[MLI]	1xCarbamidomethyl [C7]; 1xTMTpro [N-Term]	0.00189295	0.000428304	6	13	5	Q86Y46; P35908; P04259; P02538; Q8N1N4; P13647	Q86Y46 [437-444]; P35908 [483-490]; P04259 [468-475]; P02538 [468-475]; Q8N1N4 [416-423]; P13647 [473-480]		0	1309.67	0.73	1.404	1.614	0.799	0.521	2.372	0.369	0.799	0.308	0.592	0.681	0.337	0.219	0.156	0.337	0.913	1.757	2.02	1	0.651	0.462	0.0227985	0.0331089	0.000967031	0.975329	1.12535e-07	1.56997e-09	2.3911e-10	0.687468	4.01579e-15	0.00645616	0.066722	3.46818e-15	1.25082e-15
		FALSE	High	[K].DVDAAYMNK.[V]	1xOxidation [M7]; 1xTMTpro [K9]; 1xTMTpro [N-Term]	0.00623286	0.000540826	3	8	7	P04259; P02538; P13647	P04259 [273-281]; P02538 [273-281]; P13647 [278-286]		0	1650.87	0.829	1.122	0.856	0.721	0.705	1.125	0.506	1.086	0.737	0.997	0.762	0.641	0.627	0.45	0.965	0.764	1.033	0.789	0.664	0.649	0.466	0.508517	0.945941	0.965446	0.90324	0.0699795	0.69681	1.17105e-05	0.936397	0.185155	0.998114	0.388769	0.0909418	0.00435122
		FALSE	High	[K].HEISEMNR.[M]	1xOxidation [M6]; 1xTMTpro [N-Term]	0.00406562	0.000540826	1	1	8	P13647	P13647 [384-391]		0	1335.66	0.504	0.413	0.454	0.547	0.587	0.595	0.01	0.645	0.847	0.694	0.763	0.921	0.987	0.01	1.085	0.781	0.64	0.704	0.849	0.91	0.01	5.49007e-10	1.25567e-09	2.98488e-06	0.0466533	1.06548e-05	0.0519928	1.95942e-17	0.0212871	0.737133	0.117855	0.39973	0.987701	0.982344
		FALSE	High	[KR].YEDEINK.[HR]	1xTMTpro [K7]; 1xTMTpro [N-Term]	0.00735505	0.00079902	6	13	6	Q7Z794; P35908; P04264; P04259; P02538; P13647	Q7Z794 [254-260]; P35908 [268-274]; P04264 [270-276]; P04259 [253-259]; P02538 [253-259]; P13647 [258-264]		0	1518.83	1.213	0.841	0.972	1.175	0.964	2.809	0.795	1.318	0.432	0.299	0.346	0.418	0.343	0.283	0.469	0.921	0.638	0.738	0.892	0.732	0.603	0.2928	0.686295	0.984649	0.71546	0.99963	1.06297e-10	0.154653	0.188186	1.62025e-05	2.66231e-12	4.04925e-08	2.18396e-08	3.48806e-13
		FALSE	High	[R].AEIDNVK.[K]	1xTMTpro [K7]; 1xTMTpro [N-Term]	0.00844876	0.000912845	1	1	5	P13647	P13647 [398-404]		0	1396.83	0.817	0.779	0.996	0.976	0.82	1.162	0.469	1.184	0.703	0.67	0.857	0.839	0.705	0.403	1.019	0.69	0.658	0.842	0.824	0.692	0.396	0.139874	0.280903	0.965446	0.981681	0.389622	0.565889	1.56284e-06	0.659183	0.0666387	0.0419167	0.823455	0.726388	0.0231602
		FALSE	High	[R].SLYNLGGSK.[R]	1xTMTpro [K9]; 1xTMTpro [N-Term]	0.0112758	0.00153214	1	1	1	P13647	P13647 [64-72]		0	1546.91	2.039	2.149	1.173	1.233	0.995	1.921	0.01	1.973	1.062	1.119	0.61	0.642	0.518	0.01	1.027	1.033	1.089	0.594	0.625	0.504	0.01	9.41717e-07	0.000435282	0.809068	0.799365	0.999776	0.000121306	1.95942e-17	0.000540601	0.997841	0.998114	0.0119192	0.129902	5.27886e-05
		FALSE	High	[R].NMQDLVEDFK.[N]	1xOxidation [M2]; 1xTMTpro [K10]; 1xTMTpro [N-Term]	0.0360466	0.00447487	1	1	1	P13647	P13647 [246-255]		0	1862.98
		FALSE	High	[R].EYQELMNTK.[L]	1xOxidation [M6]; 1xTMTpro [K9]; 1xTMTpro [N-Term]	0.0456892	0.00510385	1	1	1	P13647	P13647 [452-460]		0	1779.94	0.82	1.643	1.129	1.05	0.955	1.221	0.566	1.276	0.671	1.345	0.924	0.859	0.782	0.464	1.045	0.643	1.287	0.885	0.823	0.748	0.444	0.886857	0.476682	0.965446	0.983019	0.99963	0.890462	0.0430217	0.813033	0.288591	0.940334	0.991771	0.968957	0.751933
	FALSE	High	Master Protein	P14618	Pyruvate kinase PKM [OS=Homo sapiens]	0	219.137	50	22	210	22	531	57.9	7.84	560.12	22				Pf00224, Pf02887	5315	PKM	A6NFK3; B2R5N8; B3KRY0; B4DFX8; B4DUU6; hsa:5315; P14618; P14786; Q53GK4; Q96E76; Q9BWB5; Q9UCV6; Q9UPF2	ENSG00000067225	Neutrophil degranulation	Photodynamic therapy-induced HIF-1 survival signaling; Amino acid metabolism; Clear cell renal cell carcinoma pathways; Metabolic reprogramming in colon cancer; Aerobic glycolysis; Glycolysis in senescence; Glucose metabolism in triple-negative breast cancer cells; Glycolysis and gluconeogenesis	9	0	0.961	0.954	1.006	0.935	1.048	0.918	0.949	0.961	1.047	1.039	1.095	1.018	1.141	1.033	1.047	1	0.993	1.046	0.973	1.09	0.987
		Checked	Confidence	Annotated Sequence	Modifications	Qvality PEP	Qvality q-value	# Protein Groups	# Proteins	# PSMs	Master Protein Accessions	Positions in Master Proteins	Modifications in Master Proteins	# Missed Cleavages	Theo. MH+ [Da]	Abundance Ratio: (0_5Hr) / (0_0Hr)	Abundance Ratio: (1_0Hr) / (0_0Hr)	Abundance Ratio: (1_5Hr) / (0_0Hr)	Abundance Ratio: (2_0Hr) / (0_0Hr)	Abundance Ratio: (continuous) / (0_0Hr)	Abundance Ratio: (DMSO) / (0_0Hr)	Abundance Ratio: (Dropped) / (0_0Hr)	Abundance Ratio: (TMP) / (0_0Hr)	Abundance Ratio: (0_5Hr) / (DMSO)	Abundance Ratio: (1_0Hr) / (DMSO)	Abundance Ratio: (1_5Hr) / (DMSO)	Abundance Ratio: (2_0Hr) / (DMSO)	Abundance Ratio: (continuous) / (DMSO)	Abundance Ratio: (Dropped) / (DMSO)	Abundance Ratio: (TMP) / (DMSO)	Abundance Ratio: (0_5Hr) / (TMP)	Abundance Ratio: (1_0Hr) / (TMP)	Abundance Ratio: (1_5Hr) / (TMP)	Abundance Ratio: (2_0Hr) / (TMP)	Abundance Ratio: (continuous) / (TMP)	Abundance Ratio: (Dropped) / (TMP)	Abundance Ratio Adj. P-Value: (0_5Hr) / (0_0Hr)	Abundance Ratio Adj. P-Value: (1_0Hr) / (0_0Hr)	Abundance Ratio Adj. P-Value: (1_5Hr) / (0_0Hr)	Abundance Ratio Adj. P-Value: (2_0Hr) / (0_0Hr)	Abundance Ratio Adj. P-Value: (continuous) / (0_0Hr)	Abundance Ratio Adj. P-Value: (DMSO) / (0_0Hr)	Abundance Ratio Adj. P-Value: (Dropped) / (0_0Hr)	Abundance Ratio Adj. P-Value: (TMP) / (0_0Hr)	Abundance Ratio Adj. P-Value: (0_5Hr) / (DMSO)	Abundance Ratio Adj. P-Value: (1_0Hr) / (DMSO)	Abundance Ratio Adj. P-Value: (1_5Hr) / (DMSO)	Abundance Ratio Adj. P-Value: (2_0Hr) / (DMSO)	Abundance Ratio Adj. P-Value: (continuous) / (DMSO)
		FALSE	High	[K].GVNLPGAAVDLPAVSEK.[D]	1xTMTpro [K17]; 1xTMTpro [N-Term]	2.19949e-06	0.000302393	1	3	6	P14618	P14618 [208-224]		0	2245.3	0.843	0.915	0.876	1.031	1.087	0.866	0.01	0.936	0.973	1.056	1.012	1.191	1.255	0.01	1.08	0.901	0.977	0.936	1.102	1.162	0.01	0.454378	0.963177	0.993431	0.975329	0.985262	0.995776	1.95942e-17	0.988088	0.946218	0.998114	0.999985	0.868775	0.95656
		FALSE	High	[R].LAPITSDPTEATAVGAVEASFK.[C]	1xTMTpro [K22]; 1xTMTpro [N-Term]	1.52539e-06	0.000302393	1	2	3	P14618	P14618 [401-422]		0	2783.53	0.577	0.782	1.057	0.578	0.868	0.506	0.01	0.692	1.141	1.546	2.089	1.143	1.716	0.01	1.367	0.835	1.131	1.527	0.836	1.255	0.01	2.86989e-09	0.335282	0.900571	0.0631136	0.689074	0.00277576	1.95942e-17	0.0859449	0.997841	0.156767	0.000219381	0.969536	0.0361684
		FALSE	High	[R].LDIDSPPITAR.[N]	1xTMTpro [N-Term]	7.62542e-05	0.000302393	1	2	15	P14618	P14618 [33-43]		0	1501.85	1.041	1.068	0.958	0.96	1.027	0.948	0.936	0.985	1.098	1.127	1.01	1.012	1.083	0.987	1.038	1.057	1.085	0.973	0.974	1.043	0.951	0.984967	0.940719	0.992227	0.987436	0.99963	0.995776	0.64338	0.999149	0.997841	0.998114	0.999985	0.999858	0.999994
		FALSE	High	[K].IYVDDGLISLQVK.[Q]	1xTMTpro [K13]; 1xTMTpro [N-Term]	1.01648e-05	0.000302393	1	3	1	P14618	P14618 [174-186]		0	2071.23	0.941	0.9	0.801	0.833	0.995	0.844	0.01	1.112	1.114	1.066	0.949	0.986	1.179	0.01	1.316	0.847	0.81	0.721	0.749	0.896	0.01	0.9777	0.938352	0.879708	0.978005	0.99963	0.984342	1.95942e-17	0.868728	0.997841	0.998114	0.993314	0.999858	0.999994
		FALSE	High	[K].FGVEQDVDMVFASFIR.[K]	1xOxidation [M9]; 1xTMTpro [N-Term]	3.76069e-06	0.000302393	1	3	18	P14618	P14618 [231-246]		0	2180.1	1.007	0.96	0.989	0.978	1.021	0.914	1.136	0.922	1.102	1.051	1.083	1.07	1.117	1.243	1.009	1.092	1.041	1.073	1.06	1.107	1.232	0.999858	0.990822	0.995694	0.989186	0.999926	0.999908	0.59369	0.986074	0.999805	0.998114	0.995973	0.999858	0.999994
		FALSE	High	[K].FGVEQDVDMVFASFIR.[K]	1xTMTpro [N-Term]	1.82194e-05	0.000302393	1	3	4	P14618	P14618 [231-246]		0	2164.11	0.989	1.034	0.861	0.828	0.969	0.88	0.01	1.156	1.124	1.175	0.979	0.941	1.101	0.01	1.314	0.855	0.894	0.745	0.716	0.838	0.01	0.994614	0.97847	0.994329	0.97626	0.992947	0.995776	1.95942e-17	0.77167	0.998407	0.998114	0.999985	0.987472	0.999994
		FALSE	High	[R].FDEILEASDGIMVAR.[G]	1xOxidation [M12]; 1xTMTpro [N-Term]	0.000140876	0.000302393	1	3	4	P14618	P14618 [280-294]		0	1986.02	1.159	1.184	1.031	1.245	1.283	0.97	1.192	0.91	1.195	1.221	1.062	1.283	1.323	1.229	0.938	1.274	1.302	1.133	1.369	1.411	1.31	0.926744	0.938352	0.995911	0.867828	0.598261	0.995776	0.622633	0.98049	0.989262	0.977327	0.999985	0.825124	0.815407
		FALSE	High	[R].FDEILEASDGIMVAR.[G]	1xTMTpro [N-Term]	2.02523e-06	0.000302393	1	3	3	P14618	P14618 [280-294]		0	1970.02	0.94	0.783	0.756	0.87	0.959	0.698	0.01	0.859	1.347	1.123	1.084	1.247	1.374	0.01	1.231	1.094	0.912	0.88	1.012	1.116	0.01	0.952013	0.430606	0.711946	0.983019	0.992947	0.407723	1.95942e-17	0.879932	0.620768	0.998114	0.995973	0.802655	0.564564
		FALSE	High	[K].GSGTAEVELK.[K]	1xTMTpro [K10]; 1xTMTpro [N-Term]	8.57662e-05	0.000302393	1	3	14	P14618	P14618 [126-135]		0	1598.92	1.043	0.963	0.981	1.051	1.159	1.005	1.089	1.026	1.037	0.958	0.976	1.045	1.152	1.083	1.021	1.016	0.938	0.956	1.024	1.129	1.061	0.984967	0.990822	0.977873	0.975329	0.842086	0.984342	0.896126	0.985468	0.990118	0.820311	0.999985	0.999858	0.999994
		FALSE	High	[K].GADFLVTEVENGGSLGSK.[K]	1xTMTpro [K18]; 1xTMTpro [N-Term]	4.38523e-07	0.000302393	1	3	9	P14618	P14618 [189-206]		0	2388.29	1.032	0.973	0.968	0.884	1.054	0.89	0.992	0.947	1.16	1.093	1.088	0.993	1.185	1.115	1.064	1.09	1.027	1.023	0.933	1.113	1.048	0.994614	0.990822	0.99908	0.987436	0.99963	0.995776	0.915074	0.990227	0.996361	0.999964	0.999985	0.999858	0.999994
		FALSE	High	[R].GDLGIEIPAEK.[V]	1xTMTpro [K11]; 1xTMTpro [N-Term]	2.72819e-05	0.000302393	1	5	32	P14618	P14618 [295-305]		0	1750.02	0.998	1.008	1.013	0.952	1.068	0.98	0.953	0.958	1.018	1.028	1.033	0.972	1.09	0.972	0.978	1.041	1.052	1.057	0.994	1.115	0.994	0.999858	0.986921	0.953497	0.994815	0.99963	0.995776	0.706976	0.997008	0.990118	0.998114	0.999985	0.998527	0.999994
		FALSE	High	[R].RFDEILEASDGIMVAR.[G]	1xOxidation [M13]; 1xTMTpro [N-Term]	1.3593e-05	0.000302393	1	3	5	P14618	P14618 [279-294]		1	2142.12	1.078	1.206	1.19	1.071	0.91	0.877	1.009	1.089	1.23	1.376	1.357	1.222	1.038	1.151	1.242	0.99	1.108	1.092	0.983	0.836	0.927	0.9777	0.908637	0.784826	0.975329	0.961562	0.995776	0.961727	0.975197	0.972227	0.818837	0.524619	0.872605	0.999994
		FALSE	High	[K].DPVQEAWAEDVDLR.[V]	1xTMTpro [N-Term]	6.56986e-06	0.000302393	1	3	8	P14618	P14618 [476-489]		0	1946.98	1.04	0.96	0.848	0.838	1.038	0.82	1.058	1.02	1.269	1.17	1.034	1.022	1.265	1.291	1.243	1.02	0.941	0.832	0.822	1.018	1.038	0.989791	0.990822	0.965446	0.97626	0.99963	0.979647	0.868663	0.990227	0.951843	0.998114	0.999985	0.9999	0.93587
		FALSE	High	[R].EAEAAIYHLQLFEELR.[R]	1xTMTpro [N-Term]	2.86252e-07	0.000302393	1	2	19	P14618	P14618 [384-399]		0	2236.19	1.083	1.376	1.02	0.891	1.057	0.947	1.097	0.946	1.143	1.453	1.077	0.941	1.116	1.158	0.999	1.145	1.454	1.078	0.942	1.117	1.159	0.983037	0.456201	0.989554	0.997134	0.99963	0.999219	0.877906	0.9928	0.994953	0.622272	0.999985	0.999858	0.999994
		FALSE	High	[K].CDENILWLDYK.[N]	1xCarbamidomethyl [C1]; 1xTMTpro [K11]; 1xTMTpro [N-Term]	0.000127655	0.000302393	1	3	8	P14618	P14618 [152-162]		0	2077.09	1.031	0.922	0.82	0.789	0.994	0.776	0.879	0.968	1.329	1.189	1.058	1.017	1.282	1.133	1.248	1.065	0.953	0.848	0.815	1.027	0.908	0.994614	0.966128	0.914546	0.975329	0.99963	0.786598	0.512601	0.999063	0.770235	0.982214	0.999985	0.9999	0.864435
		FALSE	High	[R].NTGIICTIGPASR.[S]	1xCarbamidomethyl [C6]; 1xTMTpro [N-Term]	0.000174193	0.000315567	1	2	3	P14618	P14618 [44-56]		0	1663.91	0.916	1.003	0.939	0.786	0.956	0.937	0.01	1.308	0.977	1.07	1.003	0.839	1.02	0.01	1.396	0.7	0.767	0.718	0.601	0.731	0.01	0.839546	0.990822	0.996084	0.975329	0.988321	0.995776	1.95942e-17	0.211914	0.974088	0.999383	0.999985	0.746549	0.973781
		FALSE	High	[K].ITLDNAYMEK.[C]	1xTMTpro [K10]; 1xTMTpro [N-Term]	0.000955137	0.000315567	1	3	5	P14618	P14618 [142-151]		0	1806	0.969	0.909	0.914	0.889	1.03	0.669	0.01	1.002	1.448	1.359	1.366	1.329	1.54	0.01	1.497	0.967	0.908	0.912	0.888	1.029	0.01	0.988375	0.966128	0.99908	0.993695	0.99963	0.165274	1.95942e-17	0.997008	0.390486	0.63884	0.39043	0.563984	0.132217
		FALSE	High	[K].ASDVHEVR.[K]	1xTMTpro [N-Term]	0.000237555	0.000315567	1	3	19	P14618	P14618 [248-255]		0	1216.66	1.012	1.037	0.91	1.049	1.084	0.981	0.993	0.929	1.031	1.057	0.927	1.069	1.105	1.012	0.946	1.09	1.117	0.98	1.13	1.168	1.07	0.997871	0.972289	0.999412	0.975329	0.998133	0.993782	0.851392	0.986074	0.990118	0.998114	0.985655	0.999858	0.999994
		FALSE	High	[R].RFDEILEASDGIMVAR.[G]	1xTMTpro [N-Term]	0.000531438	0.000315567	1	3	2	P14618	P14618 [279-294]		1	2126.12
		FALSE	High	[R].TATESFASDPILYRPVAVALDTK.[G]	1xTMTpro [K23]; 1xTMTpro [N-Term]	0.00016741	0.000315567	1	3	1	P14618	P14618 [93-115]		0	3073.71	0.784	0.879	0.743	0.927	1.036	0.786	0.01	0.921	0.997	1.119	0.945	1.179	1.318	0.01	1.172	0.851	0.955	0.806	1.006	1.124	0.01	0.229403	0.882394	0.634473	0.998197	0.99963	0.823794	1.95942e-17	0.985468	0.990118	0.998114	0.991771	0.946837	0.782527
		FALSE	High	[K].GDYPLEAVR.[M]	1xTMTpro [N-Term]	0.000744839	0.000315567	1	3	2	P14618	P14618 [368-376]		0	1323.72	1.037	0.949	0.987	0.842	1.154	0.976	0.929	1.05	1.063	0.972	1.011	0.862	1.182	0.952	1.075	0.988	0.904	0.94	0.802	1.099	0.886	0.989653	0.990822	0.971602	0.978005	0.888116	0.989767	0.619324	0.98049	0.996361	0.932312	0.999985	0.763075	0.999994
		FALSE	High	[K].IENHEGVR.[R]	1xTMTpro [N-Term]	0.00351856	0.000428304	1	3	18	P14618	P14618 [271-278]		0	1257.69	1.036	0.955	0.893	1.013	1.074	0.958	1.003	1.019	1.081	0.997	0.932	1.058	1.121	1.047	1.064	1.016	0.937	0.876	0.994	1.054	0.984	0.989791	0.986921	0.999412	0.97626	0.997869	0.995776	0.879301	0.988088	0.997616	0.933504	0.987909	0.999858	0.999994
		FALSE	High	[K].VVEVGSK.[I]	1xTMTpro [K7]; 1xTMTpro [N-Term]	0.00664365	0.000675494	1	3	4	P14618	P14618 [167-173]		0	1325.83	1.007	0.926	0.699	1.005	1.024	0.974	0.01	0.963	1.033	0.95	0.718	1.031	1.051	0.01	0.988	1.046	0.962	0.726	1.043	1.064	0.01	0.997272	0.98231	0.639502	0.980165	0.999926	0.995776	1.95942e-17	0.997008	0.990118	0.945907	0.272918	0.9999	0.999994
		FALSE	High	[K].SGMNVAR.[L]	1xTMTpro [N-Term]	0.0257364	0.00399003	1	2	4	P14618	P14618 [67-73]		0	1038.57	1.008	0.942	0.938	0.742	1.03	0.941	0.756	0.976	1.072	1.002	0.997	0.789	1.095	0.803	1.037	1.033	0.966	0.961	0.761	1.056	0.774	0.999858	0.990822	0.996084	0.900602	0.999776	0.995776	0.0804685	0.999904	0.996361	0.998114	0.999985	0.48542	0.999994
		FALSE	High	[K].ITLDNAYMEK.[C]	1xOxidation [M8]; 1xTMTpro [K10]; 1xTMTpro [N-Term]	0.0799485	0.00765169	1	3	1	P14618	P14618 [142-151]		0	1821.99	1.51	1.007	1.557	1.686	1.324	1.405	0.01	1.36	1.075	0.716	1.108	1.2	0.942	0.01	0.968	1.11	0.74	1.145	1.24	0.974	0.01	0.350251	0.998198	0.380786	0.287071	0.69244	0.558953	1.95942e-17	0.710322	0.997841	0.820099	0.999985	0.972196	0.999994
		FALSE	High	[K].VFLAQK.[M]	1xTMTpro [K6]; 1xTMTpro [N-Term]	0.0996989	0.00875909	1	5	2	P14618	P14618 [306-311]		0	1313.84	0.838	0.937	0.863	1.046	1.184	1.046	0.01	0.957	0.801	0.896	0.825	1	1.132	0.01	0.914	0.876	0.98	0.902	1.093	1.238	0.01	0.541115	0.981076	0.965446	0.975329	0.83439	0.956241	1.95942e-17	0.997008	0.333146	0.81551	0.503913	0.999858	0.999994
	FALSE	High	Master Protein	Q9Y490	Talin-1 [OS=Homo sapiens]	0	215.468	19	30	85	30	2541	269.6	6.07	222.89	30				Pf00373, Pf01608, Pf08913, Pf09141, Pf16511	7094	TLN1	A6NMY0; hsa:7094; Q86YD0; Q9NZQ2; Q9UHH8; Q9UPX3; Q9Y490	ENSG00000137076	Platelet degranulation ; Signaling by BRAF and RAF1 fusions; XBP1(S) activates chaperone genes; SEMA3A-Plexin repulsion signaling by inhibiting Integrin adhesion; Smooth Muscle Contraction; Signaling by moderate kinase activity BRAF mutants; Paradoxical activation of RAF signaling by kinase inactive BRAF; Signaling downstream of RAS mutants; Signaling by RAF1 mutants; MAP2K and MAPK activation; S…	Integrin-mediated cell adhesion; Primary focal segmental glomerulosclerosis (FSGS); Focal adhesion; TROP2 regulatory signaling	18	0	1.052	1.083	1.03	0.996	1.056	0.921	1.028	0.97	1.142	1.176	1.118	1.082	1.146	1.116	1.053	1.085	1.117	1.062	1.027	1.089	1.06
		Checked	Confidence	Annotated Sequence	Modifications	Qvality PEP	Qvality q-value	# Protein Groups	# Proteins	# PSMs	Master Protein Accessions	Positions in Master Proteins	Modifications in Master Proteins	# Missed Cleavages	Theo. MH+ [Da]	Abundance Ratio: (0_5Hr) / (0_0Hr)	Abundance Ratio: (1_0Hr) / (0_0Hr)	Abundance Ratio: (1_5Hr) / (0_0Hr)	Abundance Ratio: (2_0Hr) / (0_0Hr)	Abundance Ratio: (continuous) / (0_0Hr)	Abundance Ratio: (DMSO) / (0_0Hr)	Abundance Ratio: (Dropped) / (0_0Hr)	Abundance Ratio: (TMP) / (0_0Hr)	Abundance Ratio: (0_5Hr) / (DMSO)	Abundance Ratio: (1_0Hr) / (DMSO)	Abundance Ratio: (1_5Hr) / (DMSO)	Abundance Ratio: (2_0Hr) / (DMSO)	Abundance Ratio: (continuous) / (DMSO)	Abundance Ratio: (Dropped) / (DMSO)	Abundance Ratio: (TMP) / (DMSO)	Abundance Ratio: (0_5Hr) / (TMP)	Abundance Ratio: (1_0Hr) / (TMP)	Abundance Ratio: (1_5Hr) / (TMP)	Abundance Ratio: (2_0Hr) / (TMP)	Abundance Ratio: (continuous) / (TMP)	Abundance Ratio: (Dropped) / (TMP)	Abundance Ratio Adj. P-Value: (0_5Hr) / (0_0Hr)	Abundance Ratio Adj. P-Value: (1_0Hr) / (0_0Hr)	Abundance Ratio Adj. P-Value: (1_5Hr) / (0_0Hr)	Abundance Ratio Adj. P-Value: (2_0Hr) / (0_0Hr)	Abundance Ratio Adj. P-Value: (continuous) / (0_0Hr)	Abundance Ratio Adj. P-Value: (DMSO) / (0_0Hr)	Abundance Ratio Adj. P-Value: (Dropped) / (0_0Hr)	Abundance Ratio Adj. P-Value: (TMP) / (0_0Hr)	Abundance Ratio Adj. P-Value: (0_5Hr) / (DMSO)	Abundance Ratio Adj. P-Value: (1_0Hr) / (DMSO)	Abundance Ratio Adj. P-Value: (1_5Hr) / (DMSO)	Abundance Ratio Adj. P-Value: (2_0Hr) / (DMSO)	Abundance Ratio Adj. P-Value: (continuous) / (DMSO)
		FALSE	High	[R].LNEAAAGLNQAATELVQASR.[G]	1xTMTpro [N-Term]	1.71923e-08	0.000302393	1	1	5	Q9Y490	Q9Y490 [1242-1261]		0	2331.26	0.905	1.037	0.982	0.842	0.986	0.91	0.01	1.037	0.995	1.14	1.08	0.926	1.084	0.01	1.141	0.872	0.999	0.947	0.812	0.95	0.01	0.862207	0.986921	0.994329	0.97626	0.99963	0.999908	1.95942e-17	0.980664	0.980165	0.998114	0.999	0.977084	0.999994
		FALSE	High	[R].FGQDFSTFLEAGVEMAGQAPSQEDR.[A]	1xOxidation [M15]; 1xTMTpro [N-Term]	1.66012e-05	0.000302393	1	1	1	Q9Y490	Q9Y490 [1274-1298]		0	3037.42
		FALSE	High	[K].GLAGAVSELLR.[S]	1xTMTpro [N-Term]	4.20836e-05	0.000302393	1	1	5	Q9Y490	Q9Y490 [614-624]		0	1389.84	1.058	1.069	1.026	0.975	1.02	0.955	0.891	0.887	1.109	1.12	1.075	1.021	1.069	0.933	0.929	1.193	1.205	1.157	1.099	1.15	1.004	0.983037	0.981787	0.97183	0.982886	0.999926	0.995776	0.554732	0.949781	0.997841	0.998114	0.999985	0.9999	0.999994
		FALSE	High	[R].GVAALTSDPAVQAIVLDTASDVLDK.[A]	1xTMTpro [K25]; 1xTMTpro [N-Term]	4.17331e-07	0.000302393	1	1	7	Q9Y490	Q9Y490 [1137-1161]		0	3077.72	0.997	0.84	0.74	1.058	0.93	0.991	0.738	1.264	1.006	0.848	0.746	1.068	0.939	0.745	1.275	0.789	0.665	0.585	0.837	0.736	0.584	0.999858	0.981827	0.831234	0.980165	0.99963	0.995776	0.418309	0.866397	0.997841	0.980152	0.710122	0.999858	0.999994
		FALSE	High	[K].GAAAHPDSEEQQQR.[L]	1xTMTpro [N-Term]	2.64055e-05	0.000302393	1	1	4	Q9Y490	Q9Y490 [876-889]		0	1827.89	1.97	2.821	1.092	1.848	1.379	1.096	1.038	0.997	1.797	2.573	0.996	1.686	1.258	0.947	0.91	1.975	2.828	1.095	1.853	1.382	1.041	0.000978715	2.31068e-06	0.971602	0.00926711	0.499104	0.984342	0.932253	0.999904	0.0570521	0.000348767	0.999985	0.119792	0.933026
		FALSE	High	[K].TLAESALQLLYTAK.[E]	1xTMTpro [K14]; 1xTMTpro [N-Term]	5.62359e-05	0.000302393	1	1	3	Q9Y490	Q9Y490 [1767-1780]		0	2130.27	0.703	0.939	1.132	0.905	1.056	0.807	0.01	0.805	0.871	1.164	1.403	1.122	1.308	0.01	0.997	0.874	1.167	1.407	1.125	1.312	0.01	0.0755776	0.97847	0.779959	0.998197	0.99963	0.965471	1.95942e-17	0.767137	0.821629	0.998114	0.318092	0.987701	0.784997
		FALSE	High	[K].VVAPTISSPVCQEQLVEAGR.[L]	1xCarbamidomethyl [C11]; 1xTMTpro [N-Term]	3.12517e-05	0.000302393	1	1	1	Q9Y490	Q9Y490 [722-741]		0	2444.31
		FALSE	High	[K].VGAIPANALDDGQWSQGLISAAR.[M]	1xTMTpro [N-Term]	2.204e-07	0.000302393	1	1	2	Q9Y490	Q9Y490 [2376-2398]		0	2614.39
		FALSE	High	[K].SNTSPEELGPLANQLTSDYGR.[L]	1xTMTpro [N-Term]	9.54322e-06	0.000302393	1	1	1	Q9Y490	Q9Y490 [1875-1895]		0	2553.28
		FALSE	High	[K].AVSSAIAQLLGEVAQGNENYAGIAAR.[D]	1xTMTpro [N-Term]	1.0797e-05	0.000302393	1	1	1	Q9Y490	Q9Y490 [1097-1122]		0	2877.54	1.014	0.827	0.994	1.093	0.97	0.906	0.01	0.977	1.119	0.913	1.097	1.206	1.07	0.01	1.078	1.038	0.847	1.018	1.118	0.993	0.01	0.999858	0.942807	0.999255	0.975329	0.99963	0.995776	1.95942e-17	0.999149	0.996361	0.968605	0.999985	0.935041	0.999994
		FALSE	High	[K].CTQDLGNSTK.[A]	1xCarbamidomethyl [C1]; 1xTMTpro [K10]; 1xTMTpro [N-Term]	8.01445e-05	0.000302393	1	1	1	Q9Y490	Q9Y490 [1087-1096]		0	1731.92	1.118	0.925	0.913	1.003	1.134	0.826	0.01	0.953	1.355	1.121	1.106	1.214	1.374	0.01	1.154	1.174	0.971	0.958	1.053	1.191	0.01	0.903789	0.97847	0.996084	0.97626	0.935146	0.977508	1.95942e-17	0.996494	0.662775	0.998114	0.994643	0.869474	0.603906
		FALSE	High	[R].DLDQASLAAVSQQLAPR.[E]	1xTMTpro [N-Term]	8.70117e-07	0.000302393	1	1	1	Q9Y490	Q9Y490 [1674-1690]		0	2087.14
		FALSE	High	[K].EADESLNFEEQILEAAK.[S]	1xTMTpro [K17]; 1xTMTpro [N-Term]	6.58793e-06	0.000302393	1	1	2	Q9Y490	Q9Y490 [2334-2350]		0	2544.33	1.205	1.326	1.295	1.347	0.773	0.95	0.01	1.059	1.268	1.395	1.363	1.417	0.813	0.01	1.114	1.138	1.252	1.223	1.272	0.73	0.01	0.877364	0.811764	0.72905	0.68872	0.775146	0.999908	1.95942e-17	0.988088	0.957947	0.90365	0.795513	0.635087	0.875462
		FALSE	High	[R].DPVQLNLLYVQAR.[D]	1xTMTpro [N-Term]	3.03323e-05	0.000302393	1	2	6	Q9Y490	Q9Y490 [208-220]		0	1833.06	0.916	0.989	0.869	0.82	0.989	0.912	0.01	1.059	1.004	1.085	0.953	0.899	1.085	0.01	1.161	0.865	0.934	0.821	0.774	0.934	0.01	0.916703	0.995523	0.970573	0.975329	0.99963	0.999219	1.95942e-17	0.98049	0.990118	0.999964	0.985318	0.966883	0.999994
		FALSE	High	[K].EAAYHPEVAPDVR.[L]	1xTMTpro [N-Term]	8.03543e-05	0.000302393	1	1	1	Q9Y490	Q9Y490 [2221-2233]		0	1757.91	0.932	0.84	0.654	0.733	1.1	0.719	1.046	0.909	1.297	1.169	0.911	1.02	1.53	1.455	1.265	1.025	0.924	0.72	0.806	1.21	1.15	0.989791	0.966128	0.474563	0.958242	0.985262	0.769707	0.940357	0.986074	0.902799	0.998114	0.991771	0.999858	0.394113
		FALSE	High	[R].AATAPLLEAVDNLSAFASNPEFSSIPAQISPEGR.[A]	1xTMTpro [N-Term]	4.71315e-10	0.000302393	1	1	10	Q9Y490	Q9Y490 [1560-1593]		0	3774.95	1.115	1.012	0.957	0.885	1.003	0.863	0.01	1.032	1.291	1.172	1.108	1.025	1.162	0.01	1.195	1.08	0.98	0.927	0.857	0.972	0.01	0.874112	0.99956	0.999859	0.991698	0.99963	0.989767	1.95942e-17	0.988088	0.866875	0.998114	0.994643	0.999858	0.999994
		FALSE	High	[K].NLGTALAELR.[T]	1xTMTpro [N-Term]	0.000618736	0.000315567	1	1	1	Q9Y490	Q9Y490 [1026-1035]		0	1361.81	0.885	0.832	0.768	0.691	0.801	0.907	0.922	0.755	0.975	0.917	0.847	0.761	0.883	1.017	0.832	1.173	1.102	1.018	0.915	1.062	1.222	0.947745	0.917958	0.755723	0.799365	0.658012	0.995776	0.710244	0.600493	0.990118	0.971132	0.800481	0.81187	0.914658
		FALSE	High	[R].LLSDSLPPSTGTFQEAQSR.[L]	1xTMTpro [N-Term]	0.000301842	0.000315567	1	1	2	Q9Y490	Q9Y490 [1223-1241]		0	2338.22
		FALSE	High	[K].ADAEGESDLENSR.[K]	1xTMTpro [N-Term]	0.000284013	0.000315567	1	1	3	Q9Y490	Q9Y490 [842-854]		0	1696.79	1.187	1.174	1.169	1.192	1.069	1.129	1.112	0.987	1.051	1.039	1.035	1.056	0.947	0.985	0.874	1.202	1.189	1.184	1.208	1.083	1.127	0.877037	0.955525	0.915754	0.897754	0.99963	0.977508	0.7993	0.999904	0.999805	0.998114	0.999985	0.999858	0.999994
		FALSE	High	[R].SAQPASAEPR.[Q]	1xTMTpro [N-Term]	0.000149687	0.000315567	1	1	3	Q9Y490	Q9Y490 [625-634]		0	1317.71	1.099	1.045	0.922	0.855	1.007	1.07	1.08	1.058	1.026	0.976	0.861	0.799	0.941	1.009	0.989	1.038	0.987	0.871	0.808	0.952	1.02	0.927667	0.990822	0.999255	0.981681	0.99963	0.898988	0.789407	0.98049	0.990118	0.972393	0.73653	0.640295	0.873496
		FALSE	High	[K].STVLQQQYNR.[V]	1xTMTpro [N-Term]	0.000216277	0.000315567	1	1	4	Q9Y490	Q9Y490 [429-438]		0	1540.84	0.881	0.785	0.95	0.887	0.945	0.997	0.918	0.885	0.883	0.787	0.952	0.89	0.948	0.921	0.888	0.995	0.887	1.073	1.002	1.068	1.037	0.733561	0.359427	1	0.987436	0.975896	0.984342	0.62905	0.947971	0.655811	0.238769	0.994643	0.908158	0.795547
		FALSE	High	[K].LAQAAQSSVATITR.[L]	1xTMTpro [N-Term]	0.000142952	0.000315567	1	1	3	Q9Y490	Q9Y490 [2044-2057]		0	1720.99	0.98	0.797	0.972	0.862	0.956	0.802	1.208	0.836	1.223	0.994	1.212	1.075	1.192	1.507	1.043	1.172	0.953	1.162	1.031	1.143	1.445	0.994614	0.716633	0.999255	0.987436	0.99963	0.957801	0.482934	0.851568	0.97324	0.993223	0.875803	0.99781	0.982344
		FALSE	High	[K].EVANSTANLVK.[T]	1xTMTpro [K11]; 1xTMTpro [N-Term]	0.000287744	0.000315567	1	2	1	Q9Y490	Q9Y490 [1531-1541]		0	1754.03
		FALSE	High	[K].GTEWVDPEDPTVIAENELLGAAAAIEAAAK.[K]	1xTMTpro [K30]; 1xTMTpro [N-Term]	0.000279634	0.000315567	1	1	2	Q9Y490	Q9Y490 [2292-2321]		0	3659.93	0.994	1.368	0.921	0.959	1.054	1.164	1.087	1.133	0.854	1.175	0.791	0.824	0.906	0.934	0.973	0.877	1.207	0.813	0.847	0.93	0.959	0.999858	0.728664	0.992271	0.998197	0.99963	0.954679	0.879347	0.966024	0.860347	0.998114	0.795513	0.935168	0.973781
		FALSE	High	[K].FFYSDQNVDSR.[D]	1xTMTpro [N-Term]	0.000491922	0.000315567	1	2	3	Q9Y490	Q9Y490 [197-207]		0	1681.81	1.024	1.061	0.954	0.78	0.815	0.919	1.011	1.113	1.114	1.155	1.038	0.849	0.887	1.101	1.211	0.92	0.953	0.857	0.701	0.732	0.909	0.996969	0.975513	1	0.975329	0.660816	0.999219	0.958459	0.965828	0.997841	0.998114	0.999985	0.948631	0.844924
		FALSE	High	[K].SQLAAAAR.[A]	1xTMTpro [N-Term]	0.00349666	0.000428304	1	1	3	Q9Y490	Q9Y490 [1333-1340]		0	1091.65	1.221	1.248	0.957	1.086	0.968	1.169	0.01	1.332	1.045	1.068	0.819	0.929	0.828	0.01	1.14	0.917	0.937	0.719	0.815	0.727	0.01	0.802709	0.866484	0.999255	0.975329	0.99963	0.740579	1.95942e-17	0.483383	0.997841	0.999964	0.736504	0.999858	0.740596
		FALSE	High	[R].AVGDASK.[R]	1xTMTpro [K7]; 1xTMTpro [N-Term]	0.0103593	0.00141915	1	1	1	Q9Y490	Q9Y490 [1215-1221]		0	1255.75	0.939	0.923	0.841	0.832	0.976	0.806	0.01	0.892	1.164	1.145	1.043	1.032	1.21	0.01	1.106	1.052	1.035	0.943	0.933	1.094	0.01	0.965782	0.974122	0.987556	0.975329	0.99963	0.984342	1.95942e-17	0.94069	0.996468	0.998114	0.999985	0.9999	0.999994
		FALSE	High	[K].AVTQALNR.[C]	1xTMTpro [N-Term]	0.0473177	0.00538903	1	1	5	Q9Y490	Q9Y490 [1191-1198]		0	1176.7	1.157	1.195	1.189	0.989	1.158	0.934	1.151	1.151	1.238	1.279	1.273	1.059	1.24	1.232	1.233	1.005	1.038	1.032	0.859	1.006	1	0.697819	0.596382	0.666045	0.983019	0.844728	0.999908	0.540471	0.746109	0.9697	0.870379	0.627135	0.999858	0.971413
		FALSE	High	[R].GTPQDLAR.[A]	1xTMTpro [N-Term]	0.0757922	0.00728814	1	1	2	Q9Y490	Q9Y490 [1262-1269]		0	1161.65	0.97	0.933	0.869	0.819	0.876	0.883	0.01	0.838	1.098	1.056	0.984	0.928	0.992	0.01	0.948	1.157	1.114	1.037	0.978	1.045	0.01	0.987405	0.982924	0.99628	0.975329	0.683865	0.998856	1.95942e-17	0.79444	0.997841	0.998114	0.999985	0.977084	0.946014
		FALSE	High	[K].ALDGAFTEENR.[A]	1xTMTpro [N-Term]	0.0924193	0.00851554	1	1	1	Q9Y490	Q9Y490 [1545-1555]		0	1526.78
	FALSE	High	Master Protein	P11142-1	Heat shock cognate 71 kDa protein [OS=Homo sapiens]	0	214.73	44	26	266	16	646	70.9	5.52	775.15	26				Pf00012	100009679; 100172711; 100348873; 100468647; 100579396; 100713849; 100974669; 101128042; 101370862; 101708313; 101977008; 102021223; 102131294; 103118752; 103248693; 103662283; 105307477; 105476325; 105501155; 105528281; 105729485; 105980747; 107145752; 107503644; 109257415; 109377184; 109697755; 3312; 451629; 479406; 707989	CLMP; DKFZp459D1928; HEL-S-72p; Hspa8; HSPA8; LOC111153698; LOC123392160	A0A096MNM8; A0A0D9S441; A0A0P6J944; A0A1D5QA43; A0A1D5R5R1; A0A1D5R957; A0A1S3A423; A0A1S3EMC9; A0A250YKN8; A0A2I3HNE7; A0A2I3SCB6; A0A2J8N1X7; A0A2J8X0B5; A0A2K5EK34; A0A2K5H9H0; A0A2K5WNF9; A0A2K5YIX8; A0A2K6D6I6; A0A2R9C3N8; A0A2U3ZU68; A0A2Y9HS71; A0A2Y9K4R2; A0A384C157; A0A3Q7QRM2; A0A3Q7S6I9; A0A452S8E4; A0A5E4AQC3; A0A6D2WZ31; A0A6D2XYP6; A0A6J1XJH3; A0A6J2N3S2; A0A6P3RGY4; A0A6P4UPH6; A0A…	ENSAMEG00000008425; ENSAMEG00000026896; ENSANAG00000034435; ENSCAFG00000011666; ENSCAFG00020011245; ENSCAFG00030000854; ENSCAFG00040012540; ENSCAFG00845012887; ENSCANG00000001653; ENSCCNG00000024830; ENSCJAG00000007648; ENSCLAG00000014646; ENSCPOG00000004169; ENSCSAG00000002411; ENSEASG00005002578; ENSECAG00000037704; ENSG00000109971; ENSGGOG00000008381; ENSHGLG00000001884; ENSMFAG00000038633; EN…	AUF1 (hnRNP D0) binds and destabilizes mRNA; Neutrophil degranulation; Golgi Associated Vesicle Biogenesis; Late endosomal microautophagy; HSP90 chaperone cycle for steroid hormone receptors (SHR) in the presence of ligand; Regulation of HSF1-mediated heat shock response; Lysosome Vesicle Biogenesis; Clathrin-mediated endocytosis; mRNA Splicing - Major Pathway; CHL1 interactions; Interleukin-4 an…	Parkin-ubiquitin proteasomal system pathway; MAPK signaling pathway; Exercise-induced circadian regulation; Measles virus infection; Opioid receptor pathways; Extrafollicular and follicular B cell activation by SARS-CoV-2; 1p36 copy number variation syndrome; MAPK signaling pathway	25	6	1.018	1.042	1	1.085	1.103	0.97	1.061	1.036	1.05	1.075	1.032	1.119	1.138	1.094	1.068	0.983	1.006	0.966	1.047	1.065	1.024
		Checked	Confidence	Annotated Sequence	Modifications	Qvality PEP	Qvality q-value	# Protein Groups	# Proteins	# PSMs	Master Protein Accessions	Positions in Master Proteins	Modifications in Master Proteins	# Missed Cleavages	Theo. MH+ [Da]	Abundance Ratio: (0_5Hr) / (0_0Hr)	Abundance Ratio: (1_0Hr) / (0_0Hr)	Abundance Ratio: (1_5Hr) / (0_0Hr)	Abundance Ratio: (2_0Hr) / (0_0Hr)	Abundance Ratio: (continuous) / (0_0Hr)	Abundance Ratio: (DMSO) / (0_0Hr)	Abundance Ratio: (Dropped) / (0_0Hr)	Abundance Ratio: (TMP) / (0_0Hr)	Abundance Ratio: (0_5Hr) / (DMSO)	Abundance Ratio: (1_0Hr) / (DMSO)	Abundance Ratio: (1_5Hr) / (DMSO)	Abundance Ratio: (2_0Hr) / (DMSO)	Abundance Ratio: (continuous) / (DMSO)	Abundance Ratio: (Dropped) / (DMSO)	Abundance Ratio: (TMP) / (DMSO)	Abundance Ratio: (0_5Hr) / (TMP)	Abundance Ratio: (1_0Hr) / (TMP)	Abundance Ratio: (1_5Hr) / (TMP)	Abundance Ratio: (2_0Hr) / (TMP)	Abundance Ratio: (continuous) / (TMP)	Abundance Ratio: (Dropped) / (TMP)	Abundance Ratio Adj. P-Value: (0_5Hr) / (0_0Hr)	Abundance Ratio Adj. P-Value: (1_0Hr) / (0_0Hr)	Abundance Ratio Adj. P-Value: (1_5Hr) / (0_0Hr)	Abundance Ratio Adj. P-Value: (2_0Hr) / (0_0Hr)	Abundance Ratio Adj. P-Value: (continuous) / (0_0Hr)	Abundance Ratio Adj. P-Value: (DMSO) / (0_0Hr)	Abundance Ratio Adj. P-Value: (Dropped) / (0_0Hr)	Abundance Ratio Adj. P-Value: (TMP) / (0_0Hr)	Abundance Ratio Adj. P-Value: (0_5Hr) / (DMSO)	Abundance Ratio Adj. P-Value: (1_0Hr) / (DMSO)	Abundance Ratio Adj. P-Value: (1_5Hr) / (DMSO)	Abundance Ratio Adj. P-Value: (2_0Hr) / (DMSO)	Abundance Ratio Adj. P-Value: (continuous) / (DMSO)
		FALSE	High	[R].FEELNADLFR.[G]	1xTMTpro [N-Term]	9.31825e-05	0.000302393	2	3	15	P54652; P11142-1	P54652 [305-314]; P11142-1 [302-311]		0	1557.82	1.087	1.068	1.068	1.082	1.142	0.901	1.028	0.943	1.206	1.185	1.184	1.2	1.267	1.141	1.047	1.153	1.132	1.132	1.147	1.211	1.09	0.905459	0.937074	0.875772	0.975329	0.9006	0.999331	0.951765	0.990227	0.990118	0.998114	0.898537	0.90734	0.981597
		FALSE	High	[R].FDDAVVQSDMK.[H]	1xTMTpro [K11]; 1xTMTpro [N-Term]	2.12897e-05	0.000302393	1	2	3	P11142-1	P11142-1 [78-88]		0	1862.98	1.115	0.998	1.011	0.961	1.141	0.931	0.01	1.093	1.197	1.072	1.085	1.032	1.225	0.01	1.174	1.02	0.913	0.924	0.879	1.044	0.01	0.781115	0.990822	0.953497	0.987436	0.925116	0.995776	1.95942e-17	0.927555	0.990118	0.999964	0.993728	0.9999	0.999994
		FALSE	High	[K].EIAEAYLGK.[T]	1xTMTpro [K9]; 1xTMTpro [N-Term]	6.37291e-05	0.000302393	1	2	16	P11142-1	P11142-1 [129-137]		0	1601.94	1.16	1.087	1.182	1.145	1.242	1.117	1.22	1.172	1.039	0.973	1.059	1.026	1.113	1.093	1.049	0.99	0.928	1.009	0.977	1.06	1.041	0.561104	0.829089	0.571186	0.918996	0.573051	0.805111	0.499909	0.702619	0.996361	0.998114	0.996746	0.9999	0.999994
		FALSE	High	[K].TVTNAVVTVPAYFNDSQR.[Q]	1xTMTpro [N-Term]	1.76491e-06	0.000302393	1	2	17	P11142-1	P11142-1 [138-155]		0	2286.2	0.975	0.967	0.946	0.942	0.954	0.912	0.945	0.878	1.068	1.06	1.037	1.032	1.046	1.036	0.962	1.11	1.101	1.078	1.073	1.087	1.076	0.988966	0.998198	0.995911	0.994815	0.985745	0.999219	0.677564	0.921238	0.996361	0.999964	0.999985	0.999858	0.982344
		FALSE	High	[R].TTPSYVAFTDTER.[L]	1xTMTpro [N-Term]	7.68302e-06	0.000302393	4	8	19	P17066; P54652; P11142-1; P0DMV8	P17066 [39-51]; P54652 [38-50]; P11142-1 [37-49]; P0DMV8 [37-49]		0	1791.91	1.055	1.004	0.968	0.962	1.074	0.907	1.006	0.965	1.162	1.107	1.067	1.061	1.183	1.109	1.063	1.093	1.041	1.004	0.998	1.113	1.043	0.9777	0.990822	0.987038	0.987436	0.99963	0.999908	0.889309	0.997008	0.996496	0.999964	0.999985	0.999858	0.999994
		FALSE	High	[RK].VEILANDQGNR.[TI]	1xTMTpro [N-Term]	4.05239e-05	0.000302393	5	9	21	P17066; P54652; P11142-1; P11021; P0DMV8	P17066 [28-38]; P54652 [27-37]; P11142-1 [26-36]; P11021 [50-60]; P0DMV8 [26-36]		0	1532.84	1.124	1.07	0.986	0.988	1.107	0.907	1.065	1.116	1.239	1.179	1.087	1.09	1.221	1.174	1.23	1.007	0.958	0.884	0.886	0.992	0.954	0.804677	0.971918	0.994329	0.980165	0.960663	0.999219	0.958632	0.883718	0.975357	0.998114	0.999985	0.989136	0.998897
		FALSE	High	[K].QTQTFTTYSDNQPGVLIQVYEGER.[A]	1xTMTpro [N-Term]	3.44906e-08	0.000302393	1	2	19	P11142-1	P11142-1 [424-447]		0	3078.53	1.027	1.008	1.086	1.046	1.018	0.822	0.755	0.888	1.25	1.227	1.322	1.273	1.24	0.919	1.08	1.157	1.136	1.224	1.178	1.147	0.851	0.996969	0.998198	0.952171	0.975329	0.999926	0.984342	0.157451	0.970493	0.967786	0.980016	0.60797	0.73464	0.92768
		FALSE	High	[K].NQVAMNPTNTVFDAK.[R]	1xTMTpro [K15]; 1xTMTpro [N-Term]	7.78704e-05	0.000302393	1	2	3	P11142-1	P11142-1 [57-71]		0	2258.21	0.854	0.989	0.709	1.192	1.112	0.83	0.01	0.929	1.029	1.192	0.854	1.437	1.34	0.01	1.119	0.919	1.065	0.763	1.284	1.197	0.01	0.606229	0.998198	0.409952	0.758812	0.960084	0.984342	1.95942e-17	0.988088	0.990118	0.980016	0.650757	0.276787	0.760814
		FALSE	High	[K].STAGDTHLGGEDFDNR.[M]	1xTMTpro [N-Term]	9.86817e-08	0.000302393	2	3	18	P54652; P11142-1	P54652 [224-239]; P11142-1 [221-236]		0	1995.93	1.011	0.923	0.972	1.055	1.067	0.923	1.019	1.006	1.096	1.001	1.053	1.144	1.156	1.104	1.09	1.005	0.918	0.966	1.049	1.06	1.013	0.999858	0.966128	0.992271	0.975329	0.99963	0.995954	0.926729	0.990449	0.997841	0.980152	0.999985	0.972347	0.999994
		FALSE	High	[K].SQIHDIVLVGGSTR.[I]	1xTMTpro [N-Term]	3.53056e-05	0.000302393	1	2	18	P11142-1	P11142-1 [329-342]		0	1786.01	1.082	1.072	1.223	1.114	1.1	1.029	0.01	1.028	1.052	1.042	1.189	1.083	1.07	0.01	0.999	1.053	1.043	1.189	1.084	1.071	0.01	0.982183	0.986921	0.533274	0.968073	0.979555	0.984342	1.95942e-17	0.990449	0.997841	0.998114	0.896845	0.995592	0.999994
		FALSE	High	[K].SINPDEAVAYGAAVQAAILSGDK.[S]	1xTMTpro [K23]; 1xTMTpro [N-Term]	1.08879e-08	0.000302393	1	2	25	P11142-1	P11142-1 [362-384]		0	2868.56	1.067	1.042	1.112	0.966	1.078	0.963	1.028	1.163	1.107	1.082	1.155	1.003	1.119	1.067	1.208	0.917	0.896	0.957	0.831	0.927	0.884	0.987405	0.990822	0.914546	0.993695	0.992947	0.995776	0.988261	0.879892	0.997841	0.999334	0.97435	0.9999	0.999994
		FALSE	High	[K].SFYPEEVSSMVLTK.[M]	1xOxidation [M10]; 1xTMTpro [K14]; 1xTMTpro [N-Term]	0.000101439	0.000302393	1	2	4	P11142-1	P11142-1 [113-126]		0	2241.2	1.012	0.977	0.999	0.868	1.105	0.901	0.01	0.939	1.122	1.084	1.108	0.963	1.226	0.01	1.041	1.078	1.041	1.064	0.925	1.177	0.01	0.999858	0.996039	0.992227	0.987436	0.975896	0.995776	1.95942e-17	0.988088	0.997841	0.999334	0.991771	0.99328	0.985571
		FALSE	High	[K].DAGTIAGLNVLR.[I]	1xTMTpro [N-Term]	1.12504e-05	0.000302393	1	2	17	P11142-1	P11142-1 [160-171]		0	1503.88	1.012	1.034	1.023	1.043	1.09	0.941	1.059	0.997	1.075	1.098	1.086	1.108	1.158	1.125	1.059	1.015	1.037	1.026	1.046	1.093	1.062	0.998757	0.97847	0.950107	0.975329	0.980104	0.995776	0.972986	0.997008	0.996468	0.999334	0.99962	0.987701	0.999994
		FALSE	High	[R].ARFEELNADLFR.[G]	1xTMTpro [N-Term]	2.88849e-05	0.000302393	2	3	6	P54652; P11142-1	P54652 [303-314]; P11142-1 [300-311]		1	1784.96	1.372	1.305	1.268	1.269	0.977	1.049	0.01	1.213	1.308	1.243	1.208	1.209	0.931	0.01	1.156	1.131	1.075	1.045	1.046	0.805	0.01	0.106824	0.60948	0.53921	0.595671	0.99963	0.984342	1.95942e-17	0.673091	0.83289	0.951403	0.884613	0.897842	0.917819
		FALSE	High	[K].NSLESYAFNMK.[A]	1xTMTpro [K11]; 1xTMTpro [N-Term]	0.000305954	0.000315567	1	1	1	P11142-1	P11142-1 [540-550]		0	1912.01	0.703	0.873	0.781	0.984	1.04	0.843	0.01	0.927	0.834	1.036	0.927	1.167	1.234	0.01	1.1	0.758	0.942	0.842	1.06	1.121	0.01	0.0658438	0.858193	0.809068	0.981681	0.99963	0.984342	1.95942e-17	0.988088	0.6607	0.998114	0.985318	0.950354	0.948834
		FALSE	High	[K].NSLESYAFNMK.[A]	1xOxidation [M10]; 1xTMTpro [K11]; 1xTMTpro [N-Term]	0.000710082	0.000315567	1	1	3	P11142-1	P11142-1 [540-550]		0	1928.01
		FALSE	High	[R].GTLDPVEK.[A]	1xTMTpro [K8]; 1xTMTpro [N-Term]	0.000366544	0.000315567	1	2	16	P11142-1	P11142-1 [312-319]		0	1466.87	1.067	1.154	1.06	1.148	1.216	1.067	1.087	1.141	1	1.082	0.994	1.076	1.14	1.019	1.069	0.935	1.012	0.929	1.006	1.066	0.953	0.959689	0.514738	0.893534	0.911481	0.674769	0.937192	0.901386	0.814645	0.990118	0.998114	0.999985	0.999858	0.999994
		FALSE	High	[R].FDDAVVQSDMK.[H]	1xOxidation [M10]; 1xTMTpro [K11]; 1xTMTpro [N-Term]	0.00326533	0.000428304	1	2	5	P11142-1	P11142-1 [78-88]		0	1878.98	1.056	1.104	1.148	0.822	1.179	1.116	1.147	1.165	0.946	0.989	1.028	0.737	1.057	1.027	1.044	0.906	0.947	0.985	0.706	1.012	0.984	0.983037	0.955525	0.809068	0.97626	0.78958	0.830631	0.730648	0.75972	0.940847	0.984412	0.999985	0.434794	0.999994
		FALSE	High	[R].MVQEAEK.[Y]	1xTMTpro [K7]; 1xTMTpro [N-Term]	0.00306956	0.000428304	2	3	10	P11142-1; P0DMV8	P11142-1 [518-524]; P0DMV8 [518-524]		0	1442.82	1.055	0.954	0.997	0.915	1.021	0.806	0.865	0.952	1.309	1.183	1.237	1.135	1.267	1.073	1.181	1.108	1.002	1.048	0.961	1.073	0.908	0.9777	0.990822	0.965446	0.999942	0.999926	0.984342	0.366812	0.995625	0.938331	0.998114	0.823455	0.972006	0.964371
		FALSE	High	[K].VCNPIITK.[L]	1xCarbamidomethyl [C2]; 1xTMTpro [K8]; 1xTMTpro [N-Term]	0.00174779	0.000428304	1	1	4	P11142-1	P11142-1 [602-609]		0	1552.94	0.95	0.943	0.803	1.004	0.964	0.833	0.01	0.818	1.14	1.131	0.964	1.205	1.157	0.01	0.981	1.162	1.153	0.982	1.228	1.178	0.01	0.9777	0.981827	0.875755	0.97626	0.992088	0.984342	1.95942e-17	0.7465	0.995971	0.998114	0.994643	0.891331	0.999994
		FALSE	High	[K].FELTGIPPAPR.[G]	1xTMTpro [N-Term]	0.00544946	0.000540826	1	1	1	P11142-1	P11142-1 [459-469]		0	1501.87
		FALSE	High	[K].DNNLLGK.[F]	1xTMTpro [K7]; 1xTMTpro [N-Term]	0.00735505	0.00079902	2	3	4	P54652; P11142-1	P54652 [455-461]; P11142-1 [452-458]		0	1381.83	0.98	0.932	0.811	0.851	1.07	0.881	0.01	1.012	1.112	1.057	0.92	0.966	1.215	0.01	1.149	0.968	0.92	0.801	0.84	1.057	0.01	0.994614	0.986921	0.965446	0.97626	0.99963	0.998856	1.95942e-17	0.996494	0.997841	0.999964	0.997618	0.995394	0.999994
		FALSE	High	[R].MVQEAEK.[Y]	1xOxidation [M1]; 1xTMTpro [K7]; 1xTMTpro [N-Term]	0.00726237	0.00079902	2	3	6	P11142-1; P0DMV8	P11142-1 [518-524]; P0DMV8 [518-524]		0	1458.81	1.037	1.152	1.115	1.018	1.24	1.069	0.01	1.022	0.97	1.078	1.044	0.952	1.161	0.01	0.956	1.015	1.128	1.092	0.996	1.214	0.01	0.993095	0.745974	0.780752	0.97626	0.591727	0.832083	1.95942e-17	0.990227	0.957947	0.999334	0.999985	0.987701	0.999994
		FALSE	High	[K].ATVEDEK.[L]	1xTMTpro [K7]; 1xTMTpro [N-Term]	0.0145535	0.00195823	1	1	5	P11142-1	P11142-1 [551-557]		0	1399.79
		FALSE	High	[K].ITITNDK.[G]	1xTMTpro [K7]; 1xTMTpro [N-Term]	0.0194489	0.00236483	4	6	8	P17066; P54652; P11142-1; P0DMV8	P17066 [503-509]; P54652 [504-510]; P11142-1 [501-507]; P0DMV8 [501-507]		0	1412.86	0.935	0.979	0.729	1.112	1.073	0.894	0.01	0.929	1.046	1.095	0.815	1.243	1.2	0.01	1.039	1.007	1.054	0.784	1.197	1.155	0.01	0.967337	0.991429	0.784826	0.968199	0.99963	0.999219	1.95942e-17	0.982863	0.996468	0.998114	0.875803	0.816986	0.999994
		FALSE	High	[K].SFYPEEVSSMVLTK.[M]	1xTMTpro [K14]; 1xTMTpro [N-Term]	0.0218327	0.00303086	1	2	1	P11142-1	P11142-1 [113-126]		0	2225.2	1.812	1.618	1.439	1.256	1.116	1.077	0.01	1.075	1.683	1.503	1.336	1.167	1.037	0.01	0.998	1.686	1.506	1.339	1.169	1.039	0.01	8.32453e-07	0.0102607	0.106957	0.601417	0.975896	0.944169	1.95942e-17	0.98049	0.0364421	0.37079	0.529715	0.948631	0.999994
		FALSE	High	[R].NTTIPTK.[QK]	1xTMTpro [K7]; 1xTMTpro [N-Term]	0.0292257	0.00422149	3	4	3	P54652; P11142-1; P38646	P54652 [420-426]; P11142-1 [417-423]; P38646 [461-467]		0	1382.85	0.802	0.889	0.698	1.09	1.056	0.969	0.01	0.919	0.828	0.917	0.72	1.125	1.09	0.01	0.949	0.872	0.967	0.759	1.185	1.149	0.01	0.190314	0.954603	0.628241	0.975329	0.99963	0.995776	1.95942e-17	0.98049	0.676203	0.940334	0.473453	0.987472	0.999994
		FALSE	High	[K].NQTAEK.[E]	1xTMTpro [K6]; 1xTMTpro [N-Term]	0.0325053	0.00430124	1	1	4	P11142-1	P11142-1 [584-589]		0	1298.76	1.147	1.045	0.853	0.937	1.214	0.922	0.01	0.967	1.244	1.134	0.925	1.016	1.317	0.01	1.049	1.186	1.081	0.882	0.969	1.255	0.01	0.632621	0.954603	0.993431	0.999942	0.683865	0.999219	1.95942e-17	0.997008	0.986823	0.998114	0.999985	0.999858	0.930316
		FALSE	High	[K].EEFEHQQK.[E]	1xTMTpro [K8]; 1xTMTpro [N-Term]	0.0507934	0.00546538	1	1	1	P11142-1	P11142-1 [590-597]		0	1682.9	0.821	0.816	0.765	1.068	0.99	0.981	0.01	0.93	0.837	0.832	0.779	1.089	1.009	0.01	0.948	0.884	0.878	0.822	1.149	1.065	0.01	0.54142	0.694246	0.751978	0.975329	0.99963	0.995776	1.95942e-17	0.988088	0.662775	0.701846	0.439019	0.99328	0.999994
		FALSE	High	[K].VQVEYK.[G]	1xTMTpro [K6]; 1xTMTpro [N-Term]	0.101215	0.00893325	2	3	2	P54652; P11142-1	P54652 [104-109]; P11142-1 [103-108]		0	1373.83	1.042	0.965	0.881	0.847	1.31	0.841	0.01	0.942	1.238	1.147	1.047	1.007	1.557	0.01	1.12	1.106	1.024	0.935	0.899	1.39	0.01	0.984967	0.991505	0.999255	0.97814	0.304583	0.995776	1.95942e-17	0.988088	0.990118	0.998114	0.999985	0.999858	0.371485
	FALSE	High	Master Protein	CoV2-dDHFR-nsp15	[OS=Homo sapiens]	0	204.247	39	16	294	16	524	58.9	4.98	833.7	16											0	0	0.916	0.841	0.719	0.861	2.92	0.196	2.68	0.236	4.668	4.288	3.668	4.389	14.883	13.664	1.202	3.884	3.568	3.051	3.652	12.383	11.369
		Checked	Confidence	Annotated Sequence	Modifications	Qvality PEP	Qvality q-value	# Protein Groups	# Proteins	# PSMs	Master Protein Accessions	Positions in Master Proteins	Modifications in Master Proteins	# Missed Cleavages	Theo. MH+ [Da]	Abundance Ratio: (0_5Hr) / (0_0Hr)	Abundance Ratio: (1_0Hr) / (0_0Hr)	Abundance Ratio: (1_5Hr) / (0_0Hr)	Abundance Ratio: (2_0Hr) / (0_0Hr)	Abundance Ratio: (continuous) / (0_0Hr)	Abundance Ratio: (DMSO) / (0_0Hr)	Abundance Ratio: (Dropped) / (0_0Hr)	Abundance Ratio: (TMP) / (0_0Hr)	Abundance Ratio: (0_5Hr) / (DMSO)	Abundance Ratio: (1_0Hr) / (DMSO)	Abundance Ratio: (1_5Hr) / (DMSO)	Abundance Ratio: (2_0Hr) / (DMSO)	Abundance Ratio: (continuous) / (DMSO)	Abundance Ratio: (Dropped) / (DMSO)	Abundance Ratio: (TMP) / (DMSO)	Abundance Ratio: (0_5Hr) / (TMP)	Abundance Ratio: (1_0Hr) / (TMP)	Abundance Ratio: (1_5Hr) / (TMP)	Abundance Ratio: (2_0Hr) / (TMP)	Abundance Ratio: (continuous) / (TMP)	Abundance Ratio: (Dropped) / (TMP)	Abundance Ratio Adj. P-Value: (0_5Hr) / (0_0Hr)	Abundance Ratio Adj. P-Value: (1_0Hr) / (0_0Hr)	Abundance Ratio Adj. P-Value: (1_5Hr) / (0_0Hr)	Abundance Ratio Adj. P-Value: (2_0Hr) / (0_0Hr)	Abundance Ratio Adj. P-Value: (continuous) / (0_0Hr)	Abundance Ratio Adj. P-Value: (DMSO) / (0_0Hr)	Abundance Ratio Adj. P-Value: (Dropped) / (0_0Hr)	Abundance Ratio Adj. P-Value: (TMP) / (0_0Hr)	Abundance Ratio Adj. P-Value: (0_5Hr) / (DMSO)	Abundance Ratio Adj. P-Value: (1_0Hr) / (DMSO)	Abundance Ratio Adj. P-Value: (1_5Hr) / (DMSO)	Abundance Ratio Adj. P-Value: (2_0Hr) / (DMSO)	Abundance Ratio Adj. P-Value: (continuous) / (DMSO)
		FALSE	High	[K].ESPFELEDFIPMDSTVK.[N]	1xOxidation [M12]; 1xTMTpro [K17]; 1xTMTpro [N-Term]	8.52772e-06	0.000302393	1	1	19	CoV2-dDHFR-nsp15	CoV2-dDHFR-nsp15 [438-454]		0	2608.33	1.212	1.177	0.96	1.086	4.061	0.286	1.117	0.368	4.24	4.117	3.359	3.798	14.202	3.908	1.287	3.296	3.2	2.611	2.952	11.038	3.037	0.414272	0.68334	0.999255	0.968199	1.81667e-15	2.11944e-15	0.706333	9.69187e-10	4.01579e-15	3.04956e-11	1.81667e-15	3.46818e-15	1.25082e-15
		FALSE	High	[K].ESPFELEDFIPMDSTVK.[N]	1xTMTpro [K17]; 1xTMTpro [N-Term]	3.93382e-05	0.000302393	1	1	19	CoV2-dDHFR-nsp15	CoV2-dDHFR-nsp15 [438-454]		0	2592.34	1.048	0.847	0.783	0.781	3.167	0.274	0.01	0.288	3.82	3.086	2.851	2.846	11.539	0.01	1.05	3.639	2.94	2.716	2.711	10.992	0.01	0.981247	0.792161	0.932821	0.968073	1.81667e-15	7.13519e-12	1.95942e-17	1.6234e-15	3.07339e-10	1.0391e-08	2.36596e-08	9.15961e-11	1.25082e-15
		FALSE	High	[K].TTLPVNVAFELWAK.[R]	1xTMTpro [K14]; 1xTMTpro [N-Term]	9.86161e-05	0.000302393	1	1	17	CoV2-dDHFR-nsp15	CoV2-dDHFR-nsp15 [225-238]		0	2197.29	0.541	0.687	1.028	0.507	1.425	0.31	0.01	0.5	1.745	2.216	3.315	1.636	4.596	0.01	1.611	1.083	1.375	2.057	1.015	2.852	0.01	1.21212e-10	0.0150023	0.942255	0.00343563	0.0563792	1.24139e-11	1.95942e-17	5.58719e-06	0.0449346	1.21217e-05	1.12947e-13	0.00910726	1.25082e-15
		FALSE	High	[K].VDGVVQQLPETYFTQSR.[N]	1xTMTpro [N-Term]	8.45882e-08	0.000302393	1	1	32	CoV2-dDHFR-nsp15	CoV2-dDHFR-nsp15 [360-376]		0	2271.19	0.919	0.858	0.746	0.865	3.285	0.208	0.877	0.184	4.429	4.135	3.597	4.167	15.827	4.225	0.884	5.008	4.676	4.067	4.712	17.896	4.777	0.86442	0.798544	0.829343	0.98556	1.81667e-15	2.11944e-15	0.411387	1.6234e-15	4.01579e-15	5.45e-15	1.81667e-15	3.46818e-15	1.25082e-15
		FALSE	High	[K].VDGVDVELFENK.[T]	1xTMTpro [K12]; 1xTMTpro [N-Term]	8.01169e-07	0.000302393	1	1	43	CoV2-dDHFR-nsp15	CoV2-dDHFR-nsp15 [213-224]		0	1972.09	0.971	0.821	0.69	0.942	3.424	0.113	0.909	0.156	8.595	7.265	6.104	8.335	30.294	8.043	1.377	6.242	5.277	4.433	6.053	22.001	5.841	0.993095	0.545575	0.585089	0.998197	1.81667e-15	2.11944e-15	0.537595	1.6234e-15	4.01579e-15	5.45e-15	1.81667e-15	3.46818e-15	1.25082e-15
		FALSE	High	[K].QASLNGVTLIGEAVK.[T]	1xTMTpro [K15]; 1xTMTpro [N-Term]	1.78739e-05	0.000302393	1	1	2	CoV2-dDHFR-nsp15	CoV2-dDHFR-nsp15 [337-351]		0	2108.26	0.565	0.73	0.544	0.797	3.374	0.28	0.01	0.231	2.019	2.611	1.943	2.849	12.064	0.01	0.826	2.444	3.161	2.352	3.449	14.603	0.01	3.08982e-08	0.107036	0.0187964	0.975329	1.81667e-15	2.23459e-11	1.95942e-17	1.6234e-15	0.000366552	1.47831e-08	0.000423466	3.46818e-15	1.25082e-15
		FALSE	High	[K].NIILSSQPSTDDR.[V]	1xTMTpro [N-Term]	3.75721e-05	0.000302393	1	1	39	CoV2-dDHFR-nsp15	CoV2-dDHFR-nsp15 [70-82]		0	1749.93	1.184	1.164	0.814	1.028	3.554	0.239	11.558	0.242	4.95	4.864	3.401	4.296	14.854	48.303	1.012	4.889	4.805	3.359	4.243	14.672	47.711	0.350687	0.539317	0.965446	0.975329	1.81667e-15	2.11944e-15	1.95942e-17	1.6234e-15	4.01579e-15	5.45e-15	1.81667e-15	3.46818e-15	1.25082e-15
		FALSE	High	[R].NGVLITEGSVK.[G]	1xTMTpro [K11]; 1xTMTpro [N-Term]	2.7882e-05	0.000302393	1	1	3	CoV2-dDHFR-nsp15	CoV2-dDHFR-nsp15 [317-327]		0	1725.04	0.892	0.636	0.549	0.691	2.643	0.193	0.01	0.208	4.619	3.289	2.843	3.575	13.68	0.01	1.075	4.295	3.059	2.644	3.325	12.722	0.01	0.874646	0.0975022	0.00755116	0.642388	1.81667e-15	2.11944e-15	1.95942e-17	1.6234e-15	4.01579e-15	1.76722e-07	8.88899e-10	8.64815e-09	1.25082e-15
		FALSE	High	[K].NYFITDAQTGSSK.[C]	1xTMTpro [K13]; 1xTMTpro [N-Term]	6.40944e-06	0.000302393	1	1	15	CoV2-dDHFR-nsp15	CoV2-dDHFR-nsp15 [455-467]		0	2040.09	1.107	0.896	0.774	0.972	2.958	0.326	0.01	0.325	3.399	2.752	2.378	2.985	9.085	0.01	0.998	3.407	2.759	2.383	2.992	9.106	0.01	0.902618	0.940693	0.815701	0.987786	1.81667e-15	1.60206e-11	1.95942e-17	1.6234e-15	4.01579e-15	3.15311e-09	1.07976e-07	1.51414e-09	1.25082e-15
		FALSE	High	[R].SQMEIDFLELAMDEFIER.[Y]	2xOxidation [M3; M12]; 1xTMTpro [N-Term]	2.48254e-06	0.000302393	1	1	24	CoV2-dDHFR-nsp15	CoV2-dDHFR-nsp15 [385-402]		0	2552.22	0.966	0.947	1.099	1.135	3.261	0.319	1.049	0.207	3.032	2.972	3.449	3.561	10.231	3.292	0.65	4.665	4.573	5.307	5.479	15.743	5.066	0.986032	0.986921	0.826893	0.90324	1.81667e-15	1.21014e-13	0.899975	1.6234e-15	7.64143e-11	9.96588e-13	1.81667e-15	3.46818e-15	1.25082e-15
		FALSE	High	[R].SQMEIDFLELAMDEFIER.[Y]	1xOxidation [M]; 1xTMTpro [N-Term]	2.8486e-06	0.000302393	1	1	11	CoV2-dDHFR-nsp15	CoV2-dDHFR-nsp15 [385-402]		0	2536.23	1.273	1.264	1.152	1.14	2.169	0.713	0.01	0.82	1.786	1.774	1.616	1.599	3.043	0.01	1.15	1.553	1.542	1.405	1.391	2.646	0.01	0.16086	0.400411	0.784826	0.847161	1.09347e-09	0.472349	1.95942e-17	0.717365	0.00594671	0.0112087	0.00704851	0.0728795	4.6136e-11
		FALSE	High	[K].SVDEAIAACGDVPEIMVIGGGR.[V]	1xCarbamidomethyl [C9]; 1xTMTpro [N-Term]	5.21594e-06	0.000302393	1	1	1	CoV2-dDHFR-nsp15	CoV2-dDHFR-nsp15 [88-109]		0	2520.28
		FALSE	High	[K].SVDEAIAACGDVPEIMVIGGGR.[V]	1xCarbamidomethyl [C9]; 1xOxidation [M16]; 1xTMTpro [N-Term]	1.08439e-06	0.000302393	1	1	9	CoV2-dDHFR-nsp15	CoV2-dDHFR-nsp15 [88-109]		0	2536.27	1.044	1.245	0.876	1.125	2.424	0.622	1.185	0.529	1.678	2.001	1.408	1.807	3.895	1.904	0.849	1.975	2.355	1.657	2.128	4.585	2.241	0.989791	0.514738	0.977476	0.959977	1.36273e-12	0.0559438	0.422159	8.85252e-05	0.0300641	0.000591701	0.279127	0.00369688	1.25082e-15
		FALSE	High	[K].LSLENVAFNVVNK.[G]	1xTMTpro [K13]; 1xTMTpro [N-Term]	0.000941447	0.000315567	1	1	1	CoV2-dDHFR-nsp15	CoV2-dDHFR-nsp15 [178-190]		0	2055.21	0.564	0.731	1.053	0.564	1.494	0.441	0.01	0.542	1.28	1.657	2.388	1.278	3.389	0.01	1.23	1.041	1.348	1.942	1.04	2.756	0.01	1.39764e-06	0.200405	0.953497	0.0767357	0.0100788	3.61255e-06	1.95942e-17	0.000750982	0.929326	0.210966	3.18616e-09	0.722063	4.66519e-13
		FALSE	High	[R].VDGQVDLFR.[N]	1xTMTpro [N-Term]	0.000362142	0.000315567	1	1	17	CoV2-dDHFR-nsp15	CoV2-dDHFR-nsp15 [305-313]		0	1352.75	0.963	0.888	0.648	0.996	3.159	0.183	0.78	0.133	5.266	4.856	3.545	5.446	17.269	4.266	0.727	7.24	6.677	4.874	7.488	23.743	5.866	0.981247	0.897901	0.198913	0.981681	1.81667e-15	2.11944e-15	0.12335	1.6234e-15	4.01579e-15	5.45e-15	1.81667e-15	3.46818e-15	1.25082e-15
		FALSE	High	[K].SQDLSVVSK.[V]	1xTMTpro [K9]; 1xTMTpro [N-Term]	0.000206998	0.000315567	1	1	16	CoV2-dDHFR-nsp15	CoV2-dDHFR-nsp15 [486-494]		0	1570.93	0.983	0.906	0.872	0.906	2.768	0.168	0.833	0.244	5.862	5.399	5.197	5.403	16.503	4.968	1.452	4.038	3.719	3.58	3.722	11.368	3.422	0.994614	0.966128	0.998884	0.999942	1.81667e-15	2.11944e-15	0.261676	1.6234e-15	4.01579e-15	5.45e-15	1.81667e-15	3.46818e-15	1.25082e-15
		FALSE	High	[K].TQFNYYK.[K]	1xTMTpro [K7]; 1xTMTpro [N-Term]	0.00363033	0.000428304	1	1	4	CoV2-dDHFR-nsp15	CoV2-dDHFR-nsp15 [352-358]		0	1571.87	0.523	0.616	0.486	0.764	3.133	0.168	0.01	0.099	3.114	3.67	2.897	4.553	18.665	0.01	0.592	5.26	6.199	4.894	7.692	31.531	0.01	1.3842e-11	0.000140439	0.000130421	0.968199	1.81667e-15	2.11944e-15	1.95942e-17	1.6234e-15	2.5413e-12	5.45e-15	1.44187e-13	3.46818e-15	1.25082e-15
		FALSE	High	[R].VIEQFLPK.[A]	1xTMTpro [K8]; 1xTMTpro [N-Term]	0.00531178	0.000540826	1	1	3	CoV2-dDHFR-nsp15	CoV2-dDHFR-nsp15 [110-117]		0	1581.99	0.525	0.664	0.629	0.668	3.009	0.202	0.01	0.179	2.596	3.279	3.108	3.298	14.866	0.01	0.884	2.936	3.708	3.515	3.73	16.813	0.01	3.61429e-12	0.00238925	0.226354	0.575831	1.81667e-15	2.11944e-15	1.95942e-17	1.6234e-15	3.373e-10	6.35325e-13	3.69336e-12	3.46818e-15	1.25082e-15
		FALSE	High	[R].YSDLELK.[L]	1xTMTpro [K7]; 1xTMTpro [N-Term]	0.00507928	0.000540826	1	1	19	CoV2-dDHFR-nsp15	CoV2-dDHFR-nsp15 [171-177]		0	1475.86	1.062	0.848	0.692	0.916	3.383	0.159	1.008	0.196	6.662	5.321	4.343	5.748	21.23	6.327	1.231	5.414	4.324	3.529	4.671	17.253	5.142	0.967337	0.642007	0.601761	0.998197	1.81667e-15	2.11944e-15	0.897472	1.6234e-15	4.01579e-15	5.45e-15	1.81667e-15	3.46818e-15	1.25082e-15
	FALSE	High	Master Protein	P13639	Elongation factor 2 [OS=Homo sapiens]	0	197.969	33	24	258	23	858	95.3	6.83	677.61	24				Pf00009, Pf00679, Pf03144, Pf03764, Pf14492	1938	EEF2	A0A384N6H1; B2RMP5; D6W618; hsa:1938; P13639; Q58J86	ENSG00000167658	Neutrophil degranulation; Protein methylation; Uptake and function of diphtheria toxin; Peptide chain elongation; Synthesis of diphthamide-EEF2	Translation factors; AMP-activated protein kinase signaling; Brain-derived neurotrophic factor (BDNF) signaling pathway; IL-18 signaling pathway	9	1	0.979	0.948	0.922	1.025	1.027	0.925	0.961	0.97	1.058	1.025	0.997	1.108	1.111	1.039	1.05	1.008	0.977	0.95	1.056	1.058	0.99
		Checked	Confidence	Annotated Sequence	Modifications	Qvality PEP	Qvality q-value	# Protein Groups	# Proteins	# PSMs	Master Protein Accessions	Positions in Master Proteins	Modifications in Master Proteins	# Missed Cleavages	Theo. MH+ [Da]	Abundance Ratio: (0_5Hr) / (0_0Hr)	Abundance Ratio: (1_0Hr) / (0_0Hr)	Abundance Ratio: (1_5Hr) / (0_0Hr)	Abundance Ratio: (2_0Hr) / (0_0Hr)	Abundance Ratio: (continuous) / (0_0Hr)	Abundance Ratio: (DMSO) / (0_0Hr)	Abundance Ratio: (Dropped) / (0_0Hr)	Abundance Ratio: (TMP) / (0_0Hr)	Abundance Ratio: (0_5Hr) / (DMSO)	Abundance Ratio: (1_0Hr) / (DMSO)	Abundance Ratio: (1_5Hr) / (DMSO)	Abundance Ratio: (2_0Hr) / (DMSO)	Abundance Ratio: (continuous) / (DMSO)	Abundance Ratio: (Dropped) / (DMSO)	Abundance Ratio: (TMP) / (DMSO)	Abundance Ratio: (0_5Hr) / (TMP)	Abundance Ratio: (1_0Hr) / (TMP)	Abundance Ratio: (1_5Hr) / (TMP)	Abundance Ratio: (2_0Hr) / (TMP)	Abundance Ratio: (continuous) / (TMP)	Abundance Ratio: (Dropped) / (TMP)	Abundance Ratio Adj. P-Value: (0_5Hr) / (0_0Hr)	Abundance Ratio Adj. P-Value: (1_0Hr) / (0_0Hr)	Abundance Ratio Adj. P-Value: (1_5Hr) / (0_0Hr)	Abundance Ratio Adj. P-Value: (2_0Hr) / (0_0Hr)	Abundance Ratio Adj. P-Value: (continuous) / (0_0Hr)	Abundance Ratio Adj. P-Value: (DMSO) / (0_0Hr)	Abundance Ratio Adj. P-Value: (Dropped) / (0_0Hr)	Abundance Ratio Adj. P-Value: (TMP) / (0_0Hr)	Abundance Ratio Adj. P-Value: (0_5Hr) / (DMSO)	Abundance Ratio Adj. P-Value: (1_0Hr) / (DMSO)	Abundance Ratio Adj. P-Value: (1_5Hr) / (DMSO)	Abundance Ratio Adj. P-Value: (2_0Hr) / (DMSO)	Abundance Ratio Adj. P-Value: (continuous) / (DMSO)
		FALSE	High	[-].MVNFTVDQIR.[A]	1xMet-loss [N-Term]; 1xTMTpro [N-Term]	0.000125138	0.000302393	1	1	7	P13639	P13639 [1-10]	P13639 1xMet-loss [N-Term]	0	1395.79
		FALSE	High	[R].ETVSEESNVLCLSK.[S]	1xCarbamidomethyl [C11]; 1xTMTpro [K14]; 1xTMTpro [N-Term]	2.35448e-07	0.000302393	1	1	25	P13639	P13639 [581-594]		0	2203.18	1.028	1.003	0.904	1.11	1.127	0.968	1.202	1.041	1.062	1.037	0.934	1.146	1.164	1.242	1.075	0.988	0.964	0.869	1.066	1.083	1.155	0.993095	0.986921	1	0.923291	0.934274	0.995776	0.556858	0.984271	0.996361	0.998114	0.995729	0.97382	0.999994
		FALSE	High	[R].YVEPIEDVPCGNIVGLVGVDQFLVK.[T]	1xCarbamidomethyl [C10]; 1xTMTpro [K25]; 1xTMTpro [N-Term]	2.91213e-05	0.000302393	1	1	7	P13639	P13639 [457-481]		0	3367.85	0.724	0.911	0.726	0.907	0.975	0.902	0.01	0.943	0.802	1.01	0.805	1.006	1.081	0.01	1.046	0.767	0.966	0.77	0.962	1.033	0.01	0.0406136	0.966128	0.486345	0.998197	0.99963	0.999156	1.95942e-17	0.990873	0.436108	0.998114	0.602938	0.9999	0.999994
		FALSE	High	[R].VTDGALVVVDCVSGVCVQTETVLR.[Q]	2xCarbamidomethyl [C11; C16]; 1xTMTpro [N-Term]	8.41853e-07	0.000302393	1	1	2	P13639	P13639 [121-144]		0	2880.51	1.002	1.358	0.96	1.173	1.209	1.121	1.1	1.219	0.894	1.211	0.856	1.046	1.078	0.981	1.087	0.822	1.114	0.787	0.962	0.992	0.903	0.999858	0.742388	0.999255	0.975329	0.86124	0.984342	0.868663	0.842284	0.957947	0.998114	0.913055	0.999858	0.999994
		FALSE	High	[K].STAISLFYELSENDLNFIK.[Q]	1xTMTpro [K19]; 1xTMTpro [N-Term]	6.00052e-06	0.000302393	1	1	20	P13639	P13639 [72-90]		0	2812.53	1.033	0.983	0.926	1.103	1.213	0.901	0.01	0.946	1.147	1.091	1.028	1.225	1.347	0.01	1.051	1.091	1.039	0.978	1.165	1.282	0.01	0.994614	0.991429	1	0.961349	0.558514	0.999219	1.95942e-17	0.990227	0.996361	0.999964	0.999985	0.768587	0.753057
		FALSE	High	[K].STLTDSLVCK.[A]	1xCarbamidomethyl [C9]; 1xTMTpro [K10]; 1xTMTpro [N-Term]	0.000121137	0.000302393	1	1	8	P13639	P13639 [33-42]		0	1731.98	0.943	0.895	0.847	0.808	1.001	0.706	0.01	0.891	1.336	1.268	1.201	1.145	1.418	0.01	1.262	1.059	1.005	0.951	0.907	1.124	0.01	0.975718	0.966128	0.992271	0.975329	0.99963	0.678737	1.95942e-17	0.936397	0.898237	0.885866	0.858278	0.977084	0.719571
		FALSE	High	[R].ALLELQLEPEELYQTFQR.[I]	1xTMTpro [N-Term]	1.73601e-06	0.000302393	1	1	20	P13639	P13639 [163-180]		0	2524.36	0.946	0.895	0.868	0.957	1.004	0.831	0.915	0.783	1.138	1.077	1.044	1.151	1.208	1.101	0.942	1.208	1.144	1.108	1.222	1.282	1.169	0.983037	0.955731	0.967028	0.99208	0.99963	0.984342	0.648912	0.664454	0.992859	0.998114	0.999985	0.972006	0.968803
		FALSE	High	[R].CLYASVLTAQPR.[L]	1xCarbamidomethyl [C1]; 1xTMTpro [N-Term]	1.61972e-05	0.000302393	1	1	9	P13639	P13639 [728-739]		0	1682.92	0.921	0.985	1.03	0.92	1.024	0.866	0.968	0.928	1.063	1.137	1.189	1.062	1.182	1.118	1.071	0.993	1.062	1.11	0.992	1.104	1.044	0.932364	0.995701	0.965446	0.999942	0.99963	0.993782	0.817172	0.986074	0.997841	0.998114	0.89532	0.999858	0.999994
		FALSE	High	[K].AYLPVNESFGFTADLR.[S]	1xTMTpro [N-Term]	2.6014e-06	0.000302393	1	1	64	P13639	P13639 [786-801]		0	2104.1	0.973	0.951	0.978	0.922	0.957	0.905	0.825	0.909	1.076	1.051	1.081	1.019	1.058	0.912	1.005	1.071	1.046	1.076	1.014	1.053	0.908	0.990005	0.985697	0.996084	0.999942	0.985526	0.999219	0.240999	0.98049	0.997841	0.998114	0.997618	0.999858	0.999994
		FALSE	High	[K].DLEEDHACIPIK.[K]	1xCarbamidomethyl [C8]; 1xTMTpro [K12]; 1xTMTpro [N-Term]	0.000154808	0.000315567	1	1	6	P13639	P13639 [560-571]		0	2048.1	1.038	1.001	0.861	1.073	1.008	0.876	0.01	0.917	1.185	1.143	0.983	1.224	1.15	0.01	1.046	1.133	1.092	0.939	1.17	1.099	0.01	0.989653	0.998198	0.985859	0.975329	0.999926	0.995776	1.95942e-17	0.985468	0.990118	0.998114	0.999985	0.792078	0.999994
		FALSE	High	[R].CELLYEGPPDDEAAMGIK.[S]	1xCarbamidomethyl [C1]; 1xOxidation [M15]; 1xTMTpro [K18]; 1xTMTpro [N-Term]	0.000363235	0.000315567	1	1	1	P13639	P13639 [369-386]		0	2632.31	0.898	0.952	0.677	0.945	1.006	1.206	1.422	0.731	0.744	0.789	0.562	0.784	0.834	1.18	0.606	1.228	1.302	0.927	1.293	1.376	1.946	0.985678	0.991429	0.654215	0.999942	0.99963	0.901853	0.274342	0.880149	0.611382	0.872961	0.108742	0.876222	0.924092
		FALSE	High	[R].VFSGLVSTGLK.[V]	1xTMTpro [K11]; 1xTMTpro [N-Term]	0.00053344	0.000315567	1	1	3	P13639	P13639 [416-426]		0	1716.06	0.755	0.938	0.772	1.144	1.236	1.026	0.01	0.969	0.736	0.914	0.753	1.115	1.205	0.01	0.945	0.779	0.968	0.796	1.18	1.275	0.01	0.0625714	0.975513	0.784826	0.896648	0.500306	0.979647	1.95942e-17	0.999904	0.038243	0.826693	0.294477	0.987701	0.971673
		FALSE	High	[K].YEWDVAEAR.[K]	1xTMTpro [N-Term]	0.000481462	0.000315567	1	1	7	P13639	P13639 [639-647]		0	1442.72	0.932	0.939	0.855	0.936	1.01	0.95	0.854	0.994	0.981	0.989	0.9	0.986	1.063	0.899	1.046	0.938	0.945	0.86	0.942	1.016	0.859	0.921199	0.981827	0.984649	0.998401	0.999926	0.995776	0.329996	0.997008	0.957241	0.96352	0.894599	0.999858	0.999994
		FALSE	High	[K].SATSPEGK.[K]	1xTMTpro [K8]; 1xTMTpro [N-Term]	0.000778557	0.000315567	1	1	13	P13639	P13639 [276-283]		0	1384.79	1.006	0.914	0.751	1.017	0.998	0.851	0.01	0.891	1.182	1.074	0.883	1.195	1.172	0.01	1.046	1.13	1.027	0.844	1.142	1.12	0.01	0.99781	0.981076	0.851341	0.97626	0.99963	0.995776	1.95942e-17	0.936397	0.990118	0.999334	0.985655	0.913407	0.999994
		FALSE	High	[K].GEGQLGPAER.[A]	1xTMTpro [N-Term]	0.000171376	0.000315567	1	1	3	P13639	P13639 [240-249]		0	1317.71	0.97	0.836	0.802	0.874	0.982	0.746	0.01	0.881	1.3	1.12	1.075	1.172	1.317	0.01	1.181	1.101	0.949	0.91	0.992	1.115	0.01	0.993095	0.72278	0.953497	0.981681	0.99963	0.841743	1.95942e-17	0.91082	0.943722	0.998114	0.994643	0.948631	0.930316
		FALSE	High	[R].GGGQIIPTAR.[R]	1xTMTpro [N-Term]	0.000291554	0.000315567	2	4	9	P13639; Q15029	P13639 [717-726]; Q15029 [804-813]		0	1273.75	1.034	1.02	0.899	1.039	1.057	0.936	1.016	1.058	1.105	1.089	0.96	1.11	1.129	1.086	1.131	0.977	0.964	0.849	0.982	0.999	0.96	0.993977	0.990822	0.996084	0.975329	0.99963	0.995954	0.932741	0.98049	0.997841	0.999964	0.991771	0.981746	0.999994
		FALSE	High	[K].EGIPALDNFLDKL.[-]	1xTMTpro [K12]; 1xTMTpro [N-Term]	0.000227125	0.000315567	1	1	11	P13639	P13639 [846-858]		1	2053.18	0.919	0.914	0.74	1.056	1.031	0.848	0.01	0.903	1.084	1.077	0.872	1.244	1.215	0.01	1.064	1.019	1.013	0.819	1.169	1.142	0.01	0.859419	0.966128	0.817361	0.975329	0.99963	0.995776	1.95942e-17	0.964739	0.997841	0.998114	0.830446	0.735245	0.999994
		FALSE	High	[K].EGIPALDNFLDK.[L]	1xTMTpro [K12]; 1xTMTpro [N-Term]	0.00014435	0.000315567	1	1	10	P13639	P13639 [846-857]		0	1940.1	1.103	1.106	1.035	1.315	1.107	1.024	1.06	1.187	1.078	1.08	1.011	1.285	1.081	1.035	1.16	0.929	0.931	0.872	1.108	0.932	0.893	0.967337	0.972289	0.983096	0.409597	0.976993	0.984342	0.959183	0.776029	0.999805	0.998114	0.999985	0.687144	0.999994
		FALSE	High	[K].EGALCEENMR.[G]	1xCarbamidomethyl [C5]; 1xTMTpro [N-Term]	0.00019953	0.000315567	1	1	3	P13639	P13639 [689-698]		0	1512.71	1.373	1.942	1.175	1.352	1.506	0.948	0.01	1.536	1.449	2.049	1.239	1.426	1.589	0.01	1.62	0.894	1.264	0.765	0.88	0.981	0.01	0.0381459	6.42672e-06	0.681097	0.285514	0.0102691	0.995776	1.95942e-17	0.00605587	0.442251	6.9409e-06	0.776287	0.246636	0.132115
		FALSE	High	[K].EGALCEENMR.[G]	1xCarbamidomethyl [C5]; 1xOxidation [M9]; 1xTMTpro [N-Term]	0.00100768	0.000315567	1	1	3	P13639	P13639 [689-698]		0	1528.71	1.062	0.953	0.952	0.867	1.163	0.914	1.191	0.985	1.161	1.042	1.041	0.948	1.272	1.302	1.077	1.078	0.968	0.967	0.881	1.181	1.209	0.981608	0.981893	1	0.981681	0.790505	0.999908	0.424509	0.999149	0.992859	0.998114	0.999985	0.987701	0.921099
		FALSE	High	[R].YFDPANGK.[F]	1xTMTpro [K8]; 1xTMTpro [N-Term]	0.00217649	0.000428304	1	1	2	P13639	P13639 [265-272]		0	1519.84	0.799	0.924	0.71	1.081	1.154	1.013	0.01	0.957	0.789	0.912	0.701	1.067	1.139	0.01	0.945	0.835	0.965	0.742	1.129	1.206	0.01	0.175264	0.985697	0.691455	0.975329	0.884798	0.984342	1.95942e-17	0.994285	0.535709	0.934775	0.387479	0.999858	0.999994
		FALSE	High	[K].FSVSPVVR.[V]	1xTMTpro [N-Term]	0.00276592	0.000428304	1	1	9	P13639	P13639 [499-506]		0	1194.72	1.034	1.016	0.947	1.051	1.103	0.964	0.971	0.99	1.073	1.054	0.982	1.091	1.144	1.008	1.028	1.044	1.026	0.956	1.062	1.114	0.981	0.989791	0.985697	0.994607	0.975329	0.969341	0.995776	0.776346	0.999149	0.996468	0.998114	0.999985	0.995394	0.999994
		FALSE	High	[K].AGIIASAR.[A]	1xTMTpro [N-Term]	0.00172816	0.000428304	1	1	9	P13639	P13639 [43-50]		0	1062.66	1.035	0.982	0.953	1.051	1.111	0.984	1.033	0.975	1.052	0.998	0.968	1.068	1.129	1.05	0.991	1.061	1.007	0.977	1.077	1.139	1.059	0.989791	0.998198	0.992491	0.975329	0.961562	0.993884	0.962349	0.999904	0.995971	0.998114	0.999985	0.999858	0.999994
		FALSE	High	[K].NPADLPK.[L]	1xTMTpro [K7]; 1xTMTpro [N-Term]	0.0119017	0.00176277	1	1	1	P13639	P13639 [513-519]		0	1362.82	0.893	0.953	0.751	1.237	1.089	1.016	0.01	0.962	0.879	0.938	0.739	1.217	1.072	0.01	0.947	0.928	0.99	0.781	1.286	1.132	0.01	0.815969	0.9876	0.628208	0.496574	0.989398	0.984342	1.95942e-17	0.997638	0.662145	0.923359	0.101008	0.871518	0.999994
		FALSE	High	[R].TILMMGR.[Y]	1xTMTpro [N-Term]	0.0206043	0.00269944	1	1	6	P13639	P13639 [450-456]		0	1125.64	0.983	0.994	0.965	0.976	1.018	0.745	0.01	0.931	1.32	1.335	1.295	1.311	1.367	0.01	1.251	1.055	1.067	1.036	1.048	1.093	0.01	0.994614	0.998198	0.992271	0.987436	0.99963	0.721667	1.95942e-17	0.990227	0.860738	0.647646	0.378139	0.464405	0.701497
	FALSE	High	Master Protein	P02538	Keratin, type II cytoskeletal 6A [OS=Homo sapiens]	0	196.863	48	26	244	4	564	60	8	638.07	26				Pf00038, Pf16208	3853	KRT6A	A4QPC1; hsa:3853; P02538; P48667; Q08AR4; Q6NT67; Q96CL4	ENSG00000205420	Formation of the cornified envelope	Ectoderm differentiation; Ectoderm differentiation	4	13	0.586	0.884	0.809	1.6	0.756	0.96	0.312	0.963	0.611	0.921	0.843	1.666	0.788	0.325	1.003	0.609	0.919	0.841	1.662	0.786	0.324
		Checked	Confidence	Annotated Sequence	Modifications	Qvality PEP	Qvality q-value	# Protein Groups	# Proteins	# PSMs	Master Protein Accessions	Positions in Master Proteins	Modifications in Master Proteins	# Missed Cleavages	Theo. MH+ [Da]	Abundance Ratio: (0_5Hr) / (0_0Hr)	Abundance Ratio: (1_0Hr) / (0_0Hr)	Abundance Ratio: (1_5Hr) / (0_0Hr)	Abundance Ratio: (2_0Hr) / (0_0Hr)	Abundance Ratio: (continuous) / (0_0Hr)	Abundance Ratio: (DMSO) / (0_0Hr)	Abundance Ratio: (Dropped) / (0_0Hr)	Abundance Ratio: (TMP) / (0_0Hr)	Abundance Ratio: (0_5Hr) / (DMSO)	Abundance Ratio: (1_0Hr) / (DMSO)	Abundance Ratio: (1_5Hr) / (DMSO)	Abundance Ratio: (2_0Hr) / (DMSO)	Abundance Ratio: (continuous) / (DMSO)	Abundance Ratio: (Dropped) / (DMSO)	Abundance Ratio: (TMP) / (DMSO)	Abundance Ratio: (0_5Hr) / (TMP)	Abundance Ratio: (1_0Hr) / (TMP)	Abundance Ratio: (1_5Hr) / (TMP)	Abundance Ratio: (2_0Hr) / (TMP)	Abundance Ratio: (continuous) / (TMP)	Abundance Ratio: (Dropped) / (TMP)	Abundance Ratio Adj. P-Value: (0_5Hr) / (0_0Hr)	Abundance Ratio Adj. P-Value: (1_0Hr) / (0_0Hr)	Abundance Ratio Adj. P-Value: (1_5Hr) / (0_0Hr)	Abundance Ratio Adj. P-Value: (2_0Hr) / (0_0Hr)	Abundance Ratio Adj. P-Value: (continuous) / (0_0Hr)	Abundance Ratio Adj. P-Value: (DMSO) / (0_0Hr)	Abundance Ratio Adj. P-Value: (Dropped) / (0_0Hr)	Abundance Ratio Adj. P-Value: (TMP) / (0_0Hr)	Abundance Ratio Adj. P-Value: (0_5Hr) / (DMSO)	Abundance Ratio Adj. P-Value: (1_0Hr) / (DMSO)	Abundance Ratio Adj. P-Value: (1_5Hr) / (DMSO)	Abundance Ratio Adj. P-Value: (2_0Hr) / (DMSO)	Abundance Ratio Adj. P-Value: (continuous) / (DMSO)
		FALSE	High	[K].LALDVEIATYR.[K]	1xTMTpro [N-Term]	1.30455e-05	0.000302393	4	9	24	P35908; P04259; P02538; P13647	P35908 [471-481]; P04259 [456-466]; P02538 [456-466]; P13647 [461-471]		0	1567.9	0.866	0.982	0.936	0.844	0.684	1.338	0.598	0.949	0.647	0.733	0.699	0.63	0.511	0.447	0.709	0.913	1.035	0.987	0.889	0.721	0.631	0.525692	0.998198	0.99628	0.977219	0.00582375	0.172186	0.0011142	0.994285	0.00632682	0.0210793	0.147052	0.0101723	7.75329e-07
		FALSE	High	[R].ISIGGGSCAISGGYGSR.[A]	1xCarbamidomethyl [C8]; 1xTMTpro [N-Term]	9.95723e-07	0.000302393	2	3	10	P04259; P02538	P04259 [70-86]; P02538 [70-86]		0	1902.97	0.911	0.975	0.772	1.219	0.702	1.157	0.533	1.028	0.787	0.842	0.667	1.054	0.606	0.461	0.888	0.886	0.948	0.751	1.186	0.683	0.519	0.887872	0.990822	0.751978	0.612201	0.00842851	0.580568	0.000201342	0.988088	0.276757	0.686167	0.0792234	0.999858	9.51023e-05
		FALSE	High	[R].GSGGLGGACGGAGFGSR.[S]	1xCarbamidomethyl [C9]; 1xTMTpro [N-Term]	1.11078e-07	0.000302393	2	3	2	P04259; P02538	P04259 [43-59]; P02538 [43-59]		0	1728.84	0.374	0.364	1.291	0.758	0.286	0.479	0.01	0.569	0.782	0.759	2.696	1.583	0.598	0.01	1.188	0.658	0.639	2.27	1.333	0.503	0.01	1.95641e-15	2.24412e-15	0.202826	0.911481	1.81667e-15	1.09676e-05	1.95942e-17	0.00120803	0.169777	0.195814	3.85046e-14	0.0129842	0.000241489
		FALSE	High	[K].QCANLQAAIADAEQR.[G]	1xCarbamidomethyl [C2]; 1xTMTpro [N-Term]	1.84702e-05	0.000302393	2	2	1	P04259; P02538	P04259 [401-415]; P02538 [401-415]		0	1963
		FALSE	High	[R].QNLEPLFEQYINNLR.[R]	1xTMTpro [N-Term]	2.50311e-06	0.000302393	3	4	31	P04259; P02538; P13647	P04259 [208-222]; P02538 [208-222]; P13647 [213-227]		0	2195.18	0.918	1.033	0.986	1.036	0.715	1.235	0.456	1.168	0.743	0.836	0.798	0.839	0.579	0.369	0.945	0.786	0.884	0.844	0.887	0.613	0.39	0.927667	0.990822	0.996084	0.975329	0.0691985	0.318527	8.79736e-06	0.745823	0.123915	0.546754	0.301236	0.878964	0.000373807
		FALSE	High	[R].NLDLDSIIAEVK.[A]	1xTMTpro [K12]; 1xTMTpro [N-Term]	4.8955e-07	0.000302393	4	7	54	P35908; P04259; P02538; P13647	P35908 [342-353]; P04259 [327-338]; P02538 [327-338]; P13647 [332-343]		0	1938.14	0.991	1.311	1.089	0.955	0.771	1.728	0.76	1.032	0.573	0.759	0.63	0.553	0.446	0.44	0.597	0.96	1.271	1.055	0.925	0.747	0.736	0.999858	0.031597	0.826893	0.998197	0.206056	0.00157379	0.0865943	0.988088	0.00632682	0.220344	0.0499877	0.000479162	4.60607e-08
		FALSE	High	[R].TAAENEFVTLK.[K]	1xTMTpro [K11]; 1xTMTpro [N-Term]	2.12897e-05	0.000302393	2	4	10	P04259; P02538	P04259 [261-271]; P02538 [261-271]		0	1831.05	0.507	0.563	0.577	1.544	0.545	1.109	0.515	0.81	0.457	0.508	0.52	1.393	0.492	0.465	0.73	0.626	0.696	0.713	1.907	0.673	0.636	2.76026e-06	0.0101436	0.0243877	0.0422835	2.65827e-05	0.784311	0.000178705	0.723513	1.47083e-06	5.95102e-05	0.000122552	0.360673	3.39703e-08
		FALSE	High	[K].ADTLTDEINFLR.[A]	1xTMTpro [N-Term]	1.80212e-05	0.000302393	2	3	5	P04259; P02538	P04259 [288-299]; P02538 [288-299]		0	1711.92	0.382	0.45	1.665	0.949	0.299	1.067	0.01	0.817	0.358	0.421	1.56	0.889	0.28	0.01	0.766	0.468	0.55	2.038	1.162	0.366	0.01	1.95641e-15	1.3259e-11	0.00118528	0.998197	1.81667e-15	0.93685	1.95942e-17	0.637229	4.18675e-08	1.54897e-06	0.114076	0.922114	1.25082e-15
		FALSE	High	[R].AEAESWYQTK.[Y]	1xTMTpro [K10]; 1xTMTpro [N-Term]	6.32238e-05	0.000302393	2	4	14	P04259; P02538	P04259 [350-359]; P02538 [350-359]		0	1820.97	0.667	1.185	1.048	1.77	0.889	1.261	0.427	1.266	0.529	0.94	0.831	1.404	0.705	0.339	1.004	0.527	0.936	0.828	1.398	0.702	0.338	0.00135762	0.829089	0.953497	0.000487207	0.808853	0.229543	2.25339e-09	0.404034	3.39595e-05	0.92509	0.696609	0.304786	0.0211342
		FALSE	High	[K].DVDAAYMNK.[V]	1xTMTpro [K9]; 1xTMTpro [N-Term]	0.000131509	0.000302393	3	8	11	P04259; P02538; P13647	P04259 [273-281]; P02538 [273-281]; P13647 [278-286]		0	1634.87	0.84	1.06	0.955	0.979	0.811	1.322	0.753	1.02	0.636	0.802	0.722	0.74	0.613	0.57	0.772	0.824	1.039	0.936	0.959	0.795	0.738	0.545093	0.985697	0.999412	0.981681	0.541011	0.159036	0.100216	0.990227	0.00335968	0.295128	0.181933	0.221968	0.000578407
		FALSE	High	[R].QLDSIVGER.[G]	1xTMTpro [N-Term]	0.000323331	0.000315567	2	3	3	P02538; P13647	P02538 [224-232]; P13647 [229-237]		0	1320.74	1.141	2.265	1.245	1.74	1.084	2.713	0.671	2.055	0.421	0.835	0.459	0.641	0.399	0.247	0.757	0.555	1.102	0.606	0.847	0.527	0.327	0.730094	2.24412e-15	0.39147	0.00405629	0.992947	1.576e-13	0.00646562	2.09863e-09	9.52744e-09	0.598334	5.3373e-06	0.0265421	1.80357e-11
		FALSE	High	[K].YEELQVTAGR.[H]	1xTMTpro [N-Term]	0.000209877	0.000315567	1	3	1	P02538	P02538 [360-369]		0	1469.79
		FALSE	High	[KR].YEDEINKR.[T]	1xTMTpro [K7]; 1xTMTpro [N-Term]	0.000341356	0.000315567	6	12	10	Q7Z794; P35908; P04264; P04259; P02538; P13647	Q7Z794 [254-261]; P35908 [268-275]; P04264 [270-277]; P04259 [253-260]; P02538 [253-260]; P13647 [258-265]		1	1674.93	0.741	0.579	0.674	0.844	0.672	1.169	0.548	0.904	0.634	0.495	0.576	0.722	0.575	0.469	0.773	0.82	0.64	0.746	0.934	0.744	0.607	0.0238098	3.65173e-05	0.508248	0.97626	0.00883683	0.652731	0.000136111	0.966566	0.0532747	0.000181259	0.0346352	0.196163	0.000226335
		FALSE	High	[K].WTLLQEQGTK.[T]	1xTMTpro [K10]; 1xTMTpro [N-Term]	0.000249868	0.000315567	3	4	3	P04259; P02538; P13647	P04259 [195-204]; P02538 [195-204]; P13647 [200-209]		0	1812.05	1.627	1.75	1.046	0.759	0.856	1.619	0.01	1.525	1.005	1.081	0.646	0.469	0.528	0.01	0.942	1.066	1.147	0.686	0.497	0.561	0.01	0.000369369	0.00100178	0.965446	0.971729	0.861143	0.00309706	1.95942e-17	0.058716	0.990118	0.999964	0.0302546	0.000187174	6.47405e-05
		FALSE	High	[K].YTTTSSSSR.[K]	1xTMTpro [N-Term]	0.000571502	0.000315567	2	3	6	P04259; P02538	P04259 [551-559]; P02538 [551-559]		0	1293.66	0.907	0.937	0.868	3.196	1.066	1.507	0.522	1.198	0.602	0.622	0.576	2.12	0.707	0.346	0.795	0.757	0.782	0.724	2.669	0.89	0.436	0.940862	0.985697	0.966185	4.76875e-15	0.99963	0.0136043	0.000153334	0.655639	0.000241935	0.00393187	0.000392128	1.59535e-06	0.0198471
		FALSE	High	[KR].AQYEEIAQR.[S]	1xTMTpro [N-Term]	0.000365436	0.000315567	4	6	17	P35908; P04259; P02538; P19013	P35908 [354-362]; P04259 [339-347]; P02538 [339-347]; P19013 [327-335]		0	1411.75	0.94	1.252	1.07	0.887	0.726	1.443	0.665	0.786	0.652	0.868	0.742	0.615	0.503	0.461	0.545	1.197	1.594	1.362	1.129	0.924	0.846	0.968831	0.148805	0.875755	0.987436	0.0627252	0.0614123	0.00980082	0.439893	0.0758174	0.831802	0.58787	0.0105331	3.86417e-06
		FALSE	High	[R].SGFSSVSVSR.[S]	1xTMTpro [N-Term]	0.000250477	0.000315567	1	1	1	P02538	P02538 [31-40]		0	1316.71	0.71	1.748	0.608	4.884	0.485	3.878	0.38	2.826	0.183	0.451	0.157	1.259	0.125	0.098	0.729	0.251	0.618	0.215	1.728	0.172	0.134	0.0161324	0.000222073	0.0445221	4.76875e-15	5.83814e-07	2.11944e-15	1.70114e-08	1.6234e-15	4.01579e-15	1.38247e-11	1.81667e-15	0.763571	1.25082e-15
		FALSE	High	[R].GMQDLVEDFK.[N]	1xOxidation [M2]; 1xTMTpro [K10]; 1xTMTpro [N-Term]	0.000399922	0.000315567	1	1	4	P02538	P02538 [241-250]		0	1805.96	0.671	0.702	1.685	1.125	0.548	0.663	0.01	0.775	1.012	1.059	2.542	1.697	0.826	0.01	1.169	0.866	0.906	2.175	1.452	0.707	0.01	2.31428e-05	0.027252	0.000877854	0.959977	2.39873e-07	0.448955	1.95942e-17	0.407273	0.990118	0.998114	1.23317e-06	0.0141228	0.258111
		FALSE	High	[K].LEGLEDALQK.[A]	1xTMTpro [K10]; 1xTMTpro [N-Term]	0.000195007	0.000315567	2	3	8	P04259; P02538	P04259 [427-436]; P02538 [427-436]		0	1724.01	0.788	1.081	0.819	1.134	0.661	1.497	0.541	1.661	0.527	0.722	0.547	0.758	0.442	0.361	1.11	0.475	0.651	0.493	0.683	0.398	0.325	0.239065	0.966128	0.915754	0.904476	0.0173891	0.00246978	0.000506365	0.000835305	6.09547e-07	0.0190192	0.000202367	0.273138	3.99565e-10
		FALSE	High	[KR].LLEGEECR.[MLI]	1xCarbamidomethyl [C7]; 1xTMTpro [N-Term]	0.00189295	0.000428304	6	13	5	Q86Y46; P35908; P04259; P02538; Q8N1N4; P13647	Q86Y46 [437-444]; P35908 [483-490]; P04259 [468-475]; P02538 [468-475]; Q8N1N4 [416-423]; P13647 [473-480]		0	1309.67	0.73	1.404	1.614	0.799	0.521	2.372	0.369	0.799	0.308	0.592	0.681	0.337	0.219	0.156	0.337	0.913	1.757	2.02	1	0.651	0.462	0.0227985	0.0331089	0.000967031	0.975329	1.12535e-07	1.56997e-09	2.3911e-10	0.687468	4.01579e-15	0.00645616	0.066722	3.46818e-15	1.25082e-15
		FALSE	High	[K].DVDAAYMNK.[V]	1xOxidation [M7]; 1xTMTpro [K9]; 1xTMTpro [N-Term]	0.00623286	0.000540826	3	8	7	P04259; P02538; P13647	P04259 [273-281]; P02538 [273-281]; P13647 [278-286]		0	1650.87	0.829	1.122	0.856	0.721	0.705	1.125	0.506	1.086	0.737	0.997	0.762	0.641	0.627	0.45	0.965	0.764	1.033	0.789	0.664	0.649	0.466	0.508517	0.945941	0.965446	0.90324	0.0699795	0.69681	1.17105e-05	0.936397	0.185155	0.998114	0.388769	0.0909418	0.00435122
		FALSE	High	[R].GFSANSAR.[L]	1xTMTpro [N-Term]	0.00548444	0.000540826	2	3	2	P04259; P02538	P04259 [17-24]; P02538 [17-24]		0	1113.6	0.607	1.05	0.787	2.946	0.993	1.016	0.475	1.164	0.597	1.033	0.775	2.899	0.977	0.468	1.146	0.521	0.902	0.676	2.53	0.853	0.408	2.38811e-06	0.981893	0.827939	9.96588e-14	0.99963	0.977508	1.49081e-07	0.707874	0.000266627	0.998114	0.390471	1.55302e-12	0.906257
		FALSE	High	[K].QEIAEINR.[M]	1xTMTpro [N-Term]	0.00479561	0.000540826	2	3	4	P04259; P02538	P04259 [379-386]; P02538 [379-386]		0	1276.72	0.779	1.318	0.714	1.961	1.037	1.331	0.462	1.815	0.585	0.99	0.537	1.473	0.779	0.347	1.363	0.429	0.726	0.394	1.08	0.572	0.254	0.129918	0.173212	0.456098	4.79431e-05	0.99963	0.0361288	1.21246e-06	0.000115701	0.000155106	0.982214	1.9307e-05	0.115374	0.131547
		FALSE	High	[KR].YEDEINK.[HR]	1xTMTpro [K7]; 1xTMTpro [N-Term]	0.00735505	0.00079902	6	13	6	Q7Z794; P35908; P04264; P04259; P02538; P13647	Q7Z794 [254-260]; P35908 [268-274]; P04264 [270-276]; P04259 [253-259]; P02538 [253-259]; P13647 [258-264]		0	1518.83	1.213	0.841	0.972	1.175	0.964	2.809	0.795	1.318	0.432	0.299	0.346	0.418	0.343	0.283	0.469	0.921	0.638	0.738	0.892	0.732	0.603	0.2928	0.686295	0.984649	0.71546	0.99963	1.06297e-10	0.154653	0.188186	1.62025e-05	2.66231e-12	4.04925e-08	2.18396e-08	3.48806e-13
		FALSE	High	[R].SLYGLGGSK.[R]	1xTMTpro [K9]; 1xTMTpro [N-Term]	0.0121895	0.00176277	2	3	1	P04259; P02538	P04259 [60-68]; P02538 [60-68]		0	1489.89	0.546	0.611	0.404	0.527	0.36	0.525	0.01	0.627	1.039	1.164	0.768	1.003	0.686	0.01	1.193	0.871	0.976	0.644	0.841	0.575	0.01	0.0253308	0.343236	4.48104e-05	0.122358	3.91288e-05	0.0609974	1.95942e-17	0.242433	0.997841	0.998114	0.806631	0.9999	0.585165
		FALSE	High	[KR].EYQELMNVK.[L]	1xTMTpro [K9]; 1xTMTpro [N-Term]	0.0236913	0.0034584	2	5	2	P04259; P02538	P04259 [447-455]; P02538 [447-455]		0	1761.97	0.788	0.965	1.087	0.949	0.83	0.967	0.01	0.962	0.815	0.998	1.123	0.981	0.858	0.01	0.994	0.82	1.003	1.13	0.987	0.863	0.01	0.272133	0.986921	0.914546	0.993236	0.625519	0.995776	1.95942e-17	0.997828	0.398799	0.997449	0.985655	0.999858	0.536261
		FALSE	High	[KR].EYQELMNVK.[L]	1xOxidation [M6]; 1xTMTpro [K9]; 1xTMTpro [N-Term]	0.0285171	0.00422149	2	5	1	P04259; P02538	P04259 [447-455]; P02538 [447-455]		0	1777.96	0.781	0.739	1.636	1.149	0.695	0.744	0.01	0.948	1.049	0.994	2.2	1.545	0.935	0.01	1.275	0.823	0.779	1.726	1.212	0.733	0.01	0.139097	0.200405	0.00253673	0.885732	0.00801183	0.709609	1.95942e-17	0.990449	0.996361	0.991862	1.00111e-05	0.0547908	0.861498
		FALSE	High	[R].AIGGGLSSVGGGSSTIK.[Y]	1xTMTpro [K17]; 1xTMTpro [N-Term]	0.107477	0.00936844	1	2	1	P02538	P02538 [534-550]		0	2056.19
	FALSE	High	Master Protein	P04259	keratin, type II cytoskeletal 6B [OS=Homo sapiens]	0	196.074	44	24	284	2	564	60	8	740.22	24				Pf00038, Pf16208	3854	KRT6B	hsa:3854; P04259; P48669	ENSG00000185479	Formation of the cornified envelope		2	0	0.482	0.619	0.417	2.227	0.421	1.305	0.21	0.991	0.37	0.474	0.32	1.707	0.323	0.161	0.759	0.487	0.624	0.421	2.248	0.425	0.212
		Checked	Confidence	Annotated Sequence	Modifications	Qvality PEP	Qvality q-value	# Protein Groups	# Proteins	# PSMs	Master Protein Accessions	Positions in Master Proteins	Modifications in Master Proteins	# Missed Cleavages	Theo. MH+ [Da]	Abundance Ratio: (0_5Hr) / (0_0Hr)	Abundance Ratio: (1_0Hr) / (0_0Hr)	Abundance Ratio: (1_5Hr) / (0_0Hr)	Abundance Ratio: (2_0Hr) / (0_0Hr)	Abundance Ratio: (continuous) / (0_0Hr)	Abundance Ratio: (DMSO) / (0_0Hr)	Abundance Ratio: (Dropped) / (0_0Hr)	Abundance Ratio: (TMP) / (0_0Hr)	Abundance Ratio: (0_5Hr) / (DMSO)	Abundance Ratio: (1_0Hr) / (DMSO)	Abundance Ratio: (1_5Hr) / (DMSO)	Abundance Ratio: (2_0Hr) / (DMSO)	Abundance Ratio: (continuous) / (DMSO)	Abundance Ratio: (Dropped) / (DMSO)	Abundance Ratio: (TMP) / (DMSO)	Abundance Ratio: (0_5Hr) / (TMP)	Abundance Ratio: (1_0Hr) / (TMP)	Abundance Ratio: (1_5Hr) / (TMP)	Abundance Ratio: (2_0Hr) / (TMP)	Abundance Ratio: (continuous) / (TMP)	Abundance Ratio: (Dropped) / (TMP)	Abundance Ratio Adj. P-Value: (0_5Hr) / (0_0Hr)	Abundance Ratio Adj. P-Value: (1_0Hr) / (0_0Hr)	Abundance Ratio Adj. P-Value: (1_5Hr) / (0_0Hr)	Abundance Ratio Adj. P-Value: (2_0Hr) / (0_0Hr)	Abundance Ratio Adj. P-Value: (continuous) / (0_0Hr)	Abundance Ratio Adj. P-Value: (DMSO) / (0_0Hr)	Abundance Ratio Adj. P-Value: (Dropped) / (0_0Hr)	Abundance Ratio Adj. P-Value: (TMP) / (0_0Hr)	Abundance Ratio Adj. P-Value: (0_5Hr) / (DMSO)	Abundance Ratio Adj. P-Value: (1_0Hr) / (DMSO)	Abundance Ratio Adj. P-Value: (1_5Hr) / (DMSO)	Abundance Ratio Adj. P-Value: (2_0Hr) / (DMSO)	Abundance Ratio Adj. P-Value: (continuous) / (DMSO)
		FALSE	High	[K].LALDVEIATYR.[K]	1xTMTpro [N-Term]	1.30455e-05	0.000302393	4	9	24	P35908; P04259; P02538; P13647	P35908 [471-481]; P04259 [456-466]; P02538 [456-466]; P13647 [461-471]		0	1567.9	0.866	0.982	0.936	0.844	0.684	1.338	0.598	0.949	0.647	0.733	0.699	0.63	0.511	0.447	0.709	0.913	1.035	0.987	0.889	0.721	0.631	0.525692	0.998198	0.99628	0.977219	0.00582375	0.172186	0.0011142	0.994285	0.00632682	0.0210793	0.147052	0.0101723	7.75329e-07
		FALSE	High	[R].ISIGGGSCAISGGYGSR.[A]	1xCarbamidomethyl [C8]; 1xTMTpro [N-Term]	9.95723e-07	0.000302393	2	3	10	P04259; P02538	P04259 [70-86]; P02538 [70-86]		0	1902.97	0.911	0.975	0.772	1.219	0.702	1.157	0.533	1.028	0.787	0.842	0.667	1.054	0.606	0.461	0.888	0.886	0.948	0.751	1.186	0.683	0.519	0.887872	0.990822	0.751978	0.612201	0.00842851	0.580568	0.000201342	0.988088	0.276757	0.686167	0.0792234	0.999858	9.51023e-05
		FALSE	High	[R].GSGGLGGACGGAGFGSR.[S]	1xCarbamidomethyl [C9]; 1xTMTpro [N-Term]	1.11078e-07	0.000302393	2	3	2	P04259; P02538	P04259 [43-59]; P02538 [43-59]		0	1728.84	0.374	0.364	1.291	0.758	0.286	0.479	0.01	0.569	0.782	0.759	2.696	1.583	0.598	0.01	1.188	0.658	0.639	2.27	1.333	0.503	0.01	1.95641e-15	2.24412e-15	0.202826	0.911481	1.81667e-15	1.09676e-05	1.95942e-17	0.00120803	0.169777	0.195814	3.85046e-14	0.0129842	0.000241489
		FALSE	High	[K].QCANLQAAIADAEQR.[G]	1xCarbamidomethyl [C2]; 1xTMTpro [N-Term]	1.84702e-05	0.000302393	2	2	1	P04259; P02538	P04259 [401-415]; P02538 [401-415]		0	1963
		FALSE	High	[R].QNLEPLFEQYINNLR.[R]	1xTMTpro [N-Term]	2.50311e-06	0.000302393	3	4	31	P04259; P02538; P13647	P04259 [208-222]; P02538 [208-222]; P13647 [213-227]		0	2195.18	0.918	1.033	0.986	1.036	0.715	1.235	0.456	1.168	0.743	0.836	0.798	0.839	0.579	0.369	0.945	0.786	0.884	0.844	0.887	0.613	0.39	0.927667	0.990822	0.996084	0.975329	0.0691985	0.318527	8.79736e-06	0.745823	0.123915	0.546754	0.301236	0.878964	0.000373807
		FALSE	High	[R].NLDLDSIIAEVK.[A]	1xTMTpro [K12]; 1xTMTpro [N-Term]	4.8955e-07	0.000302393	4	7	54	P35908; P04259; P02538; P13647	P35908 [342-353]; P04259 [327-338]; P02538 [327-338]; P13647 [332-343]		0	1938.14	0.991	1.311	1.089	0.955	0.771	1.728	0.76	1.032	0.573	0.759	0.63	0.553	0.446	0.44	0.597	0.96	1.271	1.055	0.925	0.747	0.736	0.999858	0.031597	0.826893	0.998197	0.206056	0.00157379	0.0865943	0.988088	0.00632682	0.220344	0.0499877	0.000479162	4.60607e-08
		FALSE	High	[R].TAAENEFVTLK.[K]	1xTMTpro [K11]; 1xTMTpro [N-Term]	2.12897e-05	0.000302393	2	4	10	P04259; P02538	P04259 [261-271]; P02538 [261-271]		0	1831.05	0.507	0.563	0.577	1.544	0.545	1.109	0.515	0.81	0.457	0.508	0.52	1.393	0.492	0.465	0.73	0.626	0.696	0.713	1.907	0.673	0.636	2.76026e-06	0.0101436	0.0243877	0.0422835	2.65827e-05	0.784311	0.000178705	0.723513	1.47083e-06	5.95102e-05	0.000122552	0.360673	3.39703e-08
		FALSE	High	[R].SGFSSISVSR.[S]	1xTMTpro [N-Term]	6.47512e-05	0.000302393	1	2	5	P04259	P04259 [31-40]		0	1330.73	0.412	0.543	0.387	2.118	0.388	1.508	0.196	0.982	0.273	0.36	0.257	1.405	0.257	0.13	0.651	0.419	0.553	0.394	2.157	0.395	0.2	1.95641e-15	2.50438e-08	2.84006e-07	6.96871e-06	1.81667e-15	0.0290213	1.95942e-17	0.999904	1.61352e-12	6.66531e-09	1.44187e-13	0.32776	1.25082e-15
		FALSE	High	[K].ADTLTDEINFLR.[A]	1xTMTpro [N-Term]	1.80212e-05	0.000302393	2	3	5	P04259; P02538	P04259 [288-299]; P02538 [288-299]		0	1711.92	0.382	0.45	1.665	0.949	0.299	1.067	0.01	0.817	0.358	0.421	1.56	0.889	0.28	0.01	0.766	0.468	0.55	2.038	1.162	0.366	0.01	1.95641e-15	1.3259e-11	0.00118528	0.998197	1.81667e-15	0.93685	1.95942e-17	0.637229	4.18675e-08	1.54897e-06	0.114076	0.922114	1.25082e-15
		FALSE	High	[R].AEAESWYQTK.[Y]	1xTMTpro [K10]; 1xTMTpro [N-Term]	6.32238e-05	0.000302393	2	4	14	P04259; P02538	P04259 [350-359]; P02538 [350-359]		0	1820.97	0.667	1.185	1.048	1.77	0.889	1.261	0.427	1.266	0.529	0.94	0.831	1.404	0.705	0.339	1.004	0.527	0.936	0.828	1.398	0.702	0.338	0.00135762	0.829089	0.953497	0.000487207	0.808853	0.229543	2.25339e-09	0.404034	3.39595e-05	0.92509	0.696609	0.304786	0.0211342
		FALSE	High	[K].DVDAAYMNK.[V]	1xTMTpro [K9]; 1xTMTpro [N-Term]	0.000131509	0.000302393	3	8	11	P04259; P02538; P13647	P04259 [273-281]; P02538 [273-281]; P13647 [278-286]		0	1634.87	0.84	1.06	0.955	0.979	0.811	1.322	0.753	1.02	0.636	0.802	0.722	0.74	0.613	0.57	0.772	0.824	1.039	0.936	0.959	0.795	0.738	0.545093	0.985697	0.999412	0.981681	0.541011	0.159036	0.100216	0.990227	0.00335968	0.295128	0.181933	0.221968	0.000578407
		FALSE	High	[R].NMQDLVEDLK.[N]	1xOxidation [M2]; 1xTMTpro [K10]; 1xTMTpro [N-Term]	0.000997845	0.000315567	1	2	4	P04259	P04259 [241-250]		0	1829	0.575	0.561	1.834	1.089	0.374	0.6	0.01	0.682	0.959	0.934	3.055	1.815	0.624	0.01	1.136	0.844	0.822	2.689	1.597	0.549	0.01	8.89645e-09	1.62399e-06	6.35288e-05	0.959977	1.81667e-15	0.062023	1.95942e-17	0.0465308	0.929326	0.851754	1.73116e-09	0.00113742	0.000528886
		FALSE	High	[K].YEELQITAGR.[H]	1xTMTpro [N-Term]	0.000178279	0.000315567	2	2	41	P04264; P04259	P04264 [377-386]; P04259 [360-369]		0	1483.81	1.188	1.468	1.157	1.273	0.991	1.652	0.837	1.503	0.719	0.889	0.701	0.771	0.6	0.507	0.91	0.79	0.977	0.77	0.847	0.66	0.557	0.414983	0.00154431	0.649992	0.563471	0.99963	0.00441289	0.274527	0.00944654	0.251636	0.888367	0.387401	0.413845	0.000735017
		FALSE	High	[KR].YEDEINKR.[T]	1xTMTpro [K7]; 1xTMTpro [N-Term]	0.000341356	0.000315567	6	12	10	Q7Z794; P35908; P04264; P04259; P02538; P13647	Q7Z794 [254-261]; P35908 [268-275]; P04264 [270-277]; P04259 [253-260]; P02538 [253-260]; P13647 [258-265]		1	1674.93	0.741	0.579	0.674	0.844	0.672	1.169	0.548	0.904	0.634	0.495	0.576	0.722	0.575	0.469	0.773	0.82	0.64	0.746	0.934	0.744	0.607	0.0238098	3.65173e-05	0.508248	0.97626	0.00883683	0.652731	0.000136111	0.966566	0.0532747	0.000181259	0.0346352	0.196163	0.000226335
		FALSE	High	[K].WTLLQEQGTK.[T]	1xTMTpro [K10]; 1xTMTpro [N-Term]	0.000249868	0.000315567	3	4	3	P04259; P02538; P13647	P04259 [195-204]; P02538 [195-204]; P13647 [200-209]		0	1812.05	1.627	1.75	1.046	0.759	0.856	1.619	0.01	1.525	1.005	1.081	0.646	0.469	0.528	0.01	0.942	1.066	1.147	0.686	0.497	0.561	0.01	0.000369369	0.00100178	0.965446	0.971729	0.861143	0.00309706	1.95942e-17	0.058716	0.990118	0.999964	0.0302546	0.000187174	6.47405e-05
		FALSE	High	[K].YTTTSSSSR.[K]	1xTMTpro [N-Term]	0.000571502	0.000315567	2	3	6	P04259; P02538	P04259 [551-559]; P02538 [551-559]		0	1293.66	0.907	0.937	0.868	3.196	1.066	1.507	0.522	1.198	0.602	0.622	0.576	2.12	0.707	0.346	0.795	0.757	0.782	0.724	2.669	0.89	0.436	0.940862	0.985697	0.966185	4.76875e-15	0.99963	0.0136043	0.000153334	0.655639	0.000241935	0.00393187	0.000392128	1.59535e-06	0.0198471
		FALSE	High	[KR].AQYEEIAQR.[S]	1xTMTpro [N-Term]	0.000365436	0.000315567	4	6	17	P35908; P04259; P02538; P19013	P35908 [354-362]; P04259 [339-347]; P02538 [339-347]; P19013 [327-335]		0	1411.75	0.94	1.252	1.07	0.887	0.726	1.443	0.665	0.786	0.652	0.868	0.742	0.615	0.503	0.461	0.545	1.197	1.594	1.362	1.129	0.924	0.846	0.968831	0.148805	0.875755	0.987436	0.0627252	0.0614123	0.00980082	0.439893	0.0758174	0.831802	0.58787	0.0105331	3.86417e-06
		FALSE	High	[K].LEGLEDALQK.[A]	1xTMTpro [K10]; 1xTMTpro [N-Term]	0.000195007	0.000315567	2	3	8	P04259; P02538	P04259 [427-436]; P02538 [427-436]		0	1724.01	0.788	1.081	0.819	1.134	0.661	1.497	0.541	1.661	0.527	0.722	0.547	0.758	0.442	0.361	1.11	0.475	0.651	0.493	0.683	0.398	0.325	0.239065	0.966128	0.915754	0.904476	0.0173891	0.00246978	0.000506365	0.000835305	6.09547e-07	0.0190192	0.000202367	0.273138	3.99565e-10
		FALSE	High	[KR].LLEGEECR.[MLI]	1xCarbamidomethyl [C7]; 1xTMTpro [N-Term]	0.00189295	0.000428304	6	13	5	Q86Y46; P35908; P04259; P02538; Q8N1N4; P13647	Q86Y46 [437-444]; P35908 [483-490]; P04259 [468-475]; P02538 [468-475]; Q8N1N4 [416-423]; P13647 [473-480]		0	1309.67	0.73	1.404	1.614	0.799	0.521	2.372	0.369	0.799	0.308	0.592	0.681	0.337	0.219	0.156	0.337	0.913	1.757	2.02	1	0.651	0.462	0.0227985	0.0331089	0.000967031	0.975329	1.12535e-07	1.56997e-09	2.3911e-10	0.687468	4.01579e-15	0.00645616	0.066722	3.46818e-15	1.25082e-15
		FALSE	High	[K].DVDAAYMNK.[V]	1xOxidation [M7]; 1xTMTpro [K9]; 1xTMTpro [N-Term]	0.00623286	0.000540826	3	8	7	P04259; P02538; P13647	P04259 [273-281]; P02538 [273-281]; P13647 [278-286]		0	1650.87	0.829	1.122	0.856	0.721	0.705	1.125	0.506	1.086	0.737	0.997	0.762	0.641	0.627	0.45	0.965	0.764	1.033	0.789	0.664	0.649	0.466	0.508517	0.945941	0.965446	0.90324	0.0699795	0.69681	1.17105e-05	0.936397	0.185155	0.998114	0.388769	0.0909418	0.00435122
		FALSE	High	[R].GFSANSAR.[L]	1xTMTpro [N-Term]	0.00548444	0.000540826	2	3	2	P04259; P02538	P04259 [17-24]; P02538 [17-24]		0	1113.6	0.607	1.05	0.787	2.946	0.993	1.016	0.475	1.164	0.597	1.033	0.775	2.899	0.977	0.468	1.146	0.521	0.902	0.676	2.53	0.853	0.408	2.38811e-06	0.981893	0.827939	9.96588e-14	0.99963	0.977508	1.49081e-07	0.707874	0.000266627	0.998114	0.390471	1.55302e-12	0.906257
		FALSE	High	[K].QEIAEINR.[M]	1xTMTpro [N-Term]	0.00479561	0.000540826	2	3	4	P04259; P02538	P04259 [379-386]; P02538 [379-386]		0	1276.72	0.779	1.318	0.714	1.961	1.037	1.331	0.462	1.815	0.585	0.99	0.537	1.473	0.779	0.347	1.363	0.429	0.726	0.394	1.08	0.572	0.254	0.129918	0.173212	0.456098	4.79431e-05	0.99963	0.0361288	1.21246e-06	0.000115701	0.000155106	0.982214	1.9307e-05	0.115374	0.131547
		FALSE	High	[KR].YEDEINK.[HR]	1xTMTpro [K7]; 1xTMTpro [N-Term]	0.00735505	0.00079902	6	13	6	Q7Z794; P35908; P04264; P04259; P02538; P13647	Q7Z794 [254-260]; P35908 [268-274]; P04264 [270-276]; P04259 [253-259]; P02538 [253-259]; P13647 [258-264]		0	1518.83	1.213	0.841	0.972	1.175	0.964	2.809	0.795	1.318	0.432	0.299	0.346	0.418	0.343	0.283	0.469	0.921	0.638	0.738	0.892	0.732	0.603	0.2928	0.686295	0.984649	0.71546	0.99963	1.06297e-10	0.154653	0.188186	1.62025e-05	2.66231e-12	4.04925e-08	2.18396e-08	3.48806e-13
		FALSE	High	[R].SLYGLGGSK.[R]	1xTMTpro [K9]; 1xTMTpro [N-Term]	0.0121895	0.00176277	2	3	1	P04259; P02538	P04259 [60-68]; P02538 [60-68]		0	1489.89	0.546	0.611	0.404	0.527	0.36	0.525	0.01	0.627	1.039	1.164	0.768	1.003	0.686	0.01	1.193	0.871	0.976	0.644	0.841	0.575	0.01	0.0253308	0.343236	4.48104e-05	0.122358	3.91288e-05	0.0609974	1.95942e-17	0.242433	0.997841	0.998114	0.806631	0.9999	0.585165
		FALSE	High	[KR].EYQELMNVK.[L]	1xTMTpro [K9]; 1xTMTpro [N-Term]	0.0236913	0.0034584	2	5	2	P04259; P02538	P04259 [447-455]; P02538 [447-455]		0	1761.97	0.788	0.965	1.087	0.949	0.83	0.967	0.01	0.962	0.815	0.998	1.123	0.981	0.858	0.01	0.994	0.82	1.003	1.13	0.987	0.863	0.01	0.272133	0.986921	0.914546	0.993236	0.625519	0.995776	1.95942e-17	0.997828	0.398799	0.997449	0.985655	0.999858	0.536261
		FALSE	High	[KR].EYQELMNVK.[L]	1xOxidation [M6]; 1xTMTpro [K9]; 1xTMTpro [N-Term]	0.0285171	0.00422149	2	5	1	P04259; P02538	P04259 [447-455]; P02538 [447-455]		0	1777.96	0.781	0.739	1.636	1.149	0.695	0.744	0.01	0.948	1.049	0.994	2.2	1.545	0.935	0.01	1.275	0.823	0.779	1.726	1.212	0.733	0.01	0.139097	0.200405	0.00253673	0.885732	0.00801183	0.709609	1.95942e-17	0.990449	0.996361	0.991862	1.00111e-05	0.0547908	0.861498
	FALSE	High	Master Protein	Q9UQ35	serine/arginine repetitive matrix protein 2 [OS=Homo sapiens]	0	192.607	15	31	106	31	2752	299.4	12.06	272.76	31				Pf08312	23524	SRRM2	A6NKB9; D3DU97; hsa:23524; O15038; O94803; Q6NSL3; Q6PIM3; Q6PK40; Q8IW17; Q96GY7; Q9P0G1; Q9UHA8; Q9UQ35; Q9UQ36; Q9UQ37; Q9UQ38; Q9UQ40	ENSG00000167978	mRNA Splicing - Major Pathway		1	0	0.976	1.028	0.994	1.128	0.909	0.889	1.331	1.013	1.098	1.157	1.118	1.269	1.023	1.498	1.14	0.964	1.015	0.981	1.113	0.898	1.314
		Checked	Confidence	Annotated Sequence	Modifications	Qvality PEP	Qvality q-value	# Protein Groups	# Proteins	# PSMs	Master Protein Accessions	Positions in Master Proteins	Modifications in Master Proteins	# Missed Cleavages	Theo. MH+ [Da]	Abundance Ratio: (0_5Hr) / (0_0Hr)	Abundance Ratio: (1_0Hr) / (0_0Hr)	Abundance Ratio: (1_5Hr) / (0_0Hr)	Abundance Ratio: (2_0Hr) / (0_0Hr)	Abundance Ratio: (continuous) / (0_0Hr)	Abundance Ratio: (DMSO) / (0_0Hr)	Abundance Ratio: (Dropped) / (0_0Hr)	Abundance Ratio: (TMP) / (0_0Hr)	Abundance Ratio: (0_5Hr) / (DMSO)	Abundance Ratio: (1_0Hr) / (DMSO)	Abundance Ratio: (1_5Hr) / (DMSO)	Abundance Ratio: (2_0Hr) / (DMSO)	Abundance Ratio: (continuous) / (DMSO)	Abundance Ratio: (Dropped) / (DMSO)	Abundance Ratio: (TMP) / (DMSO)	Abundance Ratio: (0_5Hr) / (TMP)	Abundance Ratio: (1_0Hr) / (TMP)	Abundance Ratio: (1_5Hr) / (TMP)	Abundance Ratio: (2_0Hr) / (TMP)	Abundance Ratio: (continuous) / (TMP)	Abundance Ratio: (Dropped) / (TMP)	Abundance Ratio Adj. P-Value: (0_5Hr) / (0_0Hr)	Abundance Ratio Adj. P-Value: (1_0Hr) / (0_0Hr)	Abundance Ratio Adj. P-Value: (1_5Hr) / (0_0Hr)	Abundance Ratio Adj. P-Value: (2_0Hr) / (0_0Hr)	Abundance Ratio Adj. P-Value: (continuous) / (0_0Hr)	Abundance Ratio Adj. P-Value: (DMSO) / (0_0Hr)	Abundance Ratio Adj. P-Value: (Dropped) / (0_0Hr)	Abundance Ratio Adj. P-Value: (TMP) / (0_0Hr)	Abundance Ratio Adj. P-Value: (0_5Hr) / (DMSO)	Abundance Ratio Adj. P-Value: (1_0Hr) / (DMSO)	Abundance Ratio Adj. P-Value: (1_5Hr) / (DMSO)	Abundance Ratio Adj. P-Value: (2_0Hr) / (DMSO)	Abundance Ratio Adj. P-Value: (continuous) / (DMSO)
		FALSE	High	[R].ENSFGSPLEFR.[N]	1xTMTpro [N-Term]	0.00013086	0.000302393	1	2	3	Q9UQ35	Q9UQ35 [1324-1334]		0	1586.81	1.475	0.654	1.219	1.544	0.863	0.793	1.64	0.97	1.859	0.824	1.537	1.946	1.088	2.068	1.223	1.52	0.674	1.257	1.591	0.889	1.691	0.00998098	0.121521	0.642857	0.0447796	0.813963	0.846601	0.00306559	0.999149	0.00922966	0.721883	0.113562	0.00103514	0.999994
		FALSE	High	[R].GSGTNGYVQR.[N]	1xTMTpro [N-Term]	4.35842e-05	0.000302393	1	2	2	Q9UQ35	Q9UQ35 [12-21]		0	1342.7	0.98	0.759	1.083	0.869	0.8	1.209	1.121	0.965	0.811	0.628	0.896	0.719	0.662	0.927	0.798	1.016	0.787	1.123	0.9	0.83	1.162	0.994614	0.594993	0.946618	0.987786	0.465708	0.55059	0.795298	0.997638	0.374341	0.0564009	0.93898	0.3407	0.0205294
		FALSE	High	[R].FQSDSSSYPTVDSNSLLGQSR.[L]	1xTMTpro [N-Term]	3.7693e-07	0.000302393	1	2	8	Q9UQ35	Q9UQ35 [1138-1158]		0	2579.25	0.866	1.024	0.915	1.087	0.968	0.792	0.766	0.915	1.094	1.293	1.155	1.372	1.222	0.967	1.155	0.947	1.12	1	1.188	1.058	0.837	0.833361	0.991429	0.996084	0.975329	0.99963	0.841229	0.166064	0.984271	0.997841	0.834061	0.972278	0.492496	0.956729
		FALSE	High	[R].TPQAPASANLVGPR.[S]	1xTMTpro [N-Term]	5.21794e-05	0.000302393	1	1	2	Q9UQ35	Q9UQ35 [2329-2342]		0	1682.95	0.712	0.83	1.258	0.882	0.902	0.702	0.01	0.883	1.014	1.183	1.792	1.257	1.285	0.01	1.258	0.807	0.941	1.425	1	1.022	0.01	0.00931865	0.664089	0.296367	0.991698	0.87602	0.334898	1.95942e-17	0.913735	0.990118	0.998114	0.00011991	0.745316	0.819569
		FALSE	High	[R].TPAALAALSLTGSGTPPTAANYPSSSR.[T]	1xTMTpro [N-Term]	8.88837e-08	0.000302393	1	1	2	Q9UQ35	Q9UQ35 [2302-2328]		0	2863.51	0.997	1.769	0.952	1.118	1.074	1.101	0.01	1.204	0.906	1.607	0.865	1.015	0.976	0.01	1.094	0.828	1.469	0.791	0.928	0.892	0.01	0.998721	0.00054037	1	0.968073	0.995427	0.817666	1.95942e-17	0.786437	0.938879	0.121244	0.853886	0.9999	0.982344
		FALSE	High	[K].SSTPPGESYFGVSSLQLK.[G]	1xTMTpro [K18]; 1xTMTpro [N-Term]	0.000137808	0.000302393	1	2	3	Q9UQ35	Q9UQ35 [1041-1058]		0	2492.35	0.712	0.995	0.888	1.146	0.965	0.861	0.01	1.023	0.827	1.155	1.031	1.33	1.12	0.01	1.187	0.696	0.973	0.868	1.12	0.943	0.01	0.0308485	0.998198	0.989174	0.888187	0.99963	0.992611	1.95942e-17	0.990227	0.645321	0.998114	0.999985	0.531649	0.999994
		FALSE	High	[R].SSTGPEPPAPTPLLAER.[H]	1xTMTpro [N-Term]	2.52386e-06	0.000302393	1	3	3	Q9UQ35	Q9UQ35 [357-373]		0	2024.1	0.816	0.889	0.868	1.203	0.886	0.988	0.01	1.113	0.826	0.9	0.879	1.218	0.897	0.01	1.126	0.733	0.799	0.78	1.081	0.796	0.01	0.316338	0.935706	0.968157	0.612201	0.873417	0.993782	1.95942e-17	0.886552	0.423493	0.821915	0.842044	0.872605	0.788824
		FALSE	High	[R].TAAALAPASLTSAR.[M]	1xTMTpro [N-Term]	4.62431e-05	0.000302393	1	1	7	Q9UQ35	Q9UQ35 [2357-2370]		0	1604.93	0.915	0.941	1.031	1.084	0.982	0.994	0.937	1.124	0.92	0.947	1.037	1.091	0.988	0.943	1.13	0.814	0.838	0.917	0.965	0.874	0.834	0.886609	0.981827	0.965446	0.975329	0.99963	0.984342	0.719635	0.862142	0.737854	0.820414	0.999985	0.987701	0.917411
		FALSE	High	[R].TAPAANLASR.[I]	1xTMTpro [N-Term]	9.56177e-05	0.000302393	1	1	6	Q9UQ35	Q9UQ35 [2222-2231]		0	1275.73	0.982	0.914	0.953	1.116	0.907	0.837	1.386	0.997	1.174	1.092	1.139	1.334	1.084	1.656	1.192	0.985	0.916	0.956	1.119	0.91	1.39	0.993095	0.971918	0.992434	0.900602	0.89036	0.993782	0.148511	0.997008	0.996361	0.999334	0.985318	0.456852	0.999994
		FALSE	High	[R].SGSSQELDVKPSASPQER.[S]	1xTMTpro [K10]; 1xTMTpro [N-Term]	6.57887e-05	0.000302393	1	2	1	Q9UQ35	Q9UQ35 [1539-1556]		0	2510.33
		FALSE	High	[K].DSLVQSCPGSLSLCAGVK.[S]	2xCarbamidomethyl [C7; C14]; 1xTMTpro [K18]; 1xTMTpro [N-Term]	1.12813e-05	0.000302393	1	2	3	Q9UQ35	Q9UQ35 [1023-1040]		0	2486.32	0.896	1.023	0.959	1.463	1.055	1.136	0.01	1.143	0.789	0.9	0.844	1.288	0.928	0.01	1.006	0.784	0.895	0.839	1.28	0.923	0.01	0.817889	0.990822	0.999255	0.0767357	0.99963	0.472349	1.95942e-17	0.836074	0.146776	0.733912	0.744643	0.490846	0.831858
		FALSE	High	[R].AAFGISDSYVDGSSFDPQR.[R]	1xTMTpro [N-Term]	3.39688e-06	0.000302393	1	3	7	Q9UQ35	Q9UQ35 [137-155]		0	2323.12	1.035	1.076	0.953	1.153	1.009	0.907	1.182	0.983	1.142	1.187	1.051	1.272	1.113	1.304	1.085	1.053	1.095	0.969	1.173	1.026	1.202	0.996969	0.986921	0.999412	0.975329	0.999926	0.995776	0.659982	0.999904	0.990118	0.998114	0.999985	0.841538	0.999994
		FALSE	High	[R].IPAASAAAMNLASAR.[T]	1xOxidation [M9]; 1xTMTpro [N-Term]	0.00069209	0.000315567	1	1	1	Q9UQ35	Q9UQ35 [2232-2246]		0	1734.95	0.685	0.843	1.139	0.596	1.104	0.509	0.01	0.696	1.346	1.657	2.24	1.171	2.17	0.01	1.369	0.983	1.211	1.636	0.855	1.586	0.01	0.00461673	0.715757	0.796029	0.130086	0.960084	0.000434323	1.95942e-17	0.135233	0.808769	0.110398	4.43066e-07	0.962711	6.95819e-05
		FALSE	High	[R].TSVPENHAQSR.[I]	1xTMTpro [N-Term]	0.000267784	0.000315567	1	1	2	Q9UQ35	Q9UQ35 [2170-2180]		0	1529.8
		FALSE	High	[R].SAHATAPVNIAGSR.[T]	1xTMTpro [N-Term]	0.000357825	0.000315567	1	1	3	Q9UQ35	Q9UQ35 [2343-2356]		0	1655.91	0.87	0.794	0.864	1.085	1.036	0.899	0.01	0.888	0.968	0.884	0.962	1.208	1.153	0.01	0.988	0.98	0.894	0.973	1.222	1.167	0.01	0.916703	0.860769	0.955648	0.975329	0.99963	0.995776	1.95942e-17	0.98049	0.990118	0.936553	0.993314	0.952952	0.999994
		FALSE	High	[R].SGAGSSPETK.[E]	1xTMTpro [K10]; 1xTMTpro [N-Term]	0.000200908	0.000315567	1	2	3	Q9UQ35	Q9UQ35 [1214-1223]		0	1528.85	0.879	1.063	0.859	1.021	1.158	1.032	0.01	1.115	0.852	1.031	0.833	0.989	1.122	0.01	1.081	0.788	0.954	0.771	0.915	1.038	0.01	0.803105	0.986921	0.965446	0.975329	0.856096	0.984342	1.95942e-17	0.888866	0.515959	0.998114	0.731275	0.999858	0.999994
		FALSE	High	[R].SGSESSVDQK.[T]	1xTMTpro [K10]; 1xTMTpro [N-Term]	0.000319731	0.000315567	1	2	2	Q9UQ35	Q9UQ35 [1517-1526]		0	1631.87	1.061	1.871	1.419	1.752	1.26	1.534	0.01	1.326	0.692	1.22	0.925	1.142	0.821	0.01	0.865	0.8	1.411	1.07	1.321	0.95	0.01	0.981247	1.17022e-06	0.0379649	0.00111184	0.343878	0.000636647	1.95942e-17	0.235615	0.0256642	0.945907	0.969997	0.953835	0.217689
		FALSE	High	[K].THTTALAGR.[S]	1xTMTpro [N-Term]	0.000388679	0.000315567	1	3	1	Q9UQ35	Q9UQ35 [286-294]		0	1231.71	0.853	0.984	1.168	0.991	1.163	1.021	0.01	0.982	0.835	0.964	1.144	0.971	1.139	0.01	0.962	0.868	1.002	1.189	1.009	1.184	0.01	0.564792	0.997643	0.749942	0.978954	0.830989	0.984342	1.95942e-17	0.999904	0.463607	0.946217	0.972278	0.999858	0.999994
		FALSE	High	[R].TPAIPTAVNLADSR.[T]	1xTMTpro [N-Term]	0.000154068	0.000315567	1	1	10	Q9UQ35	Q9UQ35 [2247-2260]		0	1729.98	0.95	1.003	1.003	1.113	0.962	0.899	1.051	0.985	1.057	1.115	1.116	1.238	1.07	1.169	1.096	0.964	1.017	1.018	1.13	0.976	1.066	0.981247	0.998198	0.992271	0.96607	0.995427	0.995776	0.967437	0.999904	0.997841	0.998114	0.994643	0.831919	0.999994
		FALSE	High	[R].TAVAPSAVNLADPR.[T]	1xTMTpro [N-Term]	0.000334531	0.000315567	1	1	9	Q9UQ35	Q9UQ35 [2275-2288]		0	1685.95	1.021	0.946	1.049	0.95	0.811	0.926	0.953	0.943	1.103	1.022	1.132	1.025	0.876	1.028	1.018	1.083	1.003	1.111	1.007	0.86	1.01	0.999858	0.98866	0.968157	0.998197	0.537415	0.999908	0.772413	0.9928	0.997841	0.998114	0.985655	0.999858	0.70118
		FALSE	High	[K].EDLNGPFLNQLETDPSLDMK.[E]	1xOxidation [M19]; 1xTMTpro [K20]; 1xTMTpro [N-Term]	0.000796224	0.000315567	1	2	1	Q9UQ35	Q9UQ35 [1353-1372]		0	2900.48
		FALSE	High	[R].LETAESK.[E]	1xTMTpro [K7]; 1xTMTpro [N-Term]	0.00336834	0.000428304	1	2	5	Q9UQ35	Q9UQ35 [1159-1165]		0	1385.81	1.193	0.766	1.094	1.162	0.889	0.795	1.529	1.015	1.501	0.964	1.377	1.462	1.118	1.925	1.277	1.175	0.755	1.078	1.144	0.875	1.507	0.358744	0.173212	0.823111	0.86574	0.864999	0.977508	0.0372969	0.990227	0.435635	0.869406	0.371982	0.129471	0.999994
		FALSE	High	[R].SLSYSPVER.[R]	1xTMTpro [N-Term]	0.00185005	0.000428304	1	2	2	Q9UQ35	Q9UQ35 [2690-2698]		0	1341.73	1.054	0.965	1.004	1.089	0.941	1.191	1.501	1.103	0.885	0.81	0.843	0.914	0.79	1.26	0.926	0.956	0.875	0.911	0.987	0.853	1.361	0.983037	0.991429	0.984134	0.975329	0.950714	0.407723	0.0111043	0.899455	0.603453	0.1172	0.709594	0.964075	0.0983434
		FALSE	High	[R].GEFSASPMLK.[S]	1xTMTpro [K10]; 1xTMTpro [N-Term]	0.00212594	0.000428304	1	2	4	Q9UQ35	Q9UQ35 [1119-1128]		0	1674.94	0.821	0.899	0.953	1.137	1.018	0.897	0.01	1.003	0.916	1.003	1.063	1.268	1.136	0.01	1.118	0.819	0.897	0.951	1.134	1.016	0.01	0.287109	0.909776	0.996084	0.918996	0.99963	0.999219	1.95942e-17	0.997008	0.696229	0.968605	0.999985	0.603519	0.999994
		FALSE	High	[R].SDTSSPEVR.[Q]	1xTMTpro [N-Term]	0.00498285	0.000540826	1	2	3	Q9UQ35	Q9UQ35 [1069-1077]		0	1281.66	1.075	1.292	1.188	1.257	0.998	1.05	1.575	1.064	1.024	1.231	1.131	1.197	0.95	1.5	1.013	1.01	1.215	1.117	1.181	0.938	1.481	0.968909	0.328856	0.662267	0.55049	0.99963	0.905475	0.0229611	0.98049	0.9876	0.934183	0.990585	0.824055	0.835092
		FALSE	High	[R].LEAALVK.[R]	1xTMTpro [K7]; 1xTMTpro [N-Term]	0.00531178	0.000540826	1	2	1	Q9UQ35	Q9UQ35 [45-51]		0	1351.88	0.968	1.032	0.822	1.45	1.138	1.157	0.01	1.263	0.837	0.892	0.711	1.254	0.983	0.01	1.092	0.767	0.817	0.651	1.148	0.901	0.01	0.992803	0.995701	0.915754	0.134096	0.940638	0.649621	1.95942e-17	0.531796	0.662775	0.881622	0.152199	0.762227	0.994692
		FALSE	High	[R].MAPALSGANLTSPR.[V]	1xTMTpro [N-Term]	0.00559073	0.000540826	1	1	1	Q9UQ35	Q9UQ35 [2371-2384]		0	1689.93
		FALSE	High	[K].DVNPGGK.[E]	1xTMTpro [K7]; 1xTMTpro [N-Term]	0.013013	0.00185452	1	3	2	Q9UQ35	Q9UQ35 [102-108]		0	1294.76	0.673	0.758	0.891	0.898	0.849	0.689	0.01	0.854	0.977	1.101	1.294	1.304	1.233	0.01	1.24	0.788	0.887	1.043	1.051	0.994	0.01	9.66306e-05	0.102653	0.999255	0.996685	0.662668	0.391779	1.95942e-17	0.88661	0.927131	0.999964	0.486103	0.477064	0.985571
		FALSE	High	[R].SPVPSAFSDQSR.[C]	1xTMTpro [N-Term]	0.0143839	0.00195823	1	2	3	Q9UQ35	Q9UQ35 [2449-2460]		0	1581.82	1.241	0.847	0.935	1.738	0.783	0.93	0.01	0.91	1.334	0.911	1.006	1.869	0.841	0.01	0.978	1.364	0.931	1.028	1.911	0.86	0.01	0.829005	0.968701	0.996084	0.0816896	0.901568	0.999219	1.95942e-17	0.986074	0.853889	0.998114	0.999985	0.0623851	0.948473
		FALSE	High	[R].GEFSASPMLK.[S]	1xOxidation [M8]; 1xTMTpro [K10]; 1xTMTpro [N-Term]	0.0184654	0.00236483	1	2	3	Q9UQ35	Q9UQ35 [1119-1128]		0	1690.93	0.745	0.86	0.905	0.976	0.886	0.904	0.01	0.974	0.824	0.951	1.001	1.079	0.98	0.01	1.078	0.764	0.882	0.929	1.001	0.909	0.01	0.474255	0.964796	0.987556	0.99208	0.975896	0.995776	1.95942e-17	0.999735	0.808769	0.992704	0.999985	0.999858	0.999994
		FALSE	High	[R].VPLSAYER.[V]	1xTMTpro [N-Term]	0.0232784	0.00323309	1	1	2	Q9UQ35	Q9UQ35 [2385-2392]		0	1238.71	1.244	0.702	1	1.15	0.831	0.854	1.176	0.872	1.457	0.822	1.171	1.347	0.973	1.378	1.021	1.427	0.805	1.147	1.319	0.953	1.349	0.171722	0.0591529	0.974521	0.913623	0.55271	0.995776	0.633826	0.915286	0.50681	0.155876	0.878524	0.406307	0.877385
		FALSE	High	[R].SSSPVTELASR.[S]	1xTMTpro [N-Term]	0.0351161	0.00438129	1	2	1	Q9UQ35	Q9UQ35 [1101-1111]		0	1437.79	1.008	1.546	1.232	1.59	1.208	1.272	0.01	1.212	0.792	1.216	0.968	1.25	0.95	0.01	0.953	0.831	1.276	1.016	1.312	0.997	0.01	0.999858	0.124136	0.576611	0.0289119	0.793052	0.306754	1.95942e-17	0.764215	0.460576	0.968784	0.995973	0.810349	0.955291
	FALSE	High	Master Protein	P34932	Heat shock 70 kDa protein 4 [OS=Homo sapiens]	0	192.195	40	24	122	24	840	94.3	5.19	337.62	24				Pf00012	3308	HSPA4	hsa:3308; O95756; P34932; Q2TAL4; Q9BUK9	ENSG00000170606	Regulation of HSF1-mediated heat shock response	Parkin-ubiquitin proteasomal system pathway	2	0	1.012	0.924	0.954	1.023	1.052	0.923	0.982	0.991	1.097	1.001	1.034	1.108	1.14	1.064	1.074	1.021	0.932	0.963	1.032	1.061	0.991
		Checked	Confidence	Annotated Sequence	Modifications	Qvality PEP	Qvality q-value	# Protein Groups	# Proteins	# PSMs	Master Protein Accessions	Positions in Master Proteins	Modifications in Master Proteins	# Missed Cleavages	Theo. MH+ [Da]	Abundance Ratio: (0_5Hr) / (0_0Hr)	Abundance Ratio: (1_0Hr) / (0_0Hr)	Abundance Ratio: (1_5Hr) / (0_0Hr)	Abundance Ratio: (2_0Hr) / (0_0Hr)	Abundance Ratio: (continuous) / (0_0Hr)	Abundance Ratio: (DMSO) / (0_0Hr)	Abundance Ratio: (Dropped) / (0_0Hr)	Abundance Ratio: (TMP) / (0_0Hr)	Abundance Ratio: (0_5Hr) / (DMSO)	Abundance Ratio: (1_0Hr) / (DMSO)	Abundance Ratio: (1_5Hr) / (DMSO)	Abundance Ratio: (2_0Hr) / (DMSO)	Abundance Ratio: (continuous) / (DMSO)	Abundance Ratio: (Dropped) / (DMSO)	Abundance Ratio: (TMP) / (DMSO)	Abundance Ratio: (0_5Hr) / (TMP)	Abundance Ratio: (1_0Hr) / (TMP)	Abundance Ratio: (1_5Hr) / (TMP)	Abundance Ratio: (2_0Hr) / (TMP)	Abundance Ratio: (continuous) / (TMP)	Abundance Ratio: (Dropped) / (TMP)	Abundance Ratio Adj. P-Value: (0_5Hr) / (0_0Hr)	Abundance Ratio Adj. P-Value: (1_0Hr) / (0_0Hr)	Abundance Ratio Adj. P-Value: (1_5Hr) / (0_0Hr)	Abundance Ratio Adj. P-Value: (2_0Hr) / (0_0Hr)	Abundance Ratio Adj. P-Value: (continuous) / (0_0Hr)	Abundance Ratio Adj. P-Value: (DMSO) / (0_0Hr)	Abundance Ratio Adj. P-Value: (Dropped) / (0_0Hr)	Abundance Ratio Adj. P-Value: (TMP) / (0_0Hr)	Abundance Ratio Adj. P-Value: (0_5Hr) / (DMSO)	Abundance Ratio Adj. P-Value: (1_0Hr) / (DMSO)	Abundance Ratio Adj. P-Value: (1_5Hr) / (DMSO)	Abundance Ratio Adj. P-Value: (2_0Hr) / (DMSO)	Abundance Ratio Adj. P-Value: (continuous) / (DMSO)
		FALSE	High	[K].LEDTENWLYEDGEDQPK.[Q]	1xTMTpro [K17]; 1xTMTpro [N-Term]	2.89635e-05	0.000302393	1	1	5	P34932	P34932 [652-668]		0	2689.31	1.142	1.141	0.87	1.022	1.105	1.066	1.117	1.146	1.071	1.071	0.816	0.959	1.036	1.048	1.075	0.997	0.996	0.76	0.892	0.964	0.975	0.940878	0.966128	0.965446	0.978005	0.990376	0.956808	0.807444	0.9098	0.999805	0.999964	0.609614	0.999858	0.999994
		FALSE	High	[R].EFSITDVVPYPISLR.[W]	1xTMTpro [N-Term]	2.33591e-05	0.000302393	1	1	9	P34932	P34932 [391-405]		0	2040.13	0.938	0.823	0.87	0.785	0.901	1.096	0.01	0.919	0.855	0.751	0.794	0.716	0.822	0.01	0.838	1.021	0.896	0.947	0.855	0.98	0.01	0.967337	0.571757	0.985566	0.975329	0.82898	0.765193	1.95942e-17	0.98049	0.574901	0.0508844	0.517957	0.137727	0.244167
		FALSE	High	[K].ELSTTLNADEAVTR.[G]	1xTMTpro [N-Term]	1.66467e-05	0.000302393	1	1	9	P34932	P34932 [361-374]		0	1823.97	1.084	1.291	1.088	1.264	0.832	0.741	0.682	0.959	1.464	1.743	1.469	1.707	1.123	0.922	1.295	1.13	1.346	1.134	1.317	0.867	0.711	0.9777	0.738432	0.952171	0.634392	0.783787	0.711626	0.0437999	0.997008	0.549826	0.190014	0.193449	0.046904	0.999994
		FALSE	High	[K].TSTVDLPIENQLLWQIDR.[E]	1xTMTpro [N-Term]	1.54228e-06	0.000302393	1	1	11	P34932	P34932 [574-591]		0	2445.33	0.931	0.911	0.77	0.745	0.877	0.796	0.01	1.095	1.169	1.145	0.967	0.936	1.103	0.01	1.376	0.85	0.832	0.703	0.68	0.801	0.01	0.954028	0.971918	0.910306	0.895103	0.826752	0.984342	1.95942e-17	0.926834	0.996361	0.998114	0.999985	0.981746	0.999994
		FALSE	High	[R].WNSPAEEGSSDCEVFSK.[N]	1xCarbamidomethyl [C12]; 1xTMTpro [K17]; 1xTMTpro [N-Term]	1.1755e-05	0.000302393	1	1	7	P34932	P34932 [406-422]		0	2537.21	1.024	0.971	0.879	0.899	0.986	0.848	0.996	1.038	1.208	1.145	1.036	1.06	1.163	1.174	1.223	0.987	0.936	0.847	0.867	0.95	0.96	0.995183	0.991505	0.983096	0.99711	0.99963	0.991624	0.895191	0.986074	0.989247	0.998114	0.999985	0.999858	0.999994
		FALSE	High	[K].VTPQSDGSSSK.[V]	1xTMTpro [K11]; 1xTMTpro [N-Term]	0.000130214	0.000302393	1	1	4	P34932	P34932 [467-477]		0	1700.93	0.963	0.821	0.753	0.872	0.961	0.766	0.01	0.866	1.258	1.073	0.984	1.139	1.255	0.01	1.132	1.112	0.948	0.869	1.007	1.109	0.01	0.989791	0.592528	0.85442	0.981681	0.995427	0.928857	1.95942e-17	0.8644	0.974885	0.999334	0.999985	0.977206	0.992015
		FALSE	High	[K].VLATAFDTTLGGR.[K]	1xTMTpro [N-Term]	6.93612e-05	0.000302393	1	1	9	P34932	P34932 [222-234]		0	1625.92	0.732	0.606	0.648	0.647	0.69	0.675	0.751	0.554	1.084	0.898	0.959	0.959	1.023	1.113	0.821	1.32	1.093	1.168	1.167	1.246	1.356	0.0291606	0.00138469	0.146186	0.461867	0.0137775	0.228045	0.102506	0.000487127	0.999805	0.821006	0.994643	0.999858	0.999994
		FALSE	High	[K].NAEQNGPVDGQGDNPGPQAAEQGTDTAVPSDSDK.[K]	1xTMTpro [K34]; 1xTMTpro [N-Term]	4.08533e-05	0.000302393	1	1	1	P34932	P34932 [799-832]		0	3974.87
		FALSE	High	[K].SNLAYDIVQLPTGLTGIK.[V]	1xTMTpro [K18]; 1xTMTpro [N-Term]	1.43974e-06	0.000302393	1	2	5	P34932	P34932 [85-102]		0	2511.47	0.726	0.871	0.881	0.923	1.053	0.82	0.01	0.862	0.886	1.062	1.074	1.126	1.284	0.01	1.052	0.843	1.01	1.021	1.071	1.221	0.01	0.0182494	0.856663	0.992434	0.999942	0.99963	0.982557	1.95942e-17	0.864986	0.620604	0.998114	0.999985	0.981746	0.859997
		FALSE	High	[R].SVMDATQIAGLNCLR.[L]	1xCarbamidomethyl [C13]; 1xTMTpro [N-Term]	2.10585e-05	0.000302393	1	1	3	P34932	P34932 [155-169]		0	1953.02	1.066	1.07	0.986	0.869	1.084	0.87	0.01	1.125	1.225	1.229	1.133	0.999	1.246	0.01	1.292	0.948	0.951	0.877	0.773	0.964	0.01	0.968058	0.954603	0.987556	0.983019	0.987267	0.995776	1.95942e-17	0.810541	0.990118	0.944308	0.97479	0.999858	0.982344
		FALSE	High	[K].SEENEEPMETDQNAK.[E]	1xTMTpro [K15]; 1xTMTpro [N-Term]	3.31731e-05	0.000302393	1	1	1	P34932	P34932 [503-517]		0	2359.12
		FALSE	High	[K].EDIYAVEIVGGATR.[I]	1xTMTpro [N-Term]	1.21149e-05	0.000302393	1	1	6	P34932	P34932 [333-346]		0	1796.97	1.032	1.063	1.036	0.934	1.041	0.971	1.428	1.123	1.063	1.095	1.067	0.962	1.072	1.471	1.157	0.919	0.946	0.922	0.831	0.927	1.271	0.994043	0.98231	0.982698	0.998197	0.99963	0.995776	0.111719	0.927555	0.997841	0.999964	0.999985	0.999858	0.999994
		FALSE	High	[R].AGGIETIANEYSDR.[C]	1xTMTpro [N-Term]	2.19949e-06	0.000302393	1	2	13	P34932	P34932 [20-33]		0	1799.91	1.046	1.078	1.046	1.016	1.027	0.914	0.891	1.025	1.144	1.179	1.144	1.111	1.123	0.974	1.121	1.02	1.052	1.021	0.991	1.002	0.869	0.987405	0.975334	0.952171	0.975329	0.99963	0.999219	0.500885	0.988783	0.994391	0.986364	0.9534	0.987701	0.999994
		FALSE	High	[K].AESEEMETSQAGSK.[D]	1xOxidation [M6]; 1xTMTpro [K14]; 1xTMTpro [N-Term]	2.64775e-05	0.000302393	1	1	4	P34932	P34932 [544-557]		0	2108.03	0.959	0.978	0.921	0.75	0.944	0.901	1.064	0.782	1.065	1.086	1.022	0.833	1.048	1.182	0.869	1.226	1.25	1.177	0.959	1.206	1.361	0.989791	0.991589	0.996084	0.972415	0.99963	0.995776	0.926729	0.655639	0.997841	0.999334	0.999985	0.872605	0.999994
		FALSE	High	[K].NAVEEYVYEMR.[D]	1xTMTpro [N-Term]	0.00102774	0.000315567	1	1	2	P34932	P34932 [619-629]		0	1706.84
		FALSE	High	[K].NAVEEYVYEMR.[D]	1xOxidation [M10]; 1xTMTpro [N-Term]	0.00149572	0.000315567	1	1	1	P34932	P34932 [619-629]		0	1722.83
		FALSE	High	[R].AFSDPFVEAEK.[S]	1xTMTpro [K11]; 1xTMTpro [N-Term]	0.00038265	0.000315567	1	2	9	P34932	P34932 [74-84]		0	1848	1.03	1.088	0.879	0.942	1.099	0.96	1.049	0.97	1.073	1.134	0.915	0.981	1.145	1.093	1.011	1.061	1.122	0.906	0.971	1.133	1.081	0.99514	0.986921	0.965446	0.998863	0.980669	0.999908	0.960309	0.999063	0.997841	0.998114	0.956751	0.999858	0.999994
		FALSE	High	[K].SQVISNAK.[N]	1xTMTpro [K8]; 1xTMTpro [N-Term]	0.000432584	0.000315567	1	2	1	P34932	P34932 [54-61]		0	1454.88	0.749	0.878	0.73	1.101	1.074	1.058	0.01	0.934	0.708	0.83	0.691	1.041	1.015	0.01	0.883	0.802	0.94	0.782	1.179	1.15	0.01	0.0517444	0.884612	0.56975	0.968073	0.992947	0.87888	1.95942e-17	0.988404	0.0230279	0.461314	0.0910762	0.999858	0.999994
		FALSE	High	[K].SEENEEPMETDQNAK.[E]	1xOxidation [M8]; 1xTMTpro [K15]; 1xTMTpro [N-Term]	0.000490154	0.000315567	1	1	2	P34932	P34932 [503-517]		0	2375.12
		FALSE	High	[R].SVMDATQIAGLNCLR.[L]	1xCarbamidomethyl [C13]; 1xOxidation [M3]; 1xTMTpro [N-Term]	0.000852696	0.000315567	1	1	1	P34932	P34932 [155-169]		0	1969.02
		FALSE	High	[R].EMLNLYIENEGK.[M]	1xOxidation [M2]; 1xTMTpro [K12]; 1xTMTpro [N-Term]	0.000168988	0.000315567	1	1	3	P34932	P34932 [592-603]		0	2077.11	1.066	1.083	1.136	1.279	1.375	0.998	0.01	0.942	1.068	1.084	1.138	1.282	1.378	0.01	0.943	1.132	1.15	1.207	1.359	1.461	0.01	0.986032	0.982924	0.877462	0.533421	0.214103	0.993782	1.95942e-17	0.990449	0.998396	0.999964	0.985655	0.704992	0.647055
		FALSE	High	[R].EMLNLYIENEGK.[M]	1xTMTpro [K12]; 1xTMTpro [N-Term]	0.00108023	0.000315567	1	1	2	P34932	P34932 [592-603]		0	2061.12
		FALSE	High	[K].EPFTLEAYYSSPQDLPYPDPAIAQFSVQK.[V]	1xTMTpro [K29]; 1xTMTpro [N-Term]	0.00130741	0.000315567	1	1	1	P34932	P34932 [438-466]		0	3910.01	0.708	0.642	1.375	0.785	0.981	0.716	0.01	0.806	0.989	0.897	1.922	1.097	1.371	0.01	1.126	0.878	0.797	1.707	0.974	1.217	0.01	0.565913	0.606363	0.530383	0.975329	0.99963	0.774862	1.95942e-17	0.936512	0.996361	0.998114	0.0546027	0.999858	0.805525
		FALSE	High	[K].ETAESVLK.[K]	1xTMTpro [K8]; 1xTMTpro [N-Term]	0.000799824	0.000315567	1	1	2	P34932	P34932 [127-134]		0	1484.88	1.114	1.161	1.15	1.107	1.237	1.18	1.168	1.194	0.944	0.984	0.974	0.938	1.048	0.99	1.012	0.933	0.972	0.963	0.927	1.036	0.978	0.959689	0.90566	0.854107	0.968199	0.740198	0.591103	0.637156	0.7465	0.974088	0.980016	0.997618	0.990091	0.999994
		FALSE	High	[K].LSGEYEK.[F]	1xTMTpro [K7]; 1xTMTpro [N-Term]	0.0034533	0.000428304	1	1	5	P34932	P34932 [632-638]		0	1433.81	1.013	0.993	0.909	0.956	1.056	0.921	1.074	1.007	1.101	1.078	0.988	1.038	1.147	1.167	1.094	1.006	0.986	0.903	0.949	1.049	1.067	0.997272	0.999863	0.999255	0.989258	0.99963	0.999219	0.935191	0.996494	0.998407	0.999334	0.999985	0.999858	0.999994
		FALSE	High	[R].SVLEQTK.[L]	1xTMTpro [K7]; 1xTMTpro [N-Term]	0.0135625	0.00185452	1	1	3	P34932	P34932 [323-329]		0	1412.86	1.052	0.915	0.792	0.804	0.977	0.8	0.01	0.977	1.315	1.144	0.99	1.005	1.221	0.01	1.222	1.077	0.937	0.811	0.822	1	0.01	0.978863	0.981629	0.948105	0.975329	0.99963	0.984342	1.95942e-17	0.999904	0.929326	0.998114	0.999985	0.999858	0.999994
		FALSE	High	[R].LSQECEK.[L]	1xCarbamidomethyl [C5]; 1xTMTpro [K7]; 1xTMTpro [N-Term]	0.0166405	0.00217661	1	1	2	P34932	P34932 [266-272]		0	1501.82	1.077	0.946	0.749	0.826	1.067	0.801	0.01	0.953	1.346	1.182	0.935	1.032	1.332	0.01	1.19	1.131	0.993	0.786	0.867	1.12	0.01	0.931846	0.991429	0.84031	0.975329	0.99963	0.984342	1.95942e-17	0.991304	0.890442	0.980152	0.999985	0.9999	0.911278
		FALSE	High	[K].FVSEDDR.[N]	1xTMTpro [N-Term]	0.0729633	0.00728814	1	1	1	P34932	P34932 [639-645]		0	1171.59	1.146	0.892	0.842	0.87	1.348	0.789	0.01	1.097	1.453	1.131	1.068	1.103	1.71	0.01	1.392	1.044	0.813	0.768	0.793	1.229	0.01	0.637382	0.963339	0.989174	0.981681	0.190055	0.979637	1.95942e-17	0.923444	0.646106	0.998114	0.994643	0.99281	0.110225
	FALSE	High	Master Protein	P05023	Sodium/potassium-transporting ATPase subunit alpha-1 [OS=Homo sapiens]	0	190.887	31	24	122	21	1023	112.8	5.49	313.97	24				Pf00122, Pf00689, Pf00690, Pf13246	476	ATP1A1	B2RBR6; B7Z2T5; B7Z3U6; F5H3A1; hsa:476; P05023; Q16689; Q6LDM4; Q9UCN1; Q9UJ20; Q9UJ21	ENSG00000163399	Potential therapeutics for SARS; Ion homeostasis; Ion transport by P-type ATPases	Pre-implantation embryo; Proximal tubule transport; Arsenic metabolism and reactive oxygen species generation	6	3	0.977	1.008	0.947	1.011	0.987	0.958	1.01	1.037	1.02	1.052	0.988	1.056	1.03	1.055	1.083	0.942	0.972	0.913	0.975	0.951	0.974
		Checked	Confidence	Annotated Sequence	Modifications	Qvality PEP	Qvality q-value	# Protein Groups	# Proteins	# PSMs	Master Protein Accessions	Positions in Master Proteins	Modifications in Master Proteins	# Missed Cleavages	Theo. MH+ [Da]	Abundance Ratio: (0_5Hr) / (0_0Hr)	Abundance Ratio: (1_0Hr) / (0_0Hr)	Abundance Ratio: (1_5Hr) / (0_0Hr)	Abundance Ratio: (2_0Hr) / (0_0Hr)	Abundance Ratio: (continuous) / (0_0Hr)	Abundance Ratio: (DMSO) / (0_0Hr)	Abundance Ratio: (Dropped) / (0_0Hr)	Abundance Ratio: (TMP) / (0_0Hr)	Abundance Ratio: (0_5Hr) / (DMSO)	Abundance Ratio: (1_0Hr) / (DMSO)	Abundance Ratio: (1_5Hr) / (DMSO)	Abundance Ratio: (2_0Hr) / (DMSO)	Abundance Ratio: (continuous) / (DMSO)	Abundance Ratio: (Dropped) / (DMSO)	Abundance Ratio: (TMP) / (DMSO)	Abundance Ratio: (0_5Hr) / (TMP)	Abundance Ratio: (1_0Hr) / (TMP)	Abundance Ratio: (1_5Hr) / (TMP)	Abundance Ratio: (2_0Hr) / (TMP)	Abundance Ratio: (continuous) / (TMP)	Abundance Ratio: (Dropped) / (TMP)	Abundance Ratio Adj. P-Value: (0_5Hr) / (0_0Hr)	Abundance Ratio Adj. P-Value: (1_0Hr) / (0_0Hr)	Abundance Ratio Adj. P-Value: (1_5Hr) / (0_0Hr)	Abundance Ratio Adj. P-Value: (2_0Hr) / (0_0Hr)	Abundance Ratio Adj. P-Value: (continuous) / (0_0Hr)	Abundance Ratio Adj. P-Value: (DMSO) / (0_0Hr)	Abundance Ratio Adj. P-Value: (Dropped) / (0_0Hr)	Abundance Ratio Adj. P-Value: (TMP) / (0_0Hr)	Abundance Ratio Adj. P-Value: (0_5Hr) / (DMSO)	Abundance Ratio Adj. P-Value: (1_0Hr) / (DMSO)	Abundance Ratio Adj. P-Value: (1_5Hr) / (DMSO)	Abundance Ratio Adj. P-Value: (2_0Hr) / (DMSO)	Abundance Ratio Adj. P-Value: (continuous) / (DMSO)
		FALSE	High	[K].MSINAEEVVVGDLVEVK.[G]	1xTMTpro [K17]; 1xTMTpro [N-Term]	5.72672e-06	0.000302393	1	4	2	P05023	P05023 [178-194]		0	2439.37
		FALSE	High	[R].LNIPVSQVNPR.[D]	1xTMTpro [N-Term]	5.14852e-05	0.000302393	1	6	10	P05023	P05023 [648-658]		0	1540.91	0.899	0.971	0.833	0.918	1.15	0.859	0.01	0.96	1.047	1.13	0.97	1.069	1.338	0.01	1.118	0.937	1.012	0.868	0.956	1.197	0.01	0.774698	0.991429	0.965446	0.998197	0.832715	0.995776	1.95942e-17	0.999063	0.990118	0.998114	0.994643	0.999858	0.771578
		FALSE	High	[K].GVGIISEGNETVEDIAAR.[L]	1xTMTpro [N-Term]	4.55415e-08	0.000302393	1	7	8	P05023	P05023 [630-647]		0	2134.13	0.959	1.059	1.046	0.95	0.913	0.886	1.008	0.89	1.081	1.195	1.18	1.072	1.03	1.137	1.004	1.077	1.191	1.176	1.068	1.027	1.133	0.993095	0.990822	0.992271	0.99711	0.987267	0.995776	0.981125	0.98049	0.997841	0.984412	0.967729	0.99781	0.999994
		FALSE	High	[K].VDNSSLTGESEPQTR.[S]	1xTMTpro [N-Term]	2.31116e-06	0.000302393	1	9	6	P05023	P05023 [213-227]		0	1923.96	1.087	1.068	0.984	1.024	1.014	0.956	1.057	0.995	1.137	1.117	1.029	1.072	1.061	1.106	1.042	1.092	1.073	0.988	1.029	1.018	1.062	0.983037	0.986921	0.999255	0.97626	0.999926	0.999219	0.935562	0.999149	0.994953	0.999168	0.999985	0.999592	0.999994
		FALSE	High	[R].WINDVEDSYGQQWTYEQR.[K]	1xTMTpro [N-Term]	9.00887e-06	0.000302393	1	3	5	P05023	P05023 [894-911]		0	2621.22	0.946	1.354	1.596	1.112	1.123	0.974	0.01	1.263	0.971	1.39	1.638	1.141	1.152	0.01	1.296	0.749	1.072	1.264	0.88	0.889	0.01	0.993095	0.815452	0.0983895	0.975329	0.976592	0.999219	1.95942e-17	0.807967	0.992859	0.896819	0.217139	0.987701	0.999994
		FALSE	High	[K].YEPAAVSEQGDK.[K]	1xTMTpro [K12]; 1xTMTpro [N-Term]	5.47537e-05	0.000302393	1	3	10	P05023	P05023 [10-21]		0	1902.01	1.015	0.929	0.874	0.753	1.047	0.969	1	0.96	1.047	0.959	0.902	0.777	1.081	1.032	0.991	1.057	0.967	0.91	0.784	1.09	1.041	0.996969	0.986921	0.996084	0.958242	0.99963	0.991998	0.86713	0.997008	0.992859	0.980016	0.944367	0.316813	0.999994
		FALSE	High	[R].QGAIVAVTGDGVNDSPALK.[K]	1xTMTpro [K19]; 1xTMTpro [N-Term]	2.62296e-06	0.000302393	1	7	4	P05023	P05023 [708-726]		0	2420.36	1.008	0.979	0.958	1.136	1.062	0.959	0.01	0.976	1.052	1.021	0.999	1.185	1.108	0.01	1.018	1.033	1.003	0.981	1.164	1.089	0.01	0.999858	0.990822	0.999255	0.929462	0.99963	0.995776	1.95942e-17	0.999904	0.996361	0.998114	0.999985	0.907364	0.999994
		FALSE	High	[K].NLEAVETLGSTSTICSDK.[T]	1xCarbamidomethyl [C15]; 1xTMTpro [K18]; 1xTMTpro [N-Term]	2.4938e-05	0.000302393	1	9	1	P05023	P05023 [360-377]		0	2533.33	1.054	0.994	0.831	0.896	1.099	0.88	0.01	0.999	1.198	1.13	0.944	1.019	1.25	0.01	1.136	1.055	0.995	0.831	0.897	1.101	0.01	0.986032	0.998198	0.938217	0.99208	0.982661	0.995776	1.95942e-17	0.997008	0.990118	0.998114	0.987909	0.9999	0.95656
		FALSE	High	[K].QAADMILLDDNFASIVTGVEEGR.[L]	1xOxidation [M5]; 1xTMTpro [N-Term]	6.27131e-07	0.000302393	1	8	1	P05023	P05023 [744-766]		0	2784.4
		FALSE	High	[R].AVAGDASESALLK.[C]	1xTMTpro [K13]; 1xTMTpro [N-Term]	1.79429e-06	0.000302393	1	4	8	P05023	P05023 [446-458]		0	1840.07	1.078	1.04	1.026	1.039	1.046	0.984	1.154	1.072	1.096	1.057	1.043	1.056	1.063	1.173	1.09	1.006	0.97	0.957	0.969	0.975	1.076	0.967337	0.986921	0.965446	0.975329	0.99963	0.993782	0.521798	0.970493	0.997841	0.998114	0.999985	0.999858	0.999994
		FALSE	High	[K].ADIGVAMGIAGSDVSK.[Q]	1xOxidation [M7]; 1xTMTpro [K16]; 1xTMTpro [N-Term]	2.2855e-05	0.000302393	1	6	3	P05023	P05023 [728-743]		0	2115.16	0.83	1.018	0.872	0.706	0.894	0.747	0.01	0.875	1.11	1.362	1.167	0.945	1.197	0.01	1.171	0.948	1.163	0.996	0.807	1.022	0.01	0.199061	0.981827	0.99908	0.719477	0.826781	0.805111	1.95942e-17	0.91275	0.999805	0.728677	0.956495	0.987701	0.999994
		FALSE	High	[K].DAFQNAYLELGGLGER.[V]	1xTMTpro [N-Term]	1.6117e-06	0.000302393	1	4	6	P05023	P05023 [536-551]		0	2057.06	0.825	0.723	0.866	0.765	0.894	0.78	0.889	1.053	1.058	0.927	1.11	0.981	1.146	1.14	1.349	0.784	0.687	0.822	0.727	0.849	0.845	0.686738	0.5285	0.965446	0.975329	0.940638	0.882204	0.553225	0.985468	0.997841	0.972393	0.995973	0.999858	0.999994
		FALSE	High	[K].MSINAEEVVVGDLVEVK.[G]	1xOxidation [M1]; 1xTMTpro [K17]; 1xTMTpro [N-Term]	0.000343347	0.000315567	1	4	7	P05023	P05023 [178-194]		0	2455.36
		FALSE	High	[R].NIAFFSTNCVEGTAR.[G]	1xCarbamidomethyl [C9]; 1xTMTpro [N-Term]	0.000195007	0.000315567	1	4	3	P05023	P05023 [241-255]		0	1991	0.824	0.976	0.853	0.727	0.844	0.787	0.699	0.829	1.047	1.24	1.084	0.924	1.073	0.888	1.054	0.994	1.177	1.029	0.877	1.018	0.842	0.802709	0.992797	0.952171	0.941094	0.862052	0.9338	0.153076	0.86627	0.999297	0.96352	0.999985	0.999858	0.999994
		FALSE	High	[K].IVEIPFNSTNK.[Y]	1xTMTpro [K11]; 1xTMTpro [N-Term]	0.00038265	0.000315567	1	4	1	P05023	P05023 [477-487]		0	1870.09	0.758	0.924	0.861	1.043	0.964	1.026	0.01	1.036	0.739	0.9	0.839	1.017	0.939	0.01	1.01	0.732	0.892	0.831	1.007	0.93	0.01	0.250918	0.966128	0.965446	0.975329	0.99963	0.984342	1.95942e-17	0.988088	0.245813	0.909468	0.75768	0.9999	0.942947
		FALSE	High	[R].SPDFTNENPLETR.[N]	1xTMTpro [N-Term]	0.000215277	0.000315567	1	4	10	P05023	P05023 [228-240]		0	1823.91	0.818	0.841	0.709	0.844	0.58	0.735	0.58	1.896	1.114	1.144	0.965	1.149	0.79	0.79	2.58	0.432	0.443	0.374	0.445	0.306	0.306	0.58983	0.845594	0.484853	0.97626	0.00144283	0.605395	0.00201576	6.89891e-06	0.996468	0.998114	0.994643	0.968011	0.438254
		FALSE	High	[K].TGTLTQNR.[M]	1xTMTpro [N-Term]	0.00166151	0.000315567	2	12	5	P05023; P54707-1	P05023 [378-385]; P54707-1 [393-400]		0	1194.68	1.203	1.141	0.902	1.102	1.115	1.121	0.01	1.269	1.074	1.018	0.805	0.983	0.995	0.01	1.133	0.948	0.899	0.71	0.868	0.879	0.01	0.338649	0.580644	1	0.975329	0.958773	0.781445	1.95942e-17	0.320602	0.997616	0.998114	0.733363	0.999858	0.948153
		FALSE	High	[K].EQPLDEELK.[D]	1xTMTpro [K9]; 1xTMTpro [N-Term]	0.00102267	0.000315567	1	4	3	P05023	P05023 [527-535]		0	1708.96	1.14	1.047	1.133	0.881	1.222	1.118	1.304	1.192	1.02	0.936	1.013	0.788	1.093	1.166	1.066	0.957	0.879	0.951	0.739	1.025	1.095	0.802709	0.987972	0.793216	0.990035	0.582188	0.805516	0.19307	0.652449	0.990118	0.920284	0.999985	0.614589	0.999994
		FALSE	High	[K].LIIVEGCQR.[QL]	1xCarbamidomethyl [C7]; 1xTMTpro [N-Term]	0.00303198	0.000428304	2	10	3	P05023; P54707-1	P05023 [699-707]; P54707-1 [714-722]		0	1391.8	1.081	1.188	1.084	0.853	0.945	0.906	1.134	1.171	1.193	1.311	1.197	0.941	1.043	1.252	1.293	0.923	1.014	0.926	0.728	0.807	0.968	0.984967	0.957863	0.972152	0.983019	0.99963	0.995776	0.772721	0.866397	0.9876	0.941463	0.97479	0.999858	0.999994
		FALSE	High	[K].DMTSEQLDDILK.[Y]	1xOxidation [M2]; 1xTMTpro [K12]; 1xTMTpro [N-Term]	0.00201714	0.000428304	1	3	2	P05023	P05023 [672-683]		0	2032.08
		FALSE	High	[K].LSLDELHR.[K]	1xTMTpro [N-Term]	0.00182904	0.000428304	1	4	17	P05023	P05023 [46-53]		0	1286.74	1.142	1.158	0.994	0.936	1.024	1.054	1.168	1.024	1.084	1.098	0.942	0.888	0.971	1.108	0.972	1.115	1.13	0.97	0.914	1	1.14	0.94659	0.961894	0.999255	0.998197	0.99963	0.984342	0.711387	0.996494	0.997841	0.998114	0.985655	0.987701	0.999994
		FALSE	High	[K].NMVPQQALVIR.[ENG]	1xTMTpro [N-Term]	0.00962554	0.00129745	1	9	3	P05023	P05023 [163-173]		0	1572.92	0.815	0.824	0.725	0.98	0.906	0.828	0.01	0.754	0.984	0.994	0.875	1.183	1.094	0.01	0.91	1.081	1.092	0.961	1.3	1.202	0.01	0.368835	0.681171	0.511913	0.980165	0.940638	0.982557	1.95942e-17	0.48664	0.990118	0.998114	0.87985	0.921429	0.999994
		FALSE	High	[K].YGTDLSR.[G]	1xTMTpro [N-Term]	0.0263592	0.00422149	1	4	2	P05023	P05023 [55-61]		0	1115.6	1.027	1.064	0.957	0.853	0.955	0.913	1.002	0.951	1.125	1.166	1.049	0.935	1.046	1.098	1.042	1.08	1.119	1.007	0.898	1.005	1.054	0.994614	0.93435	0.996084	0.97814	0.992697	0.999219	0.875392	0.997008	0.999164	0.998114	0.999985	0.973073	0.982344
		FALSE	High	[R].AVFQANQENLPILK.[R]	1xTMTpro [K14]; 1xTMTpro [N-Term]	0.0724112	0.00728814	1	4	1	P05023	P05023 [431-444]		0	2193.29	0.749	1.001	0.784	0.977	0.723	0.86	0.01	0.953	0.871	1.164	0.912	1.136	0.84	0.01	1.108	0.786	1.05	0.823	1.025	0.758	0.01	0.551329	0.998198	0.809068	0.987436	0.507383	0.993782	1.95942e-17	0.997008	0.954206	0.998114	0.977272	0.987701	0.951833
		FALSE	High	[R].AAEILAR.[D]	1xTMTpro [N-Term]	0.101215	0.00893325	2	6	2	P05023; P54707-1	P05023 [68-74]; P54707-1 [83-89]		0	1047.65	1.046	1.049	1.022	0.914	0.951	1.099	0.873	1.045	0.952	0.955	0.93	0.832	0.866	0.795	0.951	1.001	1.004	0.978	0.875	0.91	0.836	0.989791	0.990822	0.965446	0.998464	0.975896	0.823794	0.452171	0.980664	0.936248	0.944308	0.985318	0.704992	0.525014
	FALSE	High	Master Protein	P10809	60 kDa heat shock protein, mitochondrial [OS=Homo sapiens]	0	190.378	42	20	226	20	573	61	5.87	672.47	20				Pf00118	3329	HSPD1	B2R5M6; B7Z712; hsa:3329; P10809; Q38L19; Q9UCR6	ENSG00000144381	Mitochondrial protein import; TFAP2A acts as a transcriptional repressor during retinoic acid induced cell differentiation	Apoptosis-related network due to altered Notch3 in ovarian cancer; Sudden infant death syndrome (SIDS) susceptibility pathways	4	0	0.998	0.974	0.977	1.005	1.01	0.845	1.017	0.956	1.181	1.153	1.157	1.189	1.195	1.203	1.132	1.043	1.019	1.022	1.051	1.056	1.063
		Checked	Confidence	Annotated Sequence	Modifications	Qvality PEP	Qvality q-value	# Protein Groups	# Proteins	# PSMs	Master Protein Accessions	Positions in Master Proteins	Modifications in Master Proteins	# Missed Cleavages	Theo. MH+ [Da]	Abundance Ratio: (0_5Hr) / (0_0Hr)	Abundance Ratio: (1_0Hr) / (0_0Hr)	Abundance Ratio: (1_5Hr) / (0_0Hr)	Abundance Ratio: (2_0Hr) / (0_0Hr)	Abundance Ratio: (continuous) / (0_0Hr)	Abundance Ratio: (DMSO) / (0_0Hr)	Abundance Ratio: (Dropped) / (0_0Hr)	Abundance Ratio: (TMP) / (0_0Hr)	Abundance Ratio: (0_5Hr) / (DMSO)	Abundance Ratio: (1_0Hr) / (DMSO)	Abundance Ratio: (1_5Hr) / (DMSO)	Abundance Ratio: (2_0Hr) / (DMSO)	Abundance Ratio: (continuous) / (DMSO)	Abundance Ratio: (Dropped) / (DMSO)	Abundance Ratio: (TMP) / (DMSO)	Abundance Ratio: (0_5Hr) / (TMP)	Abundance Ratio: (1_0Hr) / (TMP)	Abundance Ratio: (1_5Hr) / (TMP)	Abundance Ratio: (2_0Hr) / (TMP)	Abundance Ratio: (continuous) / (TMP)	Abundance Ratio: (Dropped) / (TMP)	Abundance Ratio Adj. P-Value: (0_5Hr) / (0_0Hr)	Abundance Ratio Adj. P-Value: (1_0Hr) / (0_0Hr)	Abundance Ratio Adj. P-Value: (1_5Hr) / (0_0Hr)	Abundance Ratio Adj. P-Value: (2_0Hr) / (0_0Hr)	Abundance Ratio Adj. P-Value: (continuous) / (0_0Hr)	Abundance Ratio Adj. P-Value: (DMSO) / (0_0Hr)	Abundance Ratio Adj. P-Value: (Dropped) / (0_0Hr)	Abundance Ratio Adj. P-Value: (TMP) / (0_0Hr)	Abundance Ratio Adj. P-Value: (0_5Hr) / (DMSO)	Abundance Ratio Adj. P-Value: (1_0Hr) / (DMSO)	Abundance Ratio Adj. P-Value: (1_5Hr) / (DMSO)	Abundance Ratio Adj. P-Value: (2_0Hr) / (DMSO)	Abundance Ratio Adj. P-Value: (continuous) / (DMSO)
		FALSE	High	[K].LVQDVANNTNEEAGDGTTTATVLAR.[S]	1xTMTpro [N-Term]	1.71798e-09	0.000302393	1	2	26	P10809	P10809 [97-121]		0	2864.46	1.086	1.086	1.045	1.071	1.072	0.934	0.949	0.933	1.163	1.163	1.119	1.147	1.148	1.016	0.999	1.163	1.163	1.12	1.148	1.149	1.017	0.964042	0.961894	0.953497	0.975329	0.995427	0.996342	0.710244	0.988088	0.992859	0.998114	0.994643	0.955787	0.999994
		FALSE	High	[R].IQEIIEQLDVTTSEYEK.[E]	1xTMTpro [K17]; 1xTMTpro [N-Term]	1.68889e-06	0.000302393	1	1	19	P10809	P10809 [371-387]		0	2646.44	1.187	1.189	1.159	1.067	1.187	1.063	1.306	1.126	1.117	1.118	1.09	1.003	1.117	1.229	1.059	1.054	1.056	1.029	0.947	1.055	1.16	0.829005	0.954037	0.832163	0.975329	0.871181	0.967732	0.194901	0.94339	0.997332	0.998114	0.999985	0.9999	0.999994
		FALSE	High	[R].TVIIEQSWGSPK.[V]	1xTMTpro [K12]; 1xTMTpro [N-Term]	2.85726e-05	0.000302393	1	2	9	P10809	P10809 [61-72]		0	1953.13	0.858	0.86	0.722	1.109	1.037	0.984	0.01	0.93	0.872	0.874	0.734	1.127	1.054	0.01	0.945	0.923	0.924	0.776	1.192	1.115	0.01	0.564792	0.853774	0.755723	0.972726	0.99963	0.993782	1.95942e-17	0.984013	0.840377	0.854185	0.545971	0.984786	0.999994
		FALSE	High	[K].TLNDELEIIEGMK.[F]	1xOxidation [M12]; 1xTMTpro [K13]; 1xTMTpro [N-Term]	4.04147e-05	0.000302393	1	1	11	P10809	P10809 [206-218]		0	2129.17	0.962	1.246	1.041	0.988	0.946	0.951	0.938	0.692	1.012	1.31	1.094	1.039	0.995	0.987	0.728	1.39	1.8	1.503	1.427	1.367	1.356	0.983037	0.244044	0.932821	0.983019	0.977173	0.995776	0.652699	0.0451027	0.990118	0.771994	0.995973	0.9999	0.89839
		FALSE	High	[K].VGGTSDVEVNEK.[K]	1xTMTpro [K12]; 1xTMTpro [N-Term]	1.62835e-07	0.000302393	1	1	34	P10809	P10809 [406-417]		0	1842.01	0.954	1.024	0.91	0.878	1.008	0.885	1.157	0.863	1.078	1.157	1.028	0.992	1.139	1.308	0.976	1.105	1.186	1.054	1.017	1.167	1.34	0.976594	0.981827	0.999828	0.989186	0.99963	0.999137	0.69251	0.886305	0.997841	0.998114	0.999985	0.999858	0.999994
		FALSE	High	[K].NAGVEGSLIVEK.[I]	1xTMTpro [K12]; 1xTMTpro [N-Term]	6.35685e-06	0.000302393	1	1	10	P10809	P10809 [482-493]		0	1824.07	0.982	0.983	0.891	0.902	1.148	1.136	0.971	1.124	0.864	0.866	0.784	0.795	1.01	0.855	0.99	0.873	0.875	0.792	0.803	1.021	0.864	0.994614	0.990822	0.993632	0.998197	0.888633	0.597799	0.857039	0.8644	0.509273	0.828212	0.420809	0.468301	0.970408
		FALSE	High	[R].CIPALDSLTPANEDQK.[I]	1xCarbamidomethyl [C1]; 1xTMTpro [K16]; 1xTMTpro [N-Term]	1.58898e-05	0.000302393	1	1	5	P10809	P10809 [447-462]		0	2380.27	0.918	1.055	0.912	0.993	1.027	0.95	0.01	1.057	0.966	1.111	0.96	1.045	1.081	0.01	1.113	0.868	0.998	0.863	0.939	0.972	0.01	0.850825	0.971918	1	0.981681	0.99963	0.995776	1.95942e-17	0.98049	0.929326	0.998114	0.993728	0.999858	0.999994
		FALSE	High	[K].CEFQDAYVLLSEK.[K]	1xCarbamidomethyl [C1]; 1xTMTpro [K13]; 1xTMTpro [N-Term]	6.99126e-05	0.000302393	1	1	21	P10809	P10809 [237-249]		0	2210.17	1.011	0.967	0.88	0.805	1.037	0.806	0.01	1.009	1.255	1.201	1.092	1	1.287	0.01	1.252	1.002	0.959	0.872	0.799	1.028	0.01	0.995338	0.998198	0.999255	0.975329	0.99963	0.984342	1.95942e-17	0.997008	0.976026	0.96352	0.991731	0.999858	0.966541
		FALSE	High	[R].AAVEEGIVLGGGCALLR.[C]	1xCarbamidomethyl [C13]; 1xTMTpro [N-Term]	1.91014e-07	0.000302393	1	1	22	P10809	P10809 [430-446]		0	1989.11	1.076	0.946	1.132	0.933	1.092	0.828	1.099	0.918	1.299	1.141	1.367	1.126	1.318	1.326	1.108	1.172	1.03	1.233	1.016	1.189	1.197	0.967337	0.985697	0.756019	0.998197	0.980669	0.984342	0.866317	0.98049	0.898237	0.998114	0.451563	0.977084	0.83281
		FALSE	High	[K].IMQSSSEVGYDAMAGDFVNMVEK.[G]	3xOxidation [M2; M13; M20]; 1xTMTpro [K23]; 1xTMTpro [N-Term]	0.0004937	0.000315567	1	1	3	P10809	P10809 [494-516]		0	3164.51
		FALSE	High	[K].LSDGVAVLK.[V]	1xTMTpro [K9]; 1xTMTpro [N-Term]	0.00142428	0.000315567	1	1	2	P10809	P10809 [397-405]		0	1509.95
		FALSE	High	[K].VGEVIVTK.[D]	1xTMTpro [K8]; 1xTMTpro [N-Term]	0.000317073	0.000315567	1	1	7	P10809	P10809 [345-352]		0	1452.93	0.98	0.979	0.849	1.067	1.075	0.874	0.01	0.984	1.121	1.12	0.972	1.222	1.231	0.01	1.127	0.995	0.994	0.863	1.084	1.092	0.01	0.994614	0.991589	0.992271	0.975329	0.99963	0.995776	1.95942e-17	0.999904	0.9992	0.998114	0.999985	0.847619	0.999994
		FALSE	High	[R].VTDALNATR.[A]	1xTMTpro [N-Term]	0.000352543	0.000315567	1	1	7	P10809	P10809 [421-429]		0	1264.72	1.164	1.11	0.989	1.194	1.195	0.976	1.134	1.069	1.192	1.137	1.014	1.224	1.224	1.162	1.096	1.088	1.038	0.925	1.117	1.117	1.061	0.545022	0.826113	0.979273	0.809268	0.708848	0.989029	0.764635	0.947971	0.990118	0.998114	0.999985	0.83125	0.998897
		FALSE	High	[K].TLNDELEIIEGMK.[F]	1xTMTpro [K13]; 1xTMTpro [N-Term]	0.000266441	0.000315567	1	1	6	P10809	P10809 [206-218]		0	2113.17	0.98	1.052	0.855	0.837	1.023	0.892	0.01	1.108	1.099	1.179	0.959	0.939	1.147	0.01	1.242	0.885	0.949	0.772	0.756	0.923	0.01	0.994614	0.946342	0.994329	0.975329	0.99963	0.999219	1.95942e-17	0.898691	0.999297	0.982214	0.999985	0.984586	0.999994
		FALSE	High	[K].EIGNIISDAMK.[K]	1xOxidation [M10]; 1xTMTpro [K11]; 1xTMTpro [N-Term]	0.000253554	0.000315567	1	1	1	P10809	P10809 [181-191]		0	1815.02
		FALSE	High	[K].EIGNIISDAMK.[K]	1xTMTpro [K11]; 1xTMTpro [N-Term]	0.000639247	0.000315567	1	1	3	P10809	P10809 [181-191]		0	1799.02	1.034	1.084	0.961	0.872	1.011	0.893	0.01	1.252	1.159	1.214	1.077	0.977	1.132	0.01	1.403	0.826	0.865	0.768	0.696	0.807	0.01	0.994614	0.983292	1	0.983019	0.99963	0.995776	1.95942e-17	0.477359	0.990118	0.980016	0.999985	0.999858	0.999994
		FALSE	High	[R].GYISPYFINTSK.[G]	1xTMTpro [K12]; 1xTMTpro [N-Term]	0.00092802	0.000315567	1	1	5	P10809	P10809 [222-233]		0	1998.12	0.796	0.904	0.897	0.92	1.091	0.872	0.01	0.954	0.913	1.036	1.028	1.055	1.251	0.01	1.093	0.835	0.948	0.94	0.965	1.144	0.01	0.227427	0.954603	0.992271	0.998401	0.989398	0.995776	1.95942e-17	0.997008	0.842391	0.998114	0.999985	0.999858	0.934602
		FALSE	High	[K].DDAMLLK.[G]	1xTMTpro [K7]; 1xTMTpro [N-Term]	0.00365315	0.000428304	1	1	5	P10809	P10809 [353-359]		0	1413.83	0.883	0.848	0.781	0.805	0.819	0.84	0.745	0.822	1.052	1.01	0.93	0.959	0.976	0.888	0.979	1.074	1.031	0.95	0.979	0.996	0.906	0.752419	0.672742	0.826893	0.975329	0.240183	0.984342	0.0527869	0.706295	0.995971	0.949225	0.976101	0.989136	0.907453
		FALSE	High	[K].GANPVEIR.[R]	1xTMTpro [N-Term]	0.00566274	0.000540826	1	2	10	P10809	P10809 [134-141]		0	1159.68	1.095	1.069	1.004	0.905	1.014	0.826	1.07	0.974	1.326	1.295	1.216	1.096	1.228	1.296	1.18	1.124	1.098	1.031	0.929	1.041	1.098	0.86442	0.89623	0.965446	0.998197	0.99963	0.988864	0.946755	0.999904	0.929326	0.846496	0.829329	0.995394	0.999994
		FALSE	High	[K].APGFGDNR.[K]	1xTMTpro [N-Term]	0.00422291	0.000540826	1	1	6	P10809	P10809 [302-309]		0	1137.6	1.184	0.982	1.045	0.893	1.037	0.91	1.05	1.07	1.301	1.079	1.148	0.981	1.139	1.153	1.175	1.107	0.918	0.976	0.835	0.969	0.981	0.435261	0.998198	0.915221	0.990179	0.99963	0.99937	0.996335	0.978835	0.942331	0.999334	0.948598	0.999858	0.999994
		FALSE	High	[K].GANPVEIRR.[G]	1xTMTpro [N-Term]	0.01176	0.00165318	1	2	3	P10809	P10809 [134-142]		1	1315.78
		FALSE	High	[K].DDAMLLK.[G]	1xOxidation [M4]; 1xTMTpro [K7]; 1xTMTpro [N-Term]	0.0145535	0.00195823	1	1	3	P10809	P10809 [353-359]		0	1429.82	1.147	1.018	1.002	0.853	1.178	0.959	1.402	0.854	1.196	1.061	1.044	0.889	1.228	1.461	0.891	1.343	1.192	1.173	0.998	1.379	1.641	0.628717	0.97847	0.965446	0.97626	0.820169	0.995776	0.129201	0.82511	0.990118	0.999964	0.999985	0.922114	0.999994
		FALSE	High	[K].DGVTVAK.[S]	1xTMTpro [K7]; 1xTMTpro [N-Term]	0.0197883	0.00236483	1	2	8	P10809	P10809 [76-82]		0	1297.8	0.938	0.936	0.892	0.753	0.954	0.926	0.916	0.944	1.014	1.012	0.964	0.814	1.031	0.99	1.019	0.995	0.992	0.946	0.798	1.011	0.971	0.967337	0.990822	0.999412	0.900602	0.992947	0.999219	0.566904	0.98852	0.990118	0.998114	0.999985	0.624785	0.985571
	FALSE	High	Master Protein	P05165-1	Propionyl-CoA carboxylase alpha chain, mitochondrial [OS=Homo sapiens]	0	186.179	43	28	203	28	728	80	7.52	535.76	28				Pf00289, Pf00364, Pf02785, Pf02786, Pf18140	5095	PCCA	B4DKY8; B4DPF9; C9JPQ8; hsa:5095; P05165; Q15979; Q8WXQ7	ENSG00000175198	Biotin transport and metabolism; Defective HLCS causes multiple carboxylase deficiency; Propionyl-CoA catabolism	Primary ovarian insufficiency	4	0	0.994	1.028	0.919	1.162	0.92	0.951	0.962	1.036	1.044	1.081	0.966	1.221	0.967	1.011	1.089	0.959	0.992	0.887	1.121	0.888	0.929
		Checked	Confidence	Annotated Sequence	Modifications	Qvality PEP	Qvality q-value	# Protein Groups	# Proteins	# PSMs	Master Protein Accessions	Positions in Master Proteins	Modifications in Master Proteins	# Missed Cleavages	Theo. MH+ [Da]	Abundance Ratio: (0_5Hr) / (0_0Hr)	Abundance Ratio: (1_0Hr) / (0_0Hr)	Abundance Ratio: (1_5Hr) / (0_0Hr)	Abundance Ratio: (2_0Hr) / (0_0Hr)	Abundance Ratio: (continuous) / (0_0Hr)	Abundance Ratio: (DMSO) / (0_0Hr)	Abundance Ratio: (Dropped) / (0_0Hr)	Abundance Ratio: (TMP) / (0_0Hr)	Abundance Ratio: (0_5Hr) / (DMSO)	Abundance Ratio: (1_0Hr) / (DMSO)	Abundance Ratio: (1_5Hr) / (DMSO)	Abundance Ratio: (2_0Hr) / (DMSO)	Abundance Ratio: (continuous) / (DMSO)	Abundance Ratio: (Dropped) / (DMSO)	Abundance Ratio: (TMP) / (DMSO)	Abundance Ratio: (0_5Hr) / (TMP)	Abundance Ratio: (1_0Hr) / (TMP)	Abundance Ratio: (1_5Hr) / (TMP)	Abundance Ratio: (2_0Hr) / (TMP)	Abundance Ratio: (continuous) / (TMP)	Abundance Ratio: (Dropped) / (TMP)	Abundance Ratio Adj. P-Value: (0_5Hr) / (0_0Hr)	Abundance Ratio Adj. P-Value: (1_0Hr) / (0_0Hr)	Abundance Ratio Adj. P-Value: (1_5Hr) / (0_0Hr)	Abundance Ratio Adj. P-Value: (2_0Hr) / (0_0Hr)	Abundance Ratio Adj. P-Value: (continuous) / (0_0Hr)	Abundance Ratio Adj. P-Value: (DMSO) / (0_0Hr)	Abundance Ratio Adj. P-Value: (Dropped) / (0_0Hr)	Abundance Ratio Adj. P-Value: (TMP) / (0_0Hr)	Abundance Ratio Adj. P-Value: (0_5Hr) / (DMSO)	Abundance Ratio Adj. P-Value: (1_0Hr) / (DMSO)	Abundance Ratio Adj. P-Value: (1_5Hr) / (DMSO)	Abundance Ratio Adj. P-Value: (2_0Hr) / (DMSO)	Abundance Ratio Adj. P-Value: (continuous) / (DMSO)
		FALSE	High	[R].LSSQEAASSFGDDR.[L]	1xTMTpro [N-Term]	2.80198e-06	0.000302393	1	3	19	P05165-1	P05165-1 [244-257]		0	1773.86	0.993	1.063	0.917	1.073	0.887	0.992	0.924	1.044	1	1.072	0.924	1.081	0.894	0.931	1.052	0.951	1.018	0.878	1.027	0.85	0.885	0.999858	0.91647	0.999255	0.975329	0.752098	0.993782	0.598753	0.984271	0.990118	0.998774	0.997618	0.999858	0.580201
		FALSE	High	[R].LSQYQEPLHLPGVR.[V]	1xTMTpro [N-Term]	8.33448e-05	0.000302393	1	3	2	P05165-1	P05165-1 [417-430]		0	1941.09
		FALSE	High	[R].MADALDNYVIR.[G]	1xTMTpro [N-Term]	7.29231e-05	0.000302393	1	3	4	P05165-1	P05165-1 [466-476]		0	1584.84	0.872	0.952	0.831	0.685	0.72	0.762	1.007	0.765	1.145	1.25	1.091	0.899	0.945	1.322	1.005	1.14	1.244	1.085	0.895	0.941	1.316	0.553057	0.99435	0.966045	0.643458	0.0524665	0.855716	0.898732	0.287426	0.997841	0.918608	0.995973	0.897842	0.726457
		FALSE	High	[R].VDSGIQPGSDISIYYDPMISK.[L]	1xTMTpro [K21]; 1xTMTpro [N-Term]	2.04913e-05	0.000302393	1	3	6	P05165-1	P05165-1 [431-451]		0	2893.51	1.069	1.189	0.987	1.1	0.993	0.993	0.01	1.084	1.076	1.197	0.994	1.108	1	0.01	1.092	0.986	1.096	0.91	1.015	0.916	0.01	0.978956	0.671704	0.995911	0.959977	0.99963	0.991624	1.95942e-17	0.956079	0.997841	0.984412	0.999985	0.987701	0.991851
		FALSE	High	[R].VDSGIQPGSDISIYYDPMISK.[L]	1xOxidation [M18]; 1xTMTpro [K21]; 1xTMTpro [N-Term]	5.57152e-06	0.000302393	1	3	11	P05165-1	P05165-1 [431-451]		0	2909.51	1.342	1.527	1.114	1.343	1.206	1.179	1.639	1.174	1.138	1.295	0.945	1.139	1.023	1.389	0.995	1.144	1.301	0.95	1.144	1.028	1.396	0.248121	0.169884	0.922213	0.393981	0.782845	0.670492	0.0463326	0.845061	0.993711	0.894643	0.990585	0.977206	0.999994
		FALSE	High	[K].VVEEAPSIFLDAETR.[R]	1xTMTpro [N-Term]	2.25464e-06	0.000302393	1	3	13	P05165-1	P05165-1 [299-313]		0	1980.06	1.119	1.176	1.095	1.277	1.035	1.093	1.023	1.21	1.024	1.076	1.001	1.168	0.947	0.936	1.107	0.925	0.973	0.905	1.055	0.856	0.846	0.82367	0.69969	0.837934	0.431007	0.99963	0.740579	0.985571	0.51868	0.990118	0.998114	0.999985	0.947544	0.787427
		FALSE	High	[K].YSSAGTVEFLVDSK.[K]	1xTMTpro [K14]; 1xTMTpro [N-Term]	9.59573e-06	0.000302393	1	3	8	P05165-1	P05165-1 [329-342]		0	2111.15	0.961	1.114	0.838	1.008	0.995	1.105	0.88	1.046	0.87	1.008	0.759	0.912	0.9	0.796	0.947	0.919	1.064	0.801	0.963	0.95	0.841	0.989791	0.974657	0.949342	0.97626	0.99963	0.836884	0.523663	0.986074	0.817131	0.998114	0.298622	0.987701	0.799839
		FALSE	High	[K].VTEDTSSVLR.[S]	1xTMTpro [N-Term]	9.8363e-05	0.000302393	1	2	12	P05165-1	P05165-1 [654-663]		0	1410.78	0.98	0.983	0.872	1.163	0.847	0.965	0.89	0.962	1.016	1.018	0.904	1.205	0.877	0.922	0.997	1.019	1.022	0.907	1.209	0.88	0.925	0.994614	0.990822	0.99908	0.888187	0.657609	0.995776	0.460367	0.997008	0.992831	0.998114	0.994643	0.899405	0.568334
		FALSE	High	[K].SYLNMDAIMEAIK.[K]	1xTMTpro [K13]; 1xTMTpro [N-Term]	7.72606e-05	0.000302393	1	3	3	P05165-1	P05165-1 [120-132]		0	2107.14	0.916	1.016	1.07	1.004	0.834	0.787	0.01	1.015	1.163	1.291	1.359	1.275	1.059	0.01	1.289	0.903	1.001	1.055	0.989	0.822	0.01	0.903789	0.990822	0.936218	0.97626	0.470694	0.900435	1.95942e-17	0.994621	0.990118	0.838276	0.394204	0.675389	0.999994
		FALSE	High	[K].SVHCQAGDTVGEGDLLVELE.[-]	1xCarbamidomethyl [C4]; 1xTMTpro [N-Term]	2.8486e-06	0.000302393	1	3	6	P05165-1	P05165-1 [709-728]		0	2432.19	0.855	1.078	0.971	1.091	1.05	0.785	0.01	0.879	1.09	1.373	1.238	1.39	1.338	0.01	1.12	0.973	1.226	1.105	1.241	1.195	0.01	0.557921	0.971801	0.998788	0.975329	0.99963	0.830657	1.95942e-17	0.927681	0.997841	0.623767	0.730806	0.329603	0.788824
		FALSE	High	[R].AMGEQAVALAR.[A]	1xOxidation [M2]; 1xTMTpro [N-Term]	7.23496e-05	0.000302393	1	3	7	P05165-1	P05165-1 [315-325]		0	1436.79	1.067	1.126	1.033	1.319	0.945	0.924	1.068	0.981	1.154	1.218	1.118	1.426	1.023	1.156	1.062	1.087	1.147	1.053	1.344	0.963	1.089	0.9777	0.882556	0.965941	0.34566	0.975896	0.999219	0.882029	0.999904	0.996496	0.95043	0.991771	0.139794	0.971413
		FALSE	High	[R].AMGEQAVALAR.[A]	1xTMTpro [N-Term]	5.79e-06	0.000302393	1	3	9	P05165-1	P05165-1 [315-325]		0	1420.79	1.052	1.091	0.964	0.86	0.912	1.011	0.783	0.917	1.04	1.079	0.954	0.85	0.902	0.775	0.907	1.146	1.189	1.051	0.937	0.994	0.854	0.986305	0.965081	0.999255	0.981681	0.9006	0.984342	0.147013	0.9814	0.995971	0.999964	0.991771	0.859911	0.685058
		FALSE	High	[R].NLGSVGYDPNEK.[T]	1xTMTpro [K12]; 1xTMTpro [N-Term]	0.000318841	0.000315567	1	2	1	P05165-1	P05165-1 [50-61]		0	1901.03
		FALSE	High	[R].INGWAVECR.[V]	1xCarbamidomethyl [C8]; 1xTMTpro [N-Term]	0.000426851	0.000315567	1	3	3	P05165-1	P05165-1 [391-399]		0	1408.73	0.852	0.816	0.728	0.954	0.746	0.709	0.01	0.935	1.202	1.151	1.026	1.346	1.053	0.01	1.319	0.911	0.872	0.778	1.02	0.798	0.01	0.387811	0.483932	0.580375	0.991091	0.0801406	0.471348	1.95942e-17	0.990227	0.990118	0.998114	0.999985	0.36884	0.999994
		FALSE	High	[R].MADALDNYVIR.[G]	1xOxidation [M1]; 1xTMTpro [N-Term]	0.000541561	0.000315567	1	3	4	P05165-1	P05165-1 [466-476]		0	1600.83	1.076	1.173	0.94	0.909	0.824	0.908	0.01	0.942	1.185	1.292	1.035	1.001	0.908	0.01	1.038	1.142	1.245	0.998	0.965	0.875	0.01	0.968831	0.845594	0.999859	0.999942	0.662668	0.996674	1.95942e-17	0.990449	0.989247	0.831258	0.999985	0.999858	0.797973
		FALSE	High	[K].AEVNTIPGFDGVVK.[D]	1xTMTpro [K14]; 1xTMTpro [N-Term]	0.00053344	0.000315567	1	3	4	P05165-1	P05165-1 [187-200]		0	2054.18	1.065	1.092	0.886	0.924	1.009	0.884	0.01	0.992	1.205	1.235	1.002	1.044	1.14	0.01	1.122	1.074	1.1	0.893	0.931	1.016	0.01	0.962167	0.870596	0.997366	0.998197	0.99963	0.999219	1.95942e-17	0.997008	0.990118	0.945907	0.999985	0.999858	0.999994
		FALSE	High	[R].VYAEDPYK.[S]	1xTMTpro [K8]; 1xTMTpro [N-Term]	0.00041036	0.000315567	1	3	14	P05165-1	P05165-1 [400-407]		0	1592.88	1.1	1.179	0.933	1.24	1.008	1.193	1.146	1.2	0.922	0.988	0.782	1.04	0.845	0.96	1.006	0.917	0.982	0.777	1.033	0.84	0.955	0.864059	0.409887	0.996767	0.651415	0.99963	0.576694	0.727687	0.584845	0.951843	0.998114	0.771345	0.999858	0.423932
		FALSE	High	[K].VVEEAPSIFLDAETRR.[A]	1xTMTpro [N-Term]	0.000441415	0.000315567	1	3	4	P05165-1	P05165-1 [299-314]		1	2136.16	1.086	1.397	1.121	1.274	0.875	1.469	0.886	0.844	0.74	0.951	0.763	0.867	0.596	0.603	0.574	1.287	1.655	1.329	1.51	1.037	1.05	0.952013	0.1075	0.826893	0.526864	0.830989	0.0137232	0.497507	0.845061	0.100553	0.911396	0.201397	0.908158	0.000808665
		FALSE	High	[K].ASAGGGGK.[G]	1xTMTpro [K8]; 1xTMTpro [N-Term]	0.000358896	0.000315567	1	3	2	P05165-1	P05165-1 [220-227]		0	1212.72	1.106	0.731	0.764	1.22	0.842	0.85	0.01	1.079	1.3	0.859	0.898	1.435	0.991	0.01	1.269	1.024	0.677	0.708	1.13	0.78	0.01	0.841656	0.0776036	0.807415	0.720091	0.390262	0.993782	1.95942e-17	0.965828	0.898237	0.387844	0.900002	0.148533	0.934144
		FALSE	High	[K].SFGLPSIGR.[L]	1xTMTpro [N-Term]	0.000754735	0.000315567	1	3	4	P05165-1	P05165-1 [408-416]		0	1237.72	1.019	0.962	0.843	1.155	0.857	0.856	0.01	0.972	1.19	1.124	0.985	1.349	1	0.01	1.135	1.049	0.991	0.868	1.189	0.882	0.01	0.994614	0.99956	0.989174	0.901345	0.704954	0.995776	1.95942e-17	0.997828	0.990118	0.998114	0.999985	0.489228	0.95656
		FALSE	High	[R].AQHFQENSR.[M]	1xTMTpro [N-Term]	0.000785557	0.000315567	1	3	25	P05165-1	P05165-1 [540-548]		0	1420.73	0.913	0.971	1.074	1.088	0.949	0.906	0.98	0.989	1.008	1.071	1.185	1.201	1.047	1.082	1.091	0.924	0.982	1.087	1.101	0.96	0.992	0.935918	0.991429	0.946618	0.975329	0.995321	0.995776	0.85458	0.999149	0.990118	0.999334	0.911223	0.897842	0.999994
		FALSE	High	[R].EIGYPVMIK.[A]	1xTMTpro [K9]; 1xTMTpro [N-Term]	0.00140898	0.000315567	1	3	6	P05165-1	P05165-1 [211-219]		0	1657.98	0.946	0.8	0.855	1.078	0.95	0.716	0.01	0.942	1.321	1.117	1.194	1.505	1.326	0.01	1.316	1.004	0.849	0.907	1.144	1.008	0.01	0.967337	0.348563	0.994329	0.975329	0.976592	0.657896	1.95942e-17	0.990449	0.921157	0.999964	0.901802	0.0817698	0.850003
		FALSE	High	[R].IAWDDEETR.[D]	1xTMTpro [N-Term]	0.00060157	0.000315567	1	3	7	P05165-1	P05165-1 [231-239]		0	1438.71	1.045	0.961	0.851	1.123	0.906	0.878	0.897	0.991	1.19	1.094	0.968	1.279	1.031	1.022	1.128	1.055	0.969	0.858	1.133	0.914	0.906	0.987405	0.986921	0.965446	0.948047	0.845291	0.995776	0.496874	0.999904	0.990118	0.999964	0.994866	0.57356	0.994954
		FALSE	High	[K].LITYGSDR.[T]	1xTMTpro [N-Term]	0.00211352	0.000428304	1	3	6	P05165-1	P05165-1 [452-459]		0	1228.69	0.971	1.001	0.989	1.091	0.933	0.994	0.987	1.015	0.977	1.007	0.995	1.097	0.939	0.993	1.021	0.957	0.986	0.974	1.075	0.919	0.973	0.986032	0.990822	0.966661	0.968073	0.951354	0.984342	0.829914	0.988783	0.9697	0.995357	0.999985	0.987701	0.726112
		FALSE	High	[R].LQVEHPVTECITGLDLVQEMIR.[V]	1xCarbamidomethyl [C10]; 1xTMTpro [N-Term]	0.00721644	0.00079902	1	3	2	P05165-1	P05165-1 [354-375]		0	2884.52	1.56	2.937	2.008	1.292	1.136	2.077	0.882	1.807	0.751	1.414	0.966	0.622	0.547	0.424	0.87	0.863	1.625	1.111	0.715	0.629	0.488	0.190133	0.000136968	0.00315236	0.885732	0.961562	0.00442626	0.74268	0.0470137	0.490042	0.696492	0.994643	0.317429	0.0140597
		FALSE	High	[K].NFYFLEMNTR.[L]	1xOxidation [M7]; 1xTMTpro [N-Term]	0.0145535	0.00195823	1	3	3	P05165-1	P05165-1 [344-353]		0	1654.82
		FALSE	High	[R].LAAELNK.[F]	1xTMTpro [K7]; 1xTMTpro [N-Term]	0.0162587	0.00205754	1	2	1	P05165-1	P05165-1 [642-648]		0	1366.85
		FALSE	High	[R].TVQCLSR.[E]	1xCarbamidomethyl [C4]; 1xTMTpro [N-Term]	0.0251313	0.00399003	1	3	5	P05165-1	P05165-1 [613-619]		0	1167.65	1.006	1.161	0.831	0.936	0.93	0.93	0.992	1.067	1.082	1.249	0.894	1.007	1.001	1.067	1.148	0.943	1.088	0.779	0.877	0.872	0.929	0.999858	0.760357	0.932821	0.998197	0.950312	0.999219	0.887739	0.976162	0.997841	0.90506	0.901802	0.999858	0.95656
		FALSE	High	[K].FLSDVYPDGFK.[G]	1xTMTpro [K11]; 1xTMTpro [N-Term]	0.0270008	0.00422149	1	3	1	P05165-1	P05165-1 [503-513]		0	1896.04
		FALSE	High	[K].NFYFLEMNTR.[L]	1xTMTpro [N-Term]	0.0456892	0.00510385	1	3	1	P05165-1	P05165-1 [344-353]		0	1638.83
		FALSE	High	[R].EVIINSR.[F]	1xTMTpro [N-Term]	0.0613784	0.00648235	1	3	4	P05165-1	P05165-1 [487-493]		0	1134.68	1.217	1.229	1.136	1.231	1.001	1.226	1.046	1.305	0.993	1.003	0.927	1.005	0.817	0.853	1.065	0.933	0.942	0.871	0.944	0.767	0.801	0.370043	0.480626	0.816767	0.645723	0.99963	0.212686	0.912742	0.20915	0.948509	0.963877	0.964015	0.999858	0.191838
		FALSE	High	[K].DAEEAVR.[I]	1xTMTpro [N-Term]	0.068673	0.00682006	1	3	6	P05165-1	P05165-1 [201-207]		0	1093.58	1.023	1.122	0.842	1.08	0.819	0.926	0.01	1.051	1.104	1.211	0.909	1.166	0.885	0.01	1.135	0.973	1.067	0.801	1.027	0.779	0.01	0.994614	0.65893	0.988392	0.968199	0.366581	0.997371	1.95942e-17	0.98358	0.997841	0.976784	0.968783	0.936537	0.442522
	FALSE	High	Master Protein	P14625	Endoplasmin [OS=Homo sapiens]	0	184.433	37	27	170	26	803	92.4	4.84	456.34	27				Pf00183, Pf02518	7184	HSP90B1	hsa:7184; P14625; Q96A97	ENSG00000166598	Regulation of Insulin-like Growth Factor (IGF) transport and uptake by Insulin-like Growth Factor Binding Proteins (IGFBPs); Post-translational protein phosphorylation; Interleukin-4 and Interleukin-13 signaling; Trafficking and processing of endosomal TLR; Scavenging by Class A Receptors; ATF6 (ATF6-alpha) activates chaperone genes	Photodynamic therapy-induced unfolded protein response; Focal adhesion: PI3K-Akt-mTOR-signaling pathway; Prion disease pathway; PI3K-Akt signaling pathway; Sudden infant death syndrome (SIDS) susceptibility pathways	11	1	1.056	1.034	0.964	1.114	1.089	0.999	1.079	1.088	1.057	1.034	0.964	1.115	1.089	1.079	1.089	0.971	0.95	0.886	1.024	1.001	0.992
[truncated: 12,044 more rows]
[truncated: 169 more columns]
