# Supplementary material for: Time-Resolved Analysis of Protein–Protein Ensembles Using a Destabilizing Domain to Map Dynamic Interactions of SARS-CoV‑2 nsp15
Source: ACS Chem Biol. 2025 Sep 1;20(9):2229–42. doi: 10.1021/acschembio.5c00377 (PMC12455562; doi:10.1021/acschembio.5c00377)
Supplement: Supplementary file 4 [file cb5c00377_si_004.xlsx]

## Sheet: 4
	SubcellulaRVis for Interactors of SARS-CoV-2 nsp15
		Compartment	p	FDR	Significant	n	Genes
	1	Cytoplasm	2.02576e-06	2.83606e-05	TRUE	28	SLIRP,TBCB,EIF2D,FHL1,GLO1,KIF2A,PTPN11,TXNRD1,YBX3,NPEPPS,GEMIN5,ACAT1,DHFR,PDHA1,ALDH18A1,UQCRC2,AP3B1,AARS2,CTSC,SEC13,TTC1,ALG1,RPS21,RNH1,RPS28,CACYBP,ANP32E,FUS
	2	Mitochondrion	1.8066e-05	0.000234858	TRUE	10	ACAT1,DHFR,PDHA1,PTPN11,ALDH18A1,TXNRD1,UQCRC2,AP3B1,AARS2,SLIRP
	3	Nucleus	0.000371958	0.0044635	TRUE	21	ANP32E,TXNRD1,FHL1,FUS,PDHA1,PTPN11,YBX3,NPEPPS,CACYBP,SLIRP,SEC13,CTSC,GLO1,KIF2A,RNH1,RPS21,RPS28,SRSF6,UQCRC2,GEMIN5,EIF2D
	4	Ribosome	0.00601416	0.0661557	FALSE	2	RPS21,RPS28
	5	Peroxisome	0.0205583	0.205583	FALSE	1	TTC1
	6	Lysosome	0.0242242	0.218017	FALSE	3	CTSC,SEC13,AP3B1
	7	Vacuole	0.0357985	0.286388	FALSE	3	CTSC,SEC13,AP3B1
	8	Endoplasmic reticulum	0.0805583	0.563908	FALSE	5	ALG1,CTSC,SEC13,RPS21,RPS28
	9	Intracellular vesicle	0.168893	0.951798	FALSE	5	SLIRP,SEC13,CTSC,AP3B1,ANP32E
	10	Extracellular region	0.158633	0.951798	FALSE	9	CTSC,RNH1,ACAT1,GLO1,RPS28,SEC13,TXNRD1,NPEPPS,CACYBP
	11	Golgi apparatus	0.452473	1	FALSE	2	CTSC,AP3B1
	12	Cytoskeleton	0.495115	1	FALSE	3	KIF2A,CTSC,TBCB
	13	Plasma membrane	0.990729	1	FALSE	3	FHL1,GLO1,PTPN11
	14	Endosome	0.794399	1	FALSE	0
