# Supplementary material for: Time-Resolved Analysis of Protein–Protein Ensembles Using a Destabilizing Domain to Map Dynamic Interactions of SARS-CoV‑2 nsp15
Source: ACS Chem Biol. 2025 Sep 1;20(9):2229–42. doi: 10.1021/acschembio.5c00377 (PMC12455562; doi:10.1021/acschembio.5c00377)
Supplement: Supplementary file 5 [file cb5c00377_si_005.xlsx]

## Sheet: 5
	Reactome 2022 searched through EnrichR for SARS-CoV-2 nsp15 interactors
	Term	Overlap	P-value	Adjusted P-value	Old P-value	Old Adjusted P-value	Odds Ratio	Combined Score	Genes
	SARS-CoV-2-host Interactions R-HSA-9705683	5/196	1.18627e-05	0.00332155	0	0	19.9134	225.86	SEC13;RPS28;GEMIN5;PTPN11;RPS21
	SARS-CoV-2 Modulates Host Translation Machinery R-HSA-9754678	1947-03-01	5.22021e-05	0.00642263	0	0	48.5187	478.413	RPS28;GEMIN5;RPS21
	SARS-CoV-2 Infection R-HSA-9694516	5/283	6.88139e-05	0.00642263	0	0	13.6213	130.548	SEC13;RPS28;GEMIN5;PTPN11;RPS21
	Metabolism Of Amino Acids And Derivatives R-HSA-71291	5/364	0.000223583	0.0133368	0	0	10.5046	88.2989	RPS28;PDHA1;TXNRD1;ALDH18A1;RPS21
	SARS-CoV Infections R-HSA-9679506	5/369	0.000238158	0.0133368	0	0	10.3577	86.4097	SEC13;RPS28;GEMIN5;PTPN11;RPS21
	Metabolism Of RNA R-HSA-8953854	6/666	0.000481748	0.0220906	0	0	7.02145	53.6305	SEC13;RPS28;FUS;GEMIN5;SRSF6;RPS21
	MHC Class II Antigen Presentation R-HSA-2132295	3/104	0.000552264	0.0220906	0	0	21.0764	158.104	SEC13;KIF2A;CTSC
	Selenoamino Acid Metabolism R-HSA-2408522	3/114	0.000721656	0.025258	0	0	19.168	138.66	RPS28;TXNRD1;RPS21
	Pyruvate Metabolism R-HSA-70268	1931-02-01	0.00105128	0.0327066	0	0	47.4197	325.192	PDHA1;GLO1
	Influenza Viral RNA Transcription And Replication R-HSA-168273	3/137	0.0012282	0.0343896	0	0	15.8595	106.294	SEC13;RPS28;RPS21
	Cellular Response To Starvation R-HSA-9711097	3/153	0.00168624	0.042357	0	0	14.1564	90.3924	SEC13;RPS28;RPS21
	Influenza Infection R-HSA-168255	3/157	0.0018153	0.042357	0	0	13.7859	87.0101	SEC13;RPS28;RPS21
	Citric Acid (TCA) Cycle And Respiratory Electron Transport R-HSA-1428517	3/163	0.00202021	0.0435123	0	0	13.265	82.3031	PDHA1;GLO1;UQCRC2
	Formation Of Ternary Complex, And Subsequently, 43S Complex R-HSA-72695	1950-02-01	0.00271926	0.048549	0	0	28.6221	169.082	RPS28;RPS21
	Metabolism Of Non-Coding RNA R-HSA-194441	1952-02-01	0.00293779	0.048549	0	0	27.4745	160.179	SEC13;GEMIN5
	Metabolism R-HSA-1430728	1949-09-01	0.00303959	0.048549	0	0	3.59539	20.839	DHFR;SEC13;RPS28;PDHA1;GLO1;TXNRD1;ALDH18A1;UQCRC2;RPS21
	Pyruvate Metabolism And Citric Acid (TCA) Cycle R-HSA-71406	1954-02-01	0.00316432	0.048549	0	0	26.4151	152.041	PDHA1;GLO1
	Infectious Disease R-HSA-5663205	6/961	0.00317604	0.048549	0	0	4.77839	27.4859	SEC13;RPS28;TXNRD1;GEMIN5;PTPN11;RPS21
	Translation Initiation Complex Formation R-HSA-72649	1957-02-01	0.003519	0.048549	0	0	24.9705	141.073	RPS28;RPS21
	Ribosomal Scanning And Start Codon Recognition R-HSA-72702	1957-02-01	0.003519	0.048549	0	0	24.9705	141.073	RPS28;RPS21
	mRNA Activation Upon Binding Of Cap-Binding Complex And eIFs, Subsequent Binding To 43S R-HSA-72662	1958-02-01	0.00364118	0.048549	0	0	24.5234	137.71	RPS28;RPS21
	Disease R-HSA-1643685	8/1736	0.00407636	0.051881	0	0	3.6717	20.2037	SEC13;RPS28;TXNRD1;GEMIN5;AP3B1;PTPN11;ALG1;RPS21
	COPII-mediated Vesicle Transport R-HSA-204005	1966-02-01	0.00468871	0.0570799	0	0	21.4494	115.024	SEC13;CTSC
	Adaptive Immune System R-HSA-1280218	5/733	0.0050226	0.058597	0	0	5.08268	26.9067	NPEPPS;SEC13;KIF2A;PTPN11;CTSC
	Transport Of Mature mRNA Derived From An Intron-Containing Transcript R-HSA-159236	1974-02-01	0.00585881	0.0656187	0	0	19.0584	97.9567	SEC13;SRSF6
	Processing Of Capped Intron-Containing Pre-mRNA R-HSA-72203	3/242	0.00612494	0.0659608	0	0	8.84489	45.0681	SEC13;FUS;SRSF6
	Transport Of Mature Transcript To Cytoplasm R-HSA-72202	1983-02-01	0.00731798	0.0686203	0	0	16.9332	83.2675	SEC13;SRSF6
	MET Activates PTPN11 R-HSA-8865999	2025-01-05	0.00772669	0.0686203	0	0	166.375	809.094	PTPN11
	Peptide Chain Elongation R-HSA-156902	1986-02-01	0.00783728	0.0686203	0	0	16.3259	79.1623	RPS28;RPS21
	Viral mRNA Translation R-HSA-192823	1990-02-01	0.00855486	0.0686203	0	0	15.5807	74.1838	RPS28;RPS21
	Selenocysteine Synthesis R-HSA-2408557	1990-02-01	0.00855486	0.0686203	0	0	15.5807	74.1838	RPS28;RPS21
	Eukaryotic Translation Elongation R-HSA-156842	1990-02-01	0.00855486	0.0686203	0	0	15.5807	74.1838	RPS28;RPS21
	Eukaryotic Translation Termination R-HSA-72764	1990-02-01	0.00855486	0.0686203	0	0	15.5807	74.1838	RPS28;RPS21
	Nonsense Mediated Decay (NMD) Independent Of Exon Junction Complex (EJC) R-HSA-975956	1992-02-01	0.00892433	0.0686203	0	0	15.233	71.8839	RPS28;RPS21
	Unattached Kinetochores Signal Amplification Via A MAD2 Inhibitory Signal R-HSA-141444	1993-02-01	0.00911172	0.0686203	0	0	15.0648	70.7773	SEC13;KIF2A
	Translation R-HSA-72766	3/281	0.00922328	0.0686203	0	0	7.58903	35.5624	RPS28;AARS2;RPS21
	Uptake And Function Of Diphtheria Toxin R-HSA-5336415	2025-01-06	0.00926509	0.0686203	0	0	133.093	623.077	TXNRD1
	Asparagine N-linked Glycosylation R-HSA-446203	3/282	0.00931276	0.0686203	0	0	7.56144	35.3601	SEC13;ALG1;CTSC
	EML4 And NUDC In Mitotic Spindle Formation R-HSA-9648025	1997-02-01	0.00987884	0.0688047	0	0	14.4276	66.6174	SEC13;KIF2A
	Formation Of A Pool Of Free 40S Subunits R-HSA-72689	1998-02-01	0.010075	0.0688047	0	0	14.2766	65.6394	RPS28;RPS21
	Response Of EIF2AK4 (GCN2) To Amino Acid Deficiency R-HSA-9633012	1998-02-01	0.010075	0.0688047	0	0	14.2766	65.6394	RPS28;RPS21
	STAT5 Activation R-HSA-9645135	2025-01-07	0.0108012	0.0720079	0	0	110.906	502.191	PTPN11
	Resolution Of Sister Chromatid Cohesion R-HSA-2500257	2/106	0.011706	0.07328	0	0	13.1731	58.5892	SEC13;KIF2A
	L13a-mediated Translational Silencing Of Ceruloplasmin Expression R-HSA-156827	2/108	0.0121308	0.07328	0	0	12.9232	57.0174	RPS28;RPS21
	SRP-dependent Cotranslational Protein Targeting To Membrane R-HSA-1799339	2/108	0.0121308	0.07328	0	0	12.9232	57.0174	RPS28;RPS21
	Netrin Mediated Repulsion Signals R-HSA-418886	2025-01-08	0.012335	0.07328	0	0	95.0571	417.806	PTPN11
	GTP Hydrolysis And Joining Of 60S Ribosomal Subunit R-HSA-72706	2/109	0.0123457	0.07328	0	0	12.8018	56.2568	RPS28;RPS21
	Mitotic Spindle Checkpoint R-HSA-69618	2/110	0.0125623	0.07328	0	0	12.6826	55.5126	SEC13;KIF2A
	Nonsense Mediated Decay (NMD) Enhanced By Exon Junction Complex (EJC) R-HSA-975957	2/112	0.0130005	0.0734161	0	0	12.4508	54.0709	RPS28;RPS21
	Membrane Trafficking R-HSA-199991	4/599	0.0131968	0.0734161	0	0	4.8239	20.8768	SEC13;KIF2A;AP3B1;CTSC
	Activated NTRK2 Signals Thru FRS2 And FRS3 R-HSA-9028731	2025-01-09	0.0138665	0.0734161	0	0	83.1708	355.828	PTPN11
	MAPK1 (ERK2) Activation R-HSA-112411	2025-01-09	0.0138665	0.0734161	0	0	83.1708	355.828	PTPN11
	Cap-dependent Translation Initiation R-HSA-72737	2/116	0.0138966	0.0734161	0	0	12.0115	51.3625	RPS28;RPS21
	RHO GTPases Activate Formins R-HSA-5663220	2/119	0.014586	0.0743238	0	0	11.7017	49.4714	SEC13;KIF2A
	SARS-CoV-2 Activates/Modulates Innate And Adaptive Immune Responses R-HSA-9705671	2/121	0.0150536	0.0743238	0	0	11.5039	48.272	SEC13;PTPN11
	Tetrahydrobiopterin (BH4) Synthesis, Recycling, Salvage And Regulation R-HSA-1474151	2025-01-10	0.0153956	0.0743238	0	0	73.9259	308.542	DHFR
	MAPK3 (ERK1) Activation R-HSA-110056	2025-01-10	0.0153956	0.0743238	0	0	73.9259	308.542	PTPN11
	STAT5 Activation Downstream Of FLT3 ITD Mutants R-HSA-9702518	2025-01-10	0.0153956	0.0743238	0	0	73.9259	308.542	PTPN11
	Vesicle-mediated Transport R-HSA-5653656	4/637	0.0162121	0.0769388	0	0	4.52542	18.6538	SEC13;KIF2A;AP3B1;CTSC
	Interleukin-6 Signaling R-HSA-1059683	2025-01-11	0.0169225	0.0776772	0	0	66.53	271.383	PTPN11
	Signaling By Leptin R-HSA-2586552	2025-01-11	0.0169225	0.0776772	0	0	66.53	271.383	PTPN11
	ER To Golgi Anterograde Transport R-HSA-199977	2/133	0.0179934	0.0812605	0	0	10.4438	41.9606	SEC13;CTSC
	PECAM1 Interactions R-HSA-210990	2025-01-12	0.0184471	0.0819873	0	0	60.4788	241.482	PTPN11
	Glutamate And Glutamine Metabolism R-HSA-8964539	2025-01-13	0.0199695	0.0860222	0	0	55.4361	216.952	ALDH18A1
	Signal Regulatory Protein Family Interactions R-HSA-391160	2025-01-13	0.0199695	0.0860222	0	0	55.4361	216.952	PTPN11
	Regulation Of IFNG Signaling R-HSA-877312	2025-01-14	0.0214895	0.0911675	0	0	51.1692	196.5	PTPN11
	Prolactin Receptor Signaling R-HSA-1170546	2025-01-15	0.0230072	0.0922791	0	0	47.5119	179.212	PTPN11
	Signaling By FLT3 ITD And TKD Mutants R-HSA-9703648	2025-01-15	0.0230072	0.0922791	0	0	47.5119	179.212	PTPN11
	Metabolism Of Proteins R-HSA-392499	7/1890	0.0231116	0.0922791	0	0	2.80143	10.5541	SEC13;RPS28;AARS2;TBCB;ALG1;RPS21;CTSC
	Cellular Responses To Stress R-HSA-2262752	4/722	0.0244496	0.0922791	0	0	3.97214	14.7412	SEC13;RPS28;TXNRD1;RPS21
	Spry Regulation Of FGF Signaling R-HSA-1295596	2025-01-16	0.0245227	0.0922791	0	0	44.3422	164.428	PTPN11
	Regulation Of Pyruvate Dehydrogenase (PDH) Complex R-HSA-204174	2025-01-16	0.0245227	0.0922791	0	0	44.3422	164.428	PDHA1
	Cellular Responses To Stimuli R-HSA-8953897	4/736	0.0260124	0.0922791	0	0	3.89334	14.2075	SEC13;RPS28;TXNRD1;RPS21
	Activation Of IRF3/IRF7 Mediated By TBK1/IKK Epsilon R-HSA-936964	2025-01-17	0.0260359	0.0922791	0	0	41.5688	151.654	PTPN11
	GAB1 Signalosome R-HSA-180292	2025-01-17	0.0260359	0.0922791	0	0	41.5688	151.654	PTPN11
	Platelet Sensitization By LDL R-HSA-432142	2025-01-17	0.0260359	0.0922791	0	0	41.5688	151.654	PTPN11
	Tie2 Signaling R-HSA-210993	2025-01-17	0.0260359	0.0922791	0	0	41.5688	151.654	PTPN11
	Regulation Of RUNX1 Expression And Activity R-HSA-8934593	2025-01-17	0.0260359	0.0922791	0	0	41.5688	151.654	PTPN11
	Metabolism Of Folate And Pterines R-HSA-196757	2025-01-17	0.0260359	0.0922791	0	0	41.5688	151.654	DHFR
	Transport To Golgi And Subsequent Modification R-HSA-948021	2/164	0.0265988	0.0930959	0	0	8.4321	30.5823	SEC13;CTSC
	Regulation Of Expression Of SLITs And ROBOs R-HSA-9010553	2/167	0.0275051	0.0940623	0	0	8.27753	29.7444	RPS28;RPS21
	PI-3K cascade:FGFR3 R-HSA-5654710	2025-01-18	0.0275468	0.0940623	0	0	39.1216	140.52	PTPN11
	Separation Of Sister Chromatids R-HSA-2467813	2/170	0.0284238	0.0945103	0	0	8.12849	28.9417	SEC13;KIF2A
	FRS-mediated FGFR3 Signaling R-HSA-5654706	2025-01-19	0.0290555	0.0945103	0	0	36.9463	130.736	PTPN11
	Metabolism Of Cofactors R-HSA-8978934	2025-01-19	0.0290555	0.0945103	0	0	36.9463	130.736	DHFR
	PI-3K cascade:FGFR4 R-HSA-5654720	2025-01-20	0.0305619	0.0945103	0	0	35	122.08	PTPN11
	Diseases Associated With N-glycosylation Of Proteins R-HSA-3781860	2025-01-20	0.0305619	0.0945103	0	0	35	122.08	ALG1
	Major Pathway Of rRNA Processing In Nucleolus And Cytosol R-HSA-6791226	2/179	0.0312533	0.0945103	0	0	7.71167	26.7258	RPS28;RPS21
	mRNA Splicing - Major Pathway R-HSA-72163	2/181	0.0318968	0.0945103	0	0	7.62474	26.2691	FUS;SRSF6
	FRS-mediated FGFR4 Signaling R-HSA-5654712	2025-01-21	0.032066	0.0945103	0	0	33.2483	114.373	PTPN11
	PD-1 Signaling R-HSA-389948	2025-01-21	0.032066	0.0945103	0	0	33.2483	114.373	PTPN11
	PI-3K cascade:FGFR1 R-HSA-5654689	2025-01-21	0.032066	0.0945103	0	0	33.2483	114.373	PTPN11
	CTLA4 Inhibitory Signaling R-HSA-389513	2025-01-21	0.032066	0.0945103	0	0	33.2483	114.373	PTPN11
	Interleukin-37 Signaling R-HSA-9008059	2025-01-21	0.032066	0.0945103	0	0	33.2483	114.373	PTPN11
	Mitochondrial tRNA Aminoacylation R-HSA-379726	2025-01-21	0.032066	0.0945103	0	0	33.2483	114.373	AARS2
	Mitotic Prometaphase R-HSA-68877	2/186	0.0335285	0.095329	0	0	7.41567	25.1789	SEC13;KIF2A
	FRS-mediated FGFR1 Signaling R-HSA-5654693	2025-01-22	0.0335679	0.095329	0	0	31.6635	107.472	PTPN11
	mRNA Splicing R-HSA-72172	2/189	0.034523	0.095329	0	0	7.29559	24.5579	FUS;SRSF6
	rRNA Processing In Nucleus And Cytosol R-HSA-8868773	2/189	0.034523	0.095329	0	0	7.29559	24.5579	RPS28;RPS21
	PI-3K cascade:FGFR2 R-HSA-5654695	2025-01-23	0.0350675	0.095329	0	0	30.2227	101.261	PTPN11
	Post-chaperonin Tubulin Folding Pathway R-HSA-389977	2025-01-23	0.0350675	0.095329	0	0	30.2227	101.261	TBCB
	RAF-independent MAPK1/3 Activation R-HSA-112409	2025-01-23	0.0350675	0.095329	0	0	30.2227	101.261	PTPN11
	Signaling By NTRK2 (TRKB) R-HSA-9006115	2025-01-23	0.0350675	0.095329	0	0	30.2227	101.261	PTPN11
	FRS-mediated FGFR2 Signaling R-HSA-5654700	2025-01-24	0.0365648	0.0965864	0	0	28.9072	95.6445	PTPN11
	Interleukin-6 Family Signaling R-HSA-6783589	2025-01-24	0.0365648	0.0965864	0	0	28.9072	95.6445	PTPN11
	Downstream Signaling Of Activated FGFR3 R-HSA-5654708	2025-01-24	0.0365648	0.0965864	0	0	28.9072	95.6445	PTPN11
	rRNA Processing R-HSA-72312	2/199	0.0379208	0.0983016	0	0	6.92176	22.6498	RPS28;RPS21
	Regulation Of IFNA/IFNB Signaling R-HSA-912694	2025-01-25	0.03806	0.0983016	0	0	27.7014	90.5446	PTPN11
	Interferon Signaling R-HSA-913531	2/200	0.0382674	0.0983016	0	0	6.88645	22.4716	SEC13;PTPN11
	Interleukin-20 Family Signaling R-HSA-8854691	2025-01-26	0.0395528	0.0997729	0	0	26.592	85.8953	PTPN11
	Downstream Signaling Of Activated FGFR4 R-HSA-5654716	2025-01-26	0.0395528	0.0997729	0	0	26.592	85.8953	PTPN11
	FLT3 Signaling In Disease R-HSA-9682385	2025-01-27	0.0410434	0.101701	0	0	25.5679	81.6416	PTPN11
	Postmitotic Nuclear Pore Complex (NPC) Reformation R-HSA-9615933	2025-01-27	0.0410434	0.101701	0	0	25.5679	81.6416	SEC13
	Signaling By ROBO Receptors R-HSA-376176	2/209	0.0414421	0.101786	0	0	6.58404	20.96	RPS28;RPS21
	Antigen Presentation: Folding, Assembly, Peptide Loading Of Class I MHC R-HSA-983170	2025-01-28	0.0425318	0.101786	0	0	24.6198	77.7369	SEC13
	Interconversion Of Nucleotide Di- And Triphosphates R-HSA-499943	2025-01-28	0.0425318	0.101786	0	0	24.6198	77.7369	TXNRD1
	Downstream Signal Transduction R-HSA-186763	2025-01-28	0.0425318	0.101786	0	0	24.6198	77.7369	PTPN11
	G1/S-Specific Transcription R-HSA-69205	2025-01-29	0.044018	0.10186	0	0	23.7393	74.1415	DHFR
	Uptake And Actions Of Bacterial Toxins R-HSA-5339562	2025-01-29	0.044018	0.10186	0	0	23.7393	74.1415	TXNRD1
	Downstream Signaling Of Activated FGFR2 R-HSA-5654696	2025-01-29	0.044018	0.10186	0	0	23.7393	74.1415	PTPN11
	Negative Regulation Of FGFR3 Signaling R-HSA-5654732	2025-01-29	0.044018	0.10186	0	0	23.7393	74.1415	PTPN11
	Downstream Signaling Of Activated FGFR1 R-HSA-5654687	2025-01-30	0.0455019	0.103058	0	0	22.9195	70.8214	PTPN11
	Signaling By CSF3 (G-CSF) R-HSA-9674555	2025-01-30	0.0455019	0.103058	0	0	22.9195	70.8214	PTPN11
	Axon Guidance R-HSA-422475	3/519	0.0456401	0.103058	0	0	4.03924	12.469	RPS28;PTPN11;RPS21
	Cell Cycle, Mitotic R-HSA-69278	3/523	0.0465135	0.103557	0	0	4.00735	12.2946	DHFR;SEC13;KIF2A
	Glyoxylate Metabolism And Glycine Degradation R-HSA-389661	2025-01-31	0.0469836	0.103557	0	0	22.1544	67.7473	PDHA1
	Negative Regulation Of FGFR4 Signaling R-HSA-5654733	2025-01-31	0.0469836	0.103557	0	0	22.1544	67.7473	PTPN11
	GPVI-mediated Activation Cascade R-HSA-114604	1932-01-01	0.0484631	0.103557	0	0	21.4387	64.894	PTPN11
	Cargo Concentration In ER R-HSA-5694530	1932-01-01	0.0484631	0.103557	0	0	21.4387	64.894	CTSC
	Defective TPR May Confer Susceptibility Towards Thyroid Papillary Carcinoma (TPC) R-HSA-5619107	1932-01-01	0.0484631	0.103557	0	0	21.4387	64.894	SEC13
	Negative Regulation Of FGFR1 Signaling R-HSA-5654726	1933-01-01	0.0499403	0.103557	0	0	20.7677	62.2393	PTPN11
	Mitotic Anaphase R-HSA-68882	2/232	0.049987	0.103557	0	0	5.91874	17.7325	SEC13;KIF2A
	Mitotic Metaphase And Anaphase R-HSA-2555396	2/233	0.050372	0.103557	0	0	5.89282	17.6096	SEC13;KIF2A
	Detoxification Of Reactive Oxygen Species R-HSA-3299685	1934-01-01	0.0514153	0.103557	0	0	20.1374	59.7641	TXNRD1
	Negative Regulation Of FGFR2 Signaling R-HSA-5654727	1934-01-01	0.0514153	0.103557	0	0	20.1374	59.7641	PTPN11
	Nuclear Import Of Rev Protein R-HSA-180746	1934-01-01	0.0514153	0.103557	0	0	20.1374	59.7641	SEC13
	Nervous System Development R-HSA-9675108	3/545	0.0514667	0.103557	0	0	3.84034	11.3936	RPS28;PTPN11;RPS21
	Transport Of Ribonucleoproteins Into Host Nucleus R-HSA-168271	1935-01-01	0.0528881	0.103557	0	0	19.5441	57.4514	SEC13
	Transport Of SLBP Independent Mature mRNA R-HSA-159227	1935-01-01	0.0528881	0.103557	0	0	19.5441	57.4514	SEC13
	Vpr-mediated Nuclear Import Of PICs R-HSA-180910	1935-01-01	0.0528881	0.103557	0	0	19.5441	57.4514	SEC13
	Rev-mediated Nuclear Export Of HIV RNA R-HSA-165054	1935-01-01	0.0528881	0.103557	0	0	19.5441	57.4514	SEC13
	SUMOylation Of SUMOylation Proteins R-HSA-4085377	1935-01-01	0.0528881	0.103557	0	0	19.5441	57.4514	SEC13
	NEP/NS2 Interacts With Cellular Export Machinery R-HSA-168333	1935-01-01	0.0528881	0.103557	0	0	19.5441	57.4514	SEC13
	Transport Of SLBP Dependant Mature mRNA R-HSA-159230	1936-01-01	0.0543587	0.10425	0	0	18.9848	55.2865	SEC13
	Export Of Viral Ribonucleoproteins From Nucleus R-HSA-168274	1936-01-01	0.0543587	0.10425	0	0	18.9848	55.2865	SEC13
	Nuclear Pore Complex (NPC) Disassembly R-HSA-3301854	1936-01-01	0.0543587	0.10425	0	0	18.9848	55.2865	SEC13
	FLT3 Signaling R-HSA-9607240	1937-01-01	0.0558271	0.105619	0	0	18.4565	53.2561	PTPN11
	Interactions Of Rev With Host Cellular Proteins R-HSA-177243	1937-01-01	0.0558271	0.105619	0	0	18.4565	53.2561	SEC13
	Interactions Of Vpr With Host Cellular Proteins R-HSA-176033	1938-01-01	0.0572933	0.107665	0	0	17.9568	51.3486	SEC13
	SUMOylation Of Ubiquitinylation Proteins R-HSA-3232142	1939-01-01	0.0587573	0.108954	0	0	17.4833	49.5537	SEC13
	Signaling By FGFR3 R-HSA-5654741	1939-01-01	0.0587573	0.108954	0	0	17.4833	49.5537	PTPN11
	RET Signaling R-HSA-8853659	1940-01-01	0.060219	0.110205	0	0	17.0342	47.8621	PTPN11
	Signaling By FGFR4 R-HSA-5654743	1940-01-01	0.060219	0.110205	0	0	17.0342	47.8621	PTPN11
	Signaling By Retinoic Acid R-HSA-5362517	1941-01-01	0.0616786	0.111183	0	0	16.6075	46.2655	PDHA1
	Transport Of Mature mRNA Derived From An Intronless Transcript R-HSA-159231	1942-01-01	0.063136	0.111183	0	0	16.2016	44.7564	SEC13
	tRNA Aminoacylation R-HSA-379724	1942-01-01	0.063136	0.111183	0	0	16.2016	44.7564	AARS2
	Kinesins R-HSA-983189	1942-01-01	0.063136	0.111183	0	0	16.2016	44.7564	KIF2A
	NS1 Mediated Effects On Host Pathways R-HSA-168276	1942-01-01	0.063136	0.111183	0	0	16.2016	44.7564	SEC13
	Signaling By SCF-KIT R-HSA-1433557	1942-01-01	0.063136	0.111183	0	0	16.2016	44.7564	PTPN11
	Transport Of Mature mRNAs Derived From Intronless Transcripts R-HSA-159234	1943-01-01	0.0645912	0.112758	0	0	15.8151	43.3282	SEC13
	RHO GTPase Effectors R-HSA-195258	2/269	0.0649298	0.112758	0	0	5.08898	13.9156	SEC13;KIF2A
	Cell Cycle Checkpoints R-HSA-69620	2/271	0.0657764	0.112758	0	0	5.05063	13.7453	SEC13;KIF2A
	PI3K Cascade R-HSA-109704	1944-01-01	0.0660442	0.112758	0	0	15.4465	41.9748	PTPN11
	Interleukin-3, Interleukin-5 And GM-CSF Signaling R-HSA-512988	1944-01-01	0.0660442	0.112758	0	0	15.4465	41.9748	PTPN11
	SUMOylation Of DNA Replication Proteins R-HSA-4615885	1945-01-01	0.067495	0.114537	0	0	15.0947	40.6908	SEC13
	IRS-mediated Signaling R-HSA-112399	1947-01-01	0.0703901	0.117317	0	0	14.437	38.3114	PTPN11
	Viral Messenger RNA Synthesis R-HSA-168325	1947-01-01	0.0703901	0.117317	0	0	14.437	38.3114	SEC13
	SUMOylation Of RNA Binding Proteins R-HSA-4570464	1947-01-01	0.0703901	0.117317	0	0	14.437	38.3114	SEC13
	mRNA Splicing - Minor Pathway R-HSA-72165	1949-01-01	0.0732765	0.119287	0	0	13.834	36.1554	SRSF6
	Signaling By EGFR R-HSA-177929	1949-01-01	0.0732765	0.119287	0	0	13.834	36.1554	PTPN11
	Signaling By FGFR1 R-HSA-5654736	1949-01-01	0.0732765	0.119287	0	0	13.834	36.1554	PTPN11
	Netrin-1 Signaling R-HSA-373752	1949-01-01	0.0732765	0.119287	0	0	13.834	36.1554	PTPN11
	IRS-related Events Triggered By IGF1R R-HSA-2428928	1951-01-01	0.0761542	0.123255	0	0	13.2793	34.1942	PTPN11
	IGF1R Signaling Cascade R-HSA-2428924	1952-01-01	0.0775899	0.124144	0	0	13.0183	33.2789	PTPN11
	Signaling By PDGF R-HSA-186797	1952-01-01	0.0775899	0.124144	0	0	13.0183	33.2789	PTPN11
	Insulin Receptor Signaling Cascade R-HSA-74751	1953-01-01	0.0790233	0.124306	0	0	12.7673	32.4036	PTPN11
	Nuclear Envelope Breakdown R-HSA-2980766	1953-01-01	0.0790233	0.124306	0	0	12.7673	32.4036	SEC13
	Signaling By Type 1 Insulin-like Growth Factor 1 Receptor (IGF1R) R-HSA-2404192	1953-01-01	0.0790233	0.124306	0	0	12.7673	32.4036	PTPN11
	Cell Cycle R-HSA-1640170	3/654	0.0795933	0.124503	0	0	3.17939	8.04649	DHFR;SEC13;KIF2A
	Amino Acids Regulate mTORC1 R-HSA-9639288	1955-01-01	0.0818838	0.126671	0	0	12.2932	30.7632	SEC13
	Golgi Associated Vesicle Biogenesis R-HSA-432722	1955-01-01	0.0818838	0.126671	0	0	12.2932	30.7632	AP3B1
	tRNA Processing In Nucleus R-HSA-6784531	1957-01-01	0.0847356	0.12965	0	0	11.853	29.2557	SEC13
	SUMOylation Of Chromatin Organization Proteins R-HSA-4551638	1957-01-01	0.0847356	0.12965	0	0	11.853	29.2557	SEC13
	mRNA 3-End Processing R-HSA-72187	1958-01-01	0.0861583	0.131111	0	0	11.6444	28.5472	SRSF6
	Signaling By BRAF And RAF1 Fusions R-HSA-6802952	1962-01-01	0.0918278	0.138983	0	0	10.8787	25.9766	AP3B1
	Signaling By MET R-HSA-6806834	1963-01-01	0.0932399	0.140361	0	0	10.7027	25.393	PTPN11
	RNA Polymerase II Transcription Termination R-HSA-73856	1967-01-01	0.0988668	0.148036	0	0	10.052	23.2602	SRSF6
	Costimulation By CD28 Family R-HSA-388841	1968-01-01	0.100268	0.149336	0	0	9.90149	22.7725	PTPN11
	Glycolysis R-HSA-70171	1969-01-01	0.101668	0.150619	0	0	9.75539	22.3013	SEC13
	trans-Golgi Network Vesicle Budding R-HSA-199992	1971-01-01	0.10446	0.153941	0	0	9.47571	21.4052	AP3B1
	Interferon Alpha/Beta Signaling R-HSA-909733	1972-01-01	0.105853	0.154369	0	0	9.34178	20.9789	PTPN11
	Signaling By FGFR2 R-HSA-5654738	1972-01-01	0.105853	0.154369	0	0	9.34178	20.9789	PTPN11
	ISG15 Antiviral Mechanism R-HSA-1169408	1975-01-01	0.11002	0.158252	0	0	8.96171	19.7794	SEC13
	Nuclear Envelope (NE) Reassembly R-HSA-2995410	1975-01-01	0.11002	0.158252	0	0	8.96171	19.7794	SEC13
	Transcriptional Regulation By Small RNAs R-HSA-5578749	1976-01-01	0.111404	0.158252	0	0	8.84178	19.4041	SEC13
	SUMOylation Of DNA Damage Response And Repair Proteins R-HSA-3108214	1976-01-01	0.111404	0.158252	0	0	8.84178	19.4041	SEC13
	Biosynthesis Of N-glycan Precursor (Dolichol LLO) And Transfer To Protein R-HSA-446193	1977-01-01	0.112787	0.158252	0	0	8.725	19.0402	ALG1
	Signaling By Insulin Receptor R-HSA-74752	1977-01-01	0.112787	0.158252	0	0	8.725	19.0402	PTPN11
	Oncogenic MAPK Signaling R-HSA-6802957	1978-01-01	0.114167	0.158252	0	0	8.61126	18.6872	AP3B1
	COPI-dependent Golgi-to-ER Retrograde Traffic R-HSA-6811434	1978-01-01	0.114167	0.158252	0	0	8.61126	18.6872	KIF2A
	Constitutive Signaling By Aberrant PI3K In Cancer R-HSA-2219530	1978-01-01	0.114167	0.158252	0	0	8.61126	18.6872	PTPN11
	Nuclear Events Mediated By NFE2L2 R-HSA-9759194	1978-01-01	0.114167	0.158252	0	0	8.61126	18.6872	TXNRD1
	Class I MHC Mediated Antigen Processing And Presentation R-HSA-983169	2/378	0.115859	0.159806	0	0	3.59373	7.74584	NPEPPS;SEC13
	M Phase R-HSA-68886	2/380	0.116872	0.160412	0	0	3.57435	7.67297	SEC13;KIF2A
	TP53 Regulates Metabolic Genes R-HSA-5628897	1981-01-01	0.118296	0.160791	0	0	8.28708	17.6893	TXNRD1
	Regulation Of HSF1-mediated Heat Shock Response R-HSA-3371453	1981-01-01	0.118296	0.160791	0	0	8.28708	17.6893	SEC13
	Platelet Homeostasis R-HSA-418346	1983-01-01	0.121039	0.162937	0	0	8.08415	17.0709	PTPN11
	Antiviral Mechanism By IFN-stimulated Genes R-HSA-1169410	1983-01-01	0.121039	0.162937	0	0	8.08415	17.0709	SEC13
	Signaling By FGFR R-HSA-190236	1986-01-01	0.125137	0.167647	0	0	7.79765	16.2062	PTPN11
	Glucose Metabolism R-HSA-70326	1989-01-01	0.129216	0.171472	0	0	7.53068	15.4098	SEC13
	Interferon Gamma Signaling R-HSA-877300	1989-01-01	0.129216	0.171472	0	0	7.53068	15.4098	PTPN11
	Respiratory Electron Transport R-HSA-611105	1990-01-01	0.130572	0.172453	0	0	7.44569	15.1582	UQCRC2
	HCMV Late Events R-HSA-9610379	1991-01-01	0.131926	0.173423	0	0	7.36259	14.9131	SEC13
	Metabolism Of Nucleotides R-HSA-15869	1995-01-01	0.13732	0.179671	0	0	7.04787	13.9931	TXNRD1
	HCMV Early Events R-HSA-9609690	1996-01-01	0.138664	0.179749	0	0	6.97333	13.7772	SEC13
	Protein Folding R-HSA-391251	1996-01-01	0.138664	0.179749	0	0	6.97333	13.7772	TBCB
	Diseases Of Signal Transduction By Growth Factor Receptors And Second Messengers R-HSA-5663202	2/424	0.139698	0.180255	0	0	3.19448	6.28761	AP3B1;PTPN11
	Cellular Response To Heat Stress R-HSA-3371556	1999-01-01	0.142682	0.182425	0	0	6.75884	13.1604	SEC13
	SLC Transporter Disorders R-HSA-5619102	1999-01-01	0.142682	0.182425	0	0	6.75884	13.1604	SEC13
	KEAP1-NFE2L2 Pathway R-HSA-9755511	1/100	0.144017	0.183295	0	0	6.69024	12.9645	TXNRD1
	PI3K/AKT Signaling In Cancer R-HSA-2219528	1/105	0.150665	0.190027	0	0	6.36699	12.0508	PTPN11
	tRNA Processing R-HSA-72306	1/105	0.150665	0.190027	0	0	6.36699	12.0508	SEC13
	PI5P, PP2A And IER3 Regulate PI3K/AKT Signaling R-HSA-6811558	1/106	0.151988	0.190837	0	0	6.30603	11.8803	PTPN11
	MyD88-independent TLR4 Cascade R-HSA-166166	1/107	0.153309	0.191637	0	0	6.24623	11.7135	PTPN11
	Gene Silencing By RNA R-HSA-211000	1/108	0.154629	0.192427	0	0	6.18754	11.5504	SEC13
	Golgi-to-ER Retrograde Transport R-HSA-8856688	1/112	0.159887	0.196352	0	0	5.96336	10.9326	KIF2A
	Respiratory Electron Transport, ATP Synthesis By Chemiosmotic Coupling, Heat Production By Uncoupling Proteins R-HSA-163200	1/112	0.159887	0.196352	0	0	5.96336	10.9326	UQCRC2
	Mitotic Prophase R-HSA-68875	1/112	0.159887	0.196352	0	0	5.96336	10.9326	SEC13
	Negative Regulation Of PI3K/AKT Network R-HSA-199418	1/113	0.161196	0.197096	0	0	5.90982	10.7862	PTPN11
	PPARA Activates Gene Expression R-HSA-1989781	1/116	0.165113	0.201007	0	0	5.75478	10.3651	TXNRD1
	Regulation Of Lipid Metabolism By PPARalpha R-HSA-400206	1/118	0.167714	0.20329	0	0	5.65584	10.0985	TXNRD1
	Cell-Cell Communication R-HSA-1500931	1/120	0.170308	0.205544	0	0	5.56022	9.84243	PTPN11
	HCMV Infection R-HSA-9609646	1/121	0.171601	0.206216	0	0	5.51361	9.71819	SEC13
	Metabolism Of Water-Soluble Vitamins And Cofactors R-HSA-196849	1/122	0.172893	0.206881	0	0	5.46777	9.59638	DHFR
	Immune System R-HSA-168256	1943-05-01	0.177667	0.211688	0	0	1.78922	3.09149	NPEPPS;SEC13;KIF2A;PTPN11;CTSC
	G1/S Transition R-HSA-69206	1/129	0.181882	0.215792	0	0	5.16693	8.80651	DHFR
	Host Interactions Of HIV Factors R-HSA-162909	1/130	0.183158	0.216167	0	0	5.12661	8.70195	SEC13
	Gene Expression (Transcription) R-HSA-74160	4/1449	0.183742	0.216167	0	0	1.89917	3.21761	SEC13;TXNRD1;PTPN11;SRSF6
	Signaling By NTRKs R-HSA-166520	1/132	0.185705	0.217562	0	0	5.04784	8.49852	PTPN11
	Cell Surface Interactions At Vascular Wall R-HSA-202733	1/134	0.188244	0.219618	0	0	4.97143	8.30237	PTPN11
	Factors Involved In Megakaryocyte Development And Platelet Production R-HSA-983231	1/136	0.190775	0.220732	0	0	4.89728	8.11313	KIF2A
	Late Phase Of HIV Life Cycle R-HSA-162599	1/136	0.190775	0.220732	0	0	4.89728	8.11313	SEC13
	Toll Like Receptor 4 (TLR4) Cascade R-HSA-166016	1/140	0.195816	0.225631	0	0	4.7554	7.75406	PTPN11
	Diseases Of Glycosylation R-HSA-3781865	1/143	0.199576	0.229021	0	0	4.65423	7.50057	ALG1
	Mitotic G1 Phase And G1/S Transition R-HSA-453279	1/147	0.204563	0.233786	0	0	4.5258	7.1819	DHFR
	HIV Life Cycle R-HSA-162587	1/149	0.207045	0.235661	0	0	4.46419	7.03029	SEC13
	Interleukin-1 Family Signaling R-HSA-446652	1/152	0.210754	0.238912	0	0	4.37483	6.81189	PTPN11
	Toll-like Receptor Cascades R-HSA-168898	1/162	0.222998	0.251772	0	0	4.10104	6.15399	PTPN11
	Hemostasis R-HSA-109582	2/576	0.224238	0.252155	0	0	2.33029	3.48389	KIF2A;PTPN11
	SUMO E3 Ligases SUMOylate Target Proteins R-HSA-3108232	1/168	0.230255	0.257078	0	0	3.9525	5.8045	SEC13
	Developmental Biology R-HSA-1266738	3/1073	0.230452	0.257078	0	0	1.89242	2.77753	RPS28;PTPN11;RPS21
	SUMOylation R-HSA-2990846	1/174	0.237447	0.26383	0	0	3.81426	5.48418	SEC13
	Disorders Of Transmembrane Transporters R-HSA-5619115	1/176	0.23983	0.265425	0	0	3.77029	5.38331	SEC13
	Intra-Golgi And Retrograde Golgi-to-ER Traffic R-HSA-6811442	1/181	0.245756	0.270912	0	0	3.66463	5.143	KIF2A
	Cellular Response To Chemical Stress R-HSA-9711123	1/182	0.246936	0.271145	0	0	3.6442	5.09688	TXNRD1
	Metabolism Of Vitamins And Cofactors R-HSA-196854	1/186	0.251637	0.275228	0	0	3.56468	4.91844	DHFR
	Signaling By Rho GTPases R-HSA-194315	2/644	0.263525	0.287108	0	0	2.07616	2.76879	SEC13;KIF2A
	Transcriptional Regulation By RUNX1 R-HSA-8878171	1/204	0.272443	0.294927	0	0	3.24565	4.2204	PTPN11
	Signaling By Rho GTPases, Miro GTPases And RHOBTB3 R-HSA-9716542	2/660	0.272807	0.294927	0	0	2.024	2.62916	SEC13;KIF2A
	Cytokine Signaling In Immune System R-HSA-1280215	2/702	0.297172	0.320031	0	0	1.89842	2.30363	SEC13;PTPN11
	HIV Infection R-HSA-162906	1/229	0.300414	0.322283	0	0	2.88611	3.47082	SEC13
	Diseases Of Metabolism R-HSA-5668914	1/247	0.319906	0.341884	0	0	2.67249	3.04592	ALG1
	Platelet Activation, Signaling And Aggregation R-HSA-76002	1/254	0.327343	0.348502	0	0	2.59763	2.90089	PTPN11
	RNA Polymerase II Transcription R-HSA-73857	3/1312	0.332621	0.352541	0	0	1.52734	1.68122	TXNRD1;PTPN11;SRSF6
	Signaling By Nuclear Receptors R-HSA-9006931	1/260	0.333655	0.352541	0	0	2.53668	2.78438	PDHA1
	PIP3 Activates AKT Signaling R-HSA-1257604	1/268	0.341982	0.359981	0	0	2.45968	2.63922	PTPN11
	MAPK1/MAPK3 Signaling R-HSA-5684996	1/277	0.35123	0.368331	0	0	2.37838	2.48853	PTPN11
	Metabolism Of Carbohydrates R-HSA-71387	1/285	0.359344	0.375434	0	0	2.31045	2.36468	SEC13
	Post-translational Protein Modification R-HSA-597592	3/1383	0.363459	0.378322	0	0	1.44325	1.46069	SEC13;ALG1;CTSC
	Intracellular Signaling By Second Messengers R-HSA-9006925	1/306	0.38018	0.393814	0	0	2.14907	2.07839	PTPN11
	Antigen Processing: Ubiquitination And Proteasome Degradation R-HSA-983168	1/307	0.381156	0.393814	0	0	2.14194	2.066	NPEPPS
	MAPK Family Signaling Cascades R-HSA-5683057	1/318	0.39179	0.403314	0	0	2.06646	1.93633	PTPN11
	Transcriptional Regulation By TP53 R-HSA-3700989	1/354	0.425372	0.436279	0	0	1.85231	1.58334	TXNRD1
	Innate Immune System R-HSA-168249	2/1035	0.481758	0.492307	0	0	1.26421	0.923271	PTPN11;CTSC
	Signaling By Interleukins R-HSA-449147	1/453	0.50873	0.51798	0	0	1.43931	0.972737	PTPN11
	Neutrophil Degranulation R-HSA-6798695	1/468	0.520292	0.527833	0	0	1.39201	0.909487	CTSC
	Signaling By Receptor Tyrosine Kinases R-HSA-9006934	1/496	0.541174	0.545808	0	0	1.31138	0.805207	PTPN11
	Signal Transduction R-HSA-162582	1965-04-01	0.54191	0.545808	0	0	1.05395	0.64571	SEC13;PDHA1;KIF2A;PTPN11
	Generic Transcription Pathway R-HSA-212436	2/1190	0.558013	0.560013	0	0	1.09027	0.636035	TXNRD1;PTPN11
	Metabolism Of Lipids R-HSA-556833	1/732	0.685498	0.685498	0	0	0.877246	0.331256	TXNRD1
