# Supplementary material for: Time-Resolved Analysis of Protein–Protein Ensembles Using a Destabilizing Domain to Map Dynamic Interactions of SARS-CoV‑2 nsp15
Source: ACS Chem Biol. 2025 Sep 1;20(9):2229–42. doi: 10.1021/acschembio.5c00377 (PMC12455562; doi:10.1021/acschembio.5c00377)
Supplement: Supplementary file 6 [file cb5c00377_si_006.xlsx]

## Sheet: 6
	Mean and SEM of log2(FC) data for SARS-CoV-2 nsp15 interactors, used for heatmap and individual traces
			Mean							SEM
	Accession	Gene Symbol	0_0Hr	0_5Hr	1_0Hr	1_5Hr	2_0Hr	DMSO	TMP	0_0Hr	0_5Hr	1_0Hr	1_5Hr	2_0Hr	DMSO	TMP
	Q5JTZ9	AARS2	-0.072399	0.144155	0.263744	0.457306	0.335527	0	0.258446	0.251248	0.275756	0.39354	0.219616	0.350037	0	0.479172
	P24752	ACAT1	0.0344063	0.0928354	0.0467694	0.229417	0.266502	0	0.197268	0.181288	0.186885	0.228012	0.16313	0.228286	0	0.302013
	P54886	ALDH18A1	0.271414	0.582922	-0.260665	0.610411	0.276342	0	0.0759752	0.315559	0.232804	0.301598	0.226399	0.218146	0	0.379933
	Q9BT22	ALG1	0.0908375	0.179814	0.271109	0.485173	0.275571	0	0.356852	0.369273	0.326774	0.376247	0.432304	0.284961	0	0.483332
	Q9BTT0	ANP32E	-0.430385	0.0279506	-0.344949	0.274022	-0.186659	0	0.0328492	0.20761	0.254136	0.298978	0.226359	0.233706	0	0.446731
	O00203-1	AP3B1	0.216728	0.08666	-0.0280141	0.287245	0.0698553	0	0.453937	0.322203	0.271728	0.242315	0.242464	0.306589	0	0.368753
	Q9HB71	CACYBP	0.593115	0.589843	0.389939	0.700769	0.515198	0	0.158028	0.34359	0.308734	0.344134	0.248833	0.268899	0	0.429685
	P16989-1	CSDA; YBX3	0.499769	0.727445	0.599773	0.594373	0.626942	0	-0.0995092	0.39884	0.297295	0.230803	0.143469	0.404656	0	0.334834
	P53634-1	CTSC	0.630157	1.0904	0.919215	1.16903	0.956444	0	0.514336	0.326105	0.300273	0.515506	0.350069	0.312198	0	0.46308
	P00374	DHFR	0.106343	0.0240613	0.123172	0.568407	0.327015	0	0.314027	0.346567	0.337103	0.258953	0.232678	0.310054	0	0.429674
	P41214	EIF2D	-0.0554214	-0.074535	0.0447953	0.197679	0.22362	0	-0.0177425	0.285158	0.234369	0.398179	0.240177	0.309181	0	0.615882
	Q13642	FHL1	-0.066557	0.00117057	-0.00816792	0.284438	0.0899949	0	0.416463	0.256616	0.257742	0.301833	0.296956	0.294264	0	0.504914
	P35637-1	FUS	0.239552	0.132361	0.0364833	0.59063	0.272841	0	1.34965	0.484479	0.67605	0.606527	0.474807	0.46251	0	0.524814
	Q8TEQ6	GEMIN5	0.123647	-0.152231	0.0763434	0.464189	0.201757	0	0.432131	0.376918	0.29551	0.30685	0.380159	0.35711	0	0.485394
	Q04760-1	GLO1	0.565373	1.00335	0.763784	0.995156	0.756779	0	0.351106	0.426304	0.609065	0.771534	0.44344	0.447605	0	0.382119
	O00139	KIF2A	-0.000914581	-0.0125298	-0.131714	0.276599	0.0494484	0	0.148812	0.28312	0.153104	0.287049	0.251497	0.284229	0	0.385516
	P55786	NPEPPS	0.23971	0.359212	0.20611	0.437623	0.372676	0	0.327759	0.22403	0.211163	0.210874	0.194054	0.20789	0	0.290748
	P08559	PDHA1	0.28519	0.0983689	-0.074033	0.411362	0.0207937	0	0.257584	0.259855	0.182511	0.234208	0.200896	0.235845	0	0.394026
	P13489	RNH1	0.269698	0.202158	-0.0417118	0.436736	0.4769	0	0.628267	0.332648	0.376821	0.327146	0.222563	0.313895	0	0.396886
	P63220	RPS21	0.041739	0.211823	0.052168	0.491103	0.270636	0	0.164996	0.188653	0.240343	0.272911	0.247972	0.173302	0	0.227415
	P62857	RPS28	-0.00230154	0.104507	-0.203881	0.431148	0.0334393	0	0.085287	0.237084	0.283451	0.205398	0.264706	0.18123	0	0.369138
	P55735-1	SEC13	-0.0213907	0.0499983	-0.0902856	0.309774	0.0329738	0	0.478176	0.31645	0.335982	0.311016	0.325125	0.359159	0	0.40093
	Q9GZT3-1	SLIRP	-0.0511401	-0.0783511	0.242847	0.44704	0.0687543	0	0.156454	0.347507	0.293343	0.423887	0.285314	0.292363	0	0.523643
	Q13247	SRSF6	0.194787	0.322791	0.08753	0.487899	0.317902	0	0.236948	0.214537	0.192459	0.260689	0.151586	0.2202	0	0.272181
	Q99426	TBCB	-0.0469174	0.00451387	-0.180055	0.286571	0.0686842	0	0.296173	0.248171	0.248278	0.309965	0.231953	0.234059	0	0.396398
	Q99614	TTC1	-0.131541	0.0625845	0.0331208	0.353982	0.0666851	0	0.23441	0.350096	0.309532	0.423671	0.294624	0.255244	0	0.524907
	Q16881-1	TXNRD1	-0.223772	-0.143572	-0.304955	0.142531	-0.0523278	0	0.190275	0.220629	0.32423	0.29134	0.297496	0.396416	0	0.346427
	P22695	UQCRC2	0.508178	0.344804	0.252686	0.482116	0.2653	0	0.079771	0.363251	0.275522	0.30693	0.235381	0.270105	0	0.391352
