# Supplementary material for: Time-Resolved Analysis of Protein–Protein Ensembles Using a Destabilizing Domain to Map Dynamic Interactions of SARS-CoV‑2 nsp15
Source: ACS Chem Biol. 2025 Sep 1;20(9):2229–42. doi: 10.1021/acschembio.5c00377 (PMC12455562; doi:10.1021/acschembio.5c00377)
Supplement: Supplementary file 7 [file cb5c00377_si_007.xlsx]

## Sheet: 7
	Protein level mass spectrometry data for SARS-CoV nsp15 TRAPPED from Proteome Discoverer (Thermo), 6 replicates
	Checked	Protein FDR Confidence: Combined	Master	Accession	Description	Exp. q-value: Combined	Sum PEP Score	Coverage [%]	# Peptides	# PSMs	# Unique Peptides	# AAs	MW [kDa]	calc. pI	Score Sequest HT: Sequest HT	# Peptides (by Search Engine): Sequest HT	Biological Process	Cellular Component	Molecular Function	Pfam IDs	Entrez Gene ID	Gene Symbol	Gene ID	Ensembl Gene ID	Reactome Pathways	WikiPathways	KEGG Pathways	# Protein Pathway Groups	# Razor Peptides	Abundance Ratio: (1 1/2 hr) / (0 hr)	Abundance Ratio: (1 hr) / (0 hr)	Abundance Ratio: (1/2 hr) / (0 hr)	Abundance Ratio: (2 hr) / (0 hr)	Abundance Ratio: (continuous) / (0 hr)	Abundance Ratio: (0 hr) / (DMSO)	Abundance Ratio: (1 1/2 hr) / (DMSO)	Abundance Ratio: (1 hr) / (DMSO)	Abundance Ratio: (1/2 hr) / (DMSO)	Abundance Ratio: (2 hr) / (DMSO)	Abundance Ratio: (continuous) / (DMSO)	Abundance Ratio: (TMP) / (DMSO)	Abundance Ratio: (0 hr) / (TMP)	Abundance Ratio: (1 1/2 hr) / (TMP)	Abundance Ratio: (1 hr) / (TMP)	Abundance Ratio: (1/2 hr) / (TMP)	Abundance Ratio: (2 hr) / (TMP)	Abundance Ratio: (continuous) / (TMP)	Abundance Ratio Adj. P-Value: (1 1/2 hr) / (0 hr)	Abundance Ratio Adj. P-Value: (1 hr) / (0 hr)
	FALSE	High	Master Protein	P13645	Keratin, type I cytoskeletal 10 [OS=Homo sapiens]	0	632.182	63	32	1935	26	584	58.8	5.21	7024.47	32	cell organization and biogenesis;protein metabolism;other metabolic processes;other biological processes	plasma membrane;cytosol;cytoskeleton;other cell component	bone, tooth or skin structural activity;other molecular function	Pf00038	3858	KRT10	hsa:3858; P13645; Q14664; Q8N175	ENSG00000186395	Formation of the cornified envelope		Estrogen signaling pathway; Staphylococcus aureus infection	4	4	1.439	1.33	1.821	2.569	0.728	0.901	1.297	1.199	1.64	2.315	0.656	1.372	0.657	0.945	0.874	1.196	1.687	0.478	0.469696	0.993695
	FALSE	High	Master Protein	P35908	Keratin, type II cytoskeletal 2 epidermal [OS=Homo sapiens]	0	630.466	75	46	1271	36	639	65.4	8	3706.34	46	cell cycle OR cell proliferation;cell organization and biogenesis;protein metabolism;other metabolic processes;other biological processes	plasma membrane;cytosol;cytoskeleton;other cell component	bone, tooth or skin structural activity;cytoskeletal activity	Pf00038, Pf16208	3849	KRT2	hsa:3849; P35908; Q4VAQ2	ENSG00000172867	Formation of the cornified envelope			2	5	1.564	1.345	1.605	2.131	0.755	1.025	1.603	1.379	1.645	2.184	0.773	1.673	0.613	0.958	0.824	0.983	1.306	0.462	0.274908	0.993695
	FALSE	High	Master Protein	P04264	Keratin, type II cytoskeletal 1 [OS=Homo sapiens]	0	595.413	76	48	1796	40	644	66	8.12	5153.7	48	cell organization and biogenesis;protein metabolism;other metabolic processes;stress response;other biological processes	non-structural extracellular;plasma membrane;other membranes;cytosol;cytoskeleton;other cell component	bone, tooth or skin structural activity;other molecular function	Pf00038, Pf16208, Pf16210	3848	KRT1	B2RA01; hsa:3848; P04264; P85925; P86104; Q14720; Q6GSJ0; Q9H298	ENSG00000167768	Formation of the cornified envelope; Neutrophil degranulation	Corticotropin-releasing hormone signaling pathway		4	8	2.343	1.236	1.409	2.216	0.696	0.536	1.256	0.662	0.755	1.187	0.373	0.805	0.666	1.56	0.823	0.938	1.475	0.463	0.00299633	0.958807
	FALSE	High	Master Protein	P35527	Keratin, type I cytoskeletal 9 [OS=Homo sapiens]	0	588.389	71	34	1290	33	623	62	5.24	4260.99	34	cell organization and biogenesis;other biological processes	cytosol;cytoskeleton	cytoskeletal activity	Pf00038	3857	KRT9	hsa:3857; O00109; P35527; Q0IJ47; Q14665	ENSG00000171403	Formation of the cornified envelope		Estrogen signaling pathway; Staphylococcus aureus infection	4	0	2.61	1.351	1.145	1.996	0.809	0.61	1.593	0.825	0.699	1.218	0.494	1.019	0.599	1.563	0.809	0.686	1.195	0.485	0.000538366	0.993695
	FALSE	High	Master Protein	P02533	Keratin, type I cytoskeletal 14 [OS=Homo sapiens]	0	367.606	72	35	589	13	472	51.5	5.16	1758.34	35	cell organization and biogenesis;other biological processes	plasma membrane;cytosol;cytoskeleton;nucleus;other cell component	cytoskeletal activity;other molecular function	Pf00038	3861	KRT14	hsa:3861; P02533; Q14715; Q53XY3; Q9BUE3; Q9UBN2; Q9UBN3; Q9UCY4	ENSG00000186847	Formation of the cornified envelope; Type I hemidesmosome assembly	Corticotropin-releasing hormone signaling pathway	Estrogen signaling pathway; Staphylococcus aureus infection	6	9	1.692	1.133	1.311	1.929	0.667	0.754	1.275	0.854	0.988	1.454	0.503	1.248	0.604	1.022	0.684	0.792	1.165	0.403	0.141045	0.947914
	FALSE	High	Master Protein	P08238	Heat shock protein HSP 90-beta [OS=Homo sapiens]	0	342.548	54	34	504	19	724	83.2	5.03	1453.23	34	cell organization and biogenesis;DNA metabolism;other metabolic processes;stress response;developmental processes;other biological processes	non-structural extracellular;plasma membrane;other membranes;cytosol;nucleus;other cell component	enzyme regulator activity;cytoskeletal activity;nucleic acid binding activity;other molecular function	Pf00183, Pf02518	3326	HSP90AB1	B2R5P0; hsa:3326; P08238; Q5T9W7; Q9NQW0; Q9NTK6	ENSG00000096384	Regulation of actin dynamics for phagocytic cup formation; Potential therapeutics for SARS; The role of GTSE1 in G2/M progression after G2 checkpoint; HSP90 chaperone cycle for steroid hormone receptors (SHR) in the presence of ligand; SARS-CoV-2 activates/modulates innate and adaptive immune responses; Aryl hydrocarbon receptor signalling; Neutrophil degranulation; Estrogen-dependent gene expres…	Nuclear receptors meta-pathway; NRF2 pathway; Focal adhesion: PI3K-Akt-mTOR-signaling pathway; PI3K-Akt signaling pathway	Protein processing in endoplasmic reticulum; PI3K-Akt signaling pathway; Necroptosis; Antigen processing and presentation; NOD-like receptor signaling pathway; IL-17 signaling pathway; Th17 cell differentiation; Progesterone-mediated oocyte maturation; Estrogen signaling pathway; Salmonella infection; Pathways in cancer; Chemical carcinogenesis; Prostate cancer; Lipid and atherosclerosis; Fluid s…	38	1	0.489	0.575	0.693	1.634	2.777	1.361	0.665	0.783	0.943	2.224	3.78	1.305	1.043	0.51	0.6	0.723	1.705	2.897	0.0260901	0.812571
	FALSE	High	Master Protein	P08779	Keratin, type I cytoskeletal 16 [OS=Homo sapiens]	0	326.095	76	36	440	21	473	51.2	5.05	1165.17	36	cell organization and biogenesis;stress response;other biological processes	plasma membrane;cytosol;cytoskeleton	cytoskeletal activity	Pf00038	3868	KRT16	A8K488; hsa:3868; P08779; P30654; Q16402; Q9UBG8	ENSG00000186832	Formation of the cornified envelope	Vitamin D receptor pathway	Estrogen signaling pathway; Staphylococcus aureus infection	5	17	1.511	0.983	1.283	1.696	0.577	0.941	1.421	0.925	1.207	1.596	0.543	1.319	0.713	1.077	0.701	0.915	1.21	0.412	0.34248	0.947914
	FALSE	High	Master Protein	P13647	keratin, type II cytoskeletal 5 [OS=Homo sapiens]	0	309.303	54	36	712	20	590	62.3	7.74	1746.31	36	cell organization and biogenesis;other biological processes	cytosol;cytoskeleton;other cell component	bone, tooth or skin structural activity;cytoskeletal activity;other molecular function	Pf00038, Pf16208	3852	KRT5	hsa:3852; P13647; Q6PI71; Q6UBJ0; Q8TA91	ENSG00000186081	Formation of the cornified envelope; Type I hemidesmosome assembly			3	11	1.668	1.125	1.191	1.728	0.715	0.698	1.165	0.786	0.832	1.206	0.499	1.06	0.659	1.099	0.741	0.784	1.138	0.471	0.161338	0.947914
	FALSE	High	Master Protein	P15924-1	Desmoplakin [OS=Homo sapiens]	0	308.139	26	69	176	69	2871	331.6	6.81	479.3	69	cell adhesion;cell organization and biogenesis;protein metabolism;other metabolic processes;stress response;developmental processes;other biological processes	plasma membrane;other membranes;cytoskeleton;other cell component	cytoskeletal activity;other molecular function	Pf00681, Pf17902, Pf18373	1832	DSP	B2RTT2; D7RX09; hsa:1832; O75993; P15924; Q14189; Q9UHN4	ENSG00000096696	Formation of the cornified envelope; Neutrophil degranulation; RND3 GTPase cycle; RND1 GTPase cycle; Apoptotic cleavage of cell adhesion proteins	Arrhythmogenic right ventricular cardiomyopathy; Lung fibrosis; Epithelial to mesenchymal transition in colorectal cancer	Arrhythmogenic right ventricular cardiomyopathy	10	0	2.221	1.302	1.207	2.148	1.068	0.457	1.014	0.595	0.551	0.981	0.488	0.908	0.503	1.117	0.655	0.607	1.08	0.537	0.00665854	0.993695
	FALSE	High	Master Protein	P07900	Heat shock protein HSP 90-alpha [OS=Homo sapiens]	0	304.51	51	34	372	20	732	84.6	5.02	997.72	34	cell organization and biogenesis;protein metabolism;DNA metabolism;other metabolic processes;stress response;transport;developmental processes;other biological processes	non-structural extracellular;extracellular matrix;plasma membrane;other membranes;cytosol;cytoskeleton;mitochondrion;nucleus;other cytoplasmic organelle;other cell component	signal transduction activity or receptor binding;enzyme regulator activity;cytoskeletal activity;nucleic acid binding activity;other molecular function	Pf00183, Pf02518	3320	HSP90AA1	A8K500; B3KPJ9; hsa:3320; P07900; Q2PP14; Q5CAQ6; Q5CAQ7; Q9BVQ5	ENSG00000080824	Regulation of actin dynamics for phagocytic cup formation; Interleukin-4 and Interleukin-13 signaling; Potential therapeutics for SARS; The role of GTSE1 in G2/M progression after G2 checkpoint; HSP90 chaperone cycle for steroid hormone receptors (SHR) in the presence of ligand; Recruitment of NuMA to mitotic centrosomes; Aggrephagy; SARS-CoV-2 activates/modulates innate and adaptive immune respo…	Nucleotide-binding oligomerization domain (NOD) pathway; TNF-alpha signaling pathway; Corticotropin-releasing hormone signaling pathway; Aryl hydrocarbon receptor pathway; Ebstein-Barr virus LMP1 signaling; Aryl hydrocarbon receptor pathway; Constitutive androstane receptor pathway; Pregnane X receptor pathway; Glucocorticoid receptor pathway; Nuclear receptors meta-pathway; NRF2 pathway; VEGFA-V…	Protein processing in endoplasmic reticulum; PI3K-Akt signaling pathway; Necroptosis; Antigen processing and presentation; NOD-like receptor signaling pathway; IL-17 signaling pathway; Th17 cell differentiation; Progesterone-mediated oocyte maturation; Estrogen signaling pathway; Salmonella infection; Pathways in cancer; Chemical carcinogenesis; Prostate cancer; Lipid and atherosclerosis; Fluid s…	82	16	0.59	0.598	0.646	1.59	3.143	1.106	0.653	0.662	0.715	1.759	3.477	1.23	0.899	0.531	0.538	0.581	1.43	2.827	0.167132	0.839472
	FALSE	High	Master Protein	P02538	Keratin, type II cytoskeletal 6A [OS=Homo sapiens]	0	296.758	58	34	679	2	564	60	8	1845.89	34	cell organization and biogenesis;stress response;other biological processes	cytosol;cytoskeleton	bone, tooth or skin structural activity;cytoskeletal activity	Pf00038, Pf16208	3853	KRT6A	A4QPC1; hsa:3853; P02538; P48667; Q08AR4; Q6NT67; Q96CL4	ENSG00000205420	Formation of the cornified envelope	Ectoderm differentiation; Ectoderm differentiation		4	17	1.13	0.84	0.888	1	0.651	1.228	1.388	1.031	1.091	1.228	0.8	1.507	0.815	0.921	0.684	0.724	0.815	0.531	0.951431	0.947914
	FALSE	High	Master Protein	P0DMV8	heat shock 70 kDa protein 1A [OS=Homo sapiens]	0	282.579	51	25	308	16	641	70	5.66	993.35	25	cell organization and biogenesis;RNA metabolism OR transcription;other metabolic processes;stress response;transport;other biological processes	non-structural extracellular;plasma membrane;other membranes;cytosol;cytoskeleton;mitochondrion;ER/Golgi;nucleus;other cell component	signal transduction activity or receptor binding;other molecular function	Pf00012	3303; 3304	HSPA1A	B4E3B6; hsa:3303; hsa:3304; P08107; P0DMV8; P19790; Q5JQI4; Q5SP17; Q9UQL9; Q9UQM0	ENSG00000204389; ENSG00000215328; ENSG00000234475; ENSG00000235941; ENSG00000237724	Regulation of HSF1-mediated heat shock response; Neutrophil degranulation; AUF1 (hnRNP D0) binds and destabilizes mRNA; HSP90 chaperone cycle for steroid hormone receptors (SHR) in the presence of ligand; Attenuation phase; Viral RNP Complexes in the Host Cell Nucleus	Apoptosis modulation and signaling; Parkin-ubiquitin proteasomal system pathway; Nuclear receptors meta-pathway; NRF2 pathway; MAPK signaling pathway; Apoptosis modulation by HSP70; VEGFA-VEGFR2 signaling; Measles virus infection; CKAP4 signaling pathway map	Spliceosome; MAPK signaling pathway; Protein processing in endoplasmic reticulum; Endocytosis; Longevity regulating pathway; Antigen processing and presentation; Estrogen signaling pathway; Prion disease; Legionellosis; Toxoplasmosis; Measles; Lipid and atherosclerosis	28	4	0.567	0.531	0.683	1.474	1.643	1.436	0.815	0.763	0.981	2.116	2.358	1.108	1.296	0.735	0.688	0.886	1.91	2.129	0.119535	0.745063
	FALSE	High	Master Protein	P04259	keratin, type II cytoskeletal 6B [OS=Homo sapiens]	0	281.172	56	33	704	1	564	60	8	1811.91	33	cell organization and biogenesis;other biological processes	cytosol;cytoskeleton	bone, tooth or skin structural activity;cytoskeletal activity	Pf00038, Pf16208	3854	KRT6B	hsa:3854; P04259; P48669	ENSG00000185479	Formation of the cornified envelope			2	0	0.868	0.888	1.005	2.223	0.801	1.065	0.925	0.946	1.071	2.368	0.853	1.403	0.759	0.659	0.675	0.763	1.688	0.608	0.951431	0.947914
	FALSE	High	Master Protein	P48668	Keratin, type II cytoskeletal 6C [OS=Homo sapiens]	0	280.101	58	34	673	1	564	60	8	1828.59	34	cell organization and biogenesis;other biological processes	cytosol;cytoskeleton	bone, tooth or skin structural activity	Pf00038, Pf16208	286887	KRT6C	A1L4L5; hsa:286887; P48666; P48668; Q2TAZ9; Q7RTN9	ENSG00000170465	Formation of the cornified envelope			2	2	1.662	1.086	1.4	1.701	0.323	0.806	1.339	0.875	1.128	1.37	0.26	1.209	0.667	1.108	0.724	0.933	1.134	0.215	0.163432	0.947914
	FALSE	High	Master Protein	P11142-1	Heat shock cognate 71 kDa protein [OS=Homo sapiens]	0	263.5	48	30	254	22	646	70.9	5.52	672.24	30	cell organization and biogenesis;protein metabolism;RNA metabolism OR transcription;other metabolic processes;stress response;transport;other biological processes	non-structural extracellular;plasma membrane;other membranes;cytosol;nucleus;other cytoplasmic organelle;other cell component	signal transduction activity or receptor binding;other molecular function	Pf00012	100009679; 100172711; 100348873; 100468647; 100579396; 100713849; 100974669; 101128042; 101370862; 101708313; 101977008; 102021223; 102131294; 103118752; 103248693; 103662283; 105307477; 105476325; 105501155; 105528281; 105729485; 105980747; 107145752; 107503644; 109257415; 109377184; 109697755; 3312; 451629; 479406; 707989	CLMP; DKFZp459D1928; HEL-S-72p; Hspa8; HSPA8; LOC111153698; LOC123392160	A0A096MNM8; A0A0D9S441; A0A0P6J944; A0A1D5QA43; A0A1D5R5R1; A0A1D5R957; A0A1S3A423; A0A1S3EMC9; A0A250YKN8; A0A2I3HNE7; A0A2I3SCB6; A0A2J8N1X7; A0A2J8X0B5; A0A2K5EK34; A0A2K5H9H0; A0A2K5WNF9; A0A2K5YIX8; A0A2K6D6I6; A0A2R9C3N8; A0A2U3ZU68; A0A2Y9HS71; A0A2Y9K4R2; A0A384C157; A0A3Q7QRM2; A0A3Q7S6I9; A0A452S8E4; A0A5E4AQC3; A0A6D2WZ31; A0A6D2XYP6; A0A6J1XJH3; A0A6J2N3S2; A0A6P3RGY4; A0A6P4UPH6; A0A…	ENSAMEG00000008425; ENSAMEG00000026896; ENSANAG00000034435; ENSCAFG00000011666; ENSCAFG00020011245; ENSCAFG00030000854; ENSCAFG00040012540; ENSCAFG00845012887; ENSCANG00000001653; ENSCCNG00000024830; ENSCJAG00000007648; ENSCLAG00000014646; ENSCPOG00000004169; ENSCSAG00000002411; ENSEASG00005002578; ENSECAG00000037704; ENSG00000109971; ENSGGOG00000008381; ENSHGLG00000001884; ENSMFAG00000038633; EN…	AUF1 (hnRNP D0) binds and destabilizes mRNA; Neutrophil degranulation; Golgi Associated Vesicle Biogenesis; Late endosomal microautophagy; HSP90 chaperone cycle for steroid hormone receptors (SHR) in the presence of ligand; Regulation of HSF1-mediated heat shock response; Lysosome Vesicle Biogenesis; Clathrin-mediated endocytosis; mRNA Splicing - Major Pathway; CHL1 interactions; Interleukin-4 an…	Parkin-ubiquitin proteasomal system pathway; MAPK signaling pathway; Exercise-induced circadian regulation; Measles virus infection; Extrafollicular and follicular B cell activation by SARS-CoV-2; MAPK signaling pathway	Spliceosome; MAPK signaling pathway; Protein processing in endoplasmic reticulum; Endocytosis; Longevity regulating pathway; Antigen processing and presentation; Estrogen signaling pathway; Prion disease; Legionellosis; Toxoplasmosis; Measles; Lipid and atherosclerosis	35	9	0.606	0.546	1.236	2.649	1.929	1.314	0.796	0.717	1.625	3.481	2.535	1.234	1.065	0.645	0.581	1.317	2.821	2.054	0.216504	0.790437
	FALSE	High	Master Protein	Q00839-2	Isoform Short of Heterogeneous nuclear ribonucleoprotein U [OS=Homo sapiens]	0	229.962	38	26	143	1	806	88.9	5.78	384.52	26						HNRNPU	Q00839-2					0	0	1.188	2.232	4.176	4.837	10.502	0.542	0.644	1.209	2.263	2.622	5.692	1.399	0.387	0.46	0.864	1.617	1.873	4.067	0.926725	0.947914
	FALSE	High	Master Protein	Q00839	Heterogeneous nuclear ribonucleoprotein U [OS=Homo sapiens]	0	229.941	40	27	143	2	825	90.5	6	384.76	27	cell cycle OR cell proliferation;cell organization and biogenesis;RNA metabolism OR transcription;other metabolic processes;transport;developmental processes;other biological processes	cytosol;cytoskeleton;nucleus;other cell component	cytoskeletal activity;nucleic acid binding activity;other molecular function	Pf00622, Pf02037, Pf13671	3192	HNRNPU	hsa:3192; O75507; Q00839; Q8N174; Q96HY9; Q9BQ09	ENSG00000153187	mRNA Splicing - Major Pathway; Processing of Capped Intron-Containing Pre-mRNA	mRNA processing; lncRNA in canonical Wnt signaling and colorectal cancer	Spliceosome	5	31	0.489	0.574	0.485	0.879	1.972	2.07	1.013	1.189	1.004	1.819	4.082	1.749	1.184	0.579	0.68	0.574	1.04	2.334	0.0260901	0.812571
	FALSE	High	Master Protein	P14625	Endoplasmin [OS=Homo sapiens]	0	226.784	39	30	154	29	803	92.4	4.84	417.92	30	cell organization and biogenesis;protein metabolism;other metabolic processes;stress response;transport;other biological processes	non-structural extracellular;plasma membrane;other membranes;cytosol;ER/Golgi;other cell component	signal transduction activity or receptor binding;nucleic acid binding activity;other molecular function	Pf00183, Pf02518	7184	HSP90B1	hsa:7184; P14625; Q96A97	ENSG00000166598	Interleukin-4 and Interleukin-13 signaling; Regulation of Insulin-like Growth Factor (IGF) transport and uptake by Insulin-like Growth Factor Binding Proteins (IGFBPs); Post-translational protein phosphorylation; Trafficking and processing of endosomal TLR; Scavenging by Class A Receptors; ATF6 (ATF6-alpha) activates chaperone genes	Photodynamic therapy-induced unfolded protein response; Focal adhesion: PI3K-Akt-mTOR-signaling pathway; Prion disease pathway; PI3K-Akt signaling pathway; Sudden infant death syndrome (SIDS) susceptibility pathways	Protein processing in endoplasmic reticulum; PI3K-Akt signaling pathway; IL-17 signaling pathway; Estrogen signaling pathway; Thyroid hormone synthesis; Salmonella infection; Pathways in cancer; Chemical carcinogenesis; Prostate cancer; Lipid and atherosclerosis; Fluid shear stress and atherosclerosis	22	0	0.512	0.496	0.441	1.155	3.073	1.521	0.778	0.755	0.671	1.758	4.675	1.531	0.994	0.509	0.493	0.439	1.148	3.055	0.0418998	0.61773
	FALSE	High	Master Protein	P35579-1	Myosin-9 [OS=Homo sapiens]	0	216.04	25	40	114	32	1960	226.4	5.6	363.12	40	cell adhesion;cell cycle OR cell proliferation;cell organization and biogenesis;protein metabolism;stress response;transport;developmental processes;signal transduction;other biological processes	plasma membrane;other membranes;cytosol;cytoskeleton;nucleus;other cell component	signal transduction activity or receptor binding;cytoskeletal activity;other molecular function	Pf00063, Pf01576, Pf02736	4627; 470200	MYH9	A0A024R1N1; A0A2I3SQU2; A0A2J8QPH5; A0A6D2X7F2; A8K6E4; hsa:4627; O60805; P35579; ptr:470200; Q60FE2; Q86T83	ENSG00000100345; ENSPTRG00000014309	Regulation of actin dynamics for phagocytic cup formation; FCGR3A-mediated phagocytosis; Translocation of SLC2A4 (GLUT4) to the plasma membrane; RHO GTPases activate PAKs; Sensory processing of sound by inner hair cells of the cochlea; Sensory processing of sound by outer hair cells of the cochlea; Signaling by ALK fusions and activated point mutants; RHO GTPases activate CIT; EPHA-mediated growt…	Primary focal segmental glomerulosclerosis (FSGS); VEGFA-VEGFR2 signaling; Nephrotic syndrome	Vascular smooth muscle contraction; Tight junction; Regulation of actin cytoskeleton; Pathogenic Escherichia coli infection	20	8	0.742	0.653	0.819	1.431	2.095	1.246	0.925	0.814	1.02	1.783	2.609	1.122	1.11	0.825	0.725	0.91	1.59	2.326	0.724454	0.902269
	FALSE	High	Master Protein	Q04695	Keratin, type I cytoskeletal 17 [OS=Homo sapiens]	0	204.211	79	33	255	18	432	48.1	5.02	615.19	33	cell organization and biogenesis;other biological processes	plasma membrane;cytosol;cytoskeleton	other molecular function	Pf00038	3872	KRT17	A5Z1M9; A5Z1N0; A5Z1N1; A5Z1N2; A6NDV6; A6NKQ2; hsa:3872; Q04695; Q6IP98; Q8N1P6	ENSG00000128422	Formation of the cornified envelope		Estrogen signaling pathway; Staphylococcus aureus infection	4	0	0.526	0.879	0.493	0.894	1.118	1.351	0.711	1.188	0.666	1.208	1.511	1.1	1.228	0.646	1.08	0.605	1.098	1.374	0.0558463	0.947914
	FALSE	High	Master Protein	CoV1-dDHFR-nsp15	[OS=Homo sapiens]	0	203.136	40	19	255	19	524	58.6	5.01	693.95	19						DHFRNSP15						0	0	0.624	0.626	0.67	0.899	3.593	4.527	2.825	2.833	3.035	4.07	16.265	1.685	2.687	1.677	1.681	1.801	2.415	9.653	0.269887	0.881951
	FALSE	High	Master Protein	P13639	Elongation factor 2 [OS=Homo sapiens]	0	184.271	36	28	158	27	858	95.3	6.83	416.19	28	protein metabolism;other metabolic processes;other biological processes	non-structural extracellular;plasma membrane;other membranes;cytosol;other cell component	translation activity;nucleic acid binding activity;other molecular function	Pf00009, Pf00679, Pf03144, Pf03764, Pf14492	1938	EEF2	A0A384N6H1; B2RMP5; D6W618; hsa:1938; P13639; Q58J86	ENSG00000167658	Neutrophil degranulation; Protein methylation; Uptake and function of diphtheria toxin; Peptide chain elongation; Synthesis of diphthamide-EEF2	Translation factors; AMP-activated protein kinase signaling; Brain-derived neurotrophic factor (BDNF) signaling pathway; IL-18 signaling pathway	AMPK signaling pathway; Oxytocin signaling pathway	11	1	0.911	0.62	0.925	1.633	1.724	1.101	1.003	0.682	1.018	1.798	1.898	0.864	1.274	1.161	0.79	1.178	2.081	2.197	0.981605	0.878125
	FALSE	High	Master Protein	P10809	60 kDa heat shock protein, mitochondrial [OS=Homo sapiens]	0	168.125	42	18	84	18	573	61	5.87	212.84	18	cell cycle OR cell proliferation;cell organization and biogenesis;protein metabolism;DNA metabolism;other metabolic processes;stress response;transport;developmental processes;signal transduction;other biological processes	non-structural extracellular;plasma membrane;other membranes;cytosol;cytoskeleton;mitochondrion;other cytoplasmic organelle;other cell component	nucleic acid binding activity;other molecular function	Pf00118	3329	HSPD1	B2R5M6; B7Z712; hsa:3329; P10809; Q38L19; Q9UCR6	ENSG00000144381	Mitochondrial protein import; TFAP2A acts as a transcriptional repressor during retinoic acid induced cell differentiation	Apoptosis-related network due to altered Notch3 in ovarian cancer; Sudden infant death syndrome (SIDS) susceptibility pathways	RNA degradation; Type I diabetes mellitus; Legionellosis; Tuberculosis; Lipid and atherosclerosis	9	0	0.708	0.66	0.945	2.141	1.695	1.233	0.873	0.814	1.165	2.64	2.09	0.875	1.409	0.997	0.929	1.331	3.016	2.387	0.586572	0.902269
	FALSE	High	Master Protein	P19338	Nucleolin [OS=Homo sapiens]	0	166.426	41	31	180	31	710	76.6	4.7	473.48	31	developmental processes;other biological processes	plasma membrane;nucleus;other cell component	nucleic acid binding activity;other molecular function	Pf00076	4691	NCL	hsa:4691; P19338; Q53SK1; Q8NB06; Q9UCF0; Q9UDG1	ENSG00000115053	Major pathway of rRNA processing in the nucleolus and cytosol	Pathogenic Escherichia coli infection; VEGFA-VEGFR2 signaling	Pathogenic Escherichia coli infection	4	0	0.652	0.767	0.587	1.422	4.069	1.008	0.657	0.773	0.591	1.433	4.102	1.435	0.702	0.458	0.539	0.412	0.999	2.858	0.358216	0.947914
	FALSE	High	Master Protein	P21333	Filamin-A [OS=Homo sapiens]	0	164.176	18	31	47	29	2647	280.6	6.06	132.45	31	cell cycle OR cell proliferation;cell organization and biogenesis;protein metabolism;other metabolic processes;stress response;transport;developmental processes;signal transduction;other biological processes	non-structural extracellular;plasma membrane;other membranes;cytosol;cytoskeleton;ER/Golgi;nucleus;other cell component	signal transduction activity or receptor binding;cytoskeletal activity;other molecular function	Pf00307, Pf00630	2316	FLNA	E9KL45; hsa:2316; P21333; Q5HY53; Q5HY55; Q8NF52	ENSG00000196924	OAS antiviral response; Platelet degranulation ; RHO GTPases activate PAKs; GP1b-IX-V activation signalling; Cell-extracellular matrix interactions	Androgen receptor signaling pathway; Prolactin signaling pathway; Focal adhesion; Hypothesized pathways in pathogenesis of cardiovascular disease; MAPK signaling pathway; IL-4 signaling pathway; Ebola virus infection in host; Joubert syndrome	MAPK signaling pathway; Focal adhesion; Salmonella infection; Proteoglycans in cancer	17	2	0.733	0.73	0.997	1.447	1.47	1.233	0.904	0.901	1.23	1.784	1.813	1.007	1.225	0.898	0.895	1.221	1.772	1.8	0.691494	0.947914
	FALSE	High	Master Protein	P07437	tubulin beta chain [OS=Homo sapiens]	0	157.611	34	13	202	2	444	49.6	4.89	473.08	13	cell cycle OR cell proliferation;cell organization and biogenesis;stress response;transport;other biological processes	non-structural extracellular;other membranes;cytosol;cytoskeleton;nucleus;other cytoplasmic organelle;other cell component	signal transduction activity or receptor binding;cytoskeletal activity;other molecular function	Pf00091, Pf03953	203068	TUBB	hsa:203068; P05218; P07437; Q8WUC1; Q9CY33	ENSG00000183311; ENSG00000196230; ENSG00000224156; ENSG00000227739; ENSG00000229684; ENSG00000232421; ENSG00000232575; ENSG00000235067	Potential therapeutics for SARS; Recruitment of NuMA to mitotic centrosomes; Regulation of PLK1 Activity at G2/M Transition; Loss of Nlp from mitotic centrosomes; Recruitment of mitotic centrosome proteins and complexes; Anchoring of the basal body to the plasma membrane; AURKA Activation by TPX2; Neutrophil degranulation	Alzheimer's disease and miRNA effects; Pathogenic Escherichia coli infection; Parkin-ubiquitin proteasomal system pathway; Alzheimer's disease	Phagosome; Gap junction; Alzheimer disease; Parkinson disease; Amyotrophic lateral sclerosis; Huntington disease; Prion disease; Pathways of neurodegeneration; Pathogenic Escherichia coli infection; Salmonella infection	23	0	0.752	0.64	0.471	0.928	1.605	1.581	1.189	1.012	0.745	1.467	2.539	1.476	1.071	0.805	0.685	0.505	0.994	1.719	0.758926	0.881951
	FALSE	High	Master Protein	P11021	78 kDa glucose-regulated protein [OS=Homo sapiens]	0	156.405	42	21	100	18	654	72.3	5.16	254.72	21	protein metabolism;other metabolic processes;stress response;transport;developmental processes;signal transduction;other biological processes	plasma membrane;other membranes;cytosol;mitochondrion;ER/Golgi;nucleus;other cell component	translation activity;other molecular function	Pf00012	3309	HSPA5	B0QZ61; hsa:3309; P11021; Q2EF78; Q9NPF1; Q9UK02	ENSG00000044574	Platelet degranulation ; Regulation of HSF1-mediated heat shock response; Antigen Presentation: Folding, assembly and peptide loading of class I MHC; IRE1alpha activates chaperones; PERK regulates gene expression; ATF6 (ATF6-alpha) activates chaperone genes	Parkin-ubiquitin proteasomal system pathway; Apoptosis-related network due to altered Notch3 in ovarian cancer; Photodynamic therapy-induced unfolded protein response; Prion disease pathway; Unfolded protein response	Protein export; Protein processing in endoplasmic reticulum; Antigen processing and presentation; Thyroid hormone synthesis; Parkinson disease; Amyotrophic lateral sclerosis; Prion disease; Pathways of neurodegeneration; Lipid and atherosclerosis	21	0	0.674	0.671	0.529	0.973	1.827	1.374	0.927	0.922	0.728	1.337	2.511	1.085	1.267	0.854	0.85	0.671	1.232	2.315	0.441286	0.925204
	FALSE	High	Master Protein	P14618	Pyruvate kinase PKM [OS=Homo sapiens]	0	155.636	46	20	121	20	531	57.9	7.84	295.42	20	protein metabolism;RNA metabolism OR transcription;other metabolic processes;other biological processes	non-structural extracellular;cytosol;ER/Golgi;nucleus;other cell component	nucleic acid binding activity;kinase activity;other molecular function	Pf00224, Pf02887	5315	PKM	A6NFK3; B2R5N8; B3KRY0; B4DFX8; B4DUU6; hsa:5315; P14618; P14786; Q53GK4; Q96E76; Q9BWB5; Q9UCV6; Q9UPF2	ENSG00000067225	Neutrophil degranulation	Photodynamic therapy-induced HIF-1 survival signaling; Amino acid metabolism; Clear cell renal cell carcinoma pathways; Metabolic reprogramming in colon cancer; Aerobic glycolysis; Glycolysis in senescence; Glucose metabolism in triple-negative breast cancer cells; Glycolysis and gluconeogenesis	Glycolysis / Gluconeogenesis; Pyruvate metabolism; Metabolic pathways; Carbon metabolism; Biosynthesis of amino acids; Glucagon signaling pathway; Type II diabetes mellitus; Human papillomavirus infection; Viral carcinogenesis; Central carbon metabolism in cancer	19	0	1.2	0.683	1.361	2.161	1.302	1.115	1.338	0.762	1.517	2.41	1.452	0.855	1.304	1.565	0.891	1.775	2.819	1.699	0.914259	0.943238
	FALSE	High	Master Protein	P68371	Tubulin beta-4B chain [OS=Homo sapiens]	0	155.612	34	13	196	2	445	49.8	4.89	447.92	13	cell cycle OR cell proliferation;cell organization and biogenesis;stress response	non-structural extracellular;cytosol;cytoskeleton;other cytoplasmic organelle;other cell component	signal transduction activity or receptor binding;cytoskeletal activity;nucleic acid binding activity;other molecular function	Pf00091, Pf03953	10383	TUBB4B	A2BFA2; hsa:10383; P05217; P68371	ENSG00000188229	Recruitment of NuMA to mitotic centrosomes; Regulation of PLK1 Activity at G2/M Transition; Loss of Nlp from mitotic centrosomes; Recruitment of mitotic centrosome proteins and complexes; Anchoring of the basal body to the plasma membrane; AURKA Activation by TPX2; Neutrophil degranulation; COPI-dependent Golgi-to-ER retrograde traffic; COPI-mediated anterograde transport; Intraflagellar transpor…	Alzheimer's disease and miRNA effects; Pathogenic Escherichia coli infection; Parkin-ubiquitin proteasomal system pathway; Alzheimer's disease	Phagosome; Gap junction; Alzheimer disease; Parkinson disease; Amyotrophic lateral sclerosis; Huntington disease; Prion disease; Pathways of neurodegeneration; Pathogenic Escherichia coli infection; Salmonella infection	51	15	0.58	0.58	0.838	1.785	2.073	1.399	0.812	0.812	1.173	2.498	2.902	1.267	1.105	0.641	0.641	0.926	1.972	2.291	0.144183	0.813759
	FALSE	High	Master Protein	P49327	Fatty acid synthase [OS=Homo sapiens]	0	149.338	14	28	74	28	2511	273.3	6.44	174.16	28	other metabolic processes;stress response;other biological processes	plasma membrane;other membranes;cytosol;ER/Golgi;other cell component	other molecular function	Pf00107, Pf00109, Pf00550, Pf00698, Pf00975, Pf02801, Pf08242, Pf08659, Pf14765, Pf16197	2194	FASN	hsa:2194; P49327; Q13479; Q16702; Q4LE83; Q6P4U5; Q6SS02; Q969R1; Q96C68; Q96IT0	ENSG00000169710	ChREBP activates metabolic gene expression; Activation of gene expression by SREBF (SREBP); Fatty acyl-CoA biosynthesis; NR1H2 & NR1H3 regulate gene expression linked to lipogenesis; Vitamin B5 (pantothenate) metabolism	AMP-activated protein kinase signaling; Sterol regulatory element-binding proteins (SREBP) signaling; SREBF and miR33 in cholesterol and lipid homeostasis; Liver X receptor pathway; Nuclear receptors meta-pathway; Fatty acid biosynthesis; Angiopoietin-like protein 8 regulatory pathway; Lipid metabolism pathway; Clear cell renal cell carcinoma pathways; Metabolic reprogramming in colon cancer; Cho…	Fatty acid biosynthesis; Metabolic pathways; Fatty acid metabolism; AMPK signaling pathway; Insulin signaling pathway; Alcoholic liver disease	24	0	1.103	1.786	4.145	3.959	2.324	0.57	0.628	1.017	2.361	2.255	1.324	1.311	0.434	0.479	0.776	1.8	1.72	1.009	0.965722	0.947914
	FALSE	High	Master Protein	P06733-1	alpha-enolase [OS=Homo sapiens]	0	146.503	49	16	139	16	434	47.1	7.39	348.34	16	RNA metabolism OR transcription;other metabolic processes;other biological processes	plasma membrane;other membranes;cytosol;cytoskeleton;nucleus;other cell component	nucleic acid binding activity;other molecular function	Pf00113, Pf03952	100995093; 101137139; 2023; 457913	ENO1; HEL-S-17; LOC117800423	A0A024R4F1; A0A0K0K1K8; A0A2J8KXV1; A0A2R8Z7M2; A0A6D2XLP9; A0A6D2Y6P9; A0A6V7GVT4; A0A7N5J8K3; A0A8I5TQD9; B2RD59; G2HFA5; G3R4B2; ggo:101137139; hsa:2023; P06733; P22712; pps:100995093; ptr:457913; Q16704; Q4TUS4; Q53FT9; Q53HR3; Q658M5; Q6GMP2; Q71V37; Q7Z3V6; Q8WU71; Q96GV1; Q9BT62; Q9UCH6; Q9UM55	ENSAMEG00000029491; ENSG00000074800; ENSGGOG00000010357; ENSPPAG00000003541; ENSPPYG00000001920; ENSPTRG00000000109	Glycolysis; Gluconeogenesis; Manipulation of host energy metabolism	Clear cell renal cell carcinoma pathways; Metabolic reprogramming in colon cancer; Aerobic glycolysis; IL-18 signaling pathway; Glycolysis and gluconeogenesis	Glycolysis / Gluconeogenesis; Metabolic pathways; Carbon metabolism; Biosynthesis of amino acids; RNA degradation; HIF-1 signaling pathway	14	0	1.06	0.71	0.998	2.26	1.724	0.963	1.021	0.684	0.961	2.176	1.66	0.968	0.995	1.055	0.707	0.994	2.249	1.716	0.981839	0.947914
	FALSE	High	Master Protein	P06748	Nucleophosmin [OS=Homo sapiens]	0	143.637	55	13	227	13	294	32.6	4.78	735.93	13	cell cycle OR cell proliferation;cell organization and biogenesis;DNA metabolism;RNA metabolism OR transcription;other metabolic processes;stress response;transport;signal transduction;other biological processes	cytosol;cytoskeleton;nucleus;other cell component	enzyme regulator activity;translation activity;nucleic acid binding activity;other molecular function	Pf03066, Pf16276	4869	NPM1	A8K3N7; B5BU00; D3DQL6; hsa:4869; P06748; P08693; Q12826; Q13440; Q13441; Q14115; Q5EU94; Q5EU95; Q5EU96; Q5EU97; Q5EU98; Q5EU99; Q6V962; Q8WTW5; Q96AT6; Q96DC4; Q96EA5; Q9BYG9; Q9UDJ7	ENSG00000181163	TP53 regulates transcription of additional cell cycle genes whose exact role in the p53 pathway remain uncertain; Nuclear import of Rev protein; Deposition of new CENPA-containing nucleosomes at the centromere; SUMOylation of transcription cofactors; ALK mutants bind TKIs; Signaling by ALK fusions and activated point mutants; Nuclear events stimulated by ALK signaling in cancer; TFAP2A acts as a …			9	0	0.535	0.609	0.535	1.379	4.029	0.894	0.479	0.544	0.479	1.233	3.602	1.158	0.772	0.413	0.47	0.413	1.064	3.11	0.0673476	0.853617
	FALSE	High	Master Protein	P68363	Tubulin alpha-1B chain [OS=Homo sapiens]	0	143.163	40	13	218	3	451	50.1	5.06	598.16	13	cell cycle OR cell proliferation;cell organization and biogenesis;transport;other biological processes	cytoskeleton;other cell component	cytoskeletal activity;nucleic acid binding activity;other molecular function	Pf00091, Pf03953	10376	TUBA1B	hsa:10376; P04687; P05209; P68363; Q27I68; Q8WU19	ENSG00000123416	Recycling pathway of L1; COPI-dependent Golgi-to-ER retrograde traffic; MHC class II antigen presentation; Kinesins; Intraflagellar transport; Separation of Sister Chromatids; The role of GTSE1 in G2/M progression after G2 checkpoint; Translocation of SLC2A4 (GLUT4) to the plasma membrane; Microtubule-dependent trafficking of connexons from Golgi to the plasma membrane; Gap junction assembly; Res…	Alzheimer's disease and miRNA effects; Pathogenic Escherichia coli infection; Allograft rejection; Parkin-ubiquitin proteasomal system pathway; Alzheimer's disease	Phagosome; Apoptosis; Tight junction; Gap junction; Alzheimer disease; Parkinson disease; Amyotrophic lateral sclerosis; Huntington disease; Prion disease; Pathways of neurodegeneration; Pathogenic Escherichia coli infection; Salmonella infection	47	0	0.843	0.876	0.709	1.015	0.849	1.849	1.559	1.621	1.311	1.876	1.571	1.663	1.112	0.937	0.975	0.789	1.128	0.945	0.951431	0.947914
	FALSE	High	Master Protein	Q00610-1	Clathrin heavy chain 1 [OS=Homo sapiens]	0	141.855	16	23	62	23	1675	191.5	5.69	164.4	23	cell cycle OR cell proliferation;cell organization and biogenesis;other metabolic processes;transport;other biological processes	plasma membrane;other membranes;cytosol;cytoskeleton;ER/Golgi;other cytoplasmic organelle;other cell component	signal transduction activity or receptor binding;nucleic acid binding activity;other molecular function	Pf00637, Pf01394, Pf09268, Pf13838	100271929; 100406582; 100434550; 100728704; 100980300; 101039277; 101153825; 101571148; 101720552; 101958649; 102013895; 102514980; 102540304; 102987265; 104662926; 105476842; 105583333; 105712424; 105813663; 105874345; 108533052; 109379792; 109685120; 1213; 455168; 711563	Cltc; CLTC	A0A0P6J471; A0A286X7P2; A0A2J8MEY0; A0A2K5F5F8; A0A2K5N615; A0A2K6B2Q2; A0A2K6EMX6; A0A2K6MSR8; A0A2K6QF57; A0A2K6V0V1; A0A2R9A1V6; A0A2Y9FGQ6; A0A2Y9LHQ9; A0A341CEZ2; A0A484GI24; A0A663D8W8; A0A6D2X581; A0A6I9ISW2; A0A6J3I1T5; A0A6J3QJC5; A0A6P3FRG1; A0A7J7T3V4; A0A7J7U7K8; A0A7J8CWR7; A0A8B6YDQ2; A0A8B7ADJ2; A0A8B7QVF3; A0A8C0I5Q8; A0A8C0WPF4; A0A8C2VZC6; A0A8C5VAQ4; A0A8D1ZIN9; A0A8D2FNC3; A0A…	ENSANAG00000037583; ENSBMSG00010019649; ENSCATG00000039196; ENSCCNG00000013962; ENSCLAG00000015029; ENSCPOG00000005508; ENSDLEG00000007313; ENSG00000141367; ENSGGOG00000007938; ENSHGLG00000007006; ENSMICG00000003591; ENSMMUG00000010509; ENSMNEG00000022607; ENSPCOG00000008766; ENSPPAG00000028788; ENSPTRG00000009472; ENSRBIG00000042779; ENSRROG00000037422; ENSSBOG00000034754; ENSSSCG00055025056; EN…	ALK mutants bind TKIs; Signaling by ALK fusions and activated point mutants; Nuclear events stimulated by ALK signaling in cancer; Recycling pathway of L1; MHC class II antigen presentation; RHOV GTPase cycle; Lysosome Vesicle Biogenesis; RHOU GTPase cycle; Cargo recognition for clathrin-mediated endocytosis; WNT5A-dependent internalization of FZD4; EPH-ephrin mediated repulsion of cells; LDL cle…	Synaptic vesicle pathway; VEGFA-VEGFR2 signaling; Ebola virus infection in host; Fragile X syndrome; 7q11.23 copy number variation syndrome; Complement and coagulation cascades; Kit receptor signaling pathway	Lysosome; Endocytosis; Synaptic vesicle cycle; Endocrine and other factor-regulated calcium reabsorption; Huntington disease; Bacterial invasion of epithelial cells	32	0	0.67	0.631	0.515	0.759	1.075	1.885	1.263	1.189	0.971	1.431	2.027	1.361	1.385	0.929	0.874	0.713	1.052	1.489	0.426944	0.881951
	FALSE	High	Master Protein	P60842	Eukaryotic initiation factor 4A-I [OS=Homo sapiens]	0	141.131	49	15	185	7	406	46.1	5.48	713.66	15	protein metabolism;other metabolic processes	cytosol;translational apparatus;other cell component	nucleic acid binding activity;other molecular function	Pf00270, Pf00271	1973	EIF4A1	B2R6L8; D3DTP9; hsa:1973; J3QLC4; P04765; P60842; Q5U018; Q61516	ENSG00000161960	L13a-mediated translational silencing of Ceruloplasmin expression; Translation initiation complex formation; Ribosomal scanning and start codon recognition; GTP hydrolysis and joining of the 60S ribosomal subunit; ISG15 antiviral mechanism; Deadenylation of mRNA	Translation factors; Fragile X syndrome; Translation inhibitors in chronically activated PDGFRA cells; Interferon type I signaling pathways		11	9	0.58	0.641	1.26	2.158	1.374	1.689	0.979	1.083	2.128	3.644	2.32	1.418	1.191	0.691	0.764	1.501	2.571	1.636	0.143091	0.881951
	FALSE	High	Master Protein	P11498	pyruvate carboxylase, mitochondrial [OS=Homo sapiens]	0	138.28	25	22	69	22	1178	129.6	6.84	200.82	22	other metabolic processes;other biological processes	cytosol;mitochondrion;other cell component	other molecular function	Pf00289, Pf00364, Pf00682, Pf02436, Pf02785, Pf02786	5091	PC	B4DN00; hsa:5091; P11498; Q16705	ENSG00000173599	Gluconeogenesis; Biotin transport and metabolism; Defective HLCS causes multiple carboxylase deficiency	Alanine and aspartate metabolism; TCA cycle and deficiency of pyruvate dehydrogenase complex (PDHc); Fatty acid biosynthesis; Amino acid metabolism; Glycolysis and gluconeogenesis	Citrate cycle (TCA cycle); Pyruvate metabolism; Metabolic pathways; Carbon metabolism; Biosynthesis of amino acids	13	0	1.139	0.917	0.737	1.026	1.267	1.122	1.278	1.028	0.827	1.151	1.422	0.839	1.337	1.524	1.226	0.986	1.372	1.695	0.951431	0.947914
	FALSE	High	Master Protein	P14923	Junction plakoglobin [OS=Homo sapiens]	0	138.189	40	23	101	23	745	81.7	6.14	249.26	23	cell adhesion;cell-cell signaling;cell organization and biogenesis;RNA metabolism OR transcription;signal transduction;other biological processes	non-structural extracellular;plasma membrane;other membranes;cytosol;cytoskeleton;nucleus;other cell component	other molecular function	Pf00514	3728	JUP	hsa:3728; P14923; Q15093; Q15151; Q7L3S5; Q86W21; Q9BWC4; Q9HCX9	ENSG00000173801	Neutrophil degranulation; Formation of the cornified envelope; RHOC GTPase cycle; RHOA GTPase cycle; CDC42 GTPase cycle; RHOQ GTPase cycle; RHOB GTPase cycle; RHOJ GTPase cycle; VEGFR2 mediated vascular permeability; Adherens junctions interactions; RHOH GTPase cycle	Arrhythmogenic right ventricular cardiomyopathy; Corticotropin-releasing hormone signaling pathway; Ectoderm differentiation; Ectoderm differentiation; Epithelial to mesenchymal transition in colorectal cancer	Pathways in cancer; Transcriptional misregulation in cancer; Acute myeloid leukemia; Gastric cancer; Arrhythmogenic right ventricular cardiomyopathy	22	0	1.763	1.182	1.08	1.827	1.1	0.603	1.064	0.713	0.651	1.102	0.663	1.05	0.574	1.012	0.679	0.62	1.049	0.632	0.0959381	0.956307
	FALSE	High	Master Protein	P50990	T-complex protein 1 subunit theta [OS=Homo sapiens]	0	134.842	45	23	65	1	548	59.6	5.6	143.11	23	cell organization and biogenesis;transport;other biological processes	non-structural extracellular;cytosol;cytoskeleton;nucleus;other cytoplasmic organelle;other cell component	other molecular function	Pf00118	10694	CCT8	A6NN54; B4DEM7; B4DQH4; hsa:10694; P50990; Q4VBP8	ENSG00000156261	Association of TriC/CCT with target proteins during biosynthesis; Neutrophil degranulation; Formation of tubulin folding intermediates by CCT/TriC; BBSome-mediated cargo-targeting to cilium; Cooperation of PDCL (PhLP1) and TRiC/CCT in G-protein beta folding; Prefoldin mediated transfer of substrate to CCT/TriC; Folding of actin by CCT/TriC	16p11.2 proximal deletion syndrome		8	24	0.453	0.63	1.57	3.053	2.085	1.581	0.716	0.995	2.482	4.826	3.295	1.65	0.958	0.434	0.603	1.504	2.924	1.997	0.0100846	0.881951
	FALSE	High	Master Protein	P09874	Poly [ADP-ribose] polymerase 1 [OS=Homo sapiens]	0	134.482	27	24	56	24	1014	113	8.88	140.66	24	cell organization and biogenesis;protein metabolism;DNA metabolism;RNA metabolism OR transcription;other metabolic processes;stress response;signal transduction;other biological processes	cytosol;mitochondrion;nucleus;other cell component	nucleic acid binding activity;other molecular function	Pf00533, Pf00644, Pf00645, Pf02877, Pf05406, Pf08063	142	PARP1	B1ANJ4; hsa:142; P09874; Q8IUZ9	ENSG00000143799	SUMOylation of DNA damage response and repair proteins; Downregulation of SMAD2/3:SMAD4 transcriptional activity; HDR through MMEJ (alt-NHEJ); Formation of Incision Complex in GG-NER; DNA Damage Recognition in GG-NER; vRNA Synthesis; POLB-Dependent Long Patch Base Excision Repair; Dual Incision in GG-NER	Corticotropin-releasing hormone signaling pathway; Nanoparticle triggered regulated necrosis; Fas ligand pathway and stress induction of heat shock proteins; NAD metabolism, sirtuins and aging; NAD+ metabolism; NAD+ biosynthetic pathways; Breast cancer pathway; Acute viral myocarditis; Joubert syndrome; Male infertility; Base excision repair; IL-18 signaling pathway; DNA repair pathways, full net…	Base excision repair; NF-kappa B signaling pathway; Apoptosis; Necroptosis; Diabetic cardiomyopathy	29	0	0.952	1.897	4.137	4.254	2.672	0.695	0.662	1.318	2.874	2.955	1.857	1.576	0.441	0.42	0.836	1.823	1.875	1.178	0.98711	0.947914
	FALSE	High	Master Protein	P50990-2	Isoform 2 of T-complex protein 1 subunit theta [OS=Homo sapiens]	0	133.986	47	23	64	1	529	57.6	5.39	140.09	23						CCT8	P50990-2					0	0
	FALSE	High	Master Protein	Q9BVA1	Tubulin beta-2B chain [OS=Homo sapiens]	0	131.741	34	13	148	3	445	49.9	4.89	383.79	13	cell cycle OR cell proliferation;cell organization and biogenesis;developmental processes;other biological processes	cytoskeleton;other cell component	cytoskeletal activity;other molecular function	Pf00091, Pf03953	347733	TUBB2B	A8K068; hsa:347733; Q9BVA1	ENSG00000137285	MHC class II antigen presentation; COPI-independent Golgi-to-ER retrograde traffic; Recycling pathway of L1; Separation of Sister Chromatids; The role of GTSE1 in G2/M progression after G2 checkpoint; Translocation of SLC2A4 (GLUT4) to the plasma membrane; Recruitment of NuMA to mitotic centrosomes; Resolution of Sister Chromatid Cohesion; Aggrephagy; Intraflagellar transport; COPI-dependent Golg…	Alzheimer's disease and miRNA effects; Pathogenic Escherichia coli infection; Parkin-ubiquitin proteasomal system pathway; Alzheimer's disease	Phagosome; Gap junction; Alzheimer disease; Parkinson disease; Amyotrophic lateral sclerosis; Huntington disease; Prion disease; Pathways of neurodegeneration; Pathogenic Escherichia coli infection; Salmonella infection	44	3	1.237	3.063	3.566	4.681	2.775	0.708	0.876	2.168	2.524	3.313	1.964	1.577	0.449	0.555	1.375	1.6	2.101	1.245	0.857171	0.881951
	FALSE	High	Master Protein	P04406-1	glyceraldehyde-3-phosphate dehydrogenase [OS=Homo sapiens]	0	130.721	55	15	148	15	335	36	8.46	394.18	15	cell organization and biogenesis;protein metabolism;other metabolic processes;stress response;other biological processes	plasma membrane;other membranes;cytosol;cytoskeleton;nucleus;other cell component	enzyme regulator activity;cytoskeletal activity;other molecular function	Pf00044, Pf02800	100978702; 100991849; 101154517; 2597; 451783	GAPDH; HEL-S-162eP; LOC117800120	A0A2J8JEW8; A0A2R9BWP9; A0A6B0SDR2; A0A6D2X996; A0A7N5JUC0; A0A8C0GXV5; E7EUT4; G3R288; ggo:101154517; H2Q5A6; hsa:2597; P00354; P04406; pps:100978702; pps:100991849; Q53X65; V9HVZ4	ENSAMEG00000025937; ENSCABG00000011114; ENSG00000111640; ENSGGOG00000009553; ENSPPAG00000039909; ENSPTRG00000004577	Glycolysis; Gluconeogenesis	Cori cycle; Alzheimer's disease and miRNA effects; HIF1A and PPARG regulation of glycolysis; VEGFA-VEGFR2 signaling; Clear cell renal cell carcinoma pathways; Metabolic reprogramming in colon cancer; Aerobic glycolysis; 7q11.23 copy number variation syndrome; Glycolysis in senescence; Alzheimer's disease; Sildenafil treatment; Glycolysis and gluconeogenesis; Sudden infant death syndrome (SIDS) su…	Glycolysis / Gluconeogenesis; Metabolic pathways; Carbon metabolism; Biosynthesis of amino acids; HIF-1 signaling pathway; Alzheimer disease; Pathogenic Escherichia coli infection; Salmonella infection; Diabetic cardiomyopathy	24	0	1.564	0.797	0.843	1.743	1.359	0.676	1.057	0.539	0.57	1.178	0.919	0.657	1.029	1.609	0.82	0.867	1.793	1.398	0.274908	0.947914
	FALSE	High	Master Protein	P34932	Heat shock 70 kDa protein 4 [OS=Homo sapiens]	0	129.999	31	23	49	21	840	94.3	5.19	123.41	23	cell organization and biogenesis;stress response;transport;other biological processes	non-structural extracellular;cytosol;mitochondrion;nucleus	other molecular function	Pf00012	3308	HSPA4	hsa:3308; O95756; P34932; Q2TAL4; Q9BUK9	ENSG00000170606	Regulation of HSF1-mediated heat shock response	Parkin-ubiquitin proteasomal system pathway	Tight junction; Antigen processing and presentation; Lipid and atherosclerosis	5	3	0.878	1.649	3.46	4.112	1.331	0.755	0.662	1.244	2.61	3.103	1.004	1.097	0.688	0.604	1.134	2.38	2.829	0.916	0.962976	0.956307
	FALSE	High	Master Protein	P12956	X-ray repair cross-complementing protein 6 [OS=Homo sapiens]	0	128.072	40	21	110	21	609	69.8	6.64	296.28	21	cell organization and biogenesis;DNA metabolism;other metabolic processes;stress response;other biological processes	non-structural extracellular;cytosol;nucleus;other cell component	nucleic acid binding activity;other molecular function	Pf02037, Pf02735, Pf03730, Pf03731	2547	XRCC6	B1AHC8; hsa:2547; P12956; Q6FG89; Q9UCQ2; Q9UCQ3	ENSG00000196419	Neutrophil degranulation; Cytosolic sensors of pathogen-associated DNA ; Nonhomologous End-Joining (NHEJ); 2-LTR circle formation; IRF3-mediated induction of type I IFN	Non-homologous end joining; DNA repair pathways, full network; Primary ovarian insufficiency	Non-homologous end-joining	9	0	0.64	0.618	0.633	1.094	1.483	1.783	1.141	1.102	1.128	1.95	2.643	1.525	1.169	0.748	0.723	0.74	1.279	1.733	0.322654	0.878125
	FALSE	High	Master Protein	P50991	T-complex protein 1 subunit delta [OS=Homo sapiens]	0	125.145	44	20	63	19	539	57.9	7.83	142.22	20	transport;other biological processes	cytosol;cytoskeleton;nucleus;other cell component	other molecular function	Pf00118	10575	CCT4	B2R6I3; B7Z8B1; F5H5W3; hsa:10575; O14870; P50991; Q53QP9; Q96C51	ENSG00000115484	Formation of tubulin folding intermediates by CCT/TriC; BBSome-mediated cargo-targeting to cilium; Association of TriC/CCT with target proteins during biosynthesis; Cooperation of PDCL (PhLP1) and TRiC/CCT in G-protein beta folding; Prefoldin mediated transfer of substrate to CCT/TriC; Folding of actin by CCT/TriC	16p11.2 proximal deletion syndrome		7	1	0.81	0.703	1.084	1.976	1.637	1.171	0.949	0.823	1.27	2.314	1.917	0.932	1.256	1.018	0.883	1.362	2.482	2.056	0.908811	0.943238
	FALSE	High	Master Protein	P55072	Transitional endoplasmic reticulum ATPase [OS=Homo sapiens]	0	123.627	33	20	72	20	806	89.3	5.26	169.48	20	cell cycle OR cell proliferation;cell organization and biogenesis;protein metabolism;DNA metabolism;other metabolic processes;stress response;transport;signal transduction;other biological processes	non-structural extracellular;other membranes;cytosol;ER/Golgi;nucleus;other cytoplasmic organelle;other cell component	signal transduction activity or receptor binding;enzyme regulator activity;other molecular function	Pf00004, Pf02359, Pf02933, Pf09336, Pf17862	7415	VCP	B2R5T8; hsa:7415; P55072; Q0V924; Q2TAI5; Q969G7; Q9UCD5	ENSG00000165280	Neutrophil degranulation; ABC-family proteins mediated transport; Hedgehog ligand biogenesis; Hh mutants are degraded by ERAD; Defective CFTR causes cystic fibrosis; Neddylation; KEAP1-NFE2L2 pathway; RHOH GTPase cycle; E3 ubiquitin ligases ubiquitinate target proteins; Aggrephagy; Attachment and Entry; Attachment and Entry; Ovarian tumor domain proteases; Josephin domain DUBs; Protein methylatio…	Alstrom syndrome; Clock-controlled autophagy in bone metabolism	Protein processing in endoplasmic reticulum; Amyotrophic lateral sclerosis; Pathways of neurodegeneration; Legionellosis	24	0	0.795	0.883	1.094	2.125	0.957	1.913	1.521	1.69	2.092	4.064	1.831	1.749	1.094	0.87	0.966	1.196	2.324	1.047	0.867443	0.947914
	FALSE	High	Master Protein	Q9BQE3	Tubulin alpha-1C chain [OS=Homo sapiens]	0	123.479	40	13	178	3	449	49.9	5.1	431.71	13	cell cycle OR cell proliferation;cell organization and biogenesis;transport;other biological processes	cytoskeleton;nucleus;other cell component	cytoskeletal activity;other molecular function	Pf00091, Pf03953	84790	TUBA1C	hsa:84790; Q9BQE3	ENSG00000167553	Recruitment of NuMA to mitotic centrosomes; COPI-dependent Golgi-to-ER retrograde traffic; COPI-mediated anterograde transport; Intraflagellar transport; Recycling pathway of L1; Separation of Sister Chromatids; The role of GTSE1 in G2/M progression after G2 checkpoint; Translocation of SLC2A4 (GLUT4) to the plasma membrane; Microtubule-dependent trafficking of connexons from Golgi to the plasma …	Alzheimer's disease and miRNA effects; Pathogenic Escherichia coli infection; Parkin-ubiquitin proteasomal system pathway; VEGFA-VEGFR2 signaling; Alzheimer's disease	Phagosome; Apoptosis; Tight junction; Gap junction; Alzheimer disease; Parkinson disease; Amyotrophic lateral sclerosis; Huntington disease; Prion disease; Pathways of neurodegeneration; Pathogenic Escherichia coli infection; Salmonella infection	47	10	0.83	0.833	1.3	2.248	1.101	1.762	1.462	1.468	2.291	3.96	1.94	1.56	1.129	0.937	0.941	1.468	2.538	1.243	0.933689	0.947914
	FALSE	High	Master Protein	P62258-1	14-3-3 protein epsilon [OS=Homo sapiens]	0	122.928	67	15	118	12	255	29.2	4.74	299.97	15	stress response;transport;developmental processes;signal transduction;other biological processes	plasma membrane;other membranes;cytosol;cytoskeleton;nucleus;other cell component	other molecular function	Pf00244	100059962; 100658987; 100714396; 100975327; 101010193; 101040886; 101101425; 101319647; 101343175; 101383486; 101599112; 101684776; 101838994; 101955392; 101987858; 102023263; 102140425; 102278567; 102513261; 102539697; 102558685; 102911277; 102982286; 103002120; 103088362; 103111159; 103194085; 103263133; 103667175; 103730504; 104670310; 104874899; 105003907; 105291867; 105471598; 105521605; 105…	HEL2; LOC100753603; LOC101343175; LOC111151387; Ywhae; YWHAE	A0A091DRU5; A0A096P296; A0A0Q3U2H3; A0A0S3NUA9; A0A151MLG9; A0A1D5QKY2; A0A1S2ZJW8; A0A1U7QJL9; A0A1U7TMD4; A0A1V4K459; A0A218V1N9; A0A226MSM3; A0A250YDN5; A0A286XVS2; A0A287A2R9; A0A2J8JKI5; A0A2K5D7I3; A0A2K5I611; A0A2K5NRU3; A0A2K5YRS5; A0A2K6DWH2; A0A2K6QTN5; A0A2K6V4J6; A0A2R9AF76; A0A2U3W7H2; A0A2U4ANF3; A0A2Y9DKB0; A0A2Y9FI13; A0A2Y9IE15; A0A2Y9JVF9; A0A2Y9Q7R8; A0A337SCS9; A0A340WY69; A0A…	ENSABRG00000010257; ENSACCG00020005013; ENSACDG00005018368; ENSACOG00000009163; ENSANAG00000026325; ENSANIG00000011097; ENSAOWG00000014046; ENSAPLG00000007551; ENSBGRG00000013928; ENSBJAG00000009656; ENSBMSG00010018353; ENSBTAG00000005664; ENSCABG00000020724; ENSCAFG00000032226; ENSCAFG00040002324; ENSCAFG00845014071; ENSCANG00000029392; ENSCATG00000042667; ENSCCNG00000016823; ENSCGRG00001009921;…	RAB GEFs exchange GTP for GDP on RABs; Regulation of HSF1-mediated heat shock response; Translocation of SLC2A4 (GLUT4) to the plasma membrane; Recruitment of NuMA to mitotic centrosomes; Regulation of PLK1 Activity at G2/M Transition; Loss of Nlp from mitotic centrosomes; Recruitment of mitotic centrosome proteins and complexes; Anchoring of the basal body to the plasma membrane; AURKA Activatio…	Calcium regulation in cardiac cell; Cell cycle; Myometrial relaxation and contraction pathways; Cell cycle; Myometrial relaxation and contraction pathways; SIDS susceptibility pathways; Myometrial relaxation and contraction pathways; Myometrial relaxation and contraction pathways; VEGFA-VEGFR2 signaling; TNF-alpha NF-kB signaling pathway; Alpha 6 beta 4 integrin signaling pathway; Calcium regulat…	Cell cycle; Oocyte meiosis; PI3K-Akt signaling pathway; Hippo signaling pathway; NOD-like receptor signaling pathway; Neurotrophin signaling pathway; Hepatitis C; Viral carcinogenesis	105	4	0.662	0.58	0.965	3.435	1.782	0.965	0.638	0.559	0.931	3.313	1.719	0.826	1.168	0.773	0.677	1.128	4.012	2.081	0.398175	0.813759
	FALSE	High	Master Protein	P17987	T-complex protein 1 subunit alpha [OS=Homo sapiens]	0	122.612	35	15	62	15	556	60.3	6.11	177.92	15	cell organization and biogenesis;transport;other biological processes	cytosol;cytoskeleton;ER/Golgi;other cell component	other molecular function	Pf00118	6950	TCP1	E1P5B2; hsa:6950; P17987; Q15556; Q5TCM3	ENSG00000120438	Formation of tubulin folding intermediates by CCT/TriC; BBSome-mediated cargo-targeting to cilium; Gene and protein expression by JAK-STAT signaling after Interleukin-12 stimulation; Association of TriC/CCT with target proteins during biosynthesis; Cooperation of PDCL (PhLP1) and TRiC/CCT in G-protein beta folding; Prefoldin mediated transfer of substrate to CCT/TriC; Folding of actin by CCT/TriC	16p11.2 proximal deletion syndrome		8	0	0.652	0.814	0.934	1.829	2.597	1.19	0.776	0.968	1.112	2.176	3.09	1.302	0.914	0.596	0.744	0.854	1.672	2.374	0.358216	0.947914
	FALSE	High	Master Protein	P05388	60S acidic ribosomal protein P0 [OS=Homo sapiens]	0	119.097	48	11	231	11	317	34.3	5.97	646.2	11	cell organization and biogenesis;protein metabolism;other metabolic processes	cytosol;ER/Golgi;translational apparatus;nucleus;other cell component	nucleic acid binding activity;other molecular function	Pf00428, Pf00466, Pf17777	6175	RPLP0	hsa:6175; P05388; Q3B7A4; Q9BVK4	ENSG00000089157	Regulation of expression of SLITs and ROBOs; Gene and protein expression by JAK-STAT signaling after Interleukin-12 stimulation; L13a-mediated translational silencing of Ceruloplasmin expression; Formation of a pool of free 40S subunits; GTP hydrolysis and joining of the 60S ribosomal subunit; Major pathway of rRNA processing in the nucleolus and cytosol; Nonsense Mediated Decay (NMD) enhanced by…	Cytoplasmic ribosomal proteins	Ribosome; Coronavirus disease	17	0	0.226	0.117	0.072	0.186	1.734	5.492	1.239	0.642	0.395	1.023	9.525	7.43	0.739	0.167	0.086	0.053	0.138	1.282	5.71129e-09	5.88106e-05
	FALSE	High	Master Protein	Q04637-8	Isoform 8 of Eukaryotic translation initiation factor 4 gamma 1 [OS=Homo sapiens]	0	118.988	17	25	78	21	1600	175.5	5.33	197.79	25						EIF4G1	Q04637-8					0	4	0.968	0.603	0.577	1.264	1.578	1.007	0.974	0.607	0.581	1.273	1.589	1.002	1.005	0.972	0.606	0.579	1.27	1.586	0.993733	0.839472
	FALSE	High	Master Protein	Q14204	Cytoplasmic dynein 1 heavy chain 1 [OS=Homo sapiens]	0	117.099	7	27	42	27	4646	532.1	6.4	104.71	27	cell cycle OR cell proliferation;cell organization and biogenesis;transport;other biological processes	non-structural extracellular;cytosol;cytoskeleton;other cytoplasmic organelle;other cell component	cytoskeletal activity;other molecular function	Pf03028, Pf08385, Pf08393, Pf12774, Pf12775, Pf12777, Pf12780, Pf12781, Pf17852, Pf18198, Pf18199	1778	DYNC1H1	B0I1R0; hsa:1778; Q14204; Q6DKQ7; Q8WU28; Q92814; Q9Y4G5	ENSG00000197102	HSP90 chaperone cycle for steroid hormone receptors (SHR) in the presence of ligand; Neutrophil degranulation; COPI-mediated anterograde transport; Separation of Sister Chromatids; MHC class II antigen presentation; Resolution of Sister Chromatid Cohesion; Recruitment of NuMA to mitotic centrosomes; RHO GTPases Activate Formins; COPI-independent Golgi-to-ER retrograde traffic; HCMV Early Events; …	Ciliary landscape; Intraflagellar transport proteins binding to dynein	Phagosome; Vasopressin-regulated water reabsorption; Salmonella infection	25	0	0.041	0.061	0.099	0.097	0.081	17.445	0.713	1.065	1.73	1.7	1.419	1.555	11.221	0.459	0.685	1.113	1.094	0.913	6.03654e-16	3.21508e-08
	FALSE	High	Master Protein	P22626	heterogeneous nuclear ribonucleoproteins A2/B1 [OS=Homo sapiens]	0	115.131	48	13	72	11	353	37.4	8.95	188.64	13	cell organization and biogenesis;RNA metabolism OR transcription;other metabolic processes;transport;other biological processes	non-structural extracellular;nucleus;other cell component	nucleic acid binding activity;other molecular function	Pf00076	3181	HNRNPA2B1	A0A024RA27; A0A024RA61; A8K064; hsa:3181; P22626; P22627; Q9UC98; Q9UDJ2	ENSG00000122566	Gene and protein expression by JAK-STAT signaling after Interleukin-12 stimulation; mRNA Splicing - Major Pathway; Processing of Capped Intron-Containing Pre-mRNA	mRNA processing	Amyotrophic lateral sclerosis	5	2	0.642	0.697	0.541	1.524	3.142	0.977	0.627	0.68	0.528	1.489	3.069	1.23	0.794	0.51	0.553	0.429	1.21	2.494	0.327006	0.943238
	FALSE	High	Master Protein	P07195	L-lactate dehydrogenase B chain [OS=Homo sapiens]	0	112.877	39	12	116	11	334	36.6	6.05	303.34	12	other metabolic processes	other membranes;cytosol;mitochondrion;other cell component	other molecular function	Pf00056, Pf02866	3945	LDHB	hsa:3945; P07195	ENSG00000111716	Pyruvate metabolism	Clear cell renal cell carcinoma pathways; CCL18 signaling pathway; Glycolysis and gluconeogenesis	Glycolysis / Gluconeogenesis; Cysteine and methionine metabolism; Pyruvate metabolism; Propanoate metabolism; Metabolic pathways; HIF-1 signaling pathway; Glucagon signaling pathway; Central carbon metabolism in cancer	12	0	0.702	0.645	1.079	1.902	1.477	1.438	1.01	0.927	1.551	2.734	2.124	1.11	1.295	0.91	0.835	1.398	2.463	1.913	0.56605	0.881951
	FALSE	High	Master Protein	P55884	Eukaryotic translation initiation factor 3 subunit B [OS=Homo sapiens]	0	112.824	30	20	62	20	814	92.4	5	171.12	20	cell organization and biogenesis;protein metabolism;other metabolic processes;other biological processes	cytosol;translational apparatus;other cell component	nucleic acid binding activity;other molecular function	Pf00076, Pf08662	8662	EIF3B	A4D208; hsa:8662; P55884; Q2NL77; Q9UMF9	ENSG00000106263	L13a-mediated translational silencing of Ceruloplasmin expression; Translation initiation complex formation; Formation of a pool of free 40S subunits; Formation of the ternary complex, and subsequently, the 43S complex; Ribosomal scanning and start codon recognition; GTP hydrolysis and joining of the 60S ribosomal subunit	Translation factors; nsp1 from SARS-CoV-2 inhibits translation initiation in the host cell		8	0	0.933	0.721	0.57	0.88	1.159	1.856	1.731	1.338	1.058	1.632	2.15	1.366	1.358	1.267	0.98	0.774	1.195	1.574	0.981839	0.947914
	FALSE	High	Master Protein	P36578	60S ribosomal protein L4 [OS=Homo sapiens]	0	110.789	36	14	67	14	427	47.7	11.06	206.69	14	protein metabolism;other metabolic processes	cytosol;ER/Golgi;translational apparatus;nucleus;other cell component	other molecular function	Pf00573, Pf14374	6124	RPL4	A8K502; hsa:6124; P36578; P39029; Q4VBR0; Q969Z9	ENSG00000174444	L13a-mediated translational silencing of Ceruloplasmin expression; Formation of a pool of free 40S subunits; GTP hydrolysis and joining of the 60S ribosomal subunit; Regulation of expression of SLITs and ROBOs; Major pathway of rRNA processing in the nucleolus and cytosol; Nonsense Mediated Decay (NMD) enhanced by the Exon Junction Complex (EJC); SRP-dependent cotranslational protein targeting to…	Cytoplasmic ribosomal proteins	Ribosome; Coronavirus disease	16	0	0.703	0.635	0.64	0.974	1.499	1.862	1.308	1.182	1.192	1.814	2.791	1.665	1.118	0.786	0.71	0.716	1.089	1.676	0.56605	0.881951
	FALSE	High	Master Protein	P02768-1	Serum albumin [OS=Homo sapiens]	0	110.641	30	20	145	20	609	69.3	6.28	368.05	20	stress response;other biological processes	non-structural extracellular;ER/Golgi;other cell component	nucleic acid binding activity;other molecular function	Pf00273	213	ALB	E7ESS9; hsa:213; O95574; P02768; P04277; Q13140; Q645G4; Q68DN5; Q6UXK4; Q86YG0; Q8IUK7; Q9P157; Q9P1I7; Q9UHS3; Q9UJZ0	ENSG00000163631	Cytoprotection by HMOX1; Scavenging of heme from plasma; Platelet degranulation ; Regulation of Insulin-like Growth Factor (IGF) transport and uptake by Insulin-like Growth Factor Binding Proteins (IGFBPs); Post-translational protein phosphorylation; Aspirin ADME; Ciprofloxacin ADME; Recycling of bile acids and salts; Prednisone ADME; Heme degradation; HDL remodeling; Heme biosynthesis	Selenium micronutrient network; Vitamin B12 metabolism; Folate metabolism; Complement system; VEGFA-VEGFR2 signaling	Thyroid hormone synthesis	18	0	1.446	1.011	1.431	1.227	0.629	0.341	0.494	0.345	0.489	0.419	0.215	0.478	0.715	1.034	0.723	1.023	0.878	0.45	0.453183	0.947914
	FALSE	High	Master Protein	P38646	Stress-70 protein, mitochondrial [OS=Homo sapiens]	0	110.448	32	17	58	16	679	73.6	6.16	154.65	17	cell organization and biogenesis;other metabolic processes;stress response;transport;other biological processes	other membranes;mitochondrion;nucleus;other cell component	other molecular function	Pf00012	3313	HSPA9	B2RCM1; hsa:3313; P30036; P31932; P38646; Q1HB43; Q53H23; Q6GU03; Q9BWB7; Q9UC56	ENSG00000113013	Mitochondrial protein import; Gene and protein expression by JAK-STAT signaling after Interleukin-12 stimulation; Regulation of HSF1-mediated heat shock response; Cristae formation	Parkin-ubiquitin proteasomal system pathway	RNA degradation; Tuberculosis	7	0	1.295	1.668	3.624	4.482	1.267	0.671	0.869	1.119	2.432	3.008	0.851	1.131	0.593	0.768	0.99	2.15	2.66	0.752	0.769928	0.956307
	FALSE	High	Master Protein	P13010	X-ray repair cross-complementing protein 5 [OS=Homo sapiens]	0	109.863	27	17	72	17	732	82.7	5.81	219.93	17	cell cycle OR cell proliferation;cell organization and biogenesis;DNA metabolism;other metabolic processes;stress response;developmental processes;other biological processes	non-structural extracellular;plasma membrane;other membranes;cytosol;nucleus;other cell component	enzyme regulator activity;nucleic acid binding activity;other molecular function	Pf02735, Pf03730, Pf03731, Pf08785	7520	XRCC5	A8K3X5; hsa:7520; P13010; Q0Z7V0; Q4VBQ5; Q53HH7; Q7M4N0; Q9UCQ0; Q9UCQ1	ENSG00000079246	Neutrophil degranulation; Cytosolic sensors of pathogen-associated DNA ; Nonhomologous End-Joining (NHEJ); 2-LTR circle formation; IRF3-mediated induction of type I IFN	Non-homologous end joining; Male infertility; DNA repair pathways, full network; p53 transcriptional gene network	Non-homologous end-joining	10	0	0.471	0.705	0.655	1.322	3.175	1.478	0.696	1.042	0.968	1.954	4.693	2.599	0.569	0.268	0.401	0.372	0.752	1.805	0.0161243	0.943238
	FALSE	High	Master Protein	Q99832	T-complex protein 1 subunit eta [OS=Homo sapiens]	0	109.757	34	14	65	14	543	59.3	7.65	139.4	14	transport;other biological processes	cytosol;cytoskeleton;other cell component	other molecular function	Pf00118	10574	CCT7	A8K7E6; A8MWI8; B7WNW9; B7Z4T9; B7Z4Z7; hsa:10574; O14871; Q6FI26; Q99832	ENSG00000135624	RHOBTB1 GTPase cycle; Formation of tubulin folding intermediates by CCT/TriC; Association of TriC/CCT with target proteins during biosynthesis; Cooperation of PDCL (PhLP1) and TRiC/CCT in G-protein beta folding; Prefoldin mediated transfer of substrate to CCT/TriC; RHOBTB2 GTPase cycle; Folding of actin by CCT/TriC	VEGFA-VEGFR2 signaling; 16p11.2 proximal deletion syndrome		9	0	0.73	0.715	1.118	2.005	3.003	0.99	0.723	0.708	1.107	1.986	2.974	1.025	0.966	0.706	0.691	1.08	1.937	2.902	0.675553	0.947914
	FALSE	High	Master Protein	P04075	fructose-bisphosphate aldolase A [OS=Homo sapiens]	0	108.653	55	17	57	17	364	39.4	8.09	159.71	17	cell organization and biogenesis;other metabolic processes;other biological processes	non-structural extracellular;cytosol;cytoskeleton;other cell component	cytoskeletal activity;other molecular function	Pf00274	226	ALDOA	B4DXI7; hsa:226; P04075; Q6FH76; Q6FI10; Q96B15; Q9BWD9; Q9UCN2	ENSG00000149925	Glycolysis; Neutrophil degranulation; Platelet degranulation ; Gluconeogenesis	VEGFA-VEGFR2 signaling; Clear cell renal cell carcinoma pathways; Aerobic glycolysis; 16p11.2 proximal deletion syndrome; Glycolysis and gluconeogenesis; Sudden infant death syndrome (SIDS) susceptibility pathways	Glycolysis / Gluconeogenesis; Pentose phosphate pathway; Fructose and mannose metabolism; Metabolic pathways; Carbon metabolism; Biosynthesis of amino acids; HIF-1 signaling pathway	17	0	1.048	0.97	1.075	2.069	0.745	1.488	1.56	1.444	1.6	3.08	1.11	1.327	1.122	1.176	1.088	1.206	2.321	0.836	0.981839	0.947914
	FALSE	High	Master Protein	P60709	Actin, cytoplasmic 1 [OS=Homo sapiens]	0	108.526	42	12	86	5	375	41.7	5.48	285.39	12	cell organization and biogenesis;protein metabolism;other metabolic processes;developmental processes;other biological processes	plasma membrane;other membranes;cytosol;cytoskeleton;nucleus;other cell component	cytoskeletal activity;other molecular function	Pf00022	60	ACTB	hsa:60; P02570; P60709; P70514; P99021; Q11211; Q64316; Q75MN2; Q96B34; Q96HG5	ENSG00000075624	UCH proteinases; Clathrin-mediated endocytosis; DNA Damage Recognition in GG-NER; Translocation of SLC2A4 (GLUT4) to the plasma membrane; RHO GTPases Activate Formins; RHOF GTPase cycle; Regulation of actin dynamics for phagocytic cup formation; FCGR3A-mediated phagocytosis; Recycling pathway of L1; Sensory processing of sound by inner hair cells of the cochlea; Sensory processing of sound by out…	Arrhythmogenic right ventricular cardiomyopathy; Pathogenic Escherichia coli infection; Common pathways underlying drug addiction; Myometrial relaxation and contraction pathways; Focal adhesion; Fas ligand pathway and stress induction of heat shock proteins; Ebola virus infection in host; Acute viral myocarditis; Thermogenesis; Mechanoregulation and pathology of YAP/TAZ via Hippo and non-Hippo me…	Rap1 signaling pathway; Phagosome; Apoptosis; Hippo signaling pathway; Focal adhesion; Adherens junction; Tight junction; Platelet activation; Neutrophil extracellular trap formation; Leukocyte transendothelial migration; Thermogenesis; Regulation of actin cytoskeleton; Thyroid hormone signaling pathway; Oxytocin signaling pathway; Gastric acid secretion; Amyotrophic lateral sclerosis; Bacterial …	77	9	0.753	0.552	1.001	1.586	1.698	0.896	0.674	0.494	0.897	1.421	1.521	0.731	1.226	0.922	0.676	1.227	1.944	2.081	0.761074	0.795747
	FALSE	High	Master Protein	P05023	Sodium/potassium-transporting ATPase subunit alpha-1 [OS=Homo sapiens]	0	108.174	22	17	49	17	1023	112.8	5.49	105.03	17	transport;other biological processes	plasma membrane;other membranes;cytoskeleton;ER/Golgi;other cell component	transporter activity;other molecular function	Pf00122, Pf00689, Pf00690, Pf13246	476	ATP1A1	B2RBR6; B7Z2T5; B7Z3U6; F5H3A1; hsa:476; P05023; Q16689; Q6LDM4; Q9UCN1; Q9UJ20; Q9UJ21	ENSG00000163399	Potential therapeutics for SARS; Ion homeostasis; Ion transport by P-type ATPases	Pre-implantation embryo; Proximal tubule transport; Arsenic metabolism and reactive oxygen species generation	cGMP-PKG signaling pathway; cAMP signaling pathway; Cardiac muscle contraction; Adrenergic signaling in cardiomyocytes; Insulin secretion; Thyroid hormone synthesis; Thyroid hormone signaling pathway; Aldosterone synthesis and secretion; Aldosterone-regulated sodium reabsorption; Endocrine and other factor-regulated calcium reabsorption; Proximal tubule bicarbonate reclamation; Salivary secretion…	24	0	0.872	0.981	1.216	1.817	0.61	2.04	1.779	2.001	2.481	3.706	1.243	1.838	1.11	0.968	1.088	1.35	2.016	0.676	0.954944	0.947914
	FALSE	High	Master Protein	P29692	Elongation factor 1-delta [OS=Homo sapiens]	0	107.826	46	10	42	9	281	31.1	5.01	147.63	10	protein metabolism;RNA metabolism OR transcription;other metabolic processes;other biological processes	cytosol;nucleus;other cell component	enzyme regulator activity;nucleic acid binding activity;other molecular function	Pf00736, Pf10587	1936	EEF1D	B4DDU4; D3DWK3; E9PBQ9; hsa:1936; P29692; Q4VBZ6; Q969J1; Q96I38	ENSG00000104529; ENSG00000273594	Eukaryotic Translation Elongation	Translation factors		2	1	0.499	0.495	0.727	1.994	3.127	1.206	0.602	0.597	0.877	2.405	3.771	1.431	0.842	0.42	0.417	0.613	1.68	2.635	0.0323333	0.615826
	FALSE	High	Master Protein	P49736	DNA replication licensing factor mcm2 [OS=Homo sapiens]	0	104.219	28	17	59	17	904	101.8	5.52	160.87	17	cell cycle OR cell proliferation;cell organization and biogenesis;DNA metabolism;other metabolic processes;stress response;other biological processes	nucleus;other cell component	nucleic acid binding activity;other molecular function	Pf00493, Pf12619, Pf14551, Pf17207, Pf17855	4171	MCM2	hsa:4171; P49736; Q14577; Q15023; Q8N2V1; Q969W7; Q96AE1; Q9BRM7	ENSG00000073111	Orc1 removal from chromatin; Assembly of the pre-replicative complex; Activation of ATR in response to replication stress; Activation of the pre-replicative complex; Unwinding of DNA	Cell cycle; Ciliary landscape; G1 to S cell cycle control; DNA replication	DNA replication; Cell cycle	12	0	1.061	0.666	0.873	1.407	1.643	1.613	1.712	1.075	1.409	2.27	2.651	1.198	1.347	1.429	0.897	1.176	1.895	2.213	0.981839	0.913374
	FALSE	High	Master Protein	P68104	Elongation factor 1-alpha 1 [OS=Homo sapiens]	0	103.523	35	14	197	8	462	50.1	9.01	378.33	14	protein metabolism;other metabolic processes;other biological processes	non-structural extracellular;plasma membrane;other membranes;cytosol;cytoskeleton;nucleus;other cytoplasmic organelle;other cell component	nucleic acid binding activity;other molecular function	Pf00009, Pf03143, Pf03144	1915	EEF1A1	hsa:1915; P04719; P04720; P68104; Q6IQ15	ENSG00000156508	Neutrophil degranulation; Chaperone Mediated Autophagy; Protein methylation; Peptide chain elongation; HSF1 activation; SARS-CoV-1 modulates host translation machinery	Translation factors; Fragile X syndrome; 2q37 copy number variation syndrome	Nucleocytoplasmic transport; Legionellosis; Leishmaniasis	13	7	0.925	0.7	1.164	2.395	1.878	0.903	0.836	0.632	1.051	2.163	1.697	0.782	1.156	1.07	0.809	1.345	2.768	2.171	0.981839	0.943238
	FALSE	High	Master Protein	Q02413	Desmoglein-1 [OS=Homo sapiens]	0	103.333	26	19	43	19	1049	113.7	5.03	113.33	19	cell adhesion;cell organization and biogenesis;other biological processes	plasma membrane;other membranes;cytosol;nucleus;other cell component	other molecular function	Pf00028, Pf01049	1828	DSG1	B7Z845; hsa:1828; Q02413	ENSG00000134760	Neutrophil degranulation; Formation of the cornified envelope; RND2 GTPase cycle; RND3 GTPase cycle; Apoptotic cleavage of cell adhesion proteins		Staphylococcus aureus infection	7	0	1.332	1.251	0.968	1.667	0.883	0.846	1.126	1.058	0.818	1.409	0.747	1.199	0.705	0.939	0.882	0.683	1.176	0.623	0.699041	0.963781
	FALSE	High	Master Protein	P23396-1	40S ribosomal protein S3 [OS=Homo sapiens]	0	103.247	59	14	117	14	243	26.7	9.66	252.22	14	cell cycle OR cell proliferation;cell organization and biogenesis;protein metabolism;DNA metabolism;other metabolic processes;stress response;other biological processes	plasma membrane;other membranes;cytosol;cytoskeleton;mitochondrion;ER/Golgi;translational apparatus;nucleus;other cell component	cytoskeletal activity;nucleic acid binding activity;other molecular function	Pf00189, Pf07650	100610616; 100985646; 101047429; 101108684; 101152945; 101326215; 102189887; 102284442; 102523692; 102544933; 102981814; 103073122; 103248057; 103253999; 104665103; 104981419; 104994106; 105468763; 105511819; 105555214; 105578730; 105811423; 108307596; 108537614; 109569758; 326588; 6188; 695748; 733671	RPS3	A0A0D9QV93; A0A1U7T1Z5; A0A2I3RE57; A0A2J8MB83; A0A2K5DG13; A0A2K5J8P1; A0A2K5MEJ1; A0A2K5PZ61; A0A2K5XTQ4; A0A2K6BX85; A0A2K6H0H9; A0A2K6N638; A0A2K6NDX7; A0A2K6SRK1; A0A2R9A443; A0A2U3UZY8; A0A2Y9EFX1; A0A2Y9PRT1; A0A340X0D6; A0A341CSG2; A0A452EBJ3; A0A6D2W076; A0A6D2Y8Q3; A0A6I9I4M0; A0A6J0Z526; A0A6J3GC57; A0A6P3I284; A0A6P5D1W8; A0A836A242; A0A8C0HWL4; A0A8C3YBH2; A0A8C5XGU1; A0A8C6DB75; A0A…	ENSANAG00000027669; ENSBMSG00010006696; ENSBMUG00000003751; ENSBTAG00000005620; ENSCANG00000036026; ENSCATG00000035348; ENSCCAG00000022155; ENSCHIG00000012342; ENSCSAG00000003937; ENSCWAG00000001939; ENSDLEG00000003018; ENSG00000149273; ENSGGOG00000006519; ENSMICG00000030910; ENSMLEG00000027047; ENSMMNG00015019776; ENSMMSG00000010456; ENSMMUG00000009019; ENSMNEG00000032069; ENSPCOG00000028750; EN…	Regulation of expression of SLITs and ROBOs; L13a-mediated translational silencing of Ceruloplasmin expression; Translation initiation complex formation; Formation of a pool of free 40S subunits; Formation of the ternary complex, and subsequently, the 43S complex; Ribosomal scanning and start codon recognition; GTP hydrolysis and joining of the 60S ribosomal subunit; Major pathway of rRNA process…	Cytoplasmic ribosomal proteins; Cytoplasmic ribosomal proteins	Ribosome; Salmonella infection; Coronavirus disease; Pathogenic Escherichia coli infection	43	0	0.434	0.41	0.71	1.605	2.937	1.428	0.621	0.586	1.014	2.293	4.195	1.237	1.155	0.502	0.473	0.82	1.853	3.391	0.00557435	0.393378
	FALSE	High	Master Protein	P11940-1	Polyadenylate-binding protein 1 [OS=Homo sapiens]	0	102.858	26	16	99	11	636	70.6	9.5	269.13	16	RNA metabolism OR transcription;other metabolic processes;other biological processes	cytosol;nucleus;other cell component	nucleic acid binding activity	Pf00076, Pf00658	100153958; 100674997; 101019664; 101321456; 101600852; 102175779; 102983711; 103086490; 103237219; 103732835; 105586542; 109278007; 109697130; 26986; 282296; 464318; 612751; 705847	Pabpc1; PABPC1	A0A024R9C1; A0A096N729; A0A0D9RHW7; A0A250YKH3; A0A2I3RYA5; A0A2J8PMH3; A0A2J8UFH2; A0A2K5N483; A0A2U3V805; A0A2Y9ELR6; A0A2Y9PD08; A0A337RXS6; A0A340XWT0; A0A3Q0DWI0; A0A3Q2HKM4; A0A452FUU1; A0A452SHE2; A0A4W2CP27; A0A4X1TSV7; A0A5E4BC73; A0A5N3W5S9; A0A5N3XFI0; A0A5N4CH24; A0A667I8L2; A0A671FU52; A0A673UF48; A0A6D2VST8; A0A6D2WKU6; A0A6J1ZR79; A0A6P4XJI9; A0A6P6HRU7; A0A6P7ECX8; A0A7J7VN43; A0A…	ENSBGRG00000009759; ENSBIXG00000019514; ENSBMSG00010017940; ENSBTAG00000046358; ENSCAFG00000000567; ENSCAFG00020000440; ENSCAFG00845028663; ENSCATG00000039184; ENSCCNG00000015738; ENSCHIG00000023714; ENSCSAG00000012017; ENSDLEG00000002559; ENSEASG00005002810; ENSECAG00000020699; ENSFCAG00000001874; ENSG00000070756; ENSJJAG00000015918; ENSLAFG00000013994; ENSLCNG00005018409; ENSMICG00000009121; EN…	AUF1 (hnRNP D0) binds and destabilizes mRNA; Regulation of expression of SLITs and ROBOs; Deadenylation of mRNA; L13a-mediated translational silencing of Ceruloplasmin expression; Translation initiation complex formation; Nonsense Mediated Decay (NMD) enhanced by the Exon Junction Complex (EJC); Nonsense Mediated Decay (NMD) independent of the Exon Junction Complex (EJC); L13a-mediated translatio…	Translation factors; Endoderm differentiation; Endoderm differentiation; VEGFA-VEGFR2 signaling; Acute viral myocarditis; Translation factors	mRNA surveillance pathway; RNA degradation	21	5	0.781	0.848	0.644	1.193	3.31	0.937	0.731	0.794	0.603	1.118	3.101	1.371	0.683	0.533	0.579	0.44	0.815	2.262	0.827327	0.947914
	FALSE	High	Master Protein	P07814	Bifunctional glutamate/proline--tRNA ligase [OS=Homo sapiens]	0	101.902	17	20	35	20	1512	170.5	7.33	94.05	20	cell organization and biogenesis;protein metabolism;RNA metabolism OR transcription;other metabolic processes;stress response;other biological processes	plasma membrane;other membranes;cytosol;other cell component	nucleic acid binding activity;other molecular function	Pf00043, Pf00458, Pf00587, Pf00749, Pf03129, Pf03950, Pf09180	2058	EPRS1	A0AVA9; B9EGH3; hsa:2058; P07814; Q05BP6; Q05DF8; Q5DSM1; Q5H9S5; Q6PD57; Q86X73	ENSG00000136628	tRNA modification in the nucleus and cytosol; Selenoamino acid metabolism; Cytosolic tRNA aminoacylation	Parkinson's disease pathway; VEGFA-VEGFR2 signaling; Amino acid metabolism	Porphyrin metabolism; Aminoacyl-tRNA biosynthesis; Metabolic pathways; Biosynthesis of cofactors	10	0	0.733	0.637	1.3	1.966	1.283	1.423	1.044	0.906	1.85	2.798	1.826	1.003	1.419	1.04	0.904	1.844	2.789	1.82	0.691494	0.881951
	FALSE	High	Master Protein	P12277	Creatine kinase B-type [OS=Homo sapiens]	0	101.047	34	9	73	9	381	42.6	5.59	176.48	9	other metabolic processes;developmental processes;other biological processes	non-structural extracellular;cytosol;mitochondrion;nucleus;other cell component	kinase activity;other molecular function	Pf00217, Pf02807	1152	CKB	A8K236; B2R5R4; hsa:1152; P12277; Q2LE07; Q6FG40; Q9UC66	ENSG00000166165	RND3 GTPase cycle; Creatine metabolism		Arginine and proline metabolism; Metabolic pathways	4	0	1.059	1.782	3.299	4.382	1.462	0.778	0.824	1.386	2.566	3.408	1.137	1.218	0.639	0.676	1.138	2.107	2.799	0.934	0.981839	0.947914
	FALSE	High	Master Protein	Q9NR30-1	Nucleolar RNA helicase 2 [OS=Homo sapiens]	0	101.007	22	16	46	16	783	87.3	9.28	126.61	16	cell organization and biogenesis;RNA metabolism OR transcription;other metabolic processes;stress response;other biological processes	cytosol;mitochondrion;nucleus;other cell component	nucleic acid binding activity;other molecular function	Pf00270, Pf00271, Pf08152	9188	DDX21	B2RDL0; hsa:9188; Q13436; Q5VX41; Q68D35; Q9NR30	ENSG00000165732	B-WICH complex positively regulates rRNA expression; Major pathway of rRNA processing in the nucleolus and cytosol			2	0	0.29	0.24	0.272	0.674	0.59	4.492	1.305	1.076	1.222	3.026	2.651	6.132	0.732	0.213	0.175	0.199	0.493	0.432	3.12808e-06	0.0201017
	FALSE	High	Master Protein	P13667	Protein disulfide-isomerase A4 [OS=Homo sapiens]	0	100.812	33	18	69	18	645	72.9	5.07	169.44	18	stress response;transport;other biological processes	non-structural extracellular;ER/Golgi;other cell component	other molecular function	Pf00085, Pf13848	9601	PDIA4	A8K4K6; hsa:9601; P13667; Q549T6	ENSG00000155660			Protein processing in endoplasmic reticulum; Thyroid hormone synthesis; Vibrio cholerae infection	3	0	0.774	0.636	0.627	1.454	3.654	0.907	0.702	0.577	0.569	1.32	3.316	1.153	0.787	0.609	0.5	0.493	1.144	2.875	0.808742	0.881951
	FALSE	High	Master Protein	O00571	ATP-dependent RNA helicase DDX3X [OS=Homo sapiens]	0	100.594	39	22	77	21	662	73.2	7.18	180.91	22	cell-cell signaling;cell cycle OR cell proliferation;cell organization and biogenesis;protein metabolism;RNA metabolism OR transcription;other metabolic processes;stress response;signal transduction;other biological processes	non-structural extracellular;plasma membrane;other membranes;cytosol;cytoskeleton;nucleus;other cell component	enzyme regulator activity;cytoskeletal activity;translation activity;nucleic acid binding activity;other molecular function	Pf00270, Pf00271	1654	DDX3X	A8K538; B4E3E8; hsa:1654; O00571; O15536	ENSG00000215301	Neutrophil degranulation	Novel intracellular components of RIG-I-like receptor pathway; Hepatitis B infection	RIG-I-like receptor signaling pathway; Hepatitis B; Viral carcinogenesis	6	2	0.602	0.731	0.665	1.177	2.013	1.748	1.052	1.278	1.162	2.058	3.519	2.172	0.805	0.485	0.589	0.535	0.948	1.62	0.204394	0.947914
	FALSE	High	Master Protein	P07737	profilin-1 [OS=Homo sapiens]	0	98.51	63	7	140	7	140	15	8.27	354.91	7	cell organization and biogenesis;developmental processes;other biological processes	cytosol;cytoskeleton;nucleus;other cell component	cytoskeletal activity;other molecular function	Pf00235	5216	PFN1	hsa:5216; P07737; Q53Y44	ENSG00000108518	RHO GTPases Activate Formins; Platelet degranulation ; PCP/CE pathway; Signaling by ROBO receptors	Physico-chemical features and toxicity-associated pathways; VEGFA-VEGFR2 signaling; Burn wound healing; Regulation of actin cytoskeleton; G13 signaling pathway	Rap1 signaling pathway; Regulation of actin cytoskeleton; Amyotrophic lateral sclerosis; Shigellosis; Salmonella infection	14	0	0.574	0.608	0.507	0.833	1.437	1.61	0.924	0.979	0.816	1.341	2.314	1.127	1.428	0.819	0.869	0.724	1.19	2.053	0.132214	0.853617
	FALSE	High	Master Protein	Q14152	Eukaryotic translation initiation factor 3 subunit A [OS=Homo sapiens]	0	96.834	15	19	70	19	1382	166.5	6.79	200.89	19	cell organization and biogenesis;protein metabolism;other metabolic processes;other biological processes	cytosol;cytoskeleton;translational apparatus;nucleus;other cell component	signal transduction activity or receptor binding;nucleic acid binding activity;other molecular function	Pf01399	8661	EIF3A	B1AMV5; B4DYS1; F5H335; hsa:8661; O00653; Q14152; Q15778	ENSG00000107581	L13a-mediated translational silencing of Ceruloplasmin expression; Translation initiation complex formation; Formation of a pool of free 40S subunits; Formation of the ternary complex, and subsequently, the 43S complex; Ribosomal scanning and start codon recognition; GTP hydrolysis and joining of the 60S ribosomal subunit	Translation factors; nsp1 from SARS-CoV-2 inhibits translation initiation in the host cell		8	0	0.279	0.446	1.035	1.905	2.709	1.862	0.519	0.831	1.927	3.548	5.044	1.485	1.254	0.35	0.559	1.298	2.389	3.397	1.2548e-06	0.496658
	FALSE	High	Master Protein	P12268	inosine-5'-monophosphate dehydrogenase 2 [OS=Homo sapiens]	0	95.829	27	13	53	11	514	55.8	6.9	185.3	13	cell cycle OR cell proliferation;other metabolic processes;developmental processes;other biological processes	non-structural extracellular;cytosol;nucleus;other cell component	nucleic acid binding activity;other molecular function	Pf00478, Pf00571	3615	IMPDH2	hsa:3615; P12268; Q6LEF3	ENSG00000178035	Potential therapeutics for SARS; Neutrophil degranulation; Purine ribonucleoside monophosphate biosynthesis; Azathioprine ADME	Rett syndrome causing genes	Purine metabolism; Drug metabolism; Metabolic pathways; Nucleotide metabolism	9	2	0.636	0.58	1.285	1.735	1.03	1.953	1.242	1.134	2.51	3.389	2.011	2.133	0.916	0.582	0.531	1.176	1.589	0.943	0.308446	0.813759
	FALSE	High	Master Protein	O60506-3	Isoform 3 of Heterogeneous nuclear ribonucleoprotein Q [OS=Homo sapiens]	0	94.46	31	15	57	10	562	62.6	7.56	144.66	15						SYNCRIP	O60506-3					0	5	0.61	0.601	0.919	1.736	2.004	1.51	0.921	0.908	1.387	2.621	3.026	1.44	1.048	0.639	0.63	0.963	1.82	2.101	0.227251	0.839472
	FALSE	High	Master Protein	O95678	Keratin, type II cytoskeletal 75 [OS=Homo sapiens]	0	93.728	19	14	398	1	551	59.5	7.74	971.59	14	cell organization and biogenesis;other biological processes	plasma membrane;cytosol;cytoskeleton	bone, tooth or skin structural activity;other molecular function	Pf00038, Pf16208	9119	KRT75	B4DQU4; hsa:9119; O95678; Q9NSA9	ENSG00000170454	Formation of the cornified envelope			2	0	0.898	0.813	0.785	1.102	1.587	1.058	0.951	0.861	0.831	1.166	1.68	1.021	1.037	0.931	0.843	0.814	1.143	1.646	0.978614	0.947914
	FALSE	High	Master Protein	P49368-1	T-complex protein 1 subunit gamma [OS=Homo sapiens]	0	93.398	34	19	50	19	545	60.5	6.49	110.07	19	cell organization and biogenesis;transport;other biological processes	cytosol;cytoskeleton;other cell component	other molecular function	Pf00118	100975912; 7203	CCT3	A0A2R9CAM9; A6NE14; hsa:7203; P49368; pps:100975912; Q5SZY1; Q9BR64	ENSG00000163468; ENSPPAG00000042161	Formation of tubulin folding intermediates by CCT/TriC; BBSome-mediated cargo-targeting to cilium; Association of TriC/CCT with target proteins during biosynthesis; Cooperation of PDCL (PhLP1) and TRiC/CCT in G-protein beta folding; Prefoldin mediated transfer of substrate to CCT/TriC; Folding of actin by CCT/TriC	16p11.2 proximal deletion syndrome		7	0	1.146	2.05	3.966	4.643	2.785	0.56	0.641	1.148	2.22	2.599	1.559	1.331	0.421	0.482	0.863	1.668	1.953	1.172	0.951431	0.947914
	FALSE	High	Master Protein	P22314	Ubiquitin-like modifier-activating enzyme 1 [OS=Homo sapiens]	0	93.017	17	14	39	14	1058	117.8	5.76	87.48	14	protein metabolism;other metabolic processes;stress response	cytosol;mitochondrion;nucleus;other cell component	other molecular function	Pf00899, Pf09358, Pf10585, Pf16190, Pf16191	7317	UBA1	hsa:7317; P22314; Q5JRR8; Q96E13	ENSG00000130985	Synthesis of active ubiquitin: roles of E1 and E2 enzymes; Antigen processing: Ubiquitination & Proteasome degradation	Proteasome degradation; Parkin-ubiquitin proteasomal system pathway; Parkinson's disease pathway	Ubiquitin mediated proteolysis; Parkinson disease; Pathways of neurodegeneration	8	0	0.854	0.847	0.985	1.681	1.218	1.261	1.076	1.068	1.242	2.119	1.536	0.992	1.27	1.085	1.076	1.252	2.135	1.548	0.951431	0.947914
	FALSE	High	Master Protein	P25205	DNA replication licensing factor mcm3 [OS=Homo sapiens]	0	92.539	25	16	43	16	808	90.9	5.77	116.36	16	cell cycle OR cell proliferation;cell organization and biogenesis;DNA metabolism;other metabolic processes;stress response;other biological processes	cytoskeleton;nucleus;other cell component	nucleic acid binding activity;other molecular function	Pf00493, Pf14551, Pf17207, Pf17855	4172	MCM3	B4DWW4; hsa:4172; P25205; Q92660; Q9BTR3; Q9NUE7	ENSG00000112118	Orc1 removal from chromatin; Assembly of the pre-replicative complex; Activation of ATR in response to replication stress; Activation of the pre-replicative complex; Unwinding of DNA	Cell cycle; Retinoblastoma gene in cancer; Ciliary landscape; G1 to S cell cycle control; DNA replication	DNA replication; Cell cycle	13	0	0.295	0.444	0.814	1.631	1.96	1.952	0.575	0.866	1.589	3.184	3.827	1.433	1.362	0.401	0.605	1.109	2.222	2.671	4.3133e-06	0.496658
	FALSE	High	Master Protein	P24534	Elongation factor 1-beta [OS=Homo sapiens]	0	91.799	53	9	46	8	225	24.7	4.67	143.88	9	protein metabolism;other metabolic processes	cytosol;other cell component	enzyme regulator activity;nucleic acid binding activity	Pf00736, Pf10587	1933	EEF1B2	A8K795; hsa:1933; P24534; Q6IBH9	ENSG00000114942; ENSG00000283391	Eukaryotic Translation Elongation	Translation factors		2	0	0.805	0.753	0.62	1.156	2.19	1.616	1.3	1.216	1.001	1.868	3.538	1.704	0.948	0.763	0.713	0.588	1.096	2.076	0.89195	0.947914
	FALSE	High	Master Protein	P78371-1	T-complex protein 1 subunit beta [OS=Homo sapiens]	0	91.592	40	17	81	17	535	57.5	6.46	283.58	17	cell organization and biogenesis;transport;other biological processes	non-structural extracellular;cytosol;cytoskeleton;other cytoplasmic organelle;other cell component	other molecular function	Pf00118	100452880; 101133725; 101926418; 10576; 452071; 717182	CCT2; HEL-S-100n	A0A0D9QW25; A0A2J8K4R5; A0A2K5IDP1; A0A2K6C5Q6; A0A2K6MQC6; A0A2K6NWM5; A0A6D2WUP2; A0A6D2XBE1; A0A8C9IAR8; A0A8D2FY99; A8K402; B5BTY7; B7Z243; B7Z7K4; B7ZAT2; G2HH56; G3QTT0; ggo:101133725; hsa:10576; I0FNJ0; mcc:717182; P78371; pon:100452880; ptr:452071; Q14D36; Q4R6F8; Q6IAT3; V9HW96	ENSCANG00000030834; ENSCSAG00000004209; ENSG00000166226; ENSGGOG00000006241; ENSMNEG00000033246; ENSPTEG00000030838; ENSPTRG00000005210; ENSRBIG00000042534; ENSRROG00000028760; ENSTGEG00000022886	Formation of tubulin folding intermediates by CCT/TriC; BBSome-mediated cargo-targeting to cilium; Neutrophil degranulation; Association of TriC/CCT with target proteins during biosynthesis; Cooperation of PDCL (PhLP1) and TRiC/CCT in G-protein beta folding; Prefoldin mediated transfer of substrate to CCT/TriC; RHOBTB2 GTPase cycle; RHOBTB1 GTPase cycle; Folding of actin by CCT/TriC	16p11.2 proximal deletion syndrome		10	0	0.61	0.604	0.503	0.93	1.775	1.391	0.848	0.84	0.699	1.293	2.469	1.206	1.153	0.704	0.697	0.58	1.072	2.047	0.228229	0.845634
	FALSE	High	Master Protein	P31948	stress-induced-phosphoprotein 1 [OS=Homo sapiens]	0	91	33	20	61	20	543	62.6	6.8	127.55	20	other biological processes	cytosol;ER/Golgi;nucleus;other cell component	other molecular function	Pf00515, Pf13181, Pf17830	10963	STIP1	B4DM70; F5H0T1; G3XAD8; hsa:10963; P31948; Q3ZCU9; Q5TZU9	ENSG00000168439	HSP90 chaperone cycle for steroid hormone receptors (SHR) in the presence of ligand; RND1 GTPase cycle	VEGFA-VEGFR2 signaling	Prion disease	4	0	0.394	0.535	1.144	2.689	1.739	1.611	0.634	0.862	1.844	4.333	2.803	1.65	0.976	0.384	0.522	1.117	2.625	1.698	0.00123938	0.745063
	FALSE	High	Master Protein	P40227-1	T-complex protein 1 subunit zeta [OS=Homo sapiens]	0	89.23	29	15	63	15	531	58	6.68	154.65	15	other biological processes	cytosol;cytoskeleton;other cell component	other molecular function	Pf00118	100592874; 463421; 908	CCT6A	A0A024RDL1; A0A2I3H249; A0A2J8JTZ4; A0A6D2W2I4; A6NCD2; G3R729; H2QUL9; hsa:908; nle:100592874; P40227; ptr:463421; Q3KP28; Q75LP4; Q96S46	ENSG00000146731; ENSGGOG00000011439; ENSNLEG00000015664; ENSPTRG00000019206; ENSPTRG00000042789	Formation of tubulin folding intermediates by CCT/TriC; Association of TriC/CCT with target proteins during biosynthesis; Cooperation of PDCL (PhLP1) and TRiC/CCT in G-protein beta folding; Prefoldin mediated transfer of substrate to CCT/TriC; RHOBTB2 GTPase cycle; Folding of actin by CCT/TriC	16p11.2 proximal deletion syndrome		7	0	0.569	0.547	0.848	1.702	1.631	1.618	0.92	0.885	1.373	2.754	2.639	1.34	1.207	0.686	0.66	1.024	2.055	1.969	0.122281	0.791928
	FALSE	High	Master Protein	P11586	C-1-tetrahydrofolate synthase, cytoplasmic [OS=Homo sapiens]	0	88.91	20	16	30	16	935	101.5	7.3	74.46	16												0	0	0.578	0.598	0.546	0.796	1.569	1.413	0.816	0.846	0.772	1.125	2.217	0.932	1.516	0.875	0.907	0.828	1.206	2.378	0.140204	0.839472
	FALSE	High	Master Protein	P25705-1	ATP synthase subunit alpha, mitochondrial [OS=Homo sapiens]	0	88.391	27	14	45	14	553	59.7	9.13	94.52	14	other metabolic processes;transport;other biological processes	plasma membrane;other membranes;mitochondrion;nucleus;other cell component	signal transduction activity or receptor binding;transporter activity;other molecular function	Pf00006, Pf00306, Pf02874	455397; 498	ATP5F1A; HEL-S-123m	A0A2J8MMN4; A5A6H5; A8K092; B4DY56; hsa:498; K7ENP3; P25705; ptr:455397; Q53XX6; Q8IXV2; Q96FB4; Q96HW2; Q96IR6; Q9BTV8; V9HW26	ENSG00000152234; ENSPTRG00000009991	Mitochondrial protein import; Cristae formation; Formation of ATP by chemiosmotic coupling	Electron transport chain: OXPHOS system in mitochondria; 7q11.23 copy number variation syndrome; Oxidative phosphorylation	Oxidative phosphorylation; Metabolic pathways; Thermogenesis; Alzheimer disease; Parkinson disease; Amyotrophic lateral sclerosis; Huntington disease; Prion disease; Pathways of neurodegeneration; Chemical carcinogenesis; Diabetic cardiomyopathy	17	0	1.039	2.148	2.787	3.281	1.428	0.576	0.599	1.238	1.606	1.891	0.823	1.037	0.556	0.577	1.194	1.549	1.824	0.794	0.983985	0.947914
	FALSE	High	Master Protein	P62701	40S ribosomal protein S4, X isoform [OS=Homo sapiens]	0	88.269	40	10	100	10	263	29.6	10.15	207.24	10	protein metabolism;other metabolic processes;other biological processes	cytosol;translational apparatus;nucleus;other cell component	nucleic acid binding activity;other molecular function	Pf00467, Pf00900, Pf01479, Pf08071, Pf16121	6191	RPS4X	hsa:6191; P12631; P12750; P27576; P55831; P62701; Q14727; Q6IPY4	ENSG00000198034	Regulation of expression of SLITs and ROBOs; L13a-mediated translational silencing of Ceruloplasmin expression; Formation of a pool of free 40S subunits; GTP hydrolysis and joining of the 60S ribosomal subunit; Major pathway of rRNA processing in the nucleolus and cytosol; Nonsense Mediated Decay (NMD) enhanced by the Exon Junction Complex (EJC); SRP-dependent cotranslational protein targeting to…	Cytoplasmic ribosomal proteins	Ribosome; Coronavirus disease	21	0	0.24	0.223	0.503	1.007	1.793	2.684	0.644	0.598	1.35	2.702	4.813	1.645	1.631	0.391	0.363	0.821	1.642	2.926	3.11827e-08	0.0129107
	FALSE	High	Master Protein	P63104-1	14-3-3 protein zeta/delta [OS=Homo sapiens]	0	87.85	44	9	73	6	245	27.7	4.79	180.48	9	cell organization and biogenesis;protein metabolism;other metabolic processes;transport;developmental processes;signal transduction;other biological processes	cytosol;nucleus;other cell component	other molecular function	Pf00244	100030704; 100127113; 100173609; 100411134; 100484483; 100596460; 100672224; 100727182; 100913480; 100977477; 101012101; 101021050; 101047958; 101151099; 101331119; 101351914; 101384625; 101687663; 101721954; 101968271; 102019696; 102115184; 102175223; 102283808; 102742022; 102765675; 103004481; 103085559; 103121925; 103191924; 103261347; 103661509; 103732836; 105005492; 105302907; 105476048; 105…	LOC101351914; LOC111146608; Ywhaz; YWHAZ	A0A096NQ71; A0A097C2Z1; A0A1D5QAJ7; A0A1S3ABR1; A0A1U7TL92; A0A250XWX3; A0A286XIL7; A0A2I2UD77; A0A2I3GBB0; A0A2J8PMJ1; A0A2J8UFH0; A0A2K5DCH7; A0A2K5KE38; A0A2K5L5H7; A0A2K5SHP3; A0A2K5TVK5; A0A2K5YR93; A0A2K6DL02; A0A2K6SRG4; A0A2R9BQD0; A0A2U3W322; A0A2U3YQG6; A0A2U4AHZ7; A0A2Y9GYG0; A0A2Y9JAB1; A0A2Y9PAR8; A0A2Y9QK13; A0A340XXA5; A0A344MNR9; A0A383ZE89; A0A384BYY2; A0A3Q7NYD6; A0A3Q7S418; A0A…	ENSAMEG00000000328; ENSANAG00000027160; ENSBGRG00000009704; ENSBIXG00000019500; ENSBIXG00005001276; ENSBMSG00010017904; ENSBTAG00000000236; ENSCAFG00000000580; ENSCAFG00845028920; ENSCANG00000043345; ENSCATG00000024186; ENSCCAG00000037757; ENSCCNG00000015730; ENSCHIG00000020223; ENSCJAG00000015844; ENSCLAG00000004303; ENSCPOG00000040522; ENSCWAG00000015721; ENSDLEG00000002530; ENSEASG00005002806;…	Translocation of SLC2A4 (GLUT4) to the plasma membrane; TP53 Regulates Metabolic Genes; Interleukin-3, Interleukin-5 and GM-CSF signaling; Activation of BAD and translocation to mitochondria ; Rap1 signalling; RHO GTPases activate PKNs; Chk1/Chk2(Cds1) mediated inactivation of Cyclin B:Cdk1 complex; Regulation of localization of FOXO transcription factors; Deactivation of the beta-catenin transac…	Calcium regulation in cardiac cell; Cell cycle; Cell cycle; Prolactin signaling pathway; Pathogenic Escherichia coli infection; Myometrial relaxation and contraction pathways; SIDS susceptibility pathways; Pathogenic Escherichia coli infection; Myometrial relaxation and contraction pathways; Hepatitis B infection; GDNF signaling; Calcium regulation in cardiac cells; Sudden infant death syndrome (…	Cell cycle; Oocyte meiosis; PI3K-Akt signaling pathway; Hippo signaling pathway; Hepatitis C; Hepatitis B; Viral carcinogenesis	47	0	0.966	1.19	0.923	1.512	1.912	0.848	0.82	1.009	0.783	1.283	1.621	0.975	0.87	0.841	1.035	0.803	1.316	1.663	0.993733	0.956307
	FALSE	High	Master Protein	P13646	Keratin, type I cytoskeletal 13 [OS=Homo sapiens]	0	87.749	26	13	201	5	458	49.6	4.96	554.02	13	cell organization and biogenesis;stress response;other biological processes	cytosol;cytoskeleton	other molecular function	Pf00038	3860	KRT13	hsa:3860; P13646; Q53G54; Q6AZK5; Q8N240	ENSG00000171401	Formation of the cornified envelope	Vitamin D receptor pathway	Estrogen signaling pathway; Staphylococcus aureus infection	5	1	0.812	1.048	0.916	1.552	1.34	1.321	1.073	1.385	1.21	2.05	1.77	1.673	0.79	0.641	0.828	0.724	1.226	1.058	0.911937	0.947914
	FALSE	High	Master Protein	P46060	Ran GTPase-activating protein 1 [OS=Homo sapiens]	0	86.191	24	11	37	11	587	63.5	4.68	104.23	11	protein metabolism;other metabolic processes;stress response;transport;signal transduction;other biological processes	other membranes;cytosol;cytoskeleton;nucleus;other cell component	enzyme regulator activity;nucleic acid binding activity;other molecular function	Pf07834, Pf13516	5905	RANGAP1	hsa:5905; P46060; Q96JJ2	ENSG00000100401	Separation of Sister Chromatids; Resolution of Sister Chromatid Cohesion; RHO GTPases Activate Formins; EML4 and NUDC in mitotic spindle formation; Rev-mediated nuclear export of HIV RNA; SUMOylation of DNA replication proteins; Amplification of signal from unattached kinetochores via a MAD2 inhibitory signal; Postmitotic nuclear pore complex (NPC) reformation; SUMOylation of nuclear envelope pro…	22q11.2 copy number variation syndrome; IL-18 signaling pathway	Nucleocytoplasmic transport	13	0	0.55	0.514	0.362	0.903	2.875	1.629	0.896	0.838	0.59	1.471	4.683	1.319	1.235	0.679	0.635	0.447	1.116	3.552	0.0876117	0.690757
	FALSE	High	Master Protein	P63244	Receptor of activated protein C kinase 1 [OS=Homo sapiens]	0	84.857	41	13	65	13	317	35.1	7.69	145.9	13	cell cycle OR cell proliferation;protein metabolism;other metabolic processes;developmental processes;other biological processes	plasma membrane;cytosol;mitochondrion;translational apparatus;nucleus;other cell component	signal transduction activity or receptor binding;enzyme regulator activity;translation activity;other molecular function	Pf00400	10399	RACK1	B3KTJ0; D3DWS0; hsa:10399; P25388; P63244; P99049; Q53HU2; Q5J8M6; Q5VLR4; Q6FH47	ENSG00000204628	Regulation of TNFR1 signaling; TNFR1-induced NFkappaB signaling pathway; TNFR1-mediated ceramide production	Androgen receptor signaling pathway; Brain-derived neurotrophic factor (BDNF) signaling pathway; VEGFA-VEGFR2 signaling; Measles virus infection; Angiotensin II receptor type 1 pathway; TROP2 regulatory signaling; Interferon type I signaling pathways	Measles	11	0	0.515	0.493	0.939	1.822	2.987	1.21	0.623	0.596	1.136	2.205	3.614	1.191	1.015	0.523	0.501	0.954	1.85	3.033	0.0453876	0.611504
	FALSE	High	Master Protein	P17844	probable ATP-dependent RNA helicase DDX5 [OS=Homo sapiens]	0	83.523	29	16	46	10	614	69.1	8.92	110.36	16	RNA metabolism OR transcription;other metabolic processes;signal transduction;other biological processes	cytosol;nucleus;other cell component	nucleic acid binding activity;other molecular function	Pf00270, Pf00271, Pf08061	1655	DDX5	B4DLW8; B5BU21; D3DU32; E7ETL9; hsa:1655; O75681; P17844; Q53Y61	ENSG00000108654	mRNA Splicing - Major Pathway; SUMOylation of transcription cofactors; Estrogen-dependent gene expression; Replication of the SARS-CoV-1 genome; Replication of the SARS-CoV-2 genome	Ciliary landscape	Spliceosome; Transcriptional misregulation in cancer; Proteoglycans in cancer	9	5	0.698	0.718	0.857	1.347	2.548	1.202	0.839	0.863	1.031	1.619	3.063	1.403	0.857	0.598	0.615	0.735	1.154	2.184	0.555433	0.947914
	FALSE	High	Master Protein	P00338-1	L-lactate dehydrogenase A chain [OS=Homo sapiens]	0	81.781	38	12	89	11	332	36.7	8.27	211.6	12	other metabolic processes	cytosol;other cell component	other molecular function	Pf00056, Pf02866	3939	HEL-S-133P; LDHA	A0A6V7H8C5; B4DKQ2; B7Z5E3; D3DQY3; F8W819; hsa:3939; P00338; Q53G53; Q6IBM7; Q6ZNV1; Q9UDE8; Q9UDE9; V9HWB9	ENSG00000134333; ENSG00000288299	Pyruvate metabolism	Cori cycle; HIF1A and PPARG regulation of glycolysis; Photodynamic therapy-induced HIF-1 survival signaling; VEGFA-VEGFR2 signaling; Amino acid metabolism; Clear cell renal cell carcinoma pathways; PI3K/AKT/mTOR - vitamin D3 signaling; Metabolic reprogramming in colon cancer; Aerobic glycolysis; Glycolysis in senescence; CCL18 signaling pathway; Glucose metabolism in triple-negative breast cancer…	Glycolysis / Gluconeogenesis; Cysteine and methionine metabolism; Pyruvate metabolism; Propanoate metabolism; Metabolic pathways; HIF-1 signaling pathway; Glucagon signaling pathway; Central carbon metabolism in cancer	23	1	0.848	0.715	0.995	1.934	2.251	0.858	0.728	0.613	0.854	1.659	1.932	0.827	1.038	0.88	0.741	1.032	2.006	2.336	0.951431	0.947914
	FALSE	High	Master Protein	P62937	peptidyl-prolyl cis-trans isomerase A [OS=Homo sapiens]	0	81.07	52	8	141	8	165	18	7.81	317.78	8	cell adhesion;cell organization and biogenesis;protein metabolism;other metabolic processes;stress response;other biological processes	non-structural extracellular;nucleus;other cell component	signal transduction activity or receptor binding;other molecular function	Pf00160	5478	PPIA	A8K220; hsa:5478; P05092; P62937; Q3KQW3; Q567Q0; Q6IBU5; Q96IX3; Q9BRU4; Q9BTY9; Q9UC61	ENSG00000196262	Neutrophil degranulation; Gene and protein expression by JAK-STAT signaling after Interleukin-12 stimulation; Budding and maturation of HIV virion; Platelet degranulation ; Basigin interactions; SARS-CoV-1 activates/modulates innate immune responses; Integration of provirus; APOBEC3G mediated resistance to HIV-1 infection; Calcineurin activates NFAT; Binding and entry of HIV virion; Assembly Of T…	Prolactin signaling pathway	Viral life cycle; Necroptosis	18	0	0.524	0.518	1.202	2.834	2.229	1.246	0.653	0.646	1.498	3.532	2.779	0.956	1.304	0.684	0.676	1.567	3.695	2.907	0.0535854	0.704543
	FALSE	High	Master Protein	Q9P2J5	Leucine--tRNA ligase, cytoplasmic [OS=Homo sapiens]	0	80.669	15	15	32	15	1176	134.4	7.3	57.9	15	cell organization and biogenesis;protein metabolism;RNA metabolism OR transcription;other metabolic processes;stress response;other biological processes	cytosol;ER/Golgi;nucleus;other cytoplasmic organelle;other cell component	enzyme regulator activity;other molecular function	Pf00133, Pf08264	51520	LARS1	A2RRR4; A7E266; B4DJ10; hsa:51520; Q2TU79; Q9NSE1; Q9P2J5	ENSG00000133706	Selenoamino acid metabolism; Cytosolic tRNA aminoacylation		Aminoacyl-tRNA biosynthesis	3	0	0.645	0.55	0.543	0.859	1.501	1.785	1.151	0.982	0.969	1.533	2.68	1.432	1.246	0.803	0.686	0.676	1.07	1.871	0.336718	0.795747
	FALSE	High	Master Protein	P26641	elongation factor 1-gamma [OS=Homo sapiens]	0	80.547	27	13	148	13	437	50.1	6.67	448.53	13	protein metabolism;other metabolic processes;other biological processes	cytosol;other cell component	nucleic acid binding activity	Pf00043, Pf00647, Pf02798	1937	EEF1G	B4DTG2; hsa:1937; P26641; Q6PJ62; Q6PK31; Q96CU2; Q9P196	ENSG00000254772	Signaling by ALK fusions and activated point mutants; Eukaryotic Translation Elongation	Translation factors	Legionellosis	4	0	0.588	0.615	0.785	1.437	1.86	1.981	1.165	1.218	1.556	2.847	3.685	1.769	1.12	0.659	0.688	0.879	1.609	2.083	0.163432	0.871219
	FALSE	High	Master Protein	Q86VP6-1	cullin-associated nedd8-dissociated protein 1 [OS=Homo sapiens]	0	80.226	16	16	48	16	1230	136.3	5.78	108.89	16	cell organization and biogenesis;protein metabolism;other metabolic processes;other biological processes	non-structural extracellular;cytosol;ER/Golgi;nucleus;other cell component	other molecular function	Pf08623	100386203; 100481247; 100514460; 101094193; 101149345; 101332878; 101385585; 101926073; 102734241; 102881938; 102996097; 102997589; 103086105; 103238666; 103656854; 104675386; 104989782; 105473426; 105502644; 105537099; 105600516; 105712014; 106966342; 107140078; 107512685; 108291798; 108529339; 109270464; 109559252; 538086; 55832; 716184	CAND1; LOC111142147	A0A096MU71; A0A0B8RT59; A0A0D9QWF7; A0A2J8K073; A0A2J8W0R8; A0A2K5D207; A0A2K5JR19; A0A2K5KZY4; A0A2K5QAS7; A0A2K5VMC7; A0A2K6AD74; A0A2K6E382; A0A2K6MV74; A0A2K6NYI0; A0A2U3X3K3; A0A2U3XIE0; A0A2U3ZYS2; A0A2Y9FWI3; A0A2Y9G9B4; A0A2Y9IQ35; A0A2Y9N2I3; A0A340XQK7; A0A341APU6; A0A384B6F6; A0A384BK33; A0A3Q7Q9H6; A0A480K0D5; A0A5E4CFQ7; A0A667FSV4; A0A6D2W0V9; A0A6I9ZGI6; A0A6J0Y3G4; A0A6J2CVS6; A0A…	ENSAMEG00000008737; ENSANAG00000025362; ENSBGRG00000020115; ENSBMSG00010015970; ENSBTAG00000009939; ENSCANG00000039306; ENSCATG00000019647; ENSCCAG00000024261; ENSCJAG00000007105; ENSCSAG00000004354; ENSDLEG00000002395; ENSFCAG00000023558; ENSG00000111530; ENSGGOG00000000872; ENSLCNG00005002226; ENSMFAG00000044406; ENSMLEG00000043055; ENSMMMG00000006359; ENSMMUG00000008300; ENSMNEG00000044036; EN…	Neutrophil degranulation; Neddylation; Iron uptake and transport; Neutrophil degranulation; Neddylation; Iron uptake and transport	Endoderm differentiation; Endoderm differentiation		8	0	0.903	0.892	0.971	1.629	1.336	1.409	1.273	1.256	1.368	2.295	1.883	1.755	0.803	0.725	0.716	0.779	1.307	1.073	0.981605	0.947914
	FALSE	High	Master Protein	Q14974	Importin subunit beta-1 [OS=Homo sapiens]	0	79.485	17	13	80	13	876	97.1	4.78	231.27	13	cell cycle OR cell proliferation;cell organization and biogenesis;transport;signal transduction;other biological processes	non-structural extracellular;other membranes;cytosol;ER/Golgi;nucleus;other cell component	other molecular function	Pf00514, Pf03810	3837	KPNB1	B7ZAV6; D3DTT3; hsa:3837; Q14637; Q14974; Q53XN2; Q96J27	ENSG00000108424	Neutrophil degranulation; Apoptosis induced DNA fragmentation; ISG15 antiviral mechanism; Transport of Ribonucleoproteins into the Host Nucleus; NS1 Mediated Effects on Host Pathways; Nuclear import of Rev protein; Interferon alpha/beta signaling; Regulation of cholesterol biosynthesis by SREBP (SREBF); SARS-CoV-1 activates/modulates innate immune responses; Assembly of the ORC complex at the ori…	Sterol regulatory element-binding proteins (SREBP) signaling; 22q11.2 copy number variation syndrome	Nucleocytoplasmic transport; Chemical carcinogenesis	17	0	0.533	0.708	0.697	1.306	2.835	1.429	0.762	1.011	0.995	1.866	4.05	2.266	0.63	0.336	0.446	0.439	0.823	1.787	0.0648572	0.946721
	FALSE	High	Master Protein	P27797	Calreticulin [OS=Homo sapiens]	0	78.23	33	9	69	9	417	48.1	4.44	174.32	9	cell organization and biogenesis;protein metabolism;other metabolic processes;stress response;transport;developmental processes;signal transduction;other biological processes	non-structural extracellular;extracellular matrix;plasma membrane;other membranes;cytosol;ER/Golgi;nucleus;other cytoplasmic organelle;other cell component	signal transduction activity or receptor binding;nucleic acid binding activity;other molecular function	Pf00262	811	CALR	hsa:811; P27797; Q6IAT4; Q9UDG2	ENSG00000179218	ER-Phagosome pathway; Antigen Presentation: Folding, assembly and peptide loading of class I MHC; Scavenging by Class A Receptors; Assembly of Viral Components at the Budding Site; Scavenging by Class F Receptors; ATF6 (ATF6-alpha) activates chaperone genes; Calnexin/calreticulin cycle	Androgen receptor signaling pathway; Complement system; Photodynamic therapy-induced unfolded protein response; VEGFA-VEGFR2 signaling; GDNF signaling; Calcium regulation in cardiac cells	Protein processing in endoplasmic reticulum; Phagosome; Antigen processing and presentation; Chagas disease; Human cytomegalovirus infection; Human T-cell leukemia virus 1 infection; Herpes simplex virus 1 infection; Epstein-Barr virus infection; Human immunodeficiency virus 1 infection	22	0	0.7	0.812	0.554	1.516	3.066	1.757	1.229	1.426	0.973	2.663	5.387	2.62	0.671	0.469	0.544	0.372	1.017	2.056	0.555433	0.947914
	FALSE	High	Master Protein	P48643	T-complex protein 1 subunit epsilon [OS=Homo sapiens]	0	77.107	26	13	52	12	541	59.6	5.66	131.25	13	transport;other biological processes	cytosol;cytoskeleton;other cell component	cytoskeletal activity;nucleic acid binding activity;other molecular function	Pf00118	22948	CCT5	A8JZY8; A8K2X8; B4DYD8; hsa:22948; P48643	ENSG00000150753	Formation of tubulin folding intermediates by CCT/TriC; BBSome-mediated cargo-targeting to cilium; Association of TriC/CCT with target proteins during biosynthesis; Cooperation of PDCL (PhLP1) and TRiC/CCT in G-protein beta folding; Prefoldin mediated transfer of substrate to CCT/TriC; Folding of actin by CCT/TriC	16p11.2 proximal deletion syndrome		7	0	0.821	0.816	1.61	2.199	1.386	1.304	1.07	1.064	2.099	2.867	1.807	1.246	1.046	0.859	0.854	1.684	2.301	1.45	0.923927	0.947914
	FALSE	High	Master Protein	P27824	Calnexin [OS=Homo sapiens]	0	76.543	30	16	64	16	592	67.5	4.6	170.87	16	protein metabolism;other metabolic processes;stress response;transport;other biological processes	plasma membrane;other membranes;ER/Golgi;translational apparatus;nucleus;other cell component	signal transduction activity or receptor binding;other molecular function	Pf00262	821	CANX	B2R5V8; B4DGP8; B4E2T8; D3DWQ3; D6R9K3; hsa:821; P27824	ENSG00000127022; ENSG00000283777	Maturation of spike protein; MHC class II antigen presentation; Antigen Presentation: Folding, assembly and peptide loading of class I MHC; Interleukin-35 Signalling; Interleukin-27 signaling; Assembly of Viral Components at the Budding Site; Calnexin/calreticulin cycle; Maturation of spike protein		Protein processing in endoplasmic reticulum; Phagosome; Antigen processing and presentation; Thyroid hormone synthesis; Human T-cell leukemia virus 1 infection	13	0	0.205	0.204	0.213	0.805	2.341	2.117	0.433	0.432	0.45	1.704	4.955	1.384	1.53	0.313	0.312	0.325	1.232	3.581	3.68385e-10	0.00696312
	FALSE	High	Master Protein	P42704	Leucine-rich PPR motif-containing protein, mitochondrial [OS=Homo sapiens]	0	76.344	16	20	38	20	1394	157.8	6.13	89.74	20	RNA metabolism OR transcription;other metabolic processes;transport;other biological processes	other membranes;cytoskeleton;mitochondrion;nucleus;other cell component	cytoskeletal activity;nucleic acid binding activity;other molecular function	Pf01535	10128	LRPPRC	A0PJE3; A8K1V1; hsa:10128; P42704; Q53PC0; Q53QN7; Q6ZUD8; Q7Z7A6; Q96D84	ENSG00000138095	Respiratory electron transport; TP53 Regulates Metabolic Genes; Cytoprotection by HMOX1	Ciliary landscape		4	0	0.486	0.533	0.463	0.829	2.01	1.908	0.928	1.017	0.884	1.582	3.834	1.661	1.148	0.558	0.612	0.532	0.952	2.308	0.0248824	0.745063
	FALSE	High	Master Protein	P30101	Protein disulfide-isomerase A3 [OS=Homo sapiens]	0	74.425	30	14	38	14	505	56.7	6.35	96.5	14	cell organization and biogenesis;stress response;signal transduction;other biological processes	non-structural extracellular;other membranes;ER/Golgi;other cytoplasmic organelle;other cell component	other molecular function	Pf00085, Pf13848	2923	PDIA3	hsa:2923; P30101; Q13453; Q14255; Q8IYF8; Q9UMU7	ENSG00000167004	ER-Phagosome pathway; Antigen Presentation: Folding, assembly and peptide loading of class I MHC; Calnexin/calreticulin cycle	Prion disease pathway	Protein processing in endoplasmic reticulum; Antigen processing and presentation; Human cytomegalovirus infection; Herpes simplex virus 1 infection; Epstein-Barr virus infection; Human immunodeficiency virus 1 infection	10	0	0.57	0.533	0.477	1.074	1.295	1.738	0.991	0.926	0.829	1.866	2.25	1.292	1.345	0.767	0.717	0.642	1.444	1.742	0.125233	0.745063
	FALSE	High	Master Protein	P55209	Nucleosome assembly protein 1-like 1 [OS=Homo sapiens]	0	74.362	27	7	43	6	391	45.3	4.46	134.58	7	cell organization and biogenesis;DNA metabolism;other metabolic processes;developmental processes;other biological processes	nucleus;other cell component	other molecular function	Pf00956	4673	NAP1L1	B3KNT8; B3KV44; hsa:4673; P55209	ENSG00000187109		VEGFA-VEGFR2 signaling; Overlap between signal transduction pathways contributing to LMNA laminopathies		2	1	0.884	0.794	0.734	0.995	1.053	2.023	1.787	1.607	1.486	2.012	2.131	1.561	1.295	1.145	1.029	0.951	1.289	1.365	0.965722	0.947914
	FALSE	High	Master Protein	P33991	DNA replication licensing factor MCM4 [OS=Homo sapiens]	0	73.954	17	12	21	12	863	96.5	6.74	61.27	12	cell cycle OR cell proliferation;cell organization and biogenesis;DNA metabolism;other metabolic processes;stress response;other biological processes	nucleus;other cell component	nucleic acid binding activity;other molecular function	Pf00493, Pf14551, Pf17207, Pf17855	4173	MCM4	hsa:4173; P33991; Q8NEH1; Q99658	ENSG00000104738	Orc1 removal from chromatin; Assembly of the pre-replicative complex; Activation of ATR in response to replication stress; Activation of the pre-replicative complex; Unwinding of DNA	Cell cycle; Gastric cancer network 1; Retinoblastoma gene in cancer; Ciliary landscape; G1 to S cell cycle control; DNA replication	DNA replication; Cell cycle	14	0	1.238	2.157	3.705	3.807	2.506	0.783	0.969	1.688	2.899	2.979	1.961	1.764	0.444	0.549	0.957	1.644	1.689	1.112	0.857151	0.947914
	FALSE	High	Master Protein	Q15084-1	Protein disulfide-isomerase A6 [OS=Homo sapiens]	0	73.503	33	11	46	11	440	48.1	5.08	136.96	11	stress response;other biological processes	non-structural extracellular;plasma membrane;other membranes;cytosol;ER/Golgi;other cell component	other molecular function	Pf00085	10130	PDIA6	A0A384NPU5; B3KY95; B5MCQ5; B7Z254; B7Z4M8; F8WA83; hsa:10130; Q15084; Q53RC7; Q6ZSH5; Q99778	ENSG00000143870	Regulation of Insulin-like Growth Factor (IGF) transport and uptake by Insulin-like Growth Factor Binding Proteins (IGFBPs); Post-translational protein phosphorylation; XBP1(S) activates chaperone genes	Photodynamic therapy-induced unfolded protein response; VEGFA-VEGFR2 signaling	Protein processing in endoplasmic reticulum	6	0	1.023	0.78	0.901	1.385	0.937	0.949	0.971	0.74	0.855	1.314	0.889	1.076	0.882	0.902	0.688	0.795	1.222	0.826	0.990663	0.947914
	FALSE	High	Master Protein	P33993-1	DNA replication licensing factor MCM7 [OS=Homo sapiens]	0	72.725	23	13	42	13	719	81.3	6.46	81.67	13	cell cycle OR cell proliferation;cell organization and biogenesis;DNA metabolism;other metabolic processes;stress response;other biological processes	cytosol;nucleus;other cell component	nucleic acid binding activity;other molecular function	Pf00493, Pf14551, Pf17207, Pf17855	4176	MCM7	A0A0S2Z4A5; A4D2A1; A4D2A2; E9PGN9; hsa:4176; P33993; Q15076; Q96D34; Q96GL1	ENSG00000166508	Orc1 removal from chromatin; Assembly of the pre-replicative complex; Activation of ATR in response to replication stress; Activation of the pre-replicative complex; Unwinding of DNA	miRNA regulation of DNA damage response; Cell cycle; Retinoblastoma gene in cancer; Ciliary landscape; G1 to S cell cycle control; DNA replication	DNA replication; Cell cycle	14	0	0.951	0.854	0.865	1.413	1.858	1.019	0.968	0.87	0.881	1.439	1.893	1.304	0.781	0.743	0.667	0.676	1.104	1.452	0.98711	0.947914
	FALSE	High	Master Protein	Q08211	Atp-dependent rna helicase a [OS=Homo sapiens]	0	72.369	14	15	46	15	1270	140.9	6.84	124.53	15	cell organization and biogenesis;DNA metabolism;RNA metabolism OR transcription;other metabolic processes;stress response;transport;other biological processes	cytosol;cytoskeleton;translational apparatus;nucleus;other cell component	nucleic acid binding activity;other molecular function	Pf00035, Pf00270, Pf00271, Pf04408, Pf07717	1660	DHX9	B2RNV4; hsa:1660; Q05CI5; Q08211; Q12803; Q32Q22; Q5VY62; Q6PD69; Q99556	ENSG00000135829	mRNA Splicing - Major Pathway; RIP-mediated NFkB activation via ZBP1; DEx/H-box helicases activate type I IFN and inflammatory cytokines production	MECP2 and associated Rett syndrome; mRNA processing		5	0	0.504	0.449	0.866	1.256	1.622	1.411	0.711	0.634	1.222	1.773	2.29	0.966	1.461	0.736	0.656	1.265	1.835	2.37	0.0352708	0.499704
	FALSE	High	Master Protein	P17066	Heat shock 70 kDa protein 6 [OS=Homo sapiens]	0	72.05	18	9	77	1	643	71	6.14	178.34	9	stress response;transport;other biological processes	non-structural extracellular;plasma membrane;other membranes;cytosol;cytoskeleton;nucleus;other cell component	other molecular function	Pf00012	3310	HSPA6	hsa:3310; P17066; Q1HBA8; Q8IYK7; Q9BT95	ENSG00000173110	Regulation of HSF1-mediated heat shock response; Neutrophil degranulation	Parkin-ubiquitin proteasomal system pathway; MAPK signaling pathway; Measles virus infection	Spliceosome; MAPK signaling pathway; Protein processing in endoplasmic reticulum; Endocytosis; Longevity regulating pathway; Antigen processing and presentation; Estrogen signaling pathway; Prion disease; Legionellosis; Toxoplasmosis; Measles; Lipid and atherosclerosis	17	0	0.97	1.292	1.286	2.847	2.852	0.482	0.467	0.623	0.62	1.372	1.375	0.964	0.5	0.485	0.646	0.643	1.424	1.426	0.981839	0.984941
	FALSE	High	Master Protein	Q13085-1	Acetyl-CoA carboxylase 1 [OS=Homo sapiens]	0	71.646	9	17	34	17	2346	265.4	6.37	108.46	17	cell organization and biogenesis;protein metabolism;other metabolic processes;other biological processes	cytosol;cytoskeleton;mitochondrion;nucleus	other molecular function	Pf00289, Pf00364, Pf01039, Pf02785, Pf02786, Pf08326	31	ACACA	B2RP68; B2ZZ90; hsa:31; Q13085; Q6KEV6; Q6XDA8; Q7Z2G8; Q7Z561; Q7Z563; Q7Z564; Q86WB2; Q86WB3	ENSG00000275176; ENSG00000278540	ChREBP activates metabolic gene expression; Biotin transport and metabolism; Carnitine metabolism; Activation of gene expression by SREBF (SREBP); Fatty acyl-CoA biosynthesis; Defective HLCS causes multiple carboxylase deficiency	AMP-activated protein kinase signaling; Sterol regulatory element-binding proteins (SREBP) signaling; Leptin signaling pathway; Corticotropin-releasing hormone signaling pathway; Mesodermal commitment pathway; Fatty acid biosynthesis; VEGFA-VEGFR2 signaling; Focal adhesion: PI3K-Akt-mTOR-signaling pathway; Leptin and adiponectin; Lipid metabolism pathway; Clear cell renal cell carcinoma pathways;…	Fatty acid biosynthesis; Pyruvate metabolism; Propanoate metabolism; Metabolic pathways; Fatty acid metabolism; AMPK signaling pathway; Insulin signaling pathway; Glucagon signaling pathway; Alcoholic liver disease	30	0	0.741	0.74	0.628	1.107	1.163	1.553	1.15	1.149	0.975	1.72	1.807	1.421	1.093	0.81	0.808	0.686	1.21	1.272	0.715734	0.947914
	FALSE	High	Master Protein	P63267-1	actin, gamma-enteric smooth muscle [OS=Homo sapiens]	0	71.44	35	10	59	3	376	41.9	5.48	165.07	10	other biological processes	cytosol;cytoskeleton;other cell component	other molecular function	Pf00022	100057561; 100404219; 100476728; 100553537; 100581173; 100654995; 100716255; 100946523; 100967622; 101012192; 101029098; 101082743; 101114256; 101138162; 101350857; 101373337; 101564328; 101711134; 101836352; 101926087; 101953125; 101962491; 102007914; 102178279; 102275623; 102388876; 102423805; 102449143; 102479026; 102523114; 102574175; 102756745; 102911356; 102959582; 102981804; 103021014; 103…	actg2; Actg2; ACTG2; Actg2_0; Actg2_1; DGUOK; LOC101350857; LOC111147986; LOC117437124; LOC117673363	A0A091IFD5; A0A096NZ53; A0A0D9RSK3; A0A0Q3MIQ7; A0A151LY75; A0A1S2ZGG3; A0A1S3GPA5; A0A1U7QQT3; A0A1U7S4V2; A0A1U7TXI2; A0A226MFL3; A0A226P5C7; A0A286Y461; A0A2I2YVV7; A0A2I3G1L5; A0A2I3SEJ6; A0A2J8KUY5; A0A2J8XBH9; A0A2K5F8R2; A0A2K5KDW5; A0A2K5P7U6; A0A2K5QAD6; A0A2K5W8E7; A0A2K6A7U9; A0A2K6E5F2; A0A2K6GEM1; A0A2K6LPB1; A0A2K6RD88; A0A2K6U9P1; A0A2P4S7Y5; A0A2R9A5I8; A0A2U3ZF18; A0A2Y9D7T4; A0A…	ENSACAG00000001718; ENSACCG00020005483; ENSACDG00005009053; ENSACOG00000015333; ENSAMEG00000028996; ENSANAG00000038195; ENSANIG00000014271; ENSAPLG00020011200; ENSAZOG00000016829; ENSBGRG00000010869; ENSBJAG00000010584; ENSBMSG00010012206; ENSBMUG00000012503; ENSBTAG00000015441; ENSCABG00000007549; ENSCAFG00000058338; ENSCAFG00020013771; ENSCAFG00030021688; ENSCAFG00845022216; ENSCANG00000043310;…	Smooth Muscle Contraction; Smooth Muscle Contraction; Smooth Muscle Contraction; Smooth Muscle Contraction; Smooth Muscle Contraction	Common pathways underlying drug addiction; Vascular smooth muscle contraction; Mechanoregulation and pathology of YAP/TAZ via Hippo and non-Hippo mechanisms; Malignant pleural mesothelioma	Vascular smooth muscle contraction	10	0	0.918	1.451	1.172	2.174	2.514	0.726	0.667	1.054	0.851	1.579	1.826	1.367	0.531	0.488	0.771	0.623	1.155	1.336	0.981839	0.993695
	FALSE	High	Master Protein	P62979	Ubiquitin-40S ribosomal protein S27a [OS=Homo sapiens]	0	70.878	46	7	162	7	156	18	9.64	464.63	7	protein metabolism;other metabolic processes	plasma membrane;other membranes;cytosol;mitochondrion;ER/Golgi;translational apparatus;nucleus;other cytoplasmic organelle	other molecular function	Pf00240, Pf01599	6233	RPS27A	hsa:6233; P02248; P02249; P02250; P14798; P62979; P62988; Q29120; Q6LBL4; Q6LDU5; Q8WYN8; Q91887; Q91888; Q9BQ77; Q9BWD6; Q9BX98; Q9UEF2; Q9UEG1; Q9UEK8; Q9UPK7	ENSG00000143947	L13a-mediated translational silencing of Ceruloplasmin expression; Translation initiation complex formation; Formation of a pool of free 40S subunits; Formation of the ternary complex, and subsequently, the 43S complex; Ribosomal scanning and start codon recognition; GTP hydrolysis and joining of the 60S ribosomal subunit; ER-Phagosome pathway; Regulation of expression of SLITs and ROBOs; Major p…	Cytoplasmic ribosomal proteins	Ribosome; Ubiquitin mediated proteolysis; Mitophagy; Parkinson disease; Pathways of neurodegeneration; Shigellosis; Kaposi sarcoma-associated herpesvirus infection; Coronavirus disease	208	0	0.713	0.64	0.719	1.448	2.471	0.883	0.629	0.565	0.635	1.279	2.182	0.926	0.953	0.679	0.61	0.686	1.381	2.356	0.589816	0.881951
	FALSE	High	Master Protein	P61978	Heterogeneous nuclear ribonucleoprotein K [OS=Homo sapiens]	0	70.821	26	9	28	9	463	50.9	5.54	88.26	9	RNA metabolism OR transcription;other metabolic processes;signal transduction;other biological processes	cytoskeleton;nucleus;other cell component	nucleic acid binding activity;other molecular function	Pf00013, Pf08067	3190	HNRNPK	hsa:3190; P61978; Q07244; Q15671; Q59F98; Q5T6W4; Q60577; Q6IBN1; Q922Y7; Q96J62	ENSG00000165119	mRNA Splicing - Major Pathway; HCMV Late Events; SUMOylation of RNA binding proteins; Processing of Capped Intron-Containing Pre-mRNA	mRNA processing; lncRNA in canonical Wnt signaling and colorectal cancer	Spliceosome; Viral carcinogenesis; MicroRNAs in cancer	9	0	1.013	1.103	0.931	1.364	2.372	0.93	0.942	1.026	0.866	1.269	2.206	1.231	0.755	0.765	0.834	0.703	1.031	1.792	0.993733	0.947914
	FALSE	High	Master Protein	P35580	Myosin-10 [OS=Homo sapiens]	0	70.672	11	19	34	11	1976	228.9	5.54	94.87	19	cell adhesion;cell cycle OR cell proliferation;cell organization and biogenesis;other biological processes	plasma membrane;other membranes;cytosol;cytoskeleton;other cell component	cytoskeletal activity;nucleic acid binding activity;other molecular function	Pf00063, Pf00612, Pf01576, Pf02736	4628	MYH10	B2RWP9; D3DTS1; F8VTL3; hsa:4628; P35580; Q12989; Q149N3; Q149N4; Q16087; Q4LE45; Q6PK16; Q9BWG0	ENSG00000133026	RHO GTPases activate PAKs; RHO GTPases activate CIT; EPHA-mediated growth cone collapse; Sema4D induced cell migration and growth-cone collapse; RHO GTPases activate PKNs; RHO GTPases Activate ROCKs	Regulation of actin cytoskeleton	Vascular smooth muscle contraction; Tight junction; Regulation of actin cytoskeleton; Pathogenic Escherichia coli infection	11	0	0.699	0.863	0.745	1.254	3.683	1.375	0.961	1.187	1.024	1.725	5.063	1.468	0.936	0.654	0.808	0.697	1.174	3.448	0.555433	0.947914
	FALSE	High	Master Protein	Q14240-1	eukaryotic initiation factor 4A-II [OS=Homo sapiens]	0	70.113	29	10	162	2	407	46.4	5.48	627.11	10	protein metabolism;other metabolic processes;other biological processes	cytosol;translational apparatus;nucleus;other cell component	nucleic acid binding activity;other molecular function	Pf00270, Pf00271	100101928; 100173892; 100189659; 100328965; 100729485; 100763323; 100959036; 100994770; 101012919; 101030098; 101098327; 101138915; 101352730; 101376580; 101671695; 101719864; 102173784; 102511981; 102529099; 102885896; 102915906; 102957588; 103192904; 103258703; 103676050; 103726188; 104682915; 104998629; 105306719; 105525810; 105527865; 105575224; 105885057; 105999702; 106968004; 107505887; 108…	Eif4a2; EIF4A2; LOC101352730; LOC111152235	A0A096MMP1; A0A1S3GMY7; A0A1U7TND3; A0A250YHI2; A0A286XUP2; A0A2J8M5Y1; A0A2J8WHU1; A0A2K5J9Z6; A0A2K5N4U1; A0A2K5S8U2; A0A2K5Y9Q6; A0A2K6PQM1; A0A2K6SG88; A0A2R8ZFC3; A0A2U3WVH0; A0A2Y9DW79; A0A2Y9H952; A0A2Y9JZT6; A0A384D8Y3; A0A3Q7QXT1; A0A452EBN6; A0A4W2D7N9; A0A4X1UDW6; A0A667H850; A0A671EVX3; A0A6I9I3V6; A0A6I9LUB3; A0A6I9ZHK4; A0A6J2CAD2; A0A6J3JI35; A0A6P3IME4; A0A6P3RH38; A0A6P4WTN2; A0A…	ENSBIXG00000023579; ENSBTAG00000014724; ENSCAFG00000013659; ENSCAFG00020006146; ENSCAFG00030019986; ENSCAFG00040017203; ENSCANG00000036224; ENSCATG00000039271; ENSCCAG00000036268; ENSCGRG00001022442; ENSCHIG00000012317; ENSCJAG00000032965; ENSCPOG00000011183; ENSCWAG00000019706; ENSEASG00005014096; ENSFCAG00000013883; ENSG00000156976; ENSGGOG00000005867; ENSHGLG00000015574; ENSLCNG00005010265; EN…	L13a-mediated translational silencing of Ceruloplasmin expression; GTP hydrolysis and joining of the 60S ribosomal subunit; Deadenylation of mRNA; Translation initiation complex formation; Ribosomal scanning and start codon recognition; ISG15 antiviral mechanism; L13a-mediated translational silencing of Ceruloplasmin expression; GTP hydrolysis and joining of the 60S ribosomal subunit; Deadenylati…	Translation factors; Translation factors; Translation factors; mRNA processing; Translation inhibitors in chronically activated PDGFRA cells; Translation factors		27	0	0.761	0.803	0.505	0.898	1.589	1.696	1.29	1.362	0.856	1.523	2.695	1.678	1.011	0.769	0.812	0.51	0.907	1.606	0.651575	0.947914
	FALSE	High	Master Protein	O75534	cold shock domain-containing protein E1 [OS=Homo sapiens]	0	69.769	20	14	21	14	798	88.8	6.25	53.44	14	cell organization and biogenesis;RNA metabolism OR transcription;other metabolic processes;developmental processes;other biological processes	plasma membrane;other membranes;cytosol;ER/Golgi;other cell component	nucleic acid binding activity	Pf00313, Pf12901	7812	CSDE1	A8K281; E9PGZ0; G5E9Q2; hsa:7812; O75534; O94961; Q5TF04; Q5TF05; Q68DF1; Q68DI9; Q9Y2S4	ENSG00000009307				0	0	1.124	1.754	2.98	3.568	2.095	0.736	0.827	1.29	2.192	2.625	1.541	1.574	0.467	0.525	0.82	1.393	1.668	0.979	0.951431	0.947914
	FALSE	High	Master Protein	P35998	26S proteasome regulatory subunit 7 [OS=Homo sapiens]	0	69.617	29	11	28	11	433	48.6	5.95	68.33	11	protein metabolism;other metabolic processes;other biological processes	non-structural extracellular;cytosol;nucleus;other cell component	other molecular function	Pf00004, Pf17862	5701	PSMC2	A4D0Q1; B7Z5E2; hsa:5701; P35998; Q3LIA5; Q9UDI3	ENSG00000161057	The role of GTSE1 in G2/M progression after G2 checkpoint; Neutrophil degranulation; Orc1 removal from chromatin; CDK-mediated phosphorylation and removal of Cdc6; SCF(Skp2)-mediated degradation of p27/p21; FCERI mediated NF-kB activation; Downstream TCR signaling; Antigen processing: Ubiquitination & Proteasome degradation; Activation of NF-kappaB in B cells; Oxygen-dependent proline hydroxylati…	Proteasome degradation; Alzheimer's disease and miRNA effects; Parkin-ubiquitin proteasomal system pathway; Alzheimer's disease	Proteasome; Alzheimer disease; Parkinson disease; Amyotrophic lateral sclerosis; Huntington disease; Spinocerebellar ataxia; Prion disease; Pathways of neurodegeneration; Epstein-Barr virus infection	72	0	0.981	2.353	4.117	4.159	2.995	0.606	0.595	1.426	2.495	2.521	1.815	1.429	0.424	0.416	0.998	1.746	1.764	1.27	0.997566	0.947914
	FALSE	High	Master Protein	P09651-1	Heterogeneous nuclear ribonucleoprotein A1 [OS=Homo sapiens]	0	68.616	25	8	134	6	372	38.7	9.13	444.82	8	cell organization and biogenesis;protein metabolism;RNA metabolism OR transcription;other metabolic processes;stress response;transport;other biological processes	cytosol;nucleus;other cell component	nucleic acid binding activity;other molecular function	Pf00076, Pf11627	100969159; 101925993; 103109135; 104670566; 105474229; 105503541; 105548549; 105580240; 108514619; 3178	HNRNPA1; HNRPA1; LOC113220247	A0A024RAZ7; A0A096MSQ8; A0A1S3W5B1; A0A2I3TAT5; A0A2J8Q0T4; A0A2K5K6E0; A0A2K5NWS6; A0A2K5UWM9; A0A2K6AL43; A0A2K6DWA3; A0A2K6KIP1; A0A2K6P8W5; A0A2R8ZHP5; A0A6D2VXK6; A0A8C9IPX4; A0A8D2EZH3; A8K4Z8; caty:105580240; F7HT55; H9FTS0; hsa:3178; mcf:101925993; P09651; pps:100969159; Q3MIB7; Q6PJZ7; rbb:108514619; rro:104670566	ENSCANG00000041992; ENSCATG00000043560; ENSG00000135486; ENSMFAG00000031561; ENSMLEG00000044414; ENSMMUG00000012989; ENSMNEG00000042992; ENSPANG00000010434; ENSPPAG00000018027; ENSPTEG00000035759; ENSPTRG00000049417; ENSRBIG00000029387; ENSRROG00000030782; ENSTGEG00000010288	mRNA Splicing - Major Pathway; FGFR2 alternative splicing; Processing of Capped Intron-Containing Pre-mRNA; SARS-CoV-1-host interactions; SARS-CoV-1 modulates host translation machinery	mRNA processing; mRNA Processing	Spliceosome; Amyotrophic lateral sclerosis	9	0	0.43	0.544	0.414	1.181	2.792	1.346	0.579	0.732	0.557	1.59	3.76	1.237	1.089	0.468	0.592	0.45	1.285	3.04	0.00472299	0.787525
	FALSE	High	Master Protein	P07355	Annexin A2 [OS=Homo sapiens]	0	68.313	42	14	26	14	339	38.6	7.75	53.76	14	cell organization and biogenesis;RNA metabolism OR transcription;other metabolic processes;transport;developmental processes;other biological processes	non-structural extracellular;extracellular matrix;plasma membrane;other membranes;cytosol;nucleus;other cytoplasmic organelle;other cell component	transporter activity;enzyme regulator activity;cytoskeletal activity;other molecular function	Pf00191	302	ANXA2	hsa:302; P07355; Q567R4; Q6N0B3; Q8TBV2; Q96DD5; Q9UDH8	ENSG00000182718	Neutrophil degranulation; Gene and protein expression by JAK-STAT signaling after Interleukin-12 stimulation; Smooth Muscle Contraction; Dissolution of Fibrin Clot	Gastrin signaling pathway; CCL18 signaling pathway; Prostaglandin synthesis and regulation	Salmonella infection	8	0	0.794	1.029	1.387	2.689	1.87	0.614	0.487	0.631	0.851	1.65	1.147	0.846	0.725	0.576	0.746	1.006	1.95	1.356	0.865535	0.947914
	FALSE	High	Master Protein	P23526-1	Adenosylhomocysteinase [OS=Homo sapiens]	0	68.308	23	10	28	9	432	47.7	6.34	85.05	10	other metabolic processes	cytosol;other cell component	other molecular function	Pf00670, Pf05221	100974216; 191; 458190	AHCY	A0A2J8JYD5; A0A2R9BHH3; A0A384MTQ3; A0A6D2XVT7; A8K307; B3KUN3; E1P5P2; F5H737; G3RFH3; H2QK78; hsa:191; P23526; pps:100974216; Q96A36	ENSG00000101444; ENSGGOG00000014694; ENSPPAG00000037325; ENSPTRG00000013414	Methylation; Sulfur amino acid metabolism; Metabolism of ingested SeMet, Sec, MeSec into H2Se; Defective AHCY causes HMAHCHD	Folate metabolism; Trans-sulfuration pathway; One-carbon metabolism; Trans-sulfuration, one-carbon metabolism and related pathways; Methionine de novo and salvage pathway; Ethanol effects on histone modifications	Cysteine and methionine metabolism; Metabolic pathways	12	1	0.577	0.51	1.115	2.068	1.505	1.649	0.952	0.841	1.838	3.411	2.483	1.199	1.376	0.794	0.702	1.534	2.846	2.071	0.138591	0.683177
	FALSE	High	Master Protein	Q3ZCM7	tubulin beta-8 chain [OS=Homo sapiens]	0	68.077	18	6	102	1	444	49.7	4.89	233.79	6	cell cycle OR cell proliferation;cell organization and biogenesis;other biological processes	cytoskeleton;other cell component	cytoskeletal activity;other molecular function	Pf00091, Pf03953	347688	TUBB8	hsa:347688; Q3ZCM7; Q5SQX9; Q8WZ78	ENSG00000261456	Separation of Sister Chromatids; The role of GTSE1 in G2/M progression after G2 checkpoint; Recycling pathway of L1; COPI-dependent Golgi-to-ER retrograde traffic; Translocation of SLC2A4 (GLUT4) to the plasma membrane; Microtubule-dependent trafficking of connexons from Golgi to the plasma membrane; Gap junction assembly; MHC class II antigen presentation; Resolution of Sister Chromatid Cohesion…	Alzheimer's disease and miRNA effects; Pathogenic Escherichia coli infection; Parkin-ubiquitin proteasomal system pathway; VEGFA-VEGFR2 signaling; Alzheimer's disease	Phagosome; Gap junction; Alzheimer disease; Parkinson disease; Amyotrophic lateral sclerosis; Huntington disease; Prion disease; Pathways of neurodegeneration; Pathogenic Escherichia coli infection; Salmonella infection	40	0
	FALSE	High	Master Protein	P04843	Dolichyl-diphosphooligosaccharide--protein glycosyltransferase subunit 1 [OS=Homo sapiens]	0	67.82	29	16	25	16	607	68.5	6.38	57.35	16	protein metabolism;other metabolic processes	other membranes;cytosol;ER/Golgi;other cell component		Pf04597	6184	RPN1	B2R5Z0; D3DNB6; hsa:6184; P04843; Q68DT1	ENSG00000163902	SRP-dependent cotranslational protein targeting to membrane; Asparagine N-linked glycosylation; Maturation of spike protein	Proteasome degradation	N-Glycan biosynthesis; Various types of N-glycan biosynthesis; Metabolic pathways; Protein processing in endoplasmic reticulum	8	0	0.632	0.615	0.748	1.493	1.57	1.223	0.773	0.752	0.915	1.826	1.92	1.116	1.096	0.693	0.674	0.82	1.637	1.721	0.297767	0.871219
	FALSE	High	Master Protein	P49321	Nuclear autoantigenic sperm protein [OS=Homo sapiens]	0	67.811	19	12	28	12	788	85.2	4.3	60.33	12	cell cycle OR cell proliferation;cell organization and biogenesis;DNA metabolism;other metabolic processes;transport;developmental processes;other biological processes	nucleus;other cell component	other molecular function	Pf10516	4678	NASP	A8K6H2; B4DQP3; D3DQ07; F5H3J2; hsa:4678; P49321; Q53GW5; Q5T622; Q5T625; Q96A69; Q9BTW2	ENSG00000132780				0	0	0.428	0.404	0.389	0.879	2.206	1.26	0.539	0.509	0.49	1.107	2.779	1.17	1.076	0.461	0.435	0.419	0.946	2.375	0.00446661	0.38973
	FALSE	High	Master Protein	P07237	Protein disulfide-isomerase [OS=Homo sapiens]	0	67.804	26	12	43	12	508	57.1	4.87	116.54	12	protein metabolism;other metabolic processes;stress response;transport;signal transduction;other biological processes	non-structural extracellular;plasma membrane;other membranes;cytosol;cytoskeleton;ER/Golgi;other cell component	signal transduction activity or receptor binding;cytoskeletal activity;other molecular function	Pf00085, Pf13848	5034	P4HB	B2RDQ2; hsa:5034; P07237; P30037; P32079; Q15205; Q6LDE5	ENSG00000185624	Hedgehog ligand biogenesis; Collagen biosynthesis and modifying enzymes; Detoxification of Reactive Oxygen Species; Regulation of Insulin-like Growth Factor (IGF) transport and uptake by Insulin-like Growth Factor Binding Proteins (IGFBPs); Post-translational protein phosphorylation; Insulin processing; Interleukin-12 signaling; Interleukin-23 signaling; Chylomicron assembly; VLDL assembly; LDL r…	VEGFA-VEGFR2 signaling; Type I collagen synthesis in the context of osteogenesis imperfecta	Protein processing in endoplasmic reticulum	14	0	0.516	0.567	0.764	2.57	2.181	1.369	0.706	0.777	1.046	3.518	2.986	1.253	1.092	0.563	0.62	0.835	2.807	2.383	0.0456821	0.812571
	FALSE	High	Master Protein	P62753	40S RIBOSOMAL PROTEIN S6 [OS=Homo sapiens]	0	67.333	26	7	33	7	249	28.7	10.84	93.91	7	cell cycle OR cell proliferation;protein metabolism;RNA metabolism OR transcription;other metabolic processes;developmental processes;signal transduction;other biological processes	cytosol;ER/Golgi;translational apparatus;nucleus;other cell component	other molecular function	Pf01092	6194	RPS6	hsa:6194; P08227; P10660; P62753; Q4VBY7; Q8N6Z7	ENSG00000137154	SARS-CoV-2 modulates host translation machinery; Regulation of expression of SLITs and ROBOs; L13a-mediated translational silencing of Ceruloplasmin expression; Translation initiation complex formation; Formation of a pool of free 40S subunits; Formation of the ternary complex, and subsequently, the 43S complex; Ribosomal scanning and start codon recognition; GTP hydrolysis and joining of the 60S…	IL-5 signaling pathway; Thyroid stimulating hormone (TSH) signaling pathway; Leptin signaling pathway; Follicle stimulating hormone (FSH) signaling pathway; Prolactin signaling pathway; Thymic stromal lymphopoietin (TSLP) signaling pathway; Interleukin-11 signaling pathway; Oncostatin M signaling pathway; Brain-derived neurotrophic factor (BDNF) signaling pathway; Kit receptor signaling pathway; …	EGFR tyrosine kinase inhibitor resistance; Ribosome; HIF-1 signaling pathway; mTOR signaling pathway; PI3K-Akt signaling pathway; Apelin signaling pathway; Thermogenesis; Insulin signaling pathway; Coronavirus disease; Proteoglycans in cancer	56	0	0.652	0.647	1.026	2.038	2.91	1.316	0.858	0.851	1.349	2.682	3.829	1.358	0.969	0.632	0.627	0.994	1.975	2.82	0.358216	0.886299
	FALSE	High	Master Protein	P39023	60S ribosomal protein L3 [OS=Homo sapiens]	0	66.98	30	12	61	12	403	46.1	10.18	143.98	12	protein metabolism;other metabolic processes;other biological processes	cytosol;translational apparatus;nucleus;other cell component	nucleic acid binding activity;other molecular function	Pf00297	6122	RPL3	B2RDV9; hsa:6122; P39023; Q15548; Q5I0G0	ENSG00000100316	Regulation of expression of SLITs and ROBOs; L13a-mediated translational silencing of Ceruloplasmin expression; Formation of a pool of free 40S subunits; GTP hydrolysis and joining of the 60S ribosomal subunit; Major pathway of rRNA processing in the nucleolus and cytosol; Nonsense Mediated Decay (NMD) enhanced by the Exon Junction Complex (EJC); SRP-dependent cotranslational protein targeting to…	Cytoplasmic ribosomal proteins	Ribosome; Coronavirus disease	16	0	0.685	0.659	0.973	1.439	3.111	1.197	0.821	0.789	1.165	1.723	3.725	1.604	0.746	0.512	0.492	0.727	1.074	2.322	0.495377	0.902269
	FALSE	High	Master Protein	Q13765-1	Nascent polypeptide-associated complex subunit alpha [OS=Homo sapiens]	0	66.341	30	5	19	5	215	23.4	4.56	47.49	5	protein metabolism;RNA metabolism OR transcription;other metabolic processes;stress response;transport;developmental processes;other biological processes	translational apparatus;nucleus;other cell component	nucleic acid binding activity;other molecular function	Pf01849, Pf19026	100154750; 100395704; 100474185; 100674014; 100995452; 101018001; 101087933; 101105899; 101321969; 101346403; 101582444; 101700724; 101926319; 101964320; 102014422; 102185811; 102424831; 103076604; 103122713; 103209325; 103275148; 103656377; 105545550; 105587284; 105815739; 105865541; 106986920; 107521259; 109270348; 109396889; 4666; 474408	LOC101093299; LOC101346403; LOC101873377; LOC103076604; LOC103209325; LOC103656377; LOC111140919; LOC112922369; LOC113921489; Naca; NACA; NACA2	A0A024RB41; A0A0P6J4A7; A0A1S3ADG9; A0A1U7UKR0; A0A1V4JCB0; A0A250YCF8; A0A2I2UG75; A0A2I3N055; A0A2J8Q1W8; A0A2K5KZK6; A0A2K5YMA6; A0A2K6GFQ8; A0A2R8ZDQ1; A0A2U3ZYN0; A0A2Y9DTB4; A0A2Y9GUF6; A0A2Y9ISE6; A0A2Y9MYH4; A0A2Y9SME7; A0A340Y7P6; A0A341AQZ8; A0A384BHD0; A0A3Q7PXY6; A0A3Q7TR76; A0A452EHJ8; A0A452HJ96; A0A480TF45; A0A485NKM4; A0A4V5PAW6; A0A4X1W7R4; A0A4X2MBC3; A0A667G090; A0A671DND9; A0A…	ENSACDG00005006174; ENSAMEG00000026887; ENSAPLG00020010315; ENSAZOG00000012853; ENSBMSG00010008408; ENSCABG00000005477; ENSCAFG00000000141; ENSCAFG00000045919; ENSCAFG00020024247; ENSCAFG00030000380; ENSCAFG00030012019; ENSCAFG00040009430; ENSCAFG00040014681; ENSCAFG00845012021; ENSCATG00000019110; ENSCCNG00000020210; ENSCHIG00000013646; ENSCJAG00000045644; ENSCLAG00000013441; ENSCWAG00000004123;…		IL-18 signaling pathway	Parathyroid hormone synthesis, secretion and action	2	0	0.938	0.732	0.954	2.296	1.174	1.34	1.257	0.98	1.279	3.077	1.573	1.018	1.316	1.235	0.963	1.256	3.021	1.545	0.981839	0.947914
	FALSE	High	Master Protein	P15880	40S ribosomal protein S2 [OS=Homo sapiens]	0	66.178	37	12	125	12	293	31.3	10.24	297.77	12	protein metabolism;other metabolic processes;other biological processes	cytosol;translational apparatus;nucleus;other cell component	nucleic acid binding activity;other molecular function	Pf00333, Pf03719	6187	RPS2	B2R5G0; D3DU82; hsa:6187; P15880; Q3MIB1	ENSG00000140988	Regulation of expression of SLITs and ROBOs; Protein methylation; Peptide chain elongation; L13a-mediated translational silencing of Ceruloplasmin expression; Translation initiation complex formation; Formation of a pool of free 40S subunits; Formation of the ternary complex, and subsequently, the 43S complex; Ribosomal scanning and start codon recognition; GTP hydrolysis and joining of the 60S r…	Cytoplasmic ribosomal proteins	Ribosome; Coronavirus disease	24	0	0.664	0.575	0.516	0.974	1.658	1.392	0.925	0.801	0.718	1.357	2.309	1.151	1.209	0.803	0.696	0.624	1.178	2.005	0.40938	0.812571
	FALSE	High	Master Protein	P22234	multifunctional protein ADE2 [OS=Homo sapiens]	0	65.844	31	11	46	11	425	47	7.23	95.76	11	other metabolic processes	cytosol;other cell component	other molecular function	Pf00731, Pf01259	10606	PAICS	E9PDH9; hsa:10606; P22234; Q68CQ5	ENSG00000128050	Purine ribonucleoside monophosphate biosynthesis	Metabolic reprogramming in colon cancer	Purine metabolism; Metabolic pathways	4	0	0.867	0.691	1.019	1.51	2.06	1.18	1.023	0.816	1.202	1.782	2.43	1.012	1.166	1.011	0.806	1.188	1.761	2.401	0.951431	0.943238
	FALSE	High	Master Protein	Q92841	Probable ATP-dependent RNA helicase DDX17 [OS=Homo sapiens]	0	65.505	22	13	36	7	729	80.2	8.27	83.57	13	RNA metabolism OR transcription;other metabolic processes;stress response;signal transduction;other biological processes	cytosol;nucleus;other cell component	other molecular function	Pf00270, Pf00271	10521	DDX17	B1AHM0; H3BLZ8; hsa:10521; Q69YT1; Q6ICD6; Q92841	ENSG00000100201	SUMOylation of transcription cofactors	Novel intracellular components of RIG-I-like receptor pathway		2	0	1.216	2.142	1.585	3.066	3.405	0.79	0.961	1.692	1.252	2.422	2.69	1.905	0.415	0.504	0.888	0.657	1.271	1.412	0.89195	0.947914
	FALSE	High	Master Protein	P53396-1	ATP-citrate synthase [OS=Homo sapiens]	0	65.271	14	14	28	14	1101	120.8	7.33	73.79	14	other metabolic processes	non-structural extracellular;cytosol;nucleus;other cytoplasmic organelle;other cell component	other molecular function	Pf00285, Pf00549, Pf02629, Pf16114	101132535; 47	ACLY	A0A024R1T9; A0A2I2ZLM6; B4DIM0; B4E3P0; hsa:47; P53396; Q13037; Q9BRL0	ENSG00000131473; ENSGGOG00000003570	Neutrophil degranulation; ChREBP activates metabolic gene expression; Fatty acyl-CoA biosynthesis	Sterol regulatory element-binding proteins (SREBP) signaling; TCA cycle and deficiency of pyruvate dehydrogenase complex (PDHc); Fatty acid biosynthesis; Amino acid metabolism; Lipid metabolism pathway; Clear cell renal cell carcinoma pathways; Metabolic reprogramming in colon cancer	Citrate cycle (TCA cycle); Metabolic pathways	12	0	0.544	0.513	0.508	0.86	1.437	1.682	0.915	0.862	0.855	1.446	2.418	1.155	1.456	0.792	0.746	0.74	1.252	2.093	0.078913	0.686545
	FALSE	High	Master Protein	Q5D862	Filaggrin-2 [OS=Homo sapiens]	0	64.931	5	8	81	8	2391	247.9	8.31	229.33	8	cell adhesion;other biological processes	non-structural extracellular;plasma membrane;other cell component	other molecular function	Pf01023	388698	FLG2	hsa:388698; Q5D862; Q9H4U1	ENSG00000143520	Neutrophil degranulation			1	0	1.314	1.124	1.003	1.598	0.773	0.971	1.276	1.092	0.974	1.552	0.75	1.349	0.72	0.946	0.809	0.722	1.151	0.557	0.732428	0.947914
	FALSE	High	Master Protein	Q9NZI8	Insulin-like growth factor 2 mRNA-binding protein 1 [OS=Homo sapiens]	0	64.325	25	13	35	10	577	63.4	9.2	91.77	13	cell cycle OR cell proliferation;cell organization and biogenesis;stress response;transport;developmental processes;other biological processes	cytosol;nucleus;other cell component	nucleic acid binding activity;other molecular function	Pf00013, Pf00076	10642	IGF2BP1	C9JT33; hsa:10642; Q9NZI8	ENSG00000159217	MAPK6/MAPK4 signaling; Insulin-like Growth Factor-2 mRNA Binding Proteins (IGF2BPs/IMPs/VICKZs) bind RNA	Brain-derived neurotrophic factor (BDNF) signaling pathway; eIF5A regulation in response to inhibition of the nuclear export system	MicroRNAs in cancer	5	4	0.332	0.508	0.985	1.933	1.377	1.866	0.62	0.947	1.839	3.608	2.57	1.365	1.367	0.454	0.694	1.347	2.642	1.882	4.84411e-05	0.672062
	FALSE	High	Master Protein	Q92598	Heat shock protein 105 kDa [OS=Homo sapiens]	0	63.246	15	11	21	9	858	96.8	5.39	53.41	11	stress response;other biological processes	non-structural extracellular;cytosol;cytoskeleton;nucleus;other cell component	cytoskeletal activity;other molecular function	Pf00012	10808	HSPH1	B4DYH1; hsa:10808; O95739; Q5TBM6; Q5TBM7; Q5TBM8; Q92598; Q9UPC4	ENSG00000120694	Regulation of HSF1-mediated heat shock response; Scavenging by Class F Receptors		Protein processing in endoplasmic reticulum	3	1	0.702	0.593	0.903	1.899	1.49	1.608	1.128	0.953	1.451	3.053	2.396	1.118	1.438	1.009	0.852	1.298	2.73	2.142	0.562003	0.838686
	FALSE	High	Master Protein	P60174-1	Isoform 2 of Triosephosphate isomerase [OS=Homo sapiens]	0	62.139	49	11	41	11	249	26.7	6.9	109.88	11	other metabolic processes	cytosol	other molecular function	Pf00121	451799; 7167	HEL-S-49; LOC117800142; TPI1	A0A2J8JEK3; A0A2J8TBH3; A0A7N5JJ02; A5A6I9; B7Z5D8; D3DUS9; hsa:7167; P00938; P60174; P60175; ptr:451799; Q6FHP9; Q6IS07; Q8WWD0; Q96AG5; V9HWK1	ENSAMEG00000031241; ENSG00000111669	Glycolysis; Gluconeogenesis	Fatty acid beta-oxidation; Cori cycle; HIF1A and PPARG regulation of glycolysis; Clear cell renal cell carcinoma pathways; Aerobic glycolysis; Disorders of fructose metabolism; Glycolysis and gluconeogenesis	Glycolysis / Gluconeogenesis; Fructose and mannose metabolism; Inositol phosphate metabolism; Metabolic pathways; Carbon metabolism; Biosynthesis of amino acids	15	0	0.934	1.15	2.239	4.868	1.268	1.056	0.987	1.215	2.366	5.142	1.34	1.27	0.832	0.777	0.957	1.862	4.048	1.055	0.981839	0.947914
	FALSE	High	Master Protein	P41252	isoleucine--tRNA ligase, cytoplasmic [OS=Homo sapiens]	0	61.711	14	13	23	13	1262	144.4	6.15	58.66	13	protein metabolism;RNA metabolism OR transcription;other metabolic processes	cytosol;nucleus;other cell component	nucleic acid binding activity;other molecular function	Pf00133, Pf08264, Pf19302	3376	IARS1	A8KAE9; hsa:3376; P41252; Q5TCD0; Q7Z3T4; Q9H588	ENSG00000196305	Selenoamino acid metabolism; Cytosolic tRNA aminoacylation	Amino acid metabolism	Aminoacyl-tRNA biosynthesis	4	0	0.995	1.766	3.88	3.765	2.57	0.577	0.574	1.019	2.239	2.173	1.483	1.308	0.441	0.439	0.779	1.712	1.661	1.134	0.997566	0.947914
	FALSE	High	Master Protein	Q13263	Transcription intermediary factor 1-beta [OS=Homo sapiens]	0	61.067	23	11	20	11	835	88.5	5.77	51.44	11	cell organization and biogenesis;protein metabolism;DNA metabolism;RNA metabolism OR transcription;other metabolic processes;stress response;developmental processes;other biological processes	nucleus;other cell component	nucleic acid binding activity;kinase activity;other molecular function	Pf00628, Pf00643, Pf14634	10155	TRIM28	hsa:10155; O00677; Q13263; Q7Z632; Q93040; Q96IM1	ENSG00000130726	HCMV Early Events; Generic Transcription Pathway; SUMOylation of transcription cofactors	Corticotropin-releasing hormone signaling pathway; Mesodermal commitment pathway; ATM signaling in development and disease		6	0	1.085	2.259	2.907	3.886	2.707	0.605	0.656	1.366	1.758	2.35	1.637	1.534	0.394	0.427	0.89	1.146	1.531	1.067	0.981605	0.947914
	FALSE	High	Master Protein	Q13310	Polyadenylate-binding protein 4 [OS=Homo sapiens]	0	61.064	18	11	34	6	644	70.7	9.26	92.39	11	protein metabolism;RNA metabolism OR transcription;other metabolic processes;stress response;other biological processes	cytosol;nucleus;other cell component	nucleic acid binding activity	Pf00076, Pf00658	8761	PABPC4	B1ANQ8; hsa:8761; Q13310; Q4VC03; Q6P0N3	ENSG00000090621			mRNA surveillance pathway; RNA degradation	2	0	0.564	0.742	0.771	1.337	2.78	1.652	0.932	1.225	1.273	2.21	4.594	2.929	0.564	0.318	0.418	0.435	0.754	1.569	0.113422	0.947914
	FALSE	High	Master Protein	P18124	60S ribosomal protein L7 [OS=Homo sapiens]	0	60.913	40	9	86	9	248	29.2	10.65	195.47	9	protein metabolism;RNA metabolism OR transcription;other metabolic processes;other biological processes	cytosol;translational apparatus;other cell component	nucleic acid binding activity;other molecular function	Pf00327, Pf08079	6129	RPL7	A8K504; hsa:6129; P18124; Q15289; Q3KQU0; Q5I0X1; Q6IBM9	ENSG00000147604	Regulation of expression of SLITs and ROBOs; L13a-mediated translational silencing of Ceruloplasmin expression; Formation of a pool of free 40S subunits; GTP hydrolysis and joining of the 60S ribosomal subunit; Major pathway of rRNA processing in the nucleolus and cytosol; Nonsense Mediated Decay (NMD) enhanced by the Exon Junction Complex (EJC); SRP-dependent cotranslational protein targeting to…	VEGFA-VEGFR2 signaling; Cytoplasmic ribosomal proteins	Ribosome; Coronavirus disease	17	0	0.85	0.839	0.802	1.058	3.135	1.08	0.917	0.906	0.866	1.143	3.385	1.447	0.746	0.634	0.627	0.599	0.79	2.34	0.951431	0.947914
	FALSE	High	Master Protein	Q02790	Peptidyl-prolyl cis-trans isomerase FKBP4 [OS=Homo sapiens]	0	60.774	28	12	29	12	459	51.8	5.43	67.45	12	cell organization and biogenesis;protein metabolism;other metabolic processes;transport;developmental processes;signal transduction;other biological processes	cytosol;cytoskeleton;mitochondrion;nucleus;other cell component	cytoskeletal activity;other molecular function	Pf00254, Pf00515	2288	FKBP4	D3DUQ1; hsa:2288; Q02790; Q9UCP1; Q9UCV7	ENSG00000004478	Estrogen-dependent gene expression; Potential therapeutics for SARS; HSP90 chaperone cycle for steroid hormone receptors (SHR) in the presence of ligand; Attenuation phase	Androgen receptor signaling pathway	Estrogen signaling pathway	7	0	0.506	0.469	1.049	2.517	1.581	1.879	0.951	0.882	1.971	4.729	2.972	1.515	1.24	0.628	0.582	1.301	3.121	1.961	0.0373798	0.559602
	FALSE	High	Master Protein	P07910-1	Heterogeneous nuclear ribonucleoproteins C1/C2 [OS=Homo sapiens]	0	60.758	26	8	28	8	306	33.7	5.08	59.72	8	RNA metabolism OR transcription;other metabolic processes;other biological processes	cytosol;cytoskeleton;nucleus;other cell component	nucleic acid binding activity;other molecular function	Pf00076	100172712; 101023879; 101124683; 101925475; 105503826; 105536757; 108516156; 3183; 465214; 706423	HNRNPC	A0A096NNP8; A0A2I2ZNA6; A0A2J8JHZ9; A0A2J8TSI4; A0A2K5ENE6; A0A2K5J682; A0A2K5U148; A0A2K5ZXZ5; A0A2K6LZY9; A0A6D2XXL7; A0A6J3F8G7; A0A8C9HL24; A0A8D2FFP5; D3DS19; D3DS22; F7GMW9; H2R462; hsa:3183; I0FI33; mcf:101925475; P07910; P22628; pon:100172712; Q53EX2; Q59FD3; Q5FWE8; Q5RA82; Q86SF8; Q86U45; Q96HK7; Q96HM4; Q96IY5; Q9BTS3; rbb:108516156; U3DFP3	ENSANAG00000034906; ENSCANG00000035615; ENSCJAG00000009354; ENSG00000092199; ENSGGOG00000023015; ENSMFAG00000002531; ENSMLEG00000040545; ENSMMUG00000014809; ENSPANG00000020782; ENSPPYG00000005593; ENSPTEG00000023864; ENSPTRG00000006118; ENSRBIG00000038355; ENSTGEG00000015906	SUMOylation of RNA binding proteins; mRNA Splicing - Major Pathway; Processing of Capped Intron-Containing Pre-mRNA; RHOBTB2 GTPase cycle; RHOBTB1 GTPase cycle	mRNA processing; mRNA Processing	Spliceosome	8	0	0.466	0.691	0.918	1.398	1.728	1.063	0.496	0.735	0.976	1.487	1.837	0.797	1.334	0.622	0.922	1.224	1.866	2.305	0.0143441	0.943238
	FALSE	High	Master Protein	P62424	60S ribosomal protein L7a [OS=Homo sapiens]	0	60.661	30	7	35	7	266	30	10.61	92.25	7	protein metabolism;RNA metabolism OR transcription;other metabolic processes	other membranes;cytosol;translational apparatus;nucleus;other cell component	other molecular function	Pf01248	6130	RPL7A	hsa:6130; P11518; P62424; Q5T8U4	ENSG00000148303; ENSG00000280858	L13a-mediated translational silencing of Ceruloplasmin expression; GTP hydrolysis and joining of the 60S ribosomal subunit; Response of EIF2AK4 (GCN2) to amino acid deficiency; Regulation of expression of SLITs and ROBOs; Formation of a pool of free 40S subunits; Major pathway of rRNA processing in the nucleolus and cytosol; Nonsense Mediated Decay (NMD) enhanced by the Exon Junction Complex (EJC…	Cytoplasmic ribosomal proteins	Ribosome; Coronavirus disease	16	0	0.381	0.373	0.448	0.903	1.474	2.287	0.87	0.854	1.024	2.064	3.37	1.414	1.618	0.616	0.604	0.725	1.46	2.384	0.000696783	0.302528
	FALSE	High	Master Protein	P26640	Valine--tRNA ligase [OS=Homo sapiens]	0	60.173	10	13	32	13	1264	140.4	7.59	64.08	13	protein metabolism;RNA metabolism OR transcription;other metabolic processes	cytosol	other molecular function	Pf00043, Pf00133, Pf08264	7407	VARS1	B0V1N1; B4DZ61; hsa:7407; P26640; Q5JQ90; Q96E77; Q9UQM2	ENSG00000096171; ENSG00000204394; ENSG00000224264; ENSG00000226589; ENSG00000231116	Cytosolic tRNA aminoacylation	Amino acid metabolism	Aminoacyl-tRNA biosynthesis	3	0	0.452	0.4	0.325	0.529	0.721	2.897	1.309	1.158	0.941	1.533	2.089	1.321	2.193	0.991	0.877	0.713	1.161	1.581	0.00961957	0.3778
	FALSE	High	Master Protein	P67809	Nuclease-sensitive element-binding protein 1 [OS=Homo sapiens]	0	59.639	36	8	19	6	324	35.9	9.88	53.14	8	RNA metabolism OR transcription;other metabolic processes;transport;developmental processes;other biological processes	non-structural extracellular;plasma membrane;other membranes;cytosol;ER/Golgi;nucleus;other cell component	nucleic acid binding activity;other molecular function	Pf00313	4904	YBX1	hsa:4904; P16990; P16991; P67809; Q14972; Q15325; Q5FVF0	ENSG00000065978	mRNA Splicing - Major Pathway; mRNA Splicing - Minor Pathway; Processing of Capped Intron-Containing Pre-mRNA; SMAD2/SMAD3:SMAD4 heterotrimer regulates transcription; Noncanonical activation of NOTCH3	Brain-derived neurotrophic factor (BDNF) signaling pathway; MECP2 and associated Rett syndrome; mRNA processing; Sudden infant death syndrome (SIDS) susceptibility pathways		9	2	0.989	0.971	0.846	1.566	1.212	1.059	1.047	1.028	0.896	1.657	1.283	0.927	1.142	1.129	1.109	0.966	1.788	1.384	0.999051	0.947914
	FALSE	High	Master Protein	P05141	ADP/ATP translocase 2 [OS=Homo sapiens]	0	59.605	42	14	75	4	298	32.8	9.69	169.25	14	cell cycle OR cell proliferation;cell organization and biogenesis;other metabolic processes;transport;other biological processes	plasma membrane;other membranes;cytoskeleton;mitochondrion	transporter activity;other molecular function	Pf00153	292	SLC25A5	B2RCV1; hsa:292; O43350; P05141	ENSG00000005022	Transport of nucleosides and free purine and pyrimidine bases across the plasma membrane; Vpr-mediated induction of apoptosis by mitochondrial outer membrane permeabilization	Electron transport chain: OXPHOS system in mitochondria; Alzheimer's disease and miRNA effects; Alzheimer's disease	Calcium signaling pathway; cGMP-PKG signaling pathway; Necroptosis; Cellular senescence; Neutrophil extracellular trap formation; Alzheimer disease; Parkinson disease; Huntington disease; Spinocerebellar ataxia; Prion disease; Pathways of neurodegeneration; Influenza A; Human T-cell leukemia virus 1 infection; Chemical carcinogenesis; Diabetic cardiomyopathy	20	10	0.879	0.575	0.788	0.969	1.497	1.336	1.173	0.768	1.053	1.294	2	0.899	1.486	1.306	0.855	1.172	1.44	2.225	0.962976	0.812571
	FALSE	High	Master Protein	P54136-1	arginine--tRNA ligase, cytoplasmic [OS=Homo sapiens]	0	59.29	20	10	26	10	660	75.3	6.68	81.29	10	protein metabolism;RNA metabolism OR transcription;other metabolic processes	cytosol;nucleus;other cell component	nucleic acid binding activity;other molecular function	Pf00750, Pf03485, Pf05746	5917	RARS1	B2RBS9; hsa:5917; P54136; Q53GY4; Q9BWA1	ENSG00000113643	Selenoamino acid metabolism; Cytosolic tRNA aminoacylation	Amino acid metabolism	Aminoacyl-tRNA biosynthesis	4	0	0.883	1.087	1.016	1.599	2.219	1.313	1.16	1.427	1.333	2.098	2.913	2.164	0.607	0.536	0.66	0.616	0.97	1.346	0.965722	0.947914
	FALSE	High	Master Protein	Q9Y265	RuvB-like 1 [OS=Homo sapiens]	0	59.202	20	7	23	7	456	50.2	6.42	64.32	7	cell cycle OR cell proliferation;cell organization and biogenesis;protein metabolism;DNA metabolism;RNA metabolism OR transcription;other metabolic processes;stress response;other biological processes	other membranes;cytosol;cytoskeleton;nucleus;other cell component	other molecular function	Pf06068, Pf17856	8607	RUVBL1	B2R5S0; hsa:8607; P82276; Q1KMR0; Q53HK5; Q53HL7; Q53Y27; Q9BSX9; Q9Y265	ENSG00000175792; ENSG00000284901	DNA Damage Recognition in GG-NER; UCH proteinases; Ub-specific processing proteases; Deposition of new CENPA-containing nucleosomes at the centromere; Formation of the beta-catenin:TCF transactivating complex; Telomere Extension By Telomerase; HATs acetylate histones	Gastric cancer network 1; lncRNA in canonical Wnt signaling and colorectal cancer	Wnt signaling pathway	10	0	0.939	0.949	2.084	3.4	1.221	1.118	1.05	1.061	2.328	3.8	1.365	1.2	0.931	0.875	0.884	1.94	3.167	1.138	0.981839	0.947914
	FALSE	High	Master Protein	P61247	40S ribosomal protein S3a [OS=Homo sapiens]	0	59.036	42	11	85	11	264	29.9	9.73	272.2	11	protein metabolism;other metabolic processes;other biological processes	cytosol;ER/Golgi;translational apparatus;nucleus;other cell component	nucleic acid binding activity;other molecular function	Pf01015	6189	RPS3A	B2R4D4; D3DP05; hsa:6189; P33443; P49241; P61247	ENSG00000145425	Regulation of expression of SLITs and ROBOs; Peptide chain elongation; L13a-mediated translational silencing of Ceruloplasmin expression; Translation initiation complex formation; Formation of a pool of free 40S subunits; Formation of the ternary complex, and subsequently, the 43S complex; Ribosomal scanning and start codon recognition; GTP hydrolysis and joining of the 60S ribosomal subunit; Maj…	Cytoplasmic ribosomal proteins	Ribosome; Coronavirus disease	21	0	0.485	0.469	1.166	2.396	1.758	1.194	0.579	0.561	1.392	2.861	2.099	1.309	0.912	0.442	0.428	1.063	2.185	1.603	0.023975	0.559602
	FALSE	High	Master Protein	P26639-1	Threonine--tRNA ligase, cytoplasmic [OS=Homo sapiens]	0	58.892	13	9	18	8	723	83.4	6.67	57.8	9	protein metabolism;RNA metabolism OR transcription;other metabolic processes	cytosol;other cell component	nucleic acid binding activity;other molecular function	Pf00587, Pf02824, Pf03129, Pf07973	100990052; 6897	TARS1	A0A2R8ZJH6; A8K8I1; B4DEG8; hsa:6897; P26639; pps:100990052; Q96FP5; Q9BWA6	ENSG00000113407; ENSPPAG00000021251	Cytosolic tRNA aminoacylation		Aminoacyl-tRNA biosynthesis	2	1	0.911	1.602	4.062	4.318	1.71	0.669	0.61	1.072	2.718	2.889	1.144	1.084	0.617	0.563	0.989	2.508	2.665	1.055	0.962976	0.958807
	FALSE	High	Master Protein	O43175	D-3-phosphoglycerate dehydrogenase [OS=Homo sapiens]	0	58.89	23	10	24	10	533	56.6	6.71	51.74	10	cell cycle OR cell proliferation;cell organization and biogenesis;other metabolic processes;developmental processes;other biological processes	cytosol	other molecular function	Pf00389, Pf02826, Pf19304	26227	PHGDH	B2RD08; hsa:26227; O43175; Q5SZU3; Q9BQ01	ENSG00000092621	Serine biosynthesis	Trans-sulfuration, one-carbon metabolism and related pathways; Clear cell renal cell carcinoma pathways; Neuroinflammation and glutamatergic signaling; Amino acid metabolism in triple-negative breast cancer cells	Glycine, serine and threonine metabolism; Cysteine and methionine metabolism; Metabolic pathways; Carbon metabolism; Biosynthesis of amino acids	10	0	0.698	0.596	1.315	2.123	1.193	1.09	0.761	0.649	1.434	2.313	1.3	0.89	1.224	0.855	0.73	1.61	2.599	1.46	0.555433	0.839472
	FALSE	High	Master Protein	Q12931	heat shock protein 75 kDa, mitochondrial [OS=Homo sapiens]	0	58.876	17	8	26	7	704	80.1	8.21	71.43	8	other biological processes	other membranes;mitochondrion;nucleus;other cell component	signal transduction activity or receptor binding;other molecular function	Pf00183, Pf02518	10131	TRAP1	B4DR68; D3DUC8; F5H897; hsa:10131; O43642; O75235; Q12931; Q9UHL5	ENSG00000126602	Respiratory electron transport	TNF-alpha signaling pathway; TGF-beta signaling pathway; Clock-controlled autophagy in bone metabolism	Parkinson disease; Pathways of neurodegeneration	6	0	1.14	1.959	3.096	3.339	1.994	0.557	0.636	1.092	1.726	1.861	1.112	1.184	0.471	0.537	0.923	1.458	1.573	0.939	0.951431	0.947914
	FALSE	High	Master Protein	Q07020	60S ribosomal protein L18 [OS=Homo sapiens]	0	58.875	31	6	63	6	188	21.6	11.72	154.04	6	protein metabolism;other metabolic processes	cytosol;ER/Golgi;translational apparatus;nucleus;other cell component	nucleic acid binding activity;other molecular function	Pf17135	6141	RPL18	F8VWC5; hsa:6141; Q07020; Q8WTZ6	ENSG00000063177	Regulation of expression of SLITs and ROBOs; Nonsense Mediated Decay (NMD) enhanced by the Exon Junction Complex (EJC); L13a-mediated translational silencing of Ceruloplasmin expression; Formation of a pool of free 40S subunits; GTP hydrolysis and joining of the 60S ribosomal subunit; Major pathway of rRNA processing in the nucleolus and cytosol; SRP-dependent cotranslational protein targeting to…	Cytoplasmic ribosomal proteins	Ribosome; Coronavirus disease	16	0	0.651	0.448	0.434	0.744	1.161	2.089	1.361	0.936	0.907	1.554	2.426	1.225	1.706	1.111	0.764	0.741	1.269	1.981	0.356907	0.496808
	FALSE	High	Master Protein	P27348	14-3-3 protein theta [OS=Homo sapiens]	0	58.829	39	8	57	4	245	27.7	4.78	144.46	8	transport;signal transduction;other biological processes	cytosol;other cell component	other molecular function	Pf00244	10971	YWHAQ	D6W4Z5; hsa:10971; P27348; Q567U5; Q5TZU8; Q9UP48	ENSG00000134308	Translocation of SLC2A4 (GLUT4) to the plasma membrane; Regulation of localization of FOXO transcription factors; TP53 Regulates Metabolic Genes; Chk1/Chk2(Cds1) mediated inactivation of Cyclin B:Cdk1 complex; RHO GTPases activate PKNs; SARS-CoV-1 targets host intracellular signalling and regulatory pathways; SARS-CoV-2 targets host intracellular signalling and regulatory pathways; Activation of …	Cell cycle; Pathogenic Escherichia coli infection; Primary focal segmental glomerulosclerosis (FSGS); IL-3 signaling pathway; Myometrial relaxation and contraction pathways; Mechanoregulation and pathology of YAP/TAZ via Hippo and non-Hippo mechanisms; Hippo-YAP signaling; Leukocyte-intrinsic Hippo pathway functions; Hepatitis B infection; Calcium regulation in cardiac cells; Sudden infant death …	Cell cycle; Oocyte meiosis; PI3K-Akt signaling pathway; Hippo signaling pathway; Hepatitis C; Hepatitis B; Viral carcinogenesis	26	0	0.626	0.723	0.479	1.361	1.518	1.476	0.924	1.067	0.707	2.008	2.24	1.304	1.132	0.709	0.819	0.542	1.54	1.718	0.274908	0.947914
	FALSE	High	Master Protein	Q01105	Protein SET [OS=Homo sapiens]	0	58.596	25	6	43	6	290	33.5	4.32	147.77	6	cell organization and biogenesis;DNA metabolism;other metabolic processes;other biological processes	cytosol;ER/Golgi;nucleus;other cell component	enzyme regulator activity;nucleic acid binding activity;other molecular function	Pf00956	6418	SET	A5A5H4; A6NGV1; B4DUE2; hsa:6418; Q01105; Q15541; Q5VXV1; Q5VXV2; Q6FHZ5	ENSG00000119335	Condensation of Prophase Chromosomes; HuR (ELAVL1) binds and stabilizes mRNA	Histone modifications; VEGFA-VEGFR2 signaling		4	0	0.537	0.637	0.67	4.146	1.355	1.87	1.005	1.192	1.254	7.755	2.534	1.389	1.346	0.724	0.858	0.903	5.583	1.825	0.0698269	0.881951
	FALSE	High	Master Protein	P09211	Glutathione S-transferase P [OS=Homo sapiens]	0	58.062	47	7	30	7	210	23.3	5.64	76.93	7	cell cycle OR cell proliferation;other metabolic processes;stress response;developmental processes;other biological processes	non-structural extracellular;cytosol;mitochondrion;nucleus;other cell component	enzyme regulator activity;other molecular function	Pf02798, Pf14497	2950	GSTP1	hsa:2950; O00460; P09211; Q15690; Q5TZY3	ENSG00000084207	Neutrophil degranulation; Paracetamol ADME; Detoxification of Reactive Oxygen Species; Glutathione conjugation	Nuclear receptors meta-pathway; NRF2 pathway; Photodynamic therapy-induced NFE2L2 (NRF2) survival signaling; Exercise-induced circadian regulation; Arachidonate epoxygenase / epoxide hydrolase; Metapathway biotransformation Phase I and II	Glutathione metabolism; Metabolism of xenobiotics by cytochrome P450; Drug metabolism; Drug metabolism; Metabolic pathways; Platinum drug resistance; Pathways in cancer; Chemical carcinogenesis; Prostate cancer; Hepatocellular carcinoma; Fluid shear stress and atherosclerosis	21	0	1.033	1.024	0.863	1.287	1.959	0.707	0.73	0.724	0.61	0.909	1.384	1.044	0.677	0.699	0.693	0.584	0.87	1.325	0.986329	0.947914
	FALSE	High	Master Protein	Q12906-1	Interleukin enhancer-binding factor 3 [OS=Homo sapiens]	0	58.05	15	11	22	11	894	95.3	8.76	56.63	11	protein metabolism;other metabolic processes;stress response;other biological processes	mitochondrion;nucleus;other cell component	nucleic acid binding activity	Pf00035, Pf07528	3609	ILF3	A0A024R7C7; A8K6F2; G5E9M5; hsa:3609; O43409; Q12906; Q6P1X1; Q86XY7; Q99544; Q99545; Q9BZH4; Q9BZH5; Q9NQ95; Q9NQ96; Q9NQ97; Q9NQ98; Q9NQ99; Q9NQA0; Q9NQA1; Q9NQA2; Q9NRN2; Q9NRN3; Q9NRN4; Q9UMZ9; Q9UN00; Q9UN84; Q9UNA2	ENSG00000129351				0	0	0.487	0.557	0.495	0.774	1.545	2.274	1.107	1.266	1.126	1.761	3.513	1.812	1.255	0.611	0.699	0.621	0.972	1.939	0.0248824	0.795747
	FALSE	High	Master Protein	P61204	ADP-ribosylation factor 3 [OS=Homo sapiens]	0	57.977	49	6	32	3	181	20.6	7.43	107.1	6	transport	plasma membrane;other membranes;ER/Golgi;other cell component	other molecular function	Pf00025	377	ARF3	A8K6G8; B7ZB63; hsa:377; P16587; P61204	ENSG00000134287	COPI-dependent Golgi-to-ER retrograde traffic; COPI-mediated anterograde transport; Synthesis of PIPs at the Golgi membrane		Endocytosis	4	4	0.64	0.689	0.838	1.52	1.795	1.417	0.907	0.977	1.188	2.154	2.544	1.597	0.888	0.568	0.612	0.744	1.349	1.593	0.320602	0.943238
	FALSE	High	Master Protein	Q7Z794	Keratin, type II cytoskeletal 1b [OS=Homo sapiens]	0	57.709	15	10	134	6	578	61.9	5.99	330.36	10	cell organization and biogenesis;other biological processes	plasma membrane;cytosol;cytoskeleton	bone, tooth or skin structural activity	Pf00038, Pf16208	374454	KRT77	hsa:374454; Q7RTS8; Q7Z794	ENSG00000189182	Formation of the cornified envelope			2	0	0.786	0.821	1.024	1.494	0.92	1.75	1.376	1.436	1.792	2.615	1.61	1.538	1.138	0.895	0.934	1.165	1.7	1.047	0.843803	0.947914
	FALSE	High	Master Protein	P33992	DNA replication licensing factor mcm5 [OS=Homo sapiens]	0	57.164	21	13	30	13	734	82.2	8.37	75.84	13	cell cycle OR cell proliferation;cell organization and biogenesis;DNA metabolism;other metabolic processes;stress response;other biological processes	nucleus;other cell component	nucleic acid binding activity;other molecular function	Pf00493, Pf14551, Pf17207, Pf17855	4174	MCM5	hsa:4174; O60785; P33992; Q14578; Q9BTJ4; Q9BWL8	ENSG00000100297	Orc1 removal from chromatin; Assembly of the pre-replicative complex; Activation of ATR in response to replication stress; Activation of the pre-replicative complex; Unwinding of DNA	Cell cycle; Ciliary landscape; G1 to S cell cycle control; DNA replication	DNA replication; Cell cycle	12	0	0.593	0.514	0.614	1.196	1.737	2.07	1.227	1.064	1.27	2.475	3.596	1.414	1.463	0.867	0.752	0.898	1.75	2.543	0.174904	0.690757
	FALSE	High	Master Protein	P35232	Prohibitin [OS=Homo sapiens]	0	57.132	41	9	27	9	272	29.8	5.76	65.51	9	cell organization and biogenesis;protein metabolism;DNA metabolism;RNA metabolism OR transcription;other metabolic processes;stress response;signal transduction;other biological processes	plasma membrane;other membranes;mitochondrion;nucleus;other cytoplasmic organelle;other cell component	signal transduction activity or receptor binding;other molecular function	Pf01145	5245	PHB1	B4DY47; hsa:5245; P35232; Q4VBQ0	ENSG00000167085	RAF activation; Signaling by moderate kinase activity BRAF mutants; Paradoxical activation of RAF signaling by kinase inactive BRAF; Signaling downstream of RAS mutants; Processing of SMDT1			5	0	1.175	0.904	0.791	1.486	1.246	0.906	1.065	0.819	0.717	1.347	1.129	0.801	1.131	1.329	1.023	0.895	1.682	1.41	0.944738	0.947914
	FALSE	High	Master Protein	P61981	14-3-3 protein gamma [OS=Homo sapiens]	0	57.029	40	9	52	4	247	28.3	4.89	99.77	9	transport;signal transduction;other biological processes	cytosol;other cell component	signal transduction activity or receptor binding;other molecular function	Pf00244	7532	YWHAG	hsa:7532; O70457; P35214; P61981; Q6FH52; Q9UDP2; Q9UN99	ENSG00000170027	TP53 Regulates Metabolic Genes; Translocation of SLC2A4 (GLUT4) to the plasma membrane; Recruitment of NuMA to mitotic centrosomes; Regulation of PLK1 Activity at G2/M Transition; Loss of Nlp from mitotic centrosomes; Recruitment of mitotic centrosome proteins and complexes; Anchoring of the basal body to the plasma membrane; AURKA Activation by TPX2; Regulation of localization of FOXO transcript…	Cell cycle; Prolactin signaling pathway; Myometrial relaxation and contraction pathways; Disruption of postsynaptic signaling by CNV; Calcium regulation in cardiac cells; Sudden infant death syndrome (SIDS) susceptibility pathways	Cell cycle; Oocyte meiosis; PI3K-Akt signaling pathway; Hippo signaling pathway; Hepatitis C; Viral carcinogenesis	27	2	1.042	1.717	3.083	4.071	2.251	0.67	0.697	1.15	2.064	2.726	1.507	1.376	0.486	0.507	0.835	1.5	1.981	1.095	0.981839	0.947914
	FALSE	High	Master Protein	Q13283	Ras GTPase-activating protein-binding protein 1 [OS=Homo sapiens]	0	56.867	19	6	49	6	466	52.1	5.52	150.8	6	cell organization and biogenesis;stress response;signal transduction;other biological processes	cytosol;nucleus;other cell component	nucleic acid binding activity;other molecular function	Pf00076, Pf02136	10146	G3BP1	hsa:10146; Q13283; Q5HYE9	ENSG00000145907	SARS-CoV-2 activates/modulates innate and adaptive immune responses			1	0	0.521	0.575	0.421	0.949	2.533	1.784	0.93	1.026	0.751	1.693	4.519	1.694	1.053	0.549	0.605	0.443	0.999	2.667	0.050766	0.812571
	FALSE	High	Master Protein	B5ME19	eukaryotic translation initiation factor 3 subunit C-like protein [OS=Homo sapiens]	0	56.681	16	13	31	13	914	105.4	5.64	83.46	13	cell organization and biogenesis;protein metabolism;other metabolic processes	translational apparatus;other cell component	nucleic acid binding activity;other molecular function	Pf01399, Pf05470	728689	EIF3CL	B5ME19; hsa:728689	ENSG00000205609				0	0	0.612	0.828	0.701	1.22	1.298	0.93	0.569	0.77	0.651	1.134	1.206	0.804	1.156	0.708	0.958	0.81	1.411	1.501	0.234109	0.947914
	FALSE	High	Master Protein	Q06830	peroxiredoxin-1 [OS=Homo sapiens]	0	56.631	41	8	62	6	199	22.1	8.13	162.1	8	cell cycle OR cell proliferation;other metabolic processes;stress response;developmental processes;other biological processes	cytosol;nucleus;other cell component	other molecular function	Pf00578, Pf10417	5052	PRDX1	B5BU26; D3DPZ8; hsa:5052; P35703; Q06830; Q2V576; Q5T154; Q5T155	ENSG00000117450	Detoxification of Reactive Oxygen Species; TP53 Regulates Metabolic Genes; NFE2L2 regulating anti-oxidant/detoxification enzymes; Deregulated CDK5 triggers multiple neurodegenerative pathways in Alzheimer's disease models	Androgen receptor signaling pathway; Selenium micronutrient network; Nuclear receptors meta-pathway; NRF2 pathway	Peroxisome; Amoebiasis	10	2	1.018	0.814	1.4	2.858	1.366	1.094	1.113	0.891	1.531	3.126	1.494	0.976	1.121	1.14	0.912	1.569	3.202	1.531	0.993733	0.947914
	FALSE	High	Master Protein	P05387	60S acidic ribosomal protein P2 [OS=Homo sapiens]	0	56.528	60	5	28	5	115	11.7	4.54	71.19	5	protein metabolism;other metabolic processes	cytosol;translational apparatus;other cell component	other molecular function	Pf00428	6181	RPLP2	hsa:6181; P05387; Q6FG96	ENSG00000177600	Regulation of expression of SLITs and ROBOs; L13a-mediated translational silencing of Ceruloplasmin expression; Formation of a pool of free 40S subunits; GTP hydrolysis and joining of the 60S ribosomal subunit; Major pathway of rRNA processing in the nucleolus and cytosol; Nonsense Mediated Decay (NMD) enhanced by the Exon Junction Complex (EJC); SRP-dependent cotranslational protein targeting to…	VEGFA-VEGFR2 signaling; Cytoplasmic ribosomal proteins	Ribosome; Coronavirus disease	17	0	0.494	0.473	0.401	1.871	1.34	1.847	0.912	0.874	0.741	3.456	2.476	1.137	1.625	0.803	0.769	0.652	3.04	2.178	0.0286892	0.560181
	FALSE	High	Master Protein	Q9NTJ3-1	Structural maintenance of chromosomes protein 4 [OS=Homo sapiens]	0	56.181	8	10	13	10	1288	147.1	6.79	36.08	10	cell cycle OR cell proliferation;cell organization and biogenesis;other biological processes	cytosol;nucleus;other cell component	nucleic acid binding activity;other molecular function	Pf02463, Pf06470	10051	SMC4	A6NLT9; D3DNL8; hsa:10051; O95752; Q8NDL4; Q9NTJ3; Q9UNT9	ENSG00000113810	Condensation of Prophase Chromosomes; Condensation of Prometaphase Chromosomes	Ciliary landscape		3	0	1.272	2.207	1.718	4.413	4.124	0.943	1.199	2.08	1.619	4.159	3.887	3.186	0.296	0.376	0.653	0.508	1.306	1.22	0.805963	0.947914
	FALSE	High	Master Protein	P46781	40S ribosomal protein S9 [OS=Homo sapiens]	0	56.096	48	12	104	12	194	22.6	10.65	218.45	12	protein metabolism;other metabolic processes;other biological processes	cytosol;translational apparatus;nucleus;other cell component	nucleic acid binding activity;other molecular function	Pf00163, Pf01479	6203	RPS9	A9C4C1; hsa:6203; P46781; Q4QRK7; Q9BVZ0	ENSG00000170889; ENSG00000274005; ENSG00000274626; ENSG00000274646; ENSG00000274950; ENSG00000275323; ENSG00000277079; ENSG00000277359; ENSG00000278081; ENSG00000278270	Regulation of expression of SLITs and ROBOs; L13a-mediated translational silencing of Ceruloplasmin expression; Translation initiation complex formation; Formation of a pool of free 40S subunits; Formation of the ternary complex, and subsequently, the 43S complex; Ribosomal scanning and start codon recognition; GTP hydrolysis and joining of the 60S ribosomal subunit; Major pathway of rRNA process…	Cytoplasmic ribosomal proteins	Ribosome; Coronavirus disease	22	0	0.635	0.608	0.522	1.115	2.526	1.247	0.791	0.758	0.651	1.39	3.149	1.45	0.86	0.546	0.523	0.449	0.958	2.172	0.306677	0.853617
	FALSE	High	Master Protein	P83731	60S ribosomal protein L24 [OS=Homo sapiens]	0	55.993	35	6	46	6	157	17.8	11.25	119.72	6	protein metabolism;other metabolic processes	cytosol;ER/Golgi;translational apparatus;other cell component	nucleic acid binding activity;other molecular function	Pf01246	6152	RPL24	B2R4Y3; hsa:6152; P38663; P83731; Q6IBS3	ENSG00000114391	Major pathway of rRNA processing in the nucleolus and cytosol; Regulation of expression of SLITs and ROBOs; L13a-mediated translational silencing of Ceruloplasmin expression; Formation of a pool of free 40S subunits; GTP hydrolysis and joining of the 60S ribosomal subunit; Nonsense Mediated Decay (NMD) enhanced by the Exon Junction Complex (EJC); SRP-dependent cotranslational protein targeting to…	Cytoplasmic ribosomal proteins	Ribosome; Coronavirus disease	16	0	0.761	0.564	0.479	0.749	1.281	1.655	1.26	0.933	0.793	1.24	2.12	1.195	1.385	1.054	0.781	0.663	1.038	1.774	0.771553	0.812571
	FALSE	High	Master Protein	P62280	40S ribosomal protein S11 [OS=Homo sapiens]	0	55.987	44	8	80	8	158	18.4	10.3	198.78	8	protein metabolism;other metabolic processes	cytosol;translational apparatus;nucleus;other cell component	nucleic acid binding activity;other molecular function	Pf00366, Pf16205	6205	RPS11	B2R4F5; hsa:6205; P04643; P62280; Q498Y6; Q6IRY0	ENSG00000142534	Regulation of expression of SLITs and ROBOs; L13a-mediated translational silencing of Ceruloplasmin expression; Translation initiation complex formation; Formation of a pool of free 40S subunits; Formation of the ternary complex, and subsequently, the 43S complex; Ribosomal scanning and start codon recognition; GTP hydrolysis and joining of the 60S ribosomal subunit; Major pathway of rRNA process…	VEGFA-VEGFR2 signaling; IL-18 signaling pathway; Cytoplasmic ribosomal proteins	Ribosome; Coronavirus disease	23	0	0.563	0.482	0.425	1.128	3.034	1.366	0.768	0.659	0.581	1.541	4.143	1.439	0.949	0.534	0.458	0.403	1.071	2.879	0.110594	0.560181
	FALSE	High	Master Protein	Q04917	14-3-3 protein eta [OS=Homo sapiens]	0	55.753	28	7	48	3	246	28.2	4.84	97.47	7	other metabolic processes;transport;signal transduction;other biological processes	plasma membrane;other membranes;cytosol;other cell component	signal transduction activity or receptor binding;cytoskeletal activity;other molecular function	Pf00244	7533	YWHAH	hsa:7533; Q04917	ENSG00000128245	Translocation of SLC2A4 (GLUT4) to the plasma membrane; TP53 Regulates Metabolic Genes; Chk1/Chk2(Cds1) mediated inactivation of Cyclin B:Cdk1 complex; RHO GTPases activate PKNs; SARS-CoV-1 targets host intracellular signalling and regulatory pathways; SARS-CoV-2 targets host intracellular signalling and regulatory pathways; Activation of BAD and translocation to mitochondria	Cell cycle; Myometrial relaxation and contraction pathways; Calcium regulation in cardiac cells; Sudden infant death syndrome (SIDS) susceptibility pathways	Cell cycle; Oocyte meiosis; PI3K-Akt signaling pathway; Hippo signaling pathway; Hepatitis C; Viral carcinogenesis	17	0	1.374	1.752	3.45	4.129	2.776	0.518	0.712	0.908	1.788	2.139	1.438	1.233	0.42	0.577	0.736	1.45	1.736	1.167	0.589768	0.947914
	FALSE	High	Master Protein	P27708	CAD protein [OS=Homo sapiens]	0	55.617	6	10	16	10	2225	242.8	6.46	29.16	10	protein metabolism;other metabolic processes	cytosol;nucleus;other cell component	kinase activity;other molecular function	Pf00117, Pf00185, Pf00988, Pf01979, Pf02142, Pf02729, Pf02786, Pf02787	790	CAD	D6W552; hsa:790; P27708; Q6P0Q0; Q96CK3	ENSG00000084774	Pyrimidine biosynthesis	Endothelin pathways; Amino acid metabolism; Pyrimidine metabolism	Pyrimidine metabolism; Alanine, aspartate and glutamate metabolism; Metabolic pathways; Biosynthesis of cofactors	8	0	1.151	1.221	1.234	1.937	1.136	1.29	1.485	1.575	1.592	2.499	1.465	2.038	0.633	0.728	0.773	0.781	1.226	0.719	0.951431	0.95842
	FALSE	High	Master Protein	P06576	ATP synthase subunit beta, mitochondrial [OS=Homo sapiens]	0	55.533	19	7	16	7	529	56.5	5.4	55.1	7	other metabolic processes;transport;developmental processes;other biological processes	plasma membrane;other membranes;mitochondrion;other cell component	signal transduction activity or receptor binding;transporter activity;other molecular function	Pf00006, Pf02874	506	ATP5F1B	A8K4X0; hsa:506; P06576; Q14283	ENSG00000110955	Transcriptional activation of mitochondrial biogenesis; Mitochondrial protein import; Cristae formation; Formation of ATP by chemiosmotic coupling	Electron transport chain: OXPHOS system in mitochondria; 7q11.23 copy number variation syndrome; Oxidative phosphorylation	Oxidative phosphorylation; Metabolic pathways; Thermogenesis; Alzheimer disease; Parkinson disease; Amyotrophic lateral sclerosis; Huntington disease; Prion disease; Pathways of neurodegeneration; Chemical carcinogenesis; Diabetic cardiomyopathy	18	0	1.182	1.745	3.012	4.369	2.174	0.706	0.834	1.232	2.127	3.085	1.535	1.353	0.522	0.617	0.911	1.572	2.281	1.135	0.93053	0.947914
	FALSE	High	Master Protein	P62241	40S ribosomal protein S8 [OS=Homo sapiens]	0	55.499	45	9	83	9	208	24.2	10.32	194.51	9	protein metabolism;RNA metabolism OR transcription;other metabolic processes	cytosol;ER/Golgi;translational apparatus;nucleus;other cell component	other molecular function	Pf01201	6202	RPS8	hsa:6202; P09058; P62241; Q6IRL7	ENSG00000142937	Regulation of expression of SLITs and ROBOs; L13a-mediated translational silencing of Ceruloplasmin expression; Translation initiation complex formation; Formation of a pool of free 40S subunits; Formation of the ternary complex, and subsequently, the 43S complex; Ribosomal scanning and start codon recognition; GTP hydrolysis and joining of the 60S ribosomal subunit; Major pathway of rRNA process…	Cytoplasmic ribosomal proteins	Ribosome; Coronavirus disease	21	0	0.696	0.655	0.618	0.991	1.032	1.929	1.343	1.264	1.192	1.913	1.99	1.532	1.26	0.877	0.825	0.778	1.249	1.299	0.549087	0.902269
	FALSE	High	Master Protein	Q8NC51-1	Plasminogen activator inhibitor 1 RNA-binding protein [OS=Homo sapiens]	0	55.173	27	8	31	8	408	44.9	8.65	103.68	8	cell organization and biogenesis;other biological processes	cytosol;nucleus;other cell component	translation activity;nucleic acid binding activity;other molecular function	Pf04774, Pf16174	101145122; 26135	SERBP1	A0A2J8NH98; A0A2J8WPT8; A0A2R8ZVX9; A0A6D2XRP9; G3R4E0; H2R0T6; hsa:26135; Q5VU19; Q5VU20; Q5VU22; Q8NC51; Q8WUH0; Q96SE2; Q9BTY3; Q9BUM4; Q9Y367; Q9Y4S3	ENSG00000142864; ENSGGOG00000010396; ENSPPAG00000027596; ENSPTRG00000023560		Apoptosis-related network due to altered Notch3 in ovarian cancer		1	0	1.201	2.27	3.046	4.706	3.118	0.53	0.636	1.203	1.614	2.493	1.652	1.297	0.408	0.491	0.927	1.244	1.922	1.273	0.914034	0.947914
	FALSE	High	Master Protein	O95347-1	structural maintenance of chromosomes protein 2 [OS=Homo sapiens]	0	54.66	8	9	20	9	1197	135.6	8.43	50.1	9	cell cycle OR cell proliferation;cell organization and biogenesis;other biological processes	cytosol;nucleus;other cell component	nucleic acid binding activity;other molecular function	Pf02463, Pf06470	10592	SMC2; SMC2L1	A0A024R158; hsa:10592; O95347; Q6IEE0; Q9P1P2	ENSG00000136824	Condensation of Prophase Chromosomes; Condensation of Prometaphase Chromosomes	Retinoblastoma gene in cancer		3	0	0.616	0.462	0.636	1.029	2.455	2.374	1.464	1.098	1.51	2.442	5.829	1.427	1.663	1.025	0.769	1.058	1.711	4.084	0.247463	0.552332
	FALSE	High	Master Protein	P62888	60S ribosomal protein L30 [OS=Homo sapiens]	0	54.108	42	4	12	4	115	12.8	9.63	38.38	4	protein metabolism;other metabolic processes;stress response;other biological processes	cytosol;translational apparatus;nucleus;other cell component	other molecular function	Pf01248	6156	RPL30	B2R591; hsa:6156; P04645; P62888; Q502Z6	ENSG00000156482	L13a-mediated translational silencing of Ceruloplasmin expression; Formation of a pool of free 40S subunits; GTP hydrolysis and joining of the 60S ribosomal subunit; Response of EIF2AK4 (GCN2) to amino acid deficiency; Regulation of expression of SLITs and ROBOs; Major pathway of rRNA processing in the nucleolus and cytosol; Nonsense Mediated Decay (NMD) enhanced by the Exon Junction Complex (EJC…	Cytoplasmic ribosomal proteins	Ribosome; Coronavirus disease	16	0	1.177	1.795	3.227	4.449	2.128	0.682	0.803	1.225	2.202	3.036	1.452	1.732	0.394	0.464	0.707	1.271	1.753	0.839	0.938064	0.947914
	FALSE	High	Master Protein	Q9BUF5	Tubulin beta-6 chain [OS=Homo sapiens]	0	53.981	16	7	98	2	446	49.8	4.88	235.86	7	cell cycle OR cell proliferation;cell organization and biogenesis	cytoskeleton;other cell component	cytoskeletal activity;other molecular function	Pf00091, Pf03953	84617	TUBB6	B3KM76; hsa:84617; Q9BUF5; Q9HA42	ENSG00000176014	COPI-dependent Golgi-to-ER retrograde traffic; Separation of Sister Chromatids; Resolution of Sister Chromatid Cohesion; RHO GTPases Activate Formins; EML4 and NUDC in mitotic spindle formation; Prefoldin mediated transfer of substrate to CCT/TriC; Recycling pathway of L1; MHC class II antigen presentation; HCMV Early Events; Post-chaperonin tubulin folding pathway; Intraflagellar transport; The …	Alzheimer's disease and miRNA effects; Pathogenic Escherichia coli infection; Parkin-ubiquitin proteasomal system pathway; Alzheimer's disease	Phagosome; Gap junction; Alzheimer disease; Parkinson disease; Amyotrophic lateral sclerosis; Huntington disease; Prion disease; Pathways of neurodegeneration; Pathogenic Escherichia coli infection; Salmonella infection	44	0	1.074	2.032	1.275	2.507	2.738	0.74	0.795	1.503	0.943	1.855	2.026	1.59	0.465	0.5	0.946	0.593	1.167	1.275	0.981605	0.947914
	FALSE	High	Master Protein	P50502	Hsc70-interacting protein [OS=Homo sapiens]	0	53.463	20	8	67	8	369	41.3	5.27	143.53	8	other biological processes	cytosol;other cell component	other molecular function	Pf17830, Pf18253	6767	ST13	hsa:6767; O14999; P50502; Q2TU77	ENSG00000100380	Regulation of HSF1-mediated heat shock response			1	0	0.484	0.602	0.673	1.489	2.636	1.659	0.802	0.998	1.117	2.47	4.373	2.397	0.692	0.335	0.416	0.466	1.03	1.824	0.0232211	0.839472
	FALSE	High	Master Protein	Q8N1N4	Keratin, type II cytoskeletal 78 [OS=Homo sapiens]	0	53.441	21	11	31	8	520	56.8	6.02	68.34	11	cell organization and biogenesis;other biological processes	cytosol;cytoskeleton	bone, tooth or skin structural activity	Pf00038, Pf16208	196374	KRT78	A8K4D6; hsa:196374; Q5HYM7; Q7RTT2; Q8N1N4	ENSG00000170423	Formation of the cornified envelope			2	1	1.403	1.233	1.057	2.047	0.85	0.871	1.222	1.074	0.921	1.782	0.74	1.239	0.703	0.986	0.867	0.743	1.438	0.597	0.553056	0.958807
	FALSE	High	Master Protein	P20042	Eukaryotic translation initiation factor 2 subunit 2 [OS=Homo sapiens]	0	52.893	34	8	12	8	333	38.4	5.8	36.25	8	cell cycle OR cell proliferation;cell organization and biogenesis;protein metabolism;other metabolic processes;developmental processes	cytosol;other cell component	nucleic acid binding activity;other molecular function	Pf01873	8894	EIF2S2	hsa:8894; P20042; Q9BVU0; Q9UJE4	ENSG00000125977	L13a-mediated translational silencing of Ceruloplasmin expression; Translation initiation complex formation; ABC-family proteins mediated transport; Formation of the ternary complex, and subsequently, the 43S complex; Ribosomal scanning and start codon recognition; GTP hydrolysis and joining of the 60S ribosomal subunit; Response of EIF2AK1 (HRI) to heme deficiency; PERK regulates gene expression…	Translation factors; Brain-derived neurotrophic factor (BDNF) signaling pathway; nsp1 from SARS-CoV-2 inhibits translation initiation in the host cell; Primary ovarian insufficiency		14	0	1.456	3.255	4.74	5.93	3.487	0.594	0.865	1.933	2.815	3.522	2.071	2.469	0.241	0.35	0.783	1.14	1.426	0.839	0.376108	0.84847
	FALSE	High	Master Protein	Q9BXJ9	N-alpha-acetyltransferase 15, NatA auxiliary subunit [OS=Homo sapiens]	0	52.796	13	11	29	11	866	101.2	7.42	65.54	11	protein metabolism;other metabolic processes;developmental processes;other biological processes	cytosol;nucleus;other cell component	translation activity	Pf12569, Pf13181	80155	NAA15	D3DNY6; hsa:80155; Q52LG9; Q8IWH4; Q8NEV2; Q9BXJ9; Q9H8P6	ENSG00000164134				0	0	0.574	0.545	0.819	1.544	2.094	1.582	0.908	0.863	1.296	2.443	3.312	1.204	1.314	0.754	0.716	1.076	2.029	2.751	0.132965	0.790437
	FALSE	High	Master Protein	P78527	DNA-dependent protein kinase catalytic subunit [OS=Homo sapiens]	0	52.733	4	15	21	15	4128	468.8	7.12	42.88	15	cell cycle OR cell proliferation;cell organization and biogenesis;protein metabolism;DNA metabolism;RNA metabolism OR transcription;other metabolic processes;stress response;developmental processes;signal transduction;other biological processes	cytosol;nucleus;other cell component	nucleic acid binding activity;kinase activity;other molecular function	Pf00454, Pf02259, Pf02260, Pf08163, Pf19704, Pf20502	5591	PRKDC	hsa:5591; P78527; P78528; Q13327; Q13337; Q14175; Q59H99; Q7Z611; Q96SE6; Q9UME3	ENSG00000253729	E3 ubiquitin ligases ubiquitinate target proteins; Cytosolic sensors of pathogen-associated DNA ; Nonhomologous End-Joining (NHEJ); IRF3-mediated induction of type I IFN	miRNA regulation of DNA damage response; Cell cycle; Retinoblastoma gene in cancer; Fas ligand pathway and stress induction of heat shock proteins; Pathways affected in adenoid cystic carcinoma; ATM signaling in development and disease ; Non-homologous end joining; Osteoblast differentiation and related diseases; DNA repair pathways, full network; DNA damage response	Non-homologous end-joining; Cell cycle	16	0	1.13	2.322	1.836	3.564	3.962	0.776	0.877	1.802	1.426	2.767	3.075	2.367	0.328	0.37	0.761	0.602	1.169	1.299	0.951431	0.947914
	FALSE	High	Master Protein	P29401	Transketolase [OS=Homo sapiens]	0	52.655	13	6	16	6	623	67.8	7.66	38.95	6	other metabolic processes;other biological processes	other membranes;cytosol;ER/Golgi;nucleus;other cytoplasmic organelle	other molecular function	Pf00456, Pf02779, Pf02780	7086	TKT	A8K089; B4DE31; E7EPA7; hsa:7086; P29401; Q8TBA3; Q96HH3	ENSG00000163931	NFE2L2 regulates pentose phosphate pathway genes; Pentose phosphate pathway; Insulin effects increased synthesis of Xylulose-5-Phosphate	Pentose phosphate metabolism; VEGFA-VEGFR2 signaling; Metabolic reprogramming in colon cancer; Thiamine metabolic pathways	Pentose phosphate pathway; Metabolic pathways; Carbon metabolism; Biosynthesis of amino acids	11	0	0.953	2.016	4.408	6.359	2.405	0.693	0.66	1.396	3.053	4.404	1.666	1.581	0.438	0.418	0.883	1.931	2.786	1.054	0.98711	0.947914
	FALSE	High	Master Protein	Q15233	Non-POU domain-containing octamer-binding protein [OS=Homo sapiens]	0	52.338	22	9	13	7	471	54.2	8.95	39.14	9	DNA metabolism;RNA metabolism OR transcription;other metabolic processes;stress response;other biological processes	nucleus;other cell component	nucleic acid binding activity;other molecular function	Pf00076, Pf08075	4841	NONO	B7Z4C2; D3DVV4; F5GYZ3; hsa:4841; O00201; P30807; Q12786; Q15233; Q9BQC5	ENSG00000147140		mRNA processing		1	2	0.828	0.695	1.052	1.711	2.368	0.951	0.787	0.661	1	1.627	2.251	1.189	0.8	0.662	0.556	0.841	1.368	1.893	0.93053	0.943238
	FALSE	High	Master Protein	P40926	Malate dehydrogenase, mitochondrial [OS=Homo sapiens]	0	51.702	35	10	27	10	338	35.5	8.68	59.48	10	other metabolic processes	other membranes;mitochondrion;other cell component	other molecular function	Pf00056, Pf02866	4191	MDH2	A8K414; B2RE78; B4DE44; E9PDB2; hsa:4191; O43682; P40926	ENSG00000146701	Gluconeogenesis; Citric acid cycle (TCA cycle)	Amino acid metabolism; Metabolic reprogramming in colon cancer; NAD metabolism in oncogene-induced senescence and mitochondrial dysfunction-associated senescence; Glycolysis and gluconeogenesis; TCA cycle (aka Krebs or citric acid cycle)	Citrate cycle (TCA cycle); Cysteine and methionine metabolism; Pyruvate metabolism; Glyoxylate and dicarboxylate metabolism; Metabolic pathways; Carbon metabolism	13	0	0.928	0.841	0.724	1.118	1.174	1.248	1.159	1.05	0.904	1.395	1.465	0.993	1.257	1.167	1.057	0.91	1.404	1.475	0.981839	0.947914
	FALSE	High	Master Protein	O43143	Pre-mRNA-splicing factor ATP-dependent RNA helicase DHX15 [OS=Homo sapiens]	0	51.166	17	13	34	13	795	90.9	7.46	87.18	13	RNA metabolism OR transcription;other metabolic processes;stress response;other biological processes	nucleus	nucleic acid binding activity;other molecular function	Pf00270, Pf00271, Pf04408, Pf07717	1665	DHX15	hsa:1665; O43143; Q9NQT7	ENSG00000109606	mRNA Splicing - Major Pathway	mRNA processing	Spliceosome	3	0	0.606	0.623	0.921	1.359	1.148	2.444	1.482	1.523	2.252	3.321	2.806	1.712	1.427	0.865	0.889	1.315	1.939	1.638	0.216955	0.878125
	FALSE	High	Master Protein	P19013	Keratin, type II cytoskeletal 4 [OS=Homo sapiens]	0	50.659	18	10	166	5	534	57.3	6.61	387.69	10												0	0	3.659	2.279	1.148	4.573	2.802	0.796	2.913	1.814	0.914	3.641	2.231	1.106	0.72	2.634	1.641	0.826	3.293	2.018	4.75115e-07	0.947914
	FALSE	High	Master Protein	P31946	14-3-3 protein beta/alpha [OS=Homo sapiens]	0	50.353	35	8	48	3	246	28.1	4.83	105.65	8	transport;signal transduction;other biological processes	other membranes;cytosol;other cytoplasmic organelle;other cell component	enzyme regulator activity;other molecular function	Pf00244	7529	YWHAB	A8K9K2; E1P616; hsa:7529; P31946	ENSG00000166913	TP53 Regulates Metabolic Genes; Signaling by BRAF and RAF1 fusions; Signaling by moderate kinase activity BRAF mutants; Paradoxical activation of RAF signaling by kinase inactive BRAF; Signaling downstream of RAS mutants; Signaling by RAF1 mutants; MAP2K and MAPK activation; Signaling by high-kinase activity BRAF mutants; Translocation of SLC2A4 (GLUT4) to the plasma membrane; Regulation of local…	Cell cycle; IL-3 signaling pathway; Myometrial relaxation and contraction pathways; Hepatitis B infection; Calcium regulation in cardiac cells; Sudden infant death syndrome (SIDS) susceptibility pathways	Cell cycle; Oocyte meiosis; PI3K-Akt signaling pathway; Hippo signaling pathway; Hepatitis C; Hepatitis B; Viral carcinogenesis	40	0	0.894	1.829	2.335	4.586	1.831	0.764	0.682	1.396	1.783	3.502	1.398	1.573	0.486	0.434	0.888	1.134	2.227	0.889	0.962976	0.947914
	FALSE	High	Master Protein	Q15393-1	Splicing factor 3B subunit 3 [OS=Homo sapiens]	0	49.978	10	11	22	11	1217	135.5	5.26	52.07	11	cell organization and biogenesis;protein metabolism;RNA metabolism OR transcription;other metabolic processes;other biological processes	nucleus;other cell component	nucleic acid binding activity;other molecular function	Pf03178, Pf10433	100413282; 100982950; 101005727; 101050172; 101132902; 101614782; 101723195; 101957483; 102004819; 102126250; 102268420; 103265657; 103735634; 104677818; 104996460; 105491292; 105575990; 105706812; 105983101; 107150917; 108294403; 108527445; 109572544; 109684989; 23450; 454216; 504962; 708939	Sf3b3; SF3B3	A0A096NR05; A0A0P6J5X4; A0A1S3EY05; A0A1U7TYF5; A0A250Y758; A0A2J8KA58; A0A2K5DHY5; A0A2K5MM51; A0A2K5PHY0; A0A2K5VTZ5; A0A2K6C5R0; A0A2K6K0K7; A0A2K6RX73; A0A2K6U0D8; A0A2R8N5D5; A0A2R8ZRD4; A0A4W2EAD7; A0A5F8AG95; A0A6B0S3M6; A0A6D2WHY0; A0A6J3IB34; A0A6P3IBC7; A0A6P5D9S0; A0A7J7V1G8; A0A8B9Y4X2; A0A8C2YKK2; A0A8C5JZI4; A0A8C5ZHL4; A0A8C6RVD5; A0A8C9GGF7; A0A8C9Q9G4; A0A8D2DQM9; A0A8D2F2U0; A0A…	ENSANAG00000028001; ENSBGRG00000019103; ENSBIXG00000000514; ENSBTAG00000010627; ENSCATG00000036562; ENSCCAG00000017736; ENSCCNG00000009304; ENSCJAG00000014773; ENSCLAG00000003921; ENSG00000189091; ENSGGOG00000003246; ENSHGLG00000010135; ENSJJAG00000003948; ENSMFAG00000045487; ENSMMMG00000013300; ENSMMUG00000017812; ENSMNEG00000033385; ENSNGAG00000021903; ENSPANG00000024075; ENSPPAG00000026807; EN…	mRNA Splicing - Major Pathway; mRNA Splicing - Minor Pathway; mRNA Splicing - Major Pathway; mRNA Splicing - Minor Pathway	mRNA Processing; mRNA processing; mRNA Processing	Spliceosome	8	0	0.701	0.685	1.031	1.431	1.312	1.819	1.275	1.247	1.877	2.604	2.386	1.442	1.262	0.885	0.865	1.302	1.806	1.655	0.561402	0.943238
	FALSE	High	Master Protein	P31939	bifunctional purine biosynthesis protein purH [OS=Homo sapiens]	0	49.925	26	11	20	11	592	64.6	6.71	39.34	11	other metabolic processes;developmental processes;other biological processes	plasma membrane;other membranes;cytosol	other molecular function	Pf01808, Pf02142	471	ATIC	A8K202; E9PBU3; hsa:471; P31939; Q13856; Q53S28	ENSG00000138363	Signaling by ALK fusions and activated point mutants; Purine ribonucleoside monophosphate biosynthesis	One-carbon metabolism	Purine metabolism; One carbon pool by folate; Metabolic pathways; Antifolate resistance	7	0	0.979	1.912	3.687	4.395	2.28	0.609	0.596	1.164	2.243	2.675	1.387	1.233	0.493	0.483	0.943	1.819	2.168	1.125	0.997566	0.947914
	FALSE	High	Master Protein	O75643-1	U5 small nuclear ribonucleoprotein 200 kDa helicase [OS=Homo sapiens]	0	49.824	7	11	14	11	2136	244.4	6.06	34.9	11	cell organization and biogenesis;RNA metabolism OR transcription;other metabolic processes;other biological processes	nucleus	nucleic acid binding activity;other molecular function	Pf00270, Pf00271, Pf02889, Pf18149	100975243; 101151498; 104661456; 105531671; 105583717; 108520914; 23020; 459413	SNRNP200	A0A2J8PXY8; A0A2J8R5B7; A0A2K5KVL9; A0A2K5XLU4; A0A2K6N4M1; A0A2K6QI64; A0A2R9C7E7; A0A6D2W591; A0A6D2WIA8; A0A8C9JBN4; A0A8D2EWB6; caty:105583717; G3QR47; ggo:101151498; H2P548; H2QIC8; hsa:23020; O75643; O94884; pps:100975243; ptr:459413; Q6NZY0; Q6PX59; Q8NBE6; Q96IF2; Q9H7S0; rbb:108520914; rro:104661456	ENSCATG00000015790; ENSG00000144028; ENSGGOG00000005174; ENSMLEG00000019083; ENSPPAG00000041559; ENSPPYG00000012068; ENSPTEG00000039253; ENSPTRG00000012230; ENSRBIG00000044690; ENSRROG00000037952; ENSTGEG00000009972	mRNA Splicing - Major Pathway; mRNA Splicing - Minor Pathway	2q11.2 copy number variation syndrome	Spliceosome	4	0	0.612	0.641	0.701	1.201	1.972	1.598	0.977	1.024	1.12	1.919	3.15	1.858	0.86	0.526	0.551	0.603	1.033	1.695	0.232665	0.881951
	FALSE	High	Master Protein	P52292	Importin subunit alpha-1 [OS=Homo sapiens]	0	49.797	23	9	33	9	529	57.8	5.4	88.14	9	DNA metabolism;other metabolic processes;transport;other biological processes	other membranes;cytosol;ER/Golgi;nucleus;other cell component	other molecular function	Pf00514, Pf01749, Pf16186	3838	KPNA2	B9EJD6; hsa:3838; P52292; Q53YE3; Q6NVW7; Q9BRU5	ENSG00000182481	ISG15 antiviral mechanism; NS1 Mediated Effects on Host Pathways; SARS-CoV-2 activates/modulates innate and adaptive immune responses; Estrogen-dependent gene expression; SARS-CoV-1 activates/modulates innate immune responses; Sensing of DNA Double Strand Breaks; CaMK IV-mediated phosphorylation of CREB; CREB1 phosphorylation through the activation of CaMKII/CaMKK/CaMKIV cascasde		Nucleocytoplasmic transport; Influenza A; Chemical carcinogenesis	11	0	0.627	0.564	0.63	0.878	1.724	1.58	0.99	0.891	0.995	1.386	2.723	1.265	1.248	0.783	0.704	0.787	1.096	2.152	0.279105	0.812571
	FALSE	High	Master Protein	P26373-1	60S ribosomal protein L13 [OS=Homo sapiens]	0	49.398	36	8	37	8	211	24.2	11.65	84.07	8	protein metabolism;other metabolic processes;developmental processes	cytosol;ER/Golgi;translational apparatus;nucleus;other cell component	other molecular function	Pf01294	6137	RPL13	A8K4C8; B4DLX3; F5H1S2; hsa:6137; P26373; Q3KQT8; Q567Q8; Q9BPX0	ENSG00000167526	Regulation of expression of SLITs and ROBOs; L13a-mediated translational silencing of Ceruloplasmin expression; Formation of a pool of free 40S subunits; GTP hydrolysis and joining of the 60S ribosomal subunit; Major pathway of rRNA processing in the nucleolus and cytosol; Nonsense Mediated Decay (NMD) enhanced by the Exon Junction Complex (EJC); SRP-dependent cotranslational protein targeting to…	Cytoplasmic ribosomal proteins	Ribosome; Coronavirus disease	16	0	0.926	0.835	1.184	1.51	2.125	1.009	0.934	0.843	1.195	1.523	2.144	1.409	0.716	0.663	0.598	0.848	1.082	1.522	0.981839	0.947914
	FALSE	High	Master Protein	Q99460	26S proteasome non-ATPase regulatory subunit 1 [OS=Homo sapiens]	0	49.384	9	7	12	7	953	105.8	5.39	39.88	7	protein metabolism;other metabolic processes;other biological processes	non-structural extracellular;cytosol;nucleus;other cytoplasmic organelle;other cell component	enzyme regulator activity;other molecular function	Pf01851, Pf13646, Pf18004	5707	PSMD1	B8ZZH9; hsa:5707; Q24JU0; Q53TI2; Q6GMU5; Q6P2P4; Q6PJM7; Q6PKG9; Q86VU1; Q8IV79; Q99460	ENSG00000173692	Cdc20:Phospho-APC/C mediated degradation of Cyclin A; MAPK6/MAPK4 signaling; The role of GTSE1 in G2/M progression after G2 checkpoint; FCERI mediated NF-kB activation; Downstream TCR signaling; Antigen processing: Ubiquitination & Proteasome degradation; Activation of NF-kappaB in B cells; Oxygen-dependent proline hydroxylation of Hypoxia-inducible Factor Alpha; ER-Phagosome pathway; Cross-prese…	Proteasome degradation; Alzheimer's disease and miRNA effects; Parkin-ubiquitin proteasomal system pathway; Alzheimer's disease	Proteasome; Alzheimer disease; Parkinson disease; Amyotrophic lateral sclerosis; Huntington disease; Spinocerebellar ataxia; Prion disease; Pathways of neurodegeneration; Epstein-Barr virus infection	72	0	1.266	1.294	1.061	1.515	2.389	0.76	0.962	0.983	0.806	1.151	1.815	1.173	0.647	0.82	0.838	0.687	0.981	1.547	0.808742	0.986572
	FALSE	High	Master Protein	P14868	Aspartate--tRNA ligase, cytoplasmic [OS=Homo sapiens]	0	49.104	23	10	22	10	501	57.1	6.55	60.21	10	cell organization and biogenesis;protein metabolism;RNA metabolism OR transcription;other metabolic processes	cytosol;other cell component	other molecular function	Pf00152, Pf01336	1615	DARS1	A8K3J2; D3DP77; hsa:1615; P14868; Q2TNI3; Q32Q69; Q53HV4; Q53YC5; Q68CR9; Q9BW52	ENSG00000115866	Selenoamino acid metabolism; Cytosolic tRNA aminoacylation	Alanine and aspartate metabolism	Aminoacyl-tRNA biosynthesis	4	0	0.928	1.195	1.007	1.131	2.11	0.992	0.921	1.185	0.999	1.122	2.094	1.631	0.608	0.565	0.727	0.612	0.688	1.284	0.981839	0.956307
	FALSE	High	Master Protein	Q07021	Complement component 1 Q subcomponent-binding protein, mitochondrial [OS=Homo sapiens]	0	48.964	30	5	31	5	282	31.3	4.84	72.37	5	cell organization and biogenesis;RNA metabolism OR transcription;other metabolic processes;stress response;signal transduction;other biological processes	non-structural extracellular;plasma membrane;other membranes;cytosol;mitochondrion;nucleus;other cell component	signal transduction activity or receptor binding;translation activity;nucleic acid binding activity;other molecular function	Pf02330	708	C1QBP	hsa:708; Q07021; Q2HXR8; Q9NNY8	ENSG00000108561	RHOC GTPase cycle; RHOA GTPase cycle; Intrinsic Pathway of Fibrin Clot Formation; Apoptotic factor-mediated response; Defective Intrinsic Pathway for Apoptosis Due to p14ARF Loss of Function	Complement system; Mesodermal commitment pathway; Ebola virus infection in host		8	0	1.079	1.828	2.447	5.257	2.344	0.821	0.886	1.501	2.009	4.317	1.925	1.899	0.432	0.467	0.791	1.058	2.273	1.014	0.981605	0.947914
	FALSE	High	Master Protein	Q16531	DNA damage-binding protein 1 [OS=Homo sapiens]	0	48.897	11	14	29	14	1140	126.9	5.26	58.35	14	cell-cell signaling;protein metabolism;DNA metabolism;other metabolic processes;stress response;signal transduction;other biological processes	nucleus;other cell component	nucleic acid binding activity;other molecular function	Pf03178, Pf10433	1642	DDB1	A6NG77; B2R648; B4DG00; hsa:1642; O15176; Q13289; Q16531; Q58F96	ENSG00000167986	Neddylation; Formation of TC-NER Pre-Incision Complex; Dual incision in TC-NER; Gap-filling DNA repair synthesis and ligation in TC-NER; Formation of Incision Complex in GG-NER; Recognition of DNA damage by PCNA-containing replication complex; DNA Damage Recognition in GG-NER; Dual Incision in GG-NER	Hippo-Merlin signaling dysregulation; Hepatitis B infection; Nucleotide excision repair; DNA repair pathways, full network; Nucleotide excision repair in xeroderma pigmentosum	Nucleotide excision repair; Ubiquitin mediated proteolysis; Hepatitis B; Human immunodeficiency virus 1 infection; Viral carcinogenesis	19	0	0.898	0.914	0.629	1.045	1.356	1.502	1.349	1.372	0.945	1.57	2.036	1.253	1.199	1.077	1.095	0.754	1.253	1.625	0.978974	0.947914
	FALSE	High	Master Protein	P62195-1	26S proteasome regulatory subunit 8 [OS=Homo sapiens]	0	48.785	25	8	15	6	406	45.6	7.55	37.49	8	protein metabolism;other metabolic processes;other biological processes	other membranes;cytosol;nucleus;other cell component	signal transduction activity or receptor binding;other molecular function	Pf00004, Pf16450, Pf17862	100026270; 100053987; 100174487; 100349785; 100392176; 100471784; 100587421; 100717173; 100943523; 100969119; 101097360; 101153929; 101323348; 101353736; 101372591; 101592900; 101609939; 101671803; 101710432; 101865051; 101974206; 102019597; 102536304; 102740490; 102983885; 103018659; 103076910; 103243218; 103744750; 104675461; 104857064; 105000499; 105297724; 105483033; 105515976; 105551722; 105…	LOC101353736; LOC111158036; LOC112837724; Psmc5; PSMC5	A0A091CM57; A0A096P6G2; A0A0D9QV99; A0A0P6K8J3; A0A140VJS3; A0A1S3GKE8; A0A250YHH6; A0A2J8QYE7; A0A2K5DX90; A0A2K5K9M9; A0A2K5M5J4; A0A2K5XQ65; A0A2K6CPA4; A0A2K6GCC6; A0A2K6KH54; A0A2K6RIQ0; A0A2R9CJA5; A0A2U3V525; A0A2U3WBU5; A0A2U3Y1V0; A0A2Y9DGQ5; A0A2Y9EL16; A0A2Y9G568; A0A2Y9KNJ5; A0A2Y9PG79; A0A340X5J6; A0A341CNX4; A0A383ZLR1; A0A3Q2LJS3; A0A3Q7QHT8; A0A3Q7SGD1; A0A480W4X5; A0A4U1FC23; A0A…	ENSAMEG00000003120; ENSANAG00000030509; ENSBGRG00000013405; ENSBIXG00000015230; ENSBIXG00005019652; ENSBMSG00010014695; ENSBTAG00000021061; ENSCAFG00020026629; ENSCAFG00030013865; ENSCAFG00040017209; ENSCANG00000042565; ENSCATG00000033908; ENSCCNG00000029558; ENSCJAG00000019558; ENSCLAG00000013231; ENSCPOG00000011376; ENSCSAG00000003923; ENSCWAG00000009262; ENSDLEG00000006260; ENSECAG00000023185;…	Regulation of expression of SLITs and ROBOs; FCERI mediated NF-kB activation; Downstream TCR signaling; Antigen processing: Ubiquitination & Proteasome degradation; Interleukin-1 signaling; UCH proteinases; Ub-specific processing proteases; Interleukin-1 signaling; The role of GTSE1 in G2/M progression after G2 checkpoint; Orc1 removal from chromatin; Neddylation; Antigen processing: Ubiquitinati…	Proteasome degradation; Proteasome degradation; Alzheimer's disease and miRNA effects; Parkin-ubiquitin proteasomal system pathway; Pregnane X receptor pathway; Nuclear receptors meta-pathway; Proteasome degradation; Parkin-ubiquitin proteasomal system pathway; Alzheimer's disease; Proteasome degradation	Proteasome; Alzheimer disease; Parkinson disease; Amyotrophic lateral sclerosis; Huntington disease; Spinocerebellar ataxia; Prion disease; Pathways of neurodegeneration; Epstein-Barr virus infection	264	2	0.983	2.11	1.751	3.269	3.442	0.763	0.751	1.611	1.337	2.495	2.628	1.909	0.4	0.393	0.843	0.7	1.307	1.376	0.997566	0.947914
	FALSE	High	Master Protein	O43242	26S proteasome non-ATPase regulatory subunit 3 [OS=Homo sapiens]	0	48.646	21	11	21	11	534	60.9	8.44	57.04	11	protein metabolism;other metabolic processes;other biological processes	non-structural extracellular;cytosol;nucleus;other cell component	enzyme regulator activity	Pf01399, Pf08375	5709	PSMD3	B3KMW9; B4DT72; hsa:5709; O43242; Q96EI2; Q9BQA4	ENSG00000108344	FCERI mediated NF-kB activation; Downstream TCR signaling; Antigen processing: Ubiquitination & Proteasome degradation; Activation of NF-kappaB in B cells; Oxygen-dependent proline hydroxylation of Hypoxia-inducible Factor Alpha; ER-Phagosome pathway; Cross-presentation of soluble exogenous antigens (endosomes); SCF-beta-TrCP mediated degradation of Emi1; APC/C:Cdc20 mediated degradation of Secur…	Proteasome degradation; Alzheimer's disease and miRNA effects; Parkin-ubiquitin proteasomal system pathway; Alzheimer's disease	Proteasome; Alzheimer disease; Parkinson disease; Amyotrophic lateral sclerosis; Huntington disease; Spinocerebellar ataxia; Prion disease; Pathways of neurodegeneration; Epstein-Barr virus infection	72	0	0.997	1.074	0.763	1.372	1.19	1.922	1.917	2.063	1.466	2.637	2.287	1.844	1.042	1.039	1.119	0.795	1.43	1.24	0.997566	0.947914
	FALSE	High	Master Protein	P49411	elongation factor Tu, mitochondrial [OS=Homo sapiens]	0	48.477	26	10	32	10	452	49.5	7.61	54.55	10												0	0	1.042	1.15	1.78	15.756	1.508	0.737	0.768	0.848	1.312	11.615	1.112	1.161	0.635	0.661	0.73	1.13	10.004	0.958	0.981839	0.947914
	FALSE	High	Master Protein	Q9NVI7-2	Isoform 2 of ATPase family AAA domain-containing protein 3A [OS=Homo sapiens]	0	48.46	20	10	14	10	586	66.2	9.25	45.02	10						ATAD3A	Q9NVI7-2					0	0	1.221	2.122	1.82	2.899	3.315	0.631	0.771	1.339	1.148	1.829	2.092	1.667	0.379	0.462	0.803	0.689	1.097	1.255	0.882697	0.947914
	FALSE	High	Master Protein	Q9Y262	eukaryotic translation initiation factor 3 subunit L [OS=Homo sapiens]	0	48.162	16	9	36	9	564	66.7	6.34	77.96	9	cell organization and biogenesis;protein metabolism;other metabolic processes;other biological processes	cytosol;translational apparatus;nucleus;other cell component	nucleic acid binding activity	Pf10255	51386	EIF3L	B2RDG6; B4DYB2; G8JLH4; hsa:51386; Q53HQ1; Q53HT4; Q5QTR1; Q5TI15; Q6ICD2; Q9Y262	ENSG00000100129	L13a-mediated translational silencing of Ceruloplasmin expression; Formation of a pool of free 40S subunits; GTP hydrolysis and joining of the 60S ribosomal subunit; Translation initiation complex formation; Formation of the ternary complex, and subsequently, the 43S complex; Ribosomal scanning and start codon recognition			6	0	0.43	0.5	0.386	0.654	1.23	2.382	1.023	1.191	0.919	1.557	2.929	1.735	1.372	0.59	0.686	0.53	0.898	1.688	0.00469258	0.629333
	FALSE	High	Master Protein	Q9Y230	RuvB-like 2 [OS=Homo sapiens]	0	47.839	25	10	19	10	463	51.1	5.64	45.96	10	cell organization and biogenesis;protein metabolism;DNA metabolism;RNA metabolism OR transcription;other metabolic processes;stress response;other biological processes	other membranes;cytosol;cytoskeleton;nucleus;other cell component	nucleic acid binding activity;other molecular function	Pf06068, Pf17856	10856	RUVBL2	B3KQ59; E7ETE5; hsa:10856; Q6FIB9; Q6PK27; Q9Y230; Q9Y361	ENSG00000183207	HATs acetylate histones; Telomere Extension By Telomerase			2	0	0.913	1.049	0.781	1.511	1.974	1.093	0.998	1.147	0.854	1.651	2.158	1.051	1.041	0.95	1.092	0.813	1.572	2.054	0.981839	0.947914
	FALSE	High	Master Protein	P51659-1	peroxisomal multifunctional enzyme type 2 [OS=Homo sapiens]	0	47.816	13	6	8	6	736	79.6	8.84	26.83	6	other metabolic processes;developmental processes	cytosol;other cytoplasmic organelle	other molecular function	Pf00106, Pf01575, Pf02036	3295	HSD17B4	A0A0S2Z4J1; B4DNV1; B4DVS5; E9PB82; F5HE57; hsa:3295; P51659	ENSG00000133835	TYSND1 cleaves peroxisomal proteins; Synthesis of bile acids and bile salts via 7alpha-hydroxycholesterol; alpha-linolenic acid (ALA) metabolism; Beta-oxidation of pristanoyl-CoA; Beta-oxidation of very long chain fatty acids	Androgen receptor network in prostate cancer; Steroid biosynthesis; Disorders of bile acid synthesis and biliary transport; Primary ovarian insufficiency	Primary bile acid biosynthesis; Biosynthesis of unsaturated fatty acids; Metabolic pathways; Fatty acid metabolism; Peroxisome	15	0	1.591	0.858	0.743	1.784	2.39	1.439	2.289	1.235	1.069	2.567	3.439	1.268	1.135	1.805	0.974	0.844	2.025	2.713	0.242992	0.947914
	FALSE	High	Master Protein	O75821	Eukaryotic translation initiation factor 3 subunit G [OS=Homo sapiens]	0	47.719	27	8	22	8	320	35.6	6.13	70.89	8	cell organization and biogenesis;protein metabolism;other metabolic processes;other biological processes	cytosol;translational apparatus;other cell component	nucleic acid binding activity	Pf00076, Pf12353	8666	EIF3G	hsa:8666; O14801; O75821; Q969U5	ENSG00000130811	L13a-mediated translational silencing of Ceruloplasmin expression; Translation initiation complex formation; Formation of a pool of free 40S subunits; Formation of the ternary complex, and subsequently, the 43S complex; Ribosomal scanning and start codon recognition; GTP hydrolysis and joining of the 60S ribosomal subunit	Translation factors; nsp1 from SARS-CoV-2 inhibits translation initiation in the host cell		8	0	0.597	0.675	0.79	1.765	3.581	1.054	0.629	0.711	0.833	1.861	3.775	1.171	0.9	0.537	0.607	0.711	1.589	3.223	0.188329	0.932119
	FALSE	High	Master Protein	P18085	ADP-ribosylation factor 4 [OS=Homo sapiens]	0	47.579	37	5	22	2	180	20.5	7.14	78.13	5	cell organization and biogenesis;transport;developmental processes;other biological processes	plasma membrane;other membranes;cytosol;ER/Golgi;other cell component	signal transduction activity or receptor binding;enzyme regulator activity;other molecular function	Pf00025	378	ARF4	B2R7J7; hsa:378; P18085; P21371	ENSG00000168374	COPI-mediated anterograde transport; COPI-dependent Golgi-to-ER retrograde traffic; VxPx cargo-targeting to cilium	VEGFA-VEGFR2 signaling	Endocytosis	5	0	0.761	1.581	3.766	4.2	2.27	0.757	0.576	1.196	2.85	3.179	1.718	1.468	0.516	0.392	0.815	1.942	2.166	1.17	0.771553	0.960293
	FALSE	High	Master Protein	O43390-1	heterogeneous nuclear ribonucleoprotein r [OS=Homo sapiens]	0	47.422	19	11	29	6	633	70.9	8.13	60.22	11	RNA metabolism OR transcription;other metabolic processes	ER/Golgi;nucleus;other cell component	nucleic acid binding activity	Pf00076, Pf18360	100475538; 100580968; 101012759; 101097329; 101146437; 101369483; 101680310; 101866820; 10236; 103666566; 104656135; 105514288; 105595001; 105863503; 109274291; 456615; 478192; 718721	Hnrnpr; HNRNPR; LOC111154612	A0A096MZV5; A0A2I2UFR7; A0A2J8K417; A0A2J8SJ36; A0A2K5HVJ1; A0A2K5ME87; A0A2K5WY29; A0A2K6QCE9; A0A2U3VIY7; A0A2Y9GKQ6; A0A2Y9K9A2; A0A384CEL3; A0A3Q7MXK7; A0A3Q7TEL3; A0A452SS63; A0A485MY87; A0A667HM82; A0A673TI78; A0A6G1AJ29; A0A6J1ZEP0; A0A6J2E005; A0A6P4WPE3; A0A6P6IKA2; A0A803KI39; A0A8B7FD77; A0A8B8UAN4; A0A8C0L866; A0A8C0Q3X1; A0A8C8X121; A0A8C8YUI3; A0A8C9GU59; A0A8I3NWS4; D2GWC0; F7GDH1;…	ENSAMEG00000009537; ENSCAFG00000013308; ENSCAFG00020019630; ENSCAFG00040001885; ENSCAFG00845015456; ENSCANG00000026442; ENSCATG00000035305; ENSFCAG00000019123; ENSG00000125944; ENSG00000282958; ENSGGOG00000013250; ENSLCNG00005013650; ENSMFAG00000039737; ENSMMUG00000010970; ENSMPUG00000015898; ENSNLEG00000008411; ENSPANG00000007691; ENSPLOG00000008006; ENSPPYG00000001744; ENSPSMG00000003538; ENSPT…	mRNA Splicing - Major Pathway; Processing of Capped Intron-Containing Pre-mRNA	mRNA Processing; mRNA processing		4	0	0.619	0.468	0.392	0.802	1.642	1.409	0.872	0.659	0.552	1.13	2.315	1.145	1.231	0.762	0.576	0.482	0.987	2.022	0.254009	0.557181
	FALSE	High	Master Protein	P05386	60S acidic ribosomal protein P1 [OS=Homo sapiens]	0	47.366	57	3	30	3	114	11.5	4.32	81.57	3	protein metabolism;other metabolic processes	cytosol;translational apparatus;other cell component	enzyme regulator activity;other molecular function	Pf00428	6176	RPLP1	A6NIB2; hsa:6176; P05386	ENSG00000137818	L13a-mediated translational silencing of Ceruloplasmin expression; Formation of a pool of free 40S subunits; GTP hydrolysis and joining of the 60S ribosomal subunit; Regulation of expression of SLITs and ROBOs; Major pathway of rRNA processing in the nucleolus and cytosol; Nonsense Mediated Decay (NMD) enhanced by the Exon Junction Complex (EJC); SRP-dependent cotranslational protein targeting to…	Cytoplasmic ribosomal proteins	Ribosome; Coronavirus disease	16	0	0.319	0.466	0.526	1.34	2.502	2.019	0.645	0.942	1.063	2.706	5.053	3.51	0.575	0.184	0.268	0.303	0.771	1.439	2.25592e-05	0.557181
	FALSE	High	Master Protein	Q86YZ3	Hornerin [OS=Homo sapiens]	0	47.228	9	8	14	8	2850	282.2	10.04	45.25	8	cell organization and biogenesis;other biological processes	non-structural extracellular;plasma membrane;other cytoplasmic organelle;other cell component	other molecular function	Pf01023	388697	HRNR	hsa:388697; Q5DT20; Q5U1F4; Q86YZ3	ENSG00000197915	Neutrophil degranulation			1	0	1.047	0.935	0.806	1.159	1.522	1.101	1.153	1.03	0.888	1.276	1.677	1.053	1.046	1.096	0.979	0.843	1.212	1.593	0.981839	0.947914
	FALSE	High	Master Protein	P23528	Cofilin-1 [OS=Homo sapiens]	0	47.188	57	8	35	7	166	18.5	8.09	81.49	8	cell cycle OR cell proliferation;cell organization and biogenesis;signal transduction;other biological processes	plasma membrane;other membranes;cytosol;cytoskeleton;nucleus;other cell component	cytoskeletal activity	Pf00241	1072	CFL1	B3KUQ1; hsa:1072; P23528; Q53Y87; Q9UCA2	ENSG00000172757	Platelet degranulation ; Regulation of actin dynamics for phagocytic cup formation; Gene and protein expression by JAK-STAT signaling after Interleukin-12 stimulation; EPHB-mediated forward signaling; Sema3A PAK dependent Axon repulsion; RHO GTPases Activate ROCKs	Brain-derived neurotrophic factor (BDNF) signaling pathway; VEGFA-VEGFR2 signaling; EGF/EGFR signaling pathway; Envelope proteins and their potential roles in EDMD physiopathology; 7q11.23 copy number variation syndrome; Neuroinflammation and glutamatergic signaling; CCL18 signaling pathway; Regulation of actin cytoskeleton; G13 signaling pathway	Axon guidance; Fc gamma R-mediated phagocytosis; Regulation of actin cytoskeleton; Pertussis; Human immunodeficiency virus 1 infection	20	1	0.888	0.943	0.905	1.823	1.08	1.339	1.19	1.262	1.212	2.441	1.446	1.122	1.194	1.06	1.125	1.08	2.176	1.289	0.965875	0.947914
	FALSE	High	Master Protein	P62906	60S ribosomal protein L10A [OS=Homo sapiens]	0	46.26	39	8	33	8	217	24.8	9.94	64.35	8	protein metabolism;RNA metabolism OR transcription;other metabolic processes	cytosol;translational apparatus;other cell component	other molecular function	Pf00687	4736	RPL10A	B2R801; hsa:4736; P52859; P53025; P62906; Q5TZT6; Q8J013	ENSG00000198755	SRP-dependent cotranslational protein targeting to membrane; Regulation of expression of SLITs and ROBOs; L13a-mediated translational silencing of Ceruloplasmin expression; Formation of a pool of free 40S subunits; GTP hydrolysis and joining of the 60S ribosomal subunit; Major pathway of rRNA processing in the nucleolus and cytosol; Nonsense Mediated Decay (NMD) enhanced by the Exon Junction Comp…	VEGFA-VEGFR2 signaling; Cytoplasmic ribosomal proteins	Ribosome; Coronavirus disease	17	0	1.191	1.395	2.85	3.057	2.072	0.685	0.816	0.956	1.952	2.095	1.419	1.472	0.465	0.554	0.649	1.326	1.423	0.964	0.923927	0.997096
	FALSE	High	Master Protein	P62826	GTP-binding nuclear protein RAN [OS=Homo sapiens]	0	46.113	28	6	75	6	216	24.4	7.49	209.92	6	cell cycle OR cell proliferation;cell organization and biogenesis;DNA metabolism;other metabolic processes;transport;developmental processes;other biological processes	cytosol;cytoskeleton;nucleus;other cytoplasmic organelle;other cell component	other molecular function	Pf00071	5901	RAN	A8K3Z8; hsa:5901; P17080; P28746; P28747; P62826; Q6IPB2; Q86V08; Q8NI90; Q9CSP3; Q9CWI7; Q9CZA2; Q9UDJ5; Q9UEU9	ENSG00000132341	Rev-mediated nuclear export of HIV RNA; NEP/NS2 Interacts with the Cellular Export Machinery; Nuclear import of Rev protein; Transcriptional regulation by small RNAs; tRNA processing in the nucleus; Regulation of cholesterol biosynthesis by SREBP (SREBF); MicroRNA (miRNA) biogenesis; Postmitotic nuclear pore complex (NPC) reformation	Androgen receptor signaling pathway; miRNA biogenesis; 22q11.2 copy number variation syndrome	Ribosome biogenesis in eukaryotes; Nucleocytoplasmic transport; Viral life cycle; Human T-cell leukemia virus 1 infection	15	0	0.764	0.634	0.583	1.139	2.43	1.061	0.811	0.673	0.619	1.208	2.578	0.975	1.089	0.832	0.691	0.635	1.24	2.646	0.780732	0.881951
	FALSE	High	Master Protein	P10412	Histone H1.4 [OS=Homo sapiens]	0	45.725	28	7	61	7	219	21.9	11.03	128.22	7	cell organization and biogenesis;protein metabolism;other metabolic processes;other biological processes	nucleus;other cell component	nucleic acid binding activity;other molecular function	Pf00538	3008	H1-4	hsa:3008; P10412; Q4VB25	ENSG00000168298	Apoptosis induced DNA fragmentation; Formation of Senescence-Associated Heterochromatin Foci (SAHF)	Pathways affected in adenoid cystic carcinoma		3	0	0.815	0.991	0.8	1.095	1.811	0.752	0.613	0.745	0.601	0.823	1.361	0.888	0.846	0.69	0.839	0.677	0.926	1.532	0.914034	0.947914
	FALSE	High	Master Protein	P18621	60S ribosomal protein L17 [OS=Homo sapiens]	0	45.675	35	6	55	6	184	21.4	10.17	140.92	6	protein metabolism;other metabolic processes	cytosol;translational apparatus;other cell component	other molecular function	Pf00237	6139	RPL17	B2R4H3; B4E3C2; B5ME31; hsa:6139; J3QL51; P18621; Q3KQW2; Q6NZ54; Q7M4M5	ENSG00000265681	Response of EIF2AK4 (GCN2) to amino acid deficiency; Regulation of expression of SLITs and ROBOs; L13a-mediated translational silencing of Ceruloplasmin expression; Formation of a pool of free 40S subunits; GTP hydrolysis and joining of the 60S ribosomal subunit; Major pathway of rRNA processing in the nucleolus and cytosol; Nonsense Mediated Decay (NMD) enhanced by the Exon Junction Complex (EJC…	Cytoplasmic ribosomal proteins	Ribosome; Coronavirus disease	16	0	0.364	0.371	0.811	1.651	1.539	1.648	0.599	0.611	1.336	2.722	2.537	1.018	1.619	0.589	0.6	1.313	2.674	2.492	0.000300623	0.292708
	FALSE	High	Master Protein	P12236	ADP/ATP translocase 3 [OS=Homo sapiens]	0	44.845	33	11	35	1	298	32.8	9.74	70.71	11	cell organization and biogenesis;transport;other biological processes	other membranes;mitochondrion	transporter activity	Pf00153	293	SLC25A6	hsa:293; P12236; Q96C49	ENSG00000169100	Mitochondrial protein import; Transport of nucleosides and free purine and pyrimidine bases across the plasma membrane; Influenza Virus Induced Apoptosis; Vpr-mediated induction of apoptosis by mitochondrial outer membrane permeabilization	Electron transport chain: OXPHOS system in mitochondria; Alzheimer's disease and miRNA effects; Alzheimer's disease	Calcium signaling pathway; cGMP-PKG signaling pathway; Necroptosis; Cellular senescence; Neutrophil extracellular trap formation; Alzheimer disease; Parkinson disease; Huntington disease; Spinocerebellar ataxia; Prion disease; Pathways of neurodegeneration; Influenza A; Human T-cell leukemia virus 1 infection; Chemical carcinogenesis; Diabetic cardiomyopathy	22	0	1.186	1.257	2.962	3.578	28.036	0.701	0.831	0.88	2.075	2.507	19.645	20.179	0.035	0.041	0.044	0.103	0.124	0.974	0.929992	0.96854
	FALSE	High	Master Protein	Q99714-1	3-hydroxyacyl-CoA dehydrogenase type-2 [OS=Homo sapiens]	0	44.824	25	5	14	5	261	26.9	7.78	46.4	5	cell organization and biogenesis;RNA metabolism OR transcription;other metabolic processes	plasma membrane;other membranes;mitochondrion;other cell component	nucleic acid binding activity;other molecular function	Pf00106	100971848; 3028; 465649	HSD17B10	A0A0S2Z410; A0A2J8J9Q9; A0A2R9ANQ0; A0A6D2X3G1; H2QYN3; hsa:3028; pps:100971848; Q5H927; Q6IBS9; Q8TCV9; Q96HD5; Q99714	ENSG00000072506; ENSPPAG00000032534; ENSPTRG00000021929	Branched-chain amino acid catabolism; tRNA processing in the mitochondrion; tRNA modification in the mitochondrion; rRNA processing in the mitochondrion	Alzheimer's disease and miRNA effects; Valproic acid pathway; Alzheimer's disease	Valine, leucine and isoleucine degradation; Metabolic pathways; Alzheimer disease; Pathways of neurodegeneration	11	0	1.105	2.269	4.202	5.786	2.795	0.532	0.587	1.207	2.234	3.076	1.486	1.482	0.359	0.397	0.814	1.508	2.076	1.003	0.965722	0.947914
	FALSE	High	Master Protein	P13797	Plastin-3 [OS=Homo sapiens]	0	44.567	18	10	17	10	630	70.8	5.6	28.47	10	cell organization and biogenesis;developmental processes	plasma membrane;other membranes;cytosol;cytoskeleton;other cell component	cytoskeletal activity;other molecular function	Pf00307, Pf13499	5358	PLS3	A8K579; B1AQ09; B4DGB4; B7Z6M1; hsa:5358; P13797; Q86YI6	ENSG00000102024				0	0	1.002	2.037	3.626	5.751	2.615	0.61	0.611	1.242	2.211	3.506	1.595	1.598	0.382	0.382	0.777	1.384	2.194	0.998	0.997566	0.947914
	FALSE	High	Master Protein	P21796	voltage-dependent anion-selective channel protein 1 [OS=Homo sapiens]	0	44.424	41	9	24	9	283	30.8	8.54	52.65	9	cell-cell signaling;other metabolic processes;stress response;transport;other biological processes	plasma membrane;other membranes;mitochondrion;other cell component	transporter activity;other molecular function	Pf01459	7416	VDAC1	B3KVK4; D3DQ93; hsa:7416; P21796; Q5FVE7; Q9UIQ5; Q9UPL0	ENSG00000213585	Ub-specific processing proteases; Pyruvate metabolism; Mitochondrial protein import; PINK1-PRKN Mediated Mitophagy; Mitochondrial calcium ion transport	Alzheimer's disease and miRNA effects; Alzheimer's disease; Arsenic metabolism and reactive oxygen species generation; Cholesterol metabolism; Fatty Acids and Lipoproteins Transport in Hepatocytes	Calcium signaling pathway; cGMP-PKG signaling pathway; Necroptosis; Cellular senescence; Neutrophil extracellular trap formation; NOD-like receptor signaling pathway; Cholesterol metabolism; Alzheimer disease; Parkinson disease; Amyotrophic lateral sclerosis; Huntington disease; Spinocerebellar ataxia; Prion disease; Pathways of neurodegeneration; Shigellosis; Influenza A; Human T-cell leukemia v…	29	0	0.7	0.705	0.575	0.978	1.475	0.902	0.631	0.636	0.518	0.883	1.331	0.667	1.352	0.946	0.953	0.777	1.323	1.995	0.555433	0.943238
	FALSE	High	Master Protein	P40429	60S ribosomal protein L13a [OS=Homo sapiens]	0	44.403	28	6	87	6	203	23.6	10.93	207.38	6	protein metabolism;other metabolic processes;stress response;developmental processes;other biological processes	cytosol;translational apparatus;other cell component	nucleic acid binding activity;other molecular function	Pf00572	23521	RPL13A	A8K505; hsa:23521; P40429	ENSG00000142541	Regulation of expression of SLITs and ROBOs; Nonsense Mediated Decay (NMD) enhanced by the Exon Junction Complex (EJC); Eukaryotic Translation Termination; Nonsense Mediated Decay (NMD) independent of the Exon Junction Complex (EJC); L13a-mediated translational silencing of Ceruloplasmin expression; Formation of a pool of free 40S subunits; GTP hydrolysis and joining of the 60S ribosomal subunit;…	VEGFA-VEGFR2 signaling; Cytoplasmic ribosomal proteins	Ribosome; Coronavirus disease	17	0	0.437	0.376	0.334	0.772	1.569	2.289	1.001	0.86	0.765	1.767	3.591	1.376	1.663	0.727	0.625	0.556	1.284	2.609	0.00608021	0.302669
	FALSE	High	Master Protein	P62917	60S ribosomal protein L8 [OS=Homo sapiens]	0	44.228	39	9	38	9	257	28	11.03	64.18	9	protein metabolism;other metabolic processes	cytosol;translational apparatus;other cell component	nucleic acid binding activity;other molecular function	Pf00181, Pf03947	6132	RPL8	A8K094; D3DWN2; hsa:6132; P25120; P62917; Q567Q7; Q969V7; Q9BWQ9	ENSG00000161016	Regulation of expression of SLITs and ROBOs; L13a-mediated translational silencing of Ceruloplasmin expression; Formation of a pool of free 40S subunits; GTP hydrolysis and joining of the 60S ribosomal subunit; Major pathway of rRNA processing in the nucleolus and cytosol; Nonsense Mediated Decay (NMD) enhanced by the Exon Junction Complex (EJC); SRP-dependent cotranslational protein targeting to…	Cytoplasmic ribosomal proteins	Ribosome; Coronavirus disease	16	0	0.311	0.275	0.432	0.734	1.387	2.31	0.718	0.634	0.997	1.697	3.205	1.482	1.559	0.485	0.428	0.673	1.145	2.162	1.44285e-05	0.05395
	FALSE	High	Master Protein	P26599	Polypyrimidine tract-binding protein 1 [OS=Homo sapiens]	0	44.144	13	5	27	5	531	57.2	9.17	125.56	5	RNA metabolism OR transcription;other metabolic processes;other biological processes	nucleus	nucleic acid binding activity	Pf00076, Pf11835, Pf13893	749887	PTBP1	A0A2J8IKP3; A0A2J8RA51; A0A6D2WFY9; A0A8I5YPF9; K7AXA8	ENSPPYG00000009289; ENSPTRG00000010165				0	0	0.823	0.644	0.819	1.192	1.495	1.481	1.219	0.953	1.214	1.766	2.215	1.175	1.261	1.038	0.812	1.033	1.504	1.886	0.923927	0.881951
	FALSE	High	Master Protein	P62266	40S ribosomal protein S23 [OS=Homo sapiens]	0	44.054	48	5	46	5	143	15.8	10.49	133.53	5	cell organization and biogenesis;protein metabolism;other metabolic processes	cytosol;ER/Golgi;translational apparatus;nucleus;other cell component	other molecular function	Pf00164	6228	RPS23	hsa:6228; P39028; P62266; Q6IB08	ENSG00000186468	GTP hydrolysis and joining of the 60S ribosomal subunit; Regulation of expression of SLITs and ROBOs; L13a-mediated translational silencing of Ceruloplasmin expression; Translation initiation complex formation; Formation of a pool of free 40S subunits; Formation of the ternary complex, and subsequently, the 43S complex; Ribosomal scanning and start codon recognition; Major pathway of rRNA process…	Cytoplasmic ribosomal proteins	Ribosome; Coronavirus disease	21	0	0.341	0.494	0.764	1.324	1.499	1.908	0.651	0.943	1.457	2.526	2.86	1.259	1.516	0.517	0.749	1.157	2.007	2.271	6.26604e-05	0.615826
	FALSE	High	Master Protein	Q9HB71	Calcyclin-binding protein [OS=Homo sapiens]	0	43.824	34	6	21	6	228	26.2	8.25	50.23	6	developmental processes;other biological processes	cytosol;nucleus;other cell component	cytoskeletal activity;other molecular function	Pf04969, Pf05002, Pf09032	27101	CACYBP	B2ZWH2; B3KSF1; hsa:27101; O60666; Q5R370; Q5R371; Q9HB71	ENSG00000116161		Gastric cancer network 2	Wnt signaling pathway	2	0	0.271	0.382	0.455	1.018	2.385	2.499	0.679	0.955	1.137	2.544	5.962	1.273	1.964	0.533	0.75	0.894	1.999	4.685	6.70637e-07	0.312456
	FALSE	High	Master Protein	Q99623	Prohibitin-2 [OS=Homo sapiens]	0	43.535	27	7	12	7	299	33.3	9.83	34.82	7	cell cycle OR cell proliferation;cell organization and biogenesis;other metabolic processes;stress response;transport;developmental processes;signal transduction;other biological processes	plasma membrane;other membranes;mitochondrion;nucleus;other cell component	other molecular function	Pf01145	11331	PHB2	B4DP75; hsa:11331; Q2YDA4; Q7KYU3; Q92978; Q99623	ENSG00000215021	Processing of SMDT1			1	0	1.058	1.16	0.794	1.168	1.731	0.745	0.789	0.865	0.592	0.871	1.29	0.783	0.952	1.007	1.104	0.756	1.112	1.647	0.981839	0.947914
	FALSE	High	Master Protein	P55060-1	Exportin-2 [OS=Homo sapiens]	0	43.457	11	9	16	9	971	110.3	5.77	33.83	9	transport	cytosol;nucleus;other cell component	other molecular function	Pf03378, Pf03810, Pf08506	100983829; 101925721; 103244616; 104678542; 105470706; 105572300; 108522522; 1434; 458318; 704301	CSE1L	A0A096NRD0; A0A0D9RR42; A0A1D5Q1K6; A0A2J8MJH6; A0A2K5N428; A0A2K5WF35; A0A2K5WF48; A0A2K6BTC5; A0A2K6KIA8; A0A2K6NLU1; A0A2R9BNT4; A0A384NKW7; A0A5S6R996; A0A6D2XTG1; A0A6P6II86; A0A8D2K2T0; A0A8J8XD27; A0A8J8YQ05; A3RLL6; B2R5T4; caty:105572300; csab:103244616; E1P5Y0; F8W904; G7N4L0; H2QKJ4; hsa:1434; mcc:704301; mcf:101925721; O75432; P55060; pps:100983829; ptr:458318; Q32M40; Q9H5B7; Q9NTS0;…	ENSCATG00000039153; ENSCSAG00000014977; ENSG00000124207; ENSMFAG00000034230; ENSMMUG00000019636; ENSMNEG00000031340; ENSPANG00000026147; ENSPPAG00000038391; ENSPTRG00000013599; ENSRBIG00000029361; ENSRROG00000021686; ENSTGEG00000016120			Nucleocytoplasmic transport; Salmonella infection	2	0	1.307	0.912	0.764	1.264	2.07	1.154	1.509	1.053	0.882	1.46	2.39	1.28	0.902	1.179	0.823	0.689	1.141	1.868	0.741692	0.947914
	FALSE	High	Master Protein	P46777	60S ribosomal protein L5 [OS=Homo sapiens]	0	43.441	26	8	59	8	297	34.3	9.72	170.62	8	cell organization and biogenesis;protein metabolism;RNA metabolism OR transcription;other metabolic processes;other biological processes	cytosol;ER/Golgi;translational apparatus;nucleus;other cell component	enzyme regulator activity;nucleic acid binding activity;other molecular function	Pf14204, Pf17144	6125	RPL5	hsa:6125; P46777; Q32LZ3; Q53HH6; Q9H3F4	ENSG00000122406	Regulation of expression of SLITs and ROBOs; L13a-mediated translational silencing of Ceruloplasmin expression; Formation of a pool of free 40S subunits; GTP hydrolysis and joining of the 60S ribosomal subunit; Major pathway of rRNA processing in the nucleolus and cytosol; Nonsense Mediated Decay (NMD) enhanced by the Exon Junction Complex (EJC); SRP-dependent cotranslational protein targeting to…	VEGFA-VEGFR2 signaling; Cytoplasmic ribosomal proteins	Ribosome; Coronavirus disease	17	0	0.362	0.335	0.313	0.71	1.517	2.453	0.888	0.823	0.767	1.742	3.722	1.571	1.561	0.565	0.523	0.488	1.108	2.369	0.000278826	0.194367
	FALSE	High	Master Protein	P31689-1	DnaJ homolog subfamily A member 1 [OS=Homo sapiens]	0	43.333	19	6	21	6	397	44.8	7.08	57.8	6	stress response;transport;signal transduction;other biological processes	other membranes;cytosol;cytoskeleton;mitochondrion;ER/Golgi;nucleus;other cell component	signal transduction activity or receptor binding;other molecular function	Pf00226, Pf00684, Pf01556	100054696; 100412197; 100592641; 100722445; 100855671; 100972241; 101023945; 101098261; 101137391; 101959913; 102011980; 104674273; 105306409; 105485650; 105539638; 105590085; 105993390; 107147856; 108175354; 109252049; 109263810; 109681412; 119863874; 3301; 703765; 746627	Dnaja1; DNAJA1; LOC100054696; LOC109263810; LOC111146318; LOC112645844; LOC112809310	A0A1S3FZV9; A0A250YHF4; A0A2I2U399; A0A2I3LLW0; A0A2J8QSU4; A0A2J8XIP9; A0A2K5M237; A0A2K5UZS5; A0A2K6ABU1; A0A2K6BPH7; A0A2K6P2W7; A0A2R8ZXS2; A0A2Y9H588; A0A2Y9JAB8; A0A3Q7MN35; A0A485MHL3; A0A4X1UQT0; A0A5E4BAA0; A0A663DEQ0; A0A667IMK3; A0A673VFZ5; A0A6D2WAG5; A0A6J1XRJ1; A0A6J3JLQ7; A0A6P3RDL6; A0A6P4VN64; A0A6P9FCJ5; A0A7J8IJF1; A0A8C0L3H8; A0A8C0RZG3; A0A8C2VR39; A0A8C3X7V1; A0A8C4LB68; A0A…	ENSCAFG00000001818; ENSCAFG00020015600; ENSCAFG00020020188; ENSCAFG00030007133; ENSCAFG00040006567; ENSCATG00000033398; ENSCCNG00000028174; ENSCJAG00000008022; ENSCLAG00000012089; ENSCPOG00000000462; ENSCWAG00000017766; ENSEASG00005004562; ENSECAG00000010324; ENSFCAG00000008729; ENSG00000086061; ENSGGOG00000007030; ENSLCNG00005016649; ENSMFAG00000032081; ENSMLEG00000042863; ENSMMMG00000008778; EN…	HSP90 chaperone cycle for steroid hormone receptors (SHR) in the presence of ligand; HSP90 chaperone cycle for steroid hormone receptors (SHR) in the presence of ligand	VEGFA-VEGFR2 signaling; Exercise-induced circadian regulation	Protein processing in endoplasmic reticulum	5	0	0.605	0.513	0.418	0.804	1.668	1.764	1.068	0.904	0.738	1.417	2.942	1.246	1.415	0.857	0.725	0.592	1.137	2.36	0.216204	0.686545
	FALSE	High	Master Protein	Q05639	Elongation factor 1-alpha 2 [OS=Homo sapiens]	0	43.267	14	7	55	1	463	50.4	9.03	118.33	7	protein metabolism;other metabolic processes;other biological processes	other membranes;other cytoplasmic organelle;other cell component	nucleic acid binding activity;other molecular function	Pf00009, Pf03143, Pf03144	1917	EEF1A2	B5BUF3; E1P5J1; hsa:1917; P54266; Q05639; Q0VGC7	ENSG00000101210	Eukaryotic Translation Elongation	Translation factors	Nucleocytoplasmic transport; Legionellosis; Leishmaniasis	5	0
	FALSE	High	Master Protein	Q92945	Far upstream element-binding protein 2 [OS=Homo sapiens]	0	43.233	16	7	15	5	711	73.1	7.3	61.63	7	RNA metabolism OR transcription;other metabolic processes;transport;other biological processes	cytosol;nucleus;other cell component	nucleic acid binding activity;other molecular function	Pf00013, Pf09005	8570	KHSRP	hsa:8570; O00301; Q59EZ9; Q5U4P6; Q92945; Q9UNT5; Q9UQH5	ENSG00000088247	ATF4 activates genes in response to endoplasmic reticulum stress; KSRP (KHSRP) binds and destabilizes mRNA	Pre-implantation embryo		3	2	0.886	1.647	3.782	3.644	2.745	0.569	0.504	0.937	2.153	2.074	1.563	1.092	0.521	0.462	0.859	1.972	1.9	1.432	0.965722	0.956307
	FALSE	High	Master Protein	P17980	26S proteasome regulatory subunit 6A [OS=Homo sapiens]	0	42.594	24	8	35	8	439	49.2	5.24	105.05	8	protein metabolism;other metabolic processes;other biological processes	non-structural extracellular;cytosol;nucleus;other cell component	other molecular function	Pf00004, Pf16450, Pf17862	5702	PSMC3	B2R8V1; hsa:5702; P17980; Q3B757; Q3B865; Q53HU5; Q6GPG8; Q6IBS1; Q96HD3	ENSG00000165916	Separation of Sister Chromatids; The role of GTSE1 in G2/M progression after G2 checkpoint; Neutrophil degranulation; Cdc20:Phospho-APC/C mediated degradation of Cyclin A; UCH proteinases; Ub-specific processing proteases; RUNX1 regulates transcription of genes involved in differentiation of HSCs; Regulation of expression of SLITs and ROBOs; FCERI mediated NF-kB activation; Downstream TCR signali…	Proteasome degradation; Alzheimer's disease and miRNA effects; Parkin-ubiquitin proteasomal system pathway; Alzheimer's disease	Proteasome; Alzheimer disease; Parkinson disease; Amyotrophic lateral sclerosis; Huntington disease; Spinocerebellar ataxia; Prion disease; Pathways of neurodegeneration; Epstein-Barr virus infection	72	0	0.857	0.678	0.851	1.535	2.054	1.377	1.18	0.934	1.171	2.114	2.827	1.787	0.77	0.66	0.523	0.655	1.183	1.582	0.951431	0.932119
	FALSE	High	Master Protein	P50395-1	Rab GDP dissociation inhibitor beta [OS=Homo sapiens]	0	42.487	27	9	36	5	445	50.6	6.47	77.31	9	transport;signal transduction;other biological processes	non-structural extracellular;other membranes;cytosol;ER/Golgi;other cytoplasmic organelle;other cell component	enzyme regulator activity;other molecular function	Pf00996	100579667; 2665	GDI2	A0A2I3GNY5; hsa:2665; nle:100579667; O43928; P50395; Q5SX88; Q6IAT1; Q9UQM6	ENSG00000057608; ENSNLEG00000035201	Neutrophil degranulation; RAB GEFs exchange GTP for GDP on RABs			2	4	0.859	0.711	0.847	1.297	1.26	1.3	1.117	0.924	1.101	1.685	1.637	1.252	1.038	0.892	0.738	0.879	1.346	1.307	0.951431	0.947914
	FALSE	High	Master Protein	O00303	Eukaryotic translation initiation factor 3 subunit F [OS=Homo sapiens]	0	42.476	15	5	13	5	357	37.5	5.45	30.67	5	cell organization and biogenesis;protein metabolism;other metabolic processes;other biological processes	cytosol;translational apparatus;other cell component	nucleic acid binding activity;other molecular function	Pf01398, Pf13012	8665	EIF3F	A8K0S2; hsa:8665; O00303; Q6IB45; Q8N978	ENSG00000175390	L13a-mediated translational silencing of Ceruloplasmin expression; Translation initiation complex formation; Formation of a pool of free 40S subunits; Formation of the ternary complex, and subsequently, the 43S complex; Ribosomal scanning and start codon recognition; GTP hydrolysis and joining of the 60S ribosomal subunit	Translation factors; VEGFA-VEGFR2 signaling; nsp1 from SARS-CoV-2 inhibits translation initiation in the host cell		9	0	1.353	2.635	2.224	4.276	4.942	0.869	1.176	2.29	1.933	3.716	4.294	4.015	0.216	0.293	0.57	0.481	0.926	1.07	0.64254	0.947914
	FALSE	High	Master Protein	P62249	40S ribosomal protein S16 [OS=Homo sapiens]	0	42.445	39	6	51	6	146	16.4	10.21	135.71	6	protein metabolism;RNA metabolism OR transcription;other metabolic processes;other biological processes	cytosol;translational apparatus;nucleus;other cell component	nucleic acid binding activity;other molecular function	Pf00380	6217	RPS16	B2RDD5; hsa:6217; P17008; P62249	ENSG00000105193	Regulation of expression of SLITs and ROBOs; L13a-mediated translational silencing of Ceruloplasmin expression; Formation of a pool of free 40S subunits; GTP hydrolysis and joining of the 60S ribosomal subunit; Major pathway of rRNA processing in the nucleolus and cytosol; Nonsense Mediated Decay (NMD) enhanced by the Exon Junction Complex (EJC); SRP-dependent cotranslational protein targeting to…	Cytoplasmic ribosomal proteins	Ribosome; Coronavirus disease	21	0	0.556	0.43	0.517	1.083	2.299	1.524	0.848	0.655	0.787	1.65	3.503	1.563	0.975	0.542	0.419	0.504	1.056	2.241	0.0979147	0.467318
	FALSE	High	Master Protein	P62910	60S ribosomal protein L32 [OS=Homo sapiens]	0	42.343	47	7	44	7	135	15.9	11.33	119.6	7	protein metabolism;other metabolic processes	cytosol;translational apparatus;other cell component	other molecular function	Pf01655	6161	RPL32	B2R4Q3; hsa:6161; P02433; P62910	ENSG00000144713	Response of EIF2AK4 (GCN2) to amino acid deficiency; Regulation of expression of SLITs and ROBOs; L13a-mediated translational silencing of Ceruloplasmin expression; Formation of a pool of free 40S subunits; GTP hydrolysis and joining of the 60S ribosomal subunit; Major pathway of rRNA processing in the nucleolus and cytosol; Nonsense Mediated Decay (NMD) enhanced by the Exon Junction Complex (EJC…	Cytoplasmic ribosomal proteins	Ribosome; Coronavirus disease	16	0	0.841	0.534	0.521	0.957	0.985	2.062	1.734	1.102	1.075	1.974	2.032	1.165	1.77	1.488	0.946	0.922	1.694	1.743	0.951431	0.745063
	FALSE	High	Master Protein	P17812	CTP synthase 1 [OS=Homo sapiens]	0	42.167	17	10	36	10	591	66.6	6.46	65.22	10	cell cycle OR cell proliferation;other metabolic processes;other biological processes	cytosol;other cell component	other molecular function	Pf00117, Pf06418	1503	CTPS1	B4DR64; D3DPW1; hsa:1503; P17812; Q5VW67; Q96GK6	ENSG00000171793	Interconversion of nucleotide di- and triphosphates	Pyrimidine metabolism	Pyrimidine metabolism; Metabolic pathways; Nucleotide metabolism; Biosynthesis of cofactors	6	0	0.694	0.759	0.817	1.271	2.335	1.614	1.12	1.226	1.318	2.052	3.769	2.318	0.696	0.483	0.529	0.569	0.885	1.626	0.536482	0.947914
	FALSE	High	Master Protein	O15355	Protein phosphatase 1G [OS=Homo sapiens]	0	41.982	21	9	21	9	546	59.2	4.36	43.73	9	protein metabolism;other metabolic processes;other biological processes	other membranes;nucleus;other cell component	other molecular function	Pf00481	5496	PPM1G	hsa:5496; O15355	ENSG00000115241		VEGFA-VEGFR2 signaling; mRNA processing		2	0	1.039	1.77	3.258	5.107	2.073	0.59	0.613	1.044	1.921	3.011	1.223	1.17	0.504	0.524	0.892	1.642	2.574	1.045	0.983985	0.947914
	FALSE	High	Master Protein	O00148	ATP-dependent RNA helicase DDX39A [OS=Homo sapiens]	0	41.52	21	8	22	2	427	49.1	5.68	49.91	8	RNA metabolism OR transcription;other metabolic processes;transport	nucleus;other cell component	other molecular function	Pf00270, Pf00271	10212	DDX39A	B1Q2N1; hsa:10212; O00148; Q8N5M0; Q9BVP6; Q9H5W0	ENSG00000123136	Transport of Mature mRNA derived from an Intron-Containing Transcript; mRNA 3'-end processing; RNA Polymerase II Transcription Termination			3	6	0.621	0.736	0.509	0.853	1.756	1.32	0.819	0.971	0.671	1.126	2.317	1.059	1.246	0.773	0.917	0.634	1.063	2.187	0.26195	0.947914
	FALSE	High	Master Protein	P05455	Lupus La protein [OS=Homo sapiens]	0	41.382	31	12	44	12	408	46.8	7.12	74.85	12	RNA metabolism OR transcription;other metabolic processes;transport;other biological processes	nucleus;other cell component	nucleic acid binding activity	Pf00076, Pf05383, Pf08777	6741	SSB	hsa:6741; P05455; Q15367; Q53XJ4	ENSG00000138385	RNA Polymerase III Abortive And Retractive Initiation; RNA Polymerase III Transcription Termination		Systemic lupus erythematosus	3	0	0.626	0.524	0.687	2.359	2.577	1.528	0.956	0.8	1.05	3.604	3.937	1.643	0.93	0.582	0.487	0.639	2.194	2.397	0.274908	0.732018
	FALSE	High	Master Protein	O76094	Signal recognition particle subunit SRP72 [OS=Homo sapiens]	0	40.995	12	7	11	7	671	74.6	9.26	31.58	7	transport	cytosol;ER/Golgi;translational apparatus;other cell component	nucleic acid binding activity;other molecular function	Pf08492, Pf13181, Pf17004	6731	SRP72	G5E9Z8; hsa:6731; O76094; Q7Z3C0	ENSG00000174780	SRP-dependent cotranslational protein targeting to membrane		Protein export	2	0	1.127	2.015	1.736	3.858	4.279	0.88	0.992	1.774	1.528	3.395	3.766	2.901	0.303	0.342	0.611	0.527	1.17	1.298	0.951431	0.947914
	FALSE	High	Master Protein	Q9UQ80	proliferation-associated protein 2G4 [OS=Homo sapiens]	0	40.898	26	10	24	10	394	43.8	6.55	45.16	10	RNA metabolism OR transcription;other metabolic processes;other biological processes	non-structural extracellular;nucleus;other cytoplasmic organelle;other cell component	nucleic acid binding activity;other molecular function	Pf00557	5036	PA2G4	hsa:5036; O43846; Q9UM59; Q9UQ80	ENSG00000170515	Neutrophil degranulation			1	0	0.932	1.971	4.165	5.493	2.867	0.682	0.635	1.344	2.84	3.745	1.955	1.63	0.418	0.39	0.824	1.742	2.297	1.199	0.981839	0.947914
	FALSE	High	Master Protein	O00410	Importin-5 [OS=Homo sapiens]	0	40.825	10	7	12	7	1097	123.6	4.94	40.87	7	transport;other biological processes	nucleus;other cell component	enzyme regulator activity;other molecular function	Pf02985, Pf18808, Pf18816, Pf18829	3843	IPO5	B4DZA0; hsa:3843; O00410; O15257; Q5T578; Q86XC7	ENSG00000065150	vRNP Assembly		Nucleocytoplasmic transport	2	0	0.576	0.748	0.657	1.173	1.901	1.654	0.952	1.237	1.088	1.94	3.145	2.126	0.778	0.448	0.582	0.512	0.913	1.479	0.135785	0.947914
	FALSE	High	Master Protein	Q13838-1	spliceosome RNA helicase DDX39B [OS=Homo sapiens]	0	40.327	18	7	21	1	428	49	5.67	51.06	7	cell organization and biogenesis;RNA metabolism OR transcription;other metabolic processes;transport;other biological processes	nucleus;other cell component	nucleic acid binding activity;other molecular function	Pf00270, Pf00271	100146384; 100174561; 100921090; 100978005; 101147472; 101319714; 101341139; 101865332; 102540600; 102984110; 103007450; 103084702; 103724455; 104661907; 105497644; 105513725; 105554156; 105706392; 105817909; 105858134; 108299862; 109690379; 448813; 463180; 715233; 7919	BAT1; Ddx39b; DDX39B; LOC101341139	A0A024RCM3; A0A250YHX8; A0A2J8NXN4; A0A2J8R4V5; A0A2K5DWU2; A0A2K5K254; A0A2K5QWA7; A0A2K5WF97; A0A2K6AHM2; A0A2K6DIU1; A0A2K6FJ24; A0A2K6QSB9; A0A2R9CQC1; A0A2U4APK4; A0A2Y9EY53; A0A2Y9MI14; A0A2Y9QHN8; A0A340XK66; A0A384B328; A0A387LAB5; A0A4X2JS09; A0A5F8H4A7; A0A663DHA0; A0A6I9IPC1; A0A6J3H346; A0A6P5JF26; A0A7J7QWW2; A0A7J7RKC5; A0A7N4PL29; A0A8B7APB0; A0A8B8RKS3; A0A8B8YUE8; A0A8C3YEV9; A0A…	ENSANAG00000030372; ENSBMSG00010015404; ENSCANG00000041217; ENSCCAG00000027897; ENSCCNG00000003334; ENSCJAG00000003152; ENSCWAG00000005601; ENSEASG00005017156; ENSECAG00000007750; ENSG00000198563; ENSG00000215425; ENSG00000225073; ENSG00000225859; ENSG00000229496; ENSG00000230624; ENSG00000235439; ENSGGOG00000005989; ENSMFAG00000034233; ENSMICG00000017349; ENSMLEG00000043791; ENSMMNG00015012531; …	mRNA Splicing - Major Pathway; RHOBTB2 GTPase cycle; Transport of Mature mRNA derived from an Intron-Containing Transcript; mRNA 3'-end processing; RNA Polymerase II Transcription Termination; mRNA Splicing - Major Pathway; Transport of Mature mRNA derived from an Intron-Containing Transcript; mRNA 3'-end processing; RNA Polymerase II Transcription Termination		Nucleocytoplasmic transport; mRNA surveillance pathway; Spliceosome	12	0	0.83	1.118	1.055	1.845	2.691	0.679	0.564	0.76	0.717	1.253	1.828	1.002	0.678	0.563	0.758	0.716	1.251	1.824	0.933689	0.947914
	FALSE	High	Master Protein	P18206	Vinculin [OS=Homo sapiens]	0	40.31	10	9	17	9	1134	123.7	5.66	35.86	9	cell adhesion;cell organization and biogenesis;developmental processes;other biological processes	non-structural extracellular;plasma membrane;other membranes;cytosol;cytoskeleton;other cell component	cytoskeletal activity;other molecular function	Pf01044	7414	VCL	hsa:7414; P18206; Q16450; Q5SWX2; Q7Z3B8; Q8IXU7	ENSG00000035403	Platelet degranulation ; Neutrophil degranulation; Signaling by BRAF and RAF1 fusions; Signaling by ALK fusions and activated point mutants; Smooth Muscle Contraction; Signaling by moderate kinase activity BRAF mutants; Paradoxical activation of RAF signaling by kinase inactive BRAF; Signaling downstream of RAS mutants; Signaling by RAF1 mutants; MAP2K and MAPK activation; Signaling by high-kinas…	Integrin-mediated cell adhesion; Primary focal segmental glomerulosclerosis (FSGS); Focal adhesion; VEGFA-VEGFR2 signaling; MFAP5 effect on permeability and motility of endothelial cells via cytoskeleton rearrangement; Melanoma; Regulation of actin cytoskeleton	Focal adhesion; Adherens junction; Leukocyte transendothelial migration; Regulation of actin cytoskeleton; Bacterial invasion of epithelial cells; Shigellosis; Amoebiasis	25	0	1.167	0.901	0.842	1.508	2.165	0.718	0.838	0.647	0.604	1.082	1.554	0.846	0.849	0.99	0.764	0.714	1.279	1.837	0.951431	0.947914
	FALSE	High	Master Protein	O15371	Eukaryotic translation initiation factor 3 subunit D [OS=Homo sapiens]	0	40.228	23	7	14	7	548	63.9	6.05	47.08	7	cell organization and biogenesis;protein metabolism;other metabolic processes;other biological processes	cytosol;translational apparatus;other cell component	nucleic acid binding activity	Pf05091	8664	EIF3D	A8MWD3; B2R7D4; B4DTF8; B4DVY1; hsa:8664; O15371; Q3MJD9; Q5M9Q6	ENSG00000100353	L13a-mediated translational silencing of Ceruloplasmin expression; Translation initiation complex formation; Formation of a pool of free 40S subunits; Formation of the ternary complex, and subsequently, the 43S complex; Ribosomal scanning and start codon recognition; GTP hydrolysis and joining of the 60S ribosomal subunit	Translation factors; VEGFA-VEGFR2 signaling; nsp1 from SARS-CoV-2 inhibits translation initiation in the host cell		9	0	0.08	0.154	0.337	0.368	0.177	7.307	0.584	1.125	2.459	2.687	1.293	1.054	6.932	0.554	1.067	2.333	2.55	1.226	6.03654e-16	0.000684537
	FALSE	High	Master Protein	P32969	60S ribosomal protein L9 [OS=Homo sapiens]	0	40.088	33	4	12	4	192	21.9	9.95	30.91	4	protein metabolism;other metabolic processes	cytosol;translational apparatus;other cell component	nucleic acid binding activity;other molecular function	Pf00347	6133	RPL9; RPL9P7; RPL9P8; RPL9P9	hsa:6133; P32969	ENSG00000163682	Regulation of expression of SLITs and ROBOs; Nonsense Mediated Decay (NMD) enhanced by the Exon Junction Complex (EJC); L13a-mediated translational silencing of Ceruloplasmin expression; Formation of a pool of free 40S subunits; GTP hydrolysis and joining of the 60S ribosomal subunit; Major pathway of rRNA processing in the nucleolus and cytosol; SRP-dependent cotranslational protein targeting to…	Cytoplasmic ribosomal proteins	Ribosome; Coronavirus disease	16	0	0.751	1.055	2.579	3.657	1.342	0.711	0.534	0.75	1.833	2.6	0.954	0.766	0.928	0.697	0.979	2.393	3.393	1.245	0.752542	0.947914
	FALSE	High	Master Protein	Q14008	Cytoskeleton-associated protein 5 [OS=Homo sapiens]	0	40.081	5	9	12	9	2032	225.4	7.8	26.21	9	cell cycle OR cell proliferation;cell organization and biogenesis;transport;other biological processes	plasma membrane;other membranes;cytosol;cytoskeleton;nucleus;other cell component	cytoskeletal activity;other molecular function	Pf02985, Pf12348	9793	CKAP5	hsa:9793; Q05D70; Q0VAX7; Q0VAX8; Q14008; Q14668; Q2TA89; Q6NSH4	ENSG00000175216	Separation of Sister Chromatids; Regulation of PLK1 Activity at G2/M Transition; Resolution of Sister Chromatid Cohesion; RHO GTPases Activate Formins; EML4 and NUDC in mitotic spindle formation; Amplification of signal from unattached kinetochores via a MAD2 inhibitory signal; Recruitment of NuMA to mitotic centrosomes; Loss of Nlp from mitotic centrosomes; Recruitment of mitotic centrosome prot…			13	0	1.168	1.445	2.064	2.461	2.102	0.791	0.925	1.143	1.633	1.948	1.663	1.41	0.561	0.656	0.811	1.158	1.381	1.179	0.951431	0.993695
	FALSE	High	Master Protein	P31943	Heterogeneous nuclear ribonucleoprotein H [OS=Homo sapiens]	0	40.069	24	7	79	7	449	49.2	6.3	230.06	7	RNA metabolism OR transcription;other metabolic processes;other biological processes	cytosol;nucleus;other cell component	nucleic acid binding activity;other molecular function	Pf00076, Pf08080	3187	HNRNPH1	B3KW86; D3DWQ2; hsa:3187; P31943; Q6IBM4	ENSG00000169045; ENSG00000284254	mRNA Splicing - Major Pathway; FGFR2 alternative splicing; Processing of Capped Intron-Containing Pre-mRNA	MECP2 and associated Rett syndrome; mRNA processing; Inhibition of exosome biogenesis and secretion by Manumycin A in CRPC cells		6	0	0.789	0.731	1.045	1.43	1.392	1.614	1.274	1.181	1.687	2.307	2.247	1.331	1.212	0.957	0.887	1.267	1.733	1.688	0.855068	0.947914
	FALSE	High	Master Protein	Q02878	60S ribosomal protein L6 [OS=Homo sapiens]	0	40.011	29	9	68	9	288	32.7	10.58	185.57	9	cell organization and biogenesis;protein metabolism;other metabolic processes;other biological processes	cytosol;ER/Golgi;translational apparatus;nucleus;other cell component	nucleic acid binding activity;other molecular function	Pf01159, Pf03868	6128	RPL6	hsa:6128; Q02878; Q2M3Q3; Q8WW97	ENSG00000089009	Regulation of expression of SLITs and ROBOs; L13a-mediated translational silencing of Ceruloplasmin expression; Formation of a pool of free 40S subunits; GTP hydrolysis and joining of the 60S ribosomal subunit; Major pathway of rRNA processing in the nucleolus and cytosol; Nonsense Mediated Decay (NMD) enhanced by the Exon Junction Complex (EJC); SRP-dependent cotranslational protein targeting to…	Cytoplasmic ribosomal proteins	Ribosome; Coronavirus disease	16	0	0.664	0.466	0.548	0.998	1.948	1.446	0.96	0.673	0.793	1.442	2.816	1.281	1.129	0.749	0.525	0.619	1.126	2.198	0.407715	0.557181
	FALSE	High	Master Protein	O95757	Heat shock 70 kDa protein 4L [OS=Homo sapiens]	0	39.809	8	5	8	2	839	94.5	5.88	19.6	5	stress response;other biological processes	cytosol;nucleus;other cell component	other molecular function	Pf00012	22824	HSPA4L	A2ICT2; hsa:22824; O95757; Q4W5M5; Q8IWA2	ENSG00000164070	Regulation of HSF1-mediated heat shock response		Protein processing in endoplasmic reticulum	2	0
	FALSE	High	Master Protein	Q6PKG0-1	La-related protein 1 [OS=Homo sapiens]	0	39.656	11	8	9	8	1096	123.4	8.82	26.11	8	cell cycle OR cell proliferation;protein metabolism;other metabolic processes;stress response;signal transduction;other biological processes	cytosol;other cell component	translation activity;nucleic acid binding activity;other molecular function	Pf05383	23367	LARP1	hsa:23367; O94836; Q6PKG0; Q8N4M2; Q8NB73; Q9UFD7	ENSG00000155506	SARS-CoV-2 activates/modulates innate and adaptive immune responses	Perturbations to host-cell autophagy, induced by SARS-CoV-2 proteins; SARS-CoV-2 innate immunity evasion and cell-specific immune response; Network map of SARS-CoV-2 signaling pathway		4	0	0.869	0.904	0.879	1.533	2.643	1.544	1.342	1.396	1.358	2.367	4.082	2.652	0.582	0.506	0.527	0.512	0.893	1.539	0.951431	0.947914
	FALSE	High	Master Protein	Q9Y678	Coatomer subunit gamma-1 [OS=Homo sapiens]	0	39.612	15	10	15	9	874	97.7	5.47	36.75	10	transport;other biological processes	other membranes;cytosol;ER/Golgi	other molecular function	Pf01602, Pf08752, Pf16381	22820	COPG1	A8K6M8; B3KMF6; hsa:22820; Q54AC4; Q9Y678	ENSG00000181789	COPI-dependent Golgi-to-ER retrograde traffic; COPI-mediated anterograde transport	VEGFA-VEGFR2 signaling		3	1	1.067	1.176	2.201	3.622	0.906	1.197	1.278	1.407	2.634	4.335	1.084	1.193	1.003	1.071	1.18	2.208	3.633	0.909	0.981839	0.956307
	FALSE	High	Master Protein	Q9Y3F4	Serine-threonine kinase receptor-associated protein [OS=Homo sapiens]	0	39.579	22	6	28	6	350	38.4	5.12	92.6	6	cell organization and biogenesis;RNA metabolism OR transcription;other metabolic processes;developmental processes;other biological processes	cytosol;nucleus;other cell component	signal transduction activity or receptor binding;enzyme regulator activity;nucleic acid binding activity;other molecular function	Pf00400	11171	STRAP	B2R5S5; B4DNJ6; hsa:11171; Q5TZT4; Q9NTK0; Q9UQC8; Q9Y3F4	ENSG00000023734	Downregulation of TGF-beta receptor signaling	TGF-beta signaling pathway; Epithelial to mesenchymal transition in colorectal cancer		3	0	0.516	0.573	0.662	1.23	1.951	1.817	0.938	1.041	1.202	2.236	3.544	2.457	0.74	0.382	0.424	0.489	0.91	1.443	0.0460885	0.812571
	FALSE	High	Master Protein	P00558	phosphoglycerate kinase 1 [OS=Homo sapiens]	0	39.482	24	9	33	9	417	44.6	8.1	54.92	9	protein metabolism;other metabolic processes;stress response;other biological processes	non-structural extracellular;other membranes;cytosol	kinase activity;other molecular function	Pf00162	5230	PGK1	A8K4W6; B7Z7A9; hsa:5230; P00558; Q5J7W1; Q6IBT6; Q8NI87	ENSG00000102144	Glycolysis; Gluconeogenesis; Manipulation of host energy metabolism	Cori cycle; Photodynamic therapy-induced HIF-1 survival signaling; VEGFA-VEGFR2 signaling; Clear cell renal cell carcinoma pathways; Metabolic reprogramming in colon cancer; Aerobic glycolysis; Glycolysis in senescence; Glycolysis and gluconeogenesis	Glycolysis / Gluconeogenesis; Metabolic pathways; Carbon metabolism; Biosynthesis of amino acids; HIF-1 signaling pathway	16	0	1.031	0.926	1.692	4.083	1.669	0.762	0.786	0.706	1.289	3.112	1.272	0.802	0.95	0.979	0.88	1.607	3.878	1.585	0.986329	0.947914
	FALSE	High	Master Protein	Q9BT78	COP9 signalosome complex subunit 4 [OS=Homo sapiens]	0	39.059	15	4	6	4	406	46.2	5.83	19.64	4	protein metabolism;other metabolic processes;other biological processes	cytosol;ER/Golgi;nucleus;other cell component	other molecular function	Pf01399, Pf18420	51138	COPS4	B3KN88; B3KST5; hsa:51138; Q561W7; Q9BT78; Q9NW31; Q9Y677	ENSG00000138663	Neddylation; Formation of TC-NER Pre-Incision Complex; DNA Damage Recognition in GG-NER; Cargo recognition for clathrin-mediated endocytosis; RHOBTB1 GTPase cycle	Ciliary landscape		6	0	0.863	1.278	1.263	1.803	2.185	1.288	1.111	1.646	1.628	2.323	2.815	2.322	0.555	0.479	0.709	0.701	1.001	1.212	0.951431	0.977787
	FALSE	High	Master Protein	O60884	DnaJ homolog subfamily A member 2 [OS=Homo sapiens]	0	39.018	23	7	39	7	412	45.7	6.48	117.48	7	stress response;other biological processes	other membranes;cytosol;other cell component	other molecular function	Pf00226, Pf00684, Pf01556	10294	DNAJA2	B2R7L7; hsa:10294; O14711; O60884	ENSG00000069345	HSP90 chaperone cycle for steroid hormone receptors (SHR) in the presence of ligand		Protein processing in endoplasmic reticulum	2	0	1.237	2.075	1.821	3.573	4.013	0.944	1.168	1.959	1.719	3.373	3.788	2.994	0.315	0.39	0.654	0.574	1.127	1.265	0.857171	0.947914
	FALSE	High	Master Protein	P08240-1	signal recognition particle receptor subunit alpha [OS=Homo sapiens]	0	38.996	16	8	12	8	638	69.8	8.95	25.65	8	cell organization and biogenesis;transport	other membranes;ER/Golgi	other molecular function	Pf00448, Pf02881, Pf04086	100976470; 466844; 6734	SRPRA	A0A2J8N1B6; A0A2R9AEJ7; A0A6D2WHZ3; A6NIB3; B2R5Z8; B4E0H3; E9PJS4; H2R4V9; hsa:6734; K7D648; P08240; pps:100976470; ptr:466844; Q9BVJ4	ENSG00000182934; ENSPPAG00000030813; ENSPTRG00000028360	SRP-dependent cotranslational protein targeting to membrane; XBP1(S) activates chaperone genes		Protein export	3	0	1.067	1.729	1.528	2.912	3.632	0.91	0.97	1.572	1.39	2.649	3.304	2.582	0.352	0.376	0.609	0.538	1.026	1.279	0.981839	0.947914
	FALSE	High	Master Protein	P12004	proliferating cell nuclear antigen [OS=Homo sapiens]	0	38.671	33	7	24	7	261	28.8	4.69	47.05	7	cell cycle OR cell proliferation;cell organization and biogenesis;DNA metabolism;other metabolic processes;stress response;developmental processes;other biological processes	cytoskeleton;nucleus;other cell component	signal transduction activity or receptor binding;enzyme regulator activity;nucleic acid binding activity;other molecular function	Pf00705, Pf02747	5111	PCNA	B2R897; D3DW02; hsa:5111; P12004	ENSG00000132646	E3 ubiquitin ligases ubiquitinate target proteins; SUMOylation of DNA replication proteins; Termination of translesion DNA synthesis; TP53 Regulates Transcription of Genes Involved in G2 Cell Cycle Arrest; HDR through Homologous Recombination (HRR); Dual incision in TC-NER; Gap-filling DNA repair synthesis and ligation in TC-NER; Translesion synthesis by REV1; Translesion synthesis by POLK; Trans…	Cell cycle; Retinoblastoma gene in cancer; Primary focal segmental glomerulosclerosis (FSGS); Oxidative damage response; EGF/EGFR signaling pathway; G1 to S cell cycle control; DNA replication; Hepatitis B infection; Base excision repair; Nucleotide excision repair; 7q11.23 copy number variation syndrome; DNA repair pathways, full network; 16p11.2 proximal deletion syndrome; p53 transcriptional g…	DNA replication; Base excision repair; Nucleotide excision repair; Mismatch repair; Cell cycle; Tight junction; Hepatitis B	49	0	1.013	1.91	1.558	2.991	3.409	0.753	0.763	1.439	1.174	2.253	2.568	1.792	0.42	0.426	0.803	0.655	1.257	1.433	0.993733	0.947914
	FALSE	High	Master Protein	P45880	Voltage-dependent anion-selective channel protein 2 [OS=Homo sapiens]	0	38.642	30	8	22	8	294	31.5	7.56	54.69	8	cell organization and biogenesis;transport;signal transduction;other biological processes	other membranes;cytoskeleton;mitochondrion;other cell component	transporter activity;other molecular function	Pf01459	7417	VDAC2	hsa:7417; P45880; Q5VWK1; Q5VWK3; Q6IB40; Q7L3J5; Q9BWK8; Q9Y5I6	ENSG00000165637	Mitochondrial calcium ion transport; Ub-specific processing proteases	Alzheimer's disease and miRNA effects; Ferroptosis; Alzheimer's disease	Calcium signaling pathway; cGMP-PKG signaling pathway; Ferroptosis; Necroptosis; Cellular senescence; Neutrophil extracellular trap formation; NOD-like receptor signaling pathway; Cholesterol metabolism; Alzheimer disease; Parkinson disease; Huntington disease; Spinocerebellar ataxia; Prion disease; Pathways of neurodegeneration; Human T-cell leukemia virus 1 infection; Chemical carcinogenesis; D…	22	0	1.194	2.442	4.777	5.331	2.206	0.432	0.515	1.054	2.062	2.301	0.952	1.109	0.389	0.465	0.951	1.86	2.075	0.859	0.923927	0.947914
	FALSE	High	Master Protein	P11387	DNA topoisomerase 1 [OS=Homo sapiens]	0	38.617	12	10	26	10	765	90.7	9.31	54.44	10	cell cycle OR cell proliferation;cell organization and biogenesis;protein metabolism;DNA metabolism;other metabolic processes;developmental processes;other biological processes	nucleus;other cell component	nucleic acid binding activity;kinase activity;other molecular function	Pf01028, Pf02919, Pf14370	7150	TOP1	A8KA78; E1P5W3; hsa:7150; O43256; P11387; Q12855; Q12856; Q15610; Q5TFY3; Q9UJN0	ENSG00000198900	SUMOylation of DNA replication proteins	Ebola virus infection in host		2	0	0.711	0.703	0.787	1.615	2.527	1.279	0.909	0.9	1.007	2.066	3.232	1.896	0.675	0.479	0.475	0.531	1.09	1.705	0.586572	0.943238
	FALSE	High	Master Protein	P18669	Phosphoglycerate mutase 1 [OS=Homo sapiens]	0	38.535	36	6	26	6	254	28.8	7.18	80.07	6	other metabolic processes;other biological processes	non-structural extracellular;cytosol;other cell component	other molecular function	Pf00300	5223	PGAM1	hsa:5223; P18669; Q9BWC0	ENSG00000171314	Neutrophil degranulation; Glycolysis; Gluconeogenesis	Cori cycle; Metabolic reprogramming in colon cancer; Glycolysis and gluconeogenesis	Glycolysis / Gluconeogenesis; Glycine, serine and threonine metabolism; Metabolic pathways; Carbon metabolism; Biosynthesis of amino acids; Glucagon signaling pathway; Central carbon metabolism in cancer	13	0	1.023	0.646	0.724	0.904	0.801	1.786	1.827	1.154	1.294	1.614	1.429	1.317	1.356	1.388	0.877	0.983	1.226	1.086	0.990663	0.885973
	FALSE	High	Master Protein	P51858	hepatoma-derived growth factor [OS=Homo sapiens]	0	38.38	33	6	14	5	240	26.8	4.73	30.98	6	RNA metabolism OR transcription;signal transduction;other biological processes	nucleus;other cell component	signal transduction activity or receptor binding;cytoskeletal activity;nucleic acid binding activity;other molecular function	Pf00855	3068	HDGF	B3KU21; D3DVC9; hsa:3068; P51858; Q5SZ07; Q5SZ08; Q5SZ09	ENSG00000143321	XBP1(S) activates chaperone genes	IL-18 signaling pathway		2	1	1.11	1.948	2.877	4.67	2.233	0.739	0.82	1.439	2.125	3.45	1.65	1.509	0.49	0.543	0.953	1.408	2.286	1.093	0.965722	0.947914
	FALSE	High	Master Protein	P62899	60S ribosomal protein L31 [OS=Homo sapiens]	0	38.196	41	6	79	6	125	14.5	10.54	170.93	6	protein metabolism;other metabolic processes	cytosol;translational apparatus;other cell component	other molecular function	Pf01198	6160	RPL31	B7Z4K2; D3DVJ4; hsa:6160; P12947; P62899; Q53SQ5; Q6IRZ0; Q6LBJ6	ENSG00000071082	Regulation of expression of SLITs and ROBOs; Nonsense Mediated Decay (NMD) enhanced by the Exon Junction Complex (EJC); Eukaryotic Translation Termination; Nonsense Mediated Decay (NMD) independent of the Exon Junction Complex (EJC); L13a-mediated translational silencing of Ceruloplasmin expression; Formation of a pool of free 40S subunits; GTP hydrolysis and joining of the 60S ribosomal subunit;…	Cytoplasmic ribosomal proteins	Ribosome; Coronavirus disease	16	0	0.838	0.885	1.211	1.444	0.766	0.865	0.725	0.765	1.047	1.249	0.663	1.01	0.856	0.718	0.758	1.037	1.237	0.656	0.951431	0.947914
	FALSE	High	Master Protein	P51991-1	Heterogeneous nuclear ribonucleoprotein A3 [OS=Homo sapiens]	0	38.112	17	5	10	4	378	39.6	9.01	28.68	5	RNA metabolism OR transcription;other metabolic processes;transport	nucleus;other cell component	transporter activity;nucleic acid binding activity	Pf00076	100984991; 101146815; 101697298; 101966023; 220988; 470592	HNRNPA3; HNRPA3	A0A0N8ETH2; A0A2J8PRC0; A0A2R8ZSN7; A0A384NL63; A0A5E4BHS2; A0A6D2XGJ1; D3DPF4; G3QTH6; ggo:101146815; hgl:101697298; hsa:220988; I3NCR3; K7DJX6; P51991; pps:100984991; ptr:470592; Q53RW7; Q6URK5	ENSG00000170144; ENSGGOG00000006130; ENSHGLG00000005451; ENSPPAG00000023768; ENSPTRG00000012676; ENSSTOG00000025125	mRNA Splicing - Major Pathway; Processing of Capped Intron-Containing Pre-mRNA		Spliceosome; Amyotrophic lateral sclerosis	4	0	1.043	2.806	1.946	3.932	5.5	0.64	0.668	1.796	1.246	2.516	3.52	3.374	0.19	0.198	0.532	0.369	0.746	1.043	0.981839	0.943238
	FALSE	High	Master Protein	Q16543	Hsp90 co-chaperone Cdc37 [OS=Homo sapiens]	0	37.874	24	7	28	7	378	44.4	5.25	88.25	7	stress response;transport;other biological processes	cytosol;other cell component	enzyme regulator activity;other molecular function	Pf03234, Pf08564, Pf08565	11140	CDC37	hsa:11140; Q16543; Q53YA2	ENSG00000105401	Regulation of necroptotic cell death; Downregulation of ERBB2 signaling; Signaling by ERBB2 KD Mutants; Signaling by ERBB2 TMD/JMD mutants; RHOBTB2 GTPase cycle; Constitutive Signaling by Ligand-Responsive EGFR Cancer Variants; Constitutive Signaling by EGFRvIII; Signaling by ERBB2 ECD mutants; Constitutive Signaling by Overexpressed ERBB2; Drug-mediated inhibition of ERBB2 signaling; Resistance …	TNF-alpha signaling pathway; Aryl hydrocarbon receptor pathway; Aryl hydrocarbon receptor pathway; Nuclear receptors meta-pathway; Interactions between LOXL4 and oxidative stress pathway; Focal adhesion: PI3K-Akt-mTOR-signaling pathway; PI3K-Akt signaling pathway	PI3K-Akt signaling pathway	28	0	1.167	1.909	3.711	5.729	2.293	0.643	0.751	1.228	2.387	3.685	1.475	1.608	0.4	0.467	0.764	1.484	2.291	0.917	0.951431	0.947914
	FALSE	High	Master Protein	Q92900	Regulator of nonsense transcripts 1 [OS=Homo sapiens]	0	37.87	6	6	9	6	1129	124.3	6.61	22.13	6	cell cycle OR cell proliferation;cell organization and biogenesis;DNA metabolism;RNA metabolism OR transcription;other metabolic processes;stress response;transport;other biological processes	cytosol;nucleus;other cell component	nucleic acid binding activity;other molecular function	Pf09416, Pf13086, Pf13087, Pf18141	5976	UPF1	hsa:5976; O00239; O43343; Q86Z25; Q92842; Q92900	ENSG00000005007	Nonsense Mediated Decay (NMD) enhanced by the Exon Junction Complex (EJC); Nonsense Mediated Decay (NMD) independent of the Exon Junction Complex (EJC)		Nucleocytoplasmic transport; mRNA surveillance pathway	4	0	0.54	0.621	0.667	1.094	1.554	1.749	0.944	1.085	1.167	1.913	2.717	1.942	0.9	0.486	0.559	0.601	0.985	1.399	0.0739776	0.878125
	FALSE	High	Master Protein	P48444	Coatomer subunit delta [OS=Homo sapiens]	0	37.804	15	7	11	7	511	57.2	6.21	26.58	7	transport;developmental processes;other biological processes	other membranes;cytosol;ER/Golgi		Pf00928, Pf01217	372	ARCN1	B4E1X2; E9PEU4; hsa:372; P48444; Q52M80	ENSG00000095139	COPI-dependent Golgi-to-ER retrograde traffic; COPI-mediated anterograde transport	miR-517 relationship with ARCN1 and USP1		3	0	0.958	1.712	1.566	3.175	3.047	0.83	0.795	1.421	1.3	2.634	2.528	1.934	0.429	0.411	0.735	0.672	1.362	1.308	0.993733	0.947914
	FALSE	High	Master Protein	P15531	Nucleoside diphosphate kinase A [OS=Homo sapiens]	0	37.534	30	4	20	4	152	17.1	6.19	67.35	4	DNA metabolism;other metabolic processes;transport;developmental processes;other biological processes	plasma membrane;other membranes;cytosol;nucleus;other cell component	translation activity;kinase activity;other molecular function	Pf00334	4830	NME1	hsa:4830; P15531; Q6FGK3; Q86XQ2; Q9UDJ6	ENSG00000239672	Interconversion of nucleotide di- and triphosphates; Azathioprine ADME; Ribavirin ADME	Pyrimidine metabolism	Purine metabolism; Pyrimidine metabolism; Drug metabolism; Metabolic pathways; Nucleotide metabolism; Biosynthesis of cofactors	10	0	0.927	0.593	0.481	0.94	1.499	1.008	0.934	0.598	0.485	0.948	1.51	0.672	1.499	1.389	0.889	0.722	1.41	2.247	0.981839	0.838686
	FALSE	High	Master Protein	Q99729-3	Isoform 3 of Heterogeneous nuclear ribonucleoprotein A/B [OS=Homo sapiens]	0	37.365	35	8	14	8	285	30.6	7.91	36.03	8						HNRNPAB	Q99729-3					0	0	0.938	1.742	3.501	4.366	2.279	0.558	0.523	0.972	1.954	2.437	1.272	1.125	0.496	0.465	0.864	1.737	2.166	1.131	0.981839	0.947914
	FALSE	High	Master Protein	P32119	Peroxiredoxin-2 [OS=Homo sapiens]	0	37.29	35	7	38	6	198	21.9	5.97	71.13	7	cell cycle OR cell proliferation;other metabolic processes;stress response;developmental processes;signal transduction;other biological processes	cytosol;other cell component	other molecular function	Pf00578, Pf10417	7001	PRDX2	A8K0C0; hsa:7001; P31945; P32118; P32119; P35701; Q6FHG4; Q92763; Q9UC23	ENSG00000167815	Deregulated CDK5 triggers multiple neurodegenerative pathways in Alzheimer's disease models; TP53 Regulates Metabolic Genes; Detoxification of Reactive Oxygen Species	Selenium micronutrient network; VEGFA-VEGFR2 signaling		5	0	0.986	0.791	1.094	1.975	1.305	1.025	1.01	0.811	1.122	2.025	1.338	0.959	1.069	1.053	0.846	1.17	2.111	1.395	0.99837	0.947914
	FALSE	High	Master Protein	Q7Z6Z7	E3 ubiquitin-protein ligase HUWE1 [OS=Homo sapiens]	0	37.027	2	9	17	9	4374	481.6	5.22	43.43	9	cell organization and biogenesis;protein metabolism;DNA metabolism;other metabolic processes;stress response;other biological processes	non-structural extracellular;other membranes;cytosol;mitochondrion;ER/Golgi;nucleus;other cell component	nucleic acid binding activity;other molecular function	Pf00627, Pf00632, Pf02825, Pf06012, Pf06025, Pf14377	10075	HUWE1	hsa:10075; O15029; Q4G2Z2; Q5H961; Q6P4D0; Q7Z6Z7; Q8NG67; Q9BUI0; Q9HCJ4; Q9NSL6; Q9P0A9	ENSG00000086758	Antigen processing: Ubiquitination & Proteasome degradation; Neutrophil degranulation		Ubiquitin mediated proteolysis	3	0	1.213	1.27	1.305	2.09	3.404	0.919	1.116	1.168	1.199	1.921	3.129	2.158	0.426	0.517	0.541	0.556	0.89	1.45	0.896289	0.974056
	FALSE	High	Master Protein	P62244	40S ribosomal protein S15a [OS=Homo sapiens]	0	36.878	31	5	37	5	130	14.8	10.13	67.26	5	protein metabolism;other metabolic processes;other biological processes	cytosol;translational apparatus;nucleus;other cell component	other molecular function	Pf00410	6210	RPS15A	hsa:6210; P39027; P39031; P62244; Q3MHD9; Q8C023; Q9BV24	ENSG00000134419	L13a-mediated translational silencing of Ceruloplasmin expression; Translation initiation complex formation; Formation of a pool of free 40S subunits; Formation of the ternary complex, and subsequently, the 43S complex; Ribosomal scanning and start codon recognition; GTP hydrolysis and joining of the 60S ribosomal subunit; Regulation of expression of SLITs and ROBOs; Major pathway of rRNA process…	Cytoplasmic ribosomal proteins	Ribosome; Coronavirus disease	21	0	0.455	0.413	0.576	1.34	2.324	1.571	0.715	0.648	0.905	2.106	3.651	1.297	1.212	0.552	0.5	0.698	1.624	2.816	0.0107567	0.393378
	FALSE	High	Master Protein	P41091	eukaryotic translation initiation factor 2 subunit 3 [OS=Homo sapiens]	0	36.824	14	6	21	6	472	51.1	8.4	64.46	6	cell organization and biogenesis;protein metabolism;other metabolic processes	cytosol;other cell component	nucleic acid binding activity;other molecular function	Pf00009, Pf03144, Pf09173	1968	EIF2S3	A0A024RBY4; A8K2Y2; B2R5N2; B5BTZ4; hsa:1968; P41091; Q53HK3	ENSG00000130741	ABC-family proteins mediated transport; L13a-mediated translational silencing of Ceruloplasmin expression; Translation initiation complex formation; Ribosomal scanning and start codon recognition; GTP hydrolysis and joining of the 60S ribosomal subunit; Formation of the ternary complex, and subsequently, the 43S complex; Response of EIF2AK1 (HRI) to heme deficiency; PERK regulates gene expression…	Translation factors; nsp1 from SARS-CoV-2 inhibits translation initiation in the host cell		12	0	0.499	0.611	0.488	1.179	3.456	1.521	0.758	0.928	0.742	1.792	5.255	1.914	0.795	0.396	0.485	0.388	0.937	2.746	0.032251	0.85714
	FALSE	High	Master Protein	Q00341-1	Vigilin [OS=Homo sapiens]	0	36.513	7	8	12	8	1268	141.4	6.87	32.26	8	other metabolic processes;transport	non-structural extracellular;plasma membrane;other membranes;cytosol;nucleus;other cell component	nucleic acid binding activity;other molecular function	Pf00013	3069	HDLBP	B4DTQ2; E7EM71; hsa:3069; Q00341; Q53QU2; Q9UCY3	ENSG00000115677	HDL clearance	2q37 copy number variation syndrome		2	0	1.097	2.815	5.037	5.452	3.549	0.602	0.661	1.695	3.033	3.283	2.137	1.887	0.319	0.35	0.898	1.607	1.74	1.132	0.972943	0.943238
	FALSE	High	Master Protein	P04181-1	Ornithine aminotransferase, mitochondrial [OS=Homo sapiens]	0	36.361	20	7	22	7	439	48.5	7.03	42.19	7	other metabolic processes;other biological processes	mitochondrion;nucleus;other cell component	other molecular function	Pf00202	100988018; 450803; 4942	OAT	A0A140VJQ4; A0A2J8PBP3; A0A2R9B3M7; A0A6D2W0P2; D3DRF0; H2Q2Q6; hsa:4942; P04181; pps:100988018; ptr:450803; Q16068; Q16069; Q68CS0; Q6IAV9; Q9UD03	ENSG00000065154; ENSPPAG00000034558; ENSPTRG00000003028	Glutamate and glutamine metabolism	Amino acid metabolism; 22q11.2 copy number variation syndrome; Creatine pathway	Arginine and proline metabolism; Metabolic pathways	6	0	1.013	1.632	2.829	3.481	1.837	0.667	0.676	1.089	1.888	2.323	1.226	1.344	0.497	0.503	0.811	1.405	1.729	0.912	0.993733	0.956307
	FALSE	High	Master Protein	Q8TEX9-1	Importin-4 [OS=Homo sapiens]	0	36.244	9	7	18	7	1081	118.6	4.96	52.23	7	transport;other biological processes	nucleus;other cell component	other molecular function	Pf02985, Pf03810, Pf13513	79711	IPO4	B2RN95; hsa:79711; Q2NL96; Q86TZ9; Q8NCG8; Q8TEX9; Q96SJ3; Q9BTI4; Q9H5L0	ENSG00000196497; ENSG00000285248			Nucleocytoplasmic transport	1	0	0.738	1	0.808	1.304	1.632	1.598	1.179	1.597	1.291	2.083	2.607	1.946	0.821	0.606	0.821	0.664	1.071	1.34	0.70453	0.947914
	FALSE	High	Master Protein	Q13200	26S proteasome non-ATPase regulatory subunit 2 [OS=Homo sapiens]	0	35.758	8	7	27	7	908	100.1	5.2	81.74	7	protein metabolism;other metabolic processes;other biological processes	non-structural extracellular;cytosol;nucleus;other cell component	enzyme regulator activity	Pf01851, Pf17781, Pf18051	5708	PSMD2	B4DX07; B4DXY1; E7EW34; E9PCS3; hsa:5708; Q12932; Q13200; Q15321; Q53XQ4; Q96I12	ENSG00000175166	Neutrophil degranulation; FCERI mediated NF-kB activation; Downstream TCR signaling; Antigen processing: Ubiquitination & Proteasome degradation; Activation of NF-kappaB in B cells; Oxygen-dependent proline hydroxylation of Hypoxia-inducible Factor Alpha; ER-Phagosome pathway; Cross-presentation of soluble exogenous antigens (endosomes); SCF-beta-TrCP mediated degradation of Emi1; APC/C:Cdc20 med…	Proteasome degradation; Alzheimer's disease and miRNA effects; TNF-alpha signaling pathway; Parkin-ubiquitin proteasomal system pathway; Alzheimer's disease	Proteasome; Alzheimer disease; Parkinson disease; Amyotrophic lateral sclerosis; Huntington disease; Spinocerebellar ataxia; Prion disease; Pathways of neurodegeneration; Epstein-Barr virus infection	73	0	0.938	0.955	1.029	1.575	0.724	1.779	1.669	1.699	1.831	2.802	1.288	1.588	1.121	1.051	1.07	1.153	1.765	0.811	0.981839	0.947914
	FALSE	High	Master Protein	P39687	Acidic leucine-rich nuclear phosphoprotein 32 family member A [OS=Homo sapiens]	0	35.538	27	8	24	5	249	28.6	4.09	55.9	8	transport;signal transduction;other biological processes	ER/Golgi;nucleus;other cell component	other molecular function	Pf14580	8125	ANP32A	B2R6T4; hsa:8125; P39687; Q53FK4; Q5J8L8; Q7M4N6	ENSG00000140350	HuR (ELAVL1) binds and stabilizes mRNA	IL-18 signaling pathway		2	3	1.264	2.074	3.134	7.195	2.319	0.732	0.926	1.519	2.295	5.269	1.698	1.803	0.406	0.513	0.843	1.273	2.922	0.942	0.810892	0.947914
	FALSE	High	Master Protein	P56192	Methionine--tRNA ligase, cytoplasmic [OS=Homo sapiens]	0	35.464	10	7	12	7	900	101.1	6.16	22.08	7	protein metabolism;RNA metabolism OR transcription;other metabolic processes;other biological processes	cytosol;nucleus;other cell component	nucleic acid binding activity;other molecular function	Pf00043, Pf00458, Pf09334, Pf18485, Pf19303	4141	MARS1	B3KVK7; hsa:4141; P56192; Q14895; Q53H14; Q96A15; Q96BZ0; Q9NSE0	ENSG00000166986	Selenoamino acid metabolism; Cytosolic tRNA aminoacylation		Selenocompound metabolism; Aminoacyl-tRNA biosynthesis; Metabolic pathways	5	0	1.075	1.668	4.484	4.438	2.733	0.593	0.637	0.989	2.659	2.631	1.621	1.297	0.457	0.492	0.763	2.051	2.03	1.25	0.981605	0.956307
	FALSE	High	Master Protein	P52209	6-phosphogluconate dehydrogenase, decarboxylating [OS=Homo sapiens]	0	35.136	17	7	22	7	483	53.1	7.23	47.67	7	other metabolic processes	cytosol	other molecular function	Pf00393, Pf03446	5226	PGD	A8K2Y9; B4DQJ8; hsa:5226; P52209; Q9BWD8	ENSG00000142657	NFE2L2 regulates pentose phosphate pathway genes; Pentose phosphate pathway	Pentose phosphate metabolism; Nuclear receptors meta-pathway; NRF2 pathway; VEGFA-VEGFR2 signaling; Metabolic reprogramming in colon cancer	Pentose phosphate pathway; Glutathione metabolism; Metabolic pathways; Carbon metabolism	11	0	0.712	0.632	0.503	0.936	1.388	1.29	0.918	0.816	0.649	1.207	1.791	0.94	1.371	0.976	0.867	0.69	1.283	1.904	0.586572	0.881951
	FALSE	High	Master Protein	Q7KZF4	staphylococcal nuclease domain-containing protein 1 [OS=Homo sapiens]	0	34.933	11	8	17	8	910	101.9	7.17	32.33	8	RNA metabolism OR transcription;other metabolic processes;other biological processes	cytosol;nucleus;other cell component	nucleic acid binding activity;other molecular function	Pf00565, Pf00567	27044	SND1	hsa:27044; Q13122; Q7KZF4; Q96AG0	ENSG00000197157	Signaling by BRAF and RAF1 fusions	VEGFA-VEGFR2 signaling	Viral carcinogenesis	3	0	0.925	1.488	2.602	2.618	2.131	0.844	0.781	1.256	2.196	2.21	1.799	1.738	0.486	0.449	0.723	1.264	1.272	1.035	0.981839	0.993695
	FALSE	High	Master Protein	P05089	Arginase-1 [OS=Homo sapiens]	0	34.407	30	8	12	8	322	34.7	7.21	29.41	8	other metabolic processes;stress response;developmental processes;other biological processes	non-structural extracellular;other membranes;cytosol;mitochondrion;other cytoplasmic organelle;other cell component	other molecular function	Pf00491	383	ARG1	A6NEA0; hsa:383; P05089; Q5JWT5; Q5JWT6; Q8TE72; Q9BS50	ENSG00000118520	Neutrophil degranulation; Urea cycle	Spinal cord injury; Amino acid metabolism; IL-18 signaling pathway	Arginine biosynthesis; Arginine and proline metabolism; Metabolic pathways; Biosynthesis of amino acids; Amoebiasis	10	0	1.074	1.066	1.134	1.81	1.023	0.946	1.016	1.008	1.072	1.712	0.967	1.15	0.822	0.883	0.877	0.932	1.488	0.841	0.981605	0.947914
	FALSE	High	Master Protein	P53621-1	coatomer subunit alpha [OS=Homo sapiens]	0	34.375	8	9	18	9	1224	138.3	7.66	42.03	9	transport;signal transduction	non-structural extracellular;other membranes;cytosol;ER/Golgi;other cell component	signal transduction activity or receptor binding;other molecular function	Pf00400, Pf04053, Pf06957, Pf12894	1314	COPA	hsa:1314; P53621; Q5T201; Q8IXZ9	ENSG00000122218	COPI-dependent Golgi-to-ER retrograde traffic; COPI-mediated anterograde transport			2	0	0.702	0.878	0.774	1.339	2.484	1.418	0.995	1.245	1.098	1.9	3.522	1.979	0.717	0.503	0.629	0.555	0.96	1.78	0.562003	0.947914
	FALSE	High	Master Protein	P55786	puromycin-sensitive aminopeptidase [OS=Homo sapiens]	0	34.353	8	6	14	6	919	103.2	5.72	46.02	6	protein metabolism;other metabolic processes;stress response	cytosol;nucleus;other cell component	other molecular function	Pf01433, Pf11838, Pf17900	9520	NPEPPS	B7Z463; hsa:9520; P55786; Q6P145; Q9NP16; Q9UEM2	ENSG00000141279	Antigen processing: Ubiquitination & Proteasome degradation			1	0	1.123	2.121	1.718	3.157	3.717	0.697	0.782	1.477	1.197	2.199	2.59	1.975	0.353	0.396	0.748	0.606	1.113	1.311	0.954321	0.947914
	FALSE	High	Master Protein	O14818-1	Proteasome subunit alpha type-7 [OS=Homo sapiens]	0	33.914	23	5	10	5	248	27.9	8.46	20.66	5	protein metabolism;other metabolic processes	cytosol;nucleus;other cell component	other molecular function	Pf00227, Pf10584	5688	HEL-S-276; PSMA7	A0A0K0K1K4; B2R515; hsa:5688; O14818; Q5JXJ2; Q9BR53; Q9H4K5; Q9UEU8	ENSG00000101182	FCERI mediated NF-kB activation; Downstream TCR signaling; Antigen processing: Ubiquitination & Proteasome degradation; Activation of NF-kappaB in B cells; Oxygen-dependent proline hydroxylation of Hypoxia-inducible Factor Alpha; ER-Phagosome pathway; Cross-presentation of soluble exogenous antigens (endosomes); SCF-beta-TrCP mediated degradation of Emi1; APC/C:Cdc20 mediated degradation of Secur…	Proteasome degradation; Alzheimer's disease and miRNA effects; Alzheimer's disease	Proteasome; Alzheimer disease; Parkinson disease; Amyotrophic lateral sclerosis; Huntington disease; Spinocerebellar ataxia; Prion disease; Pathways of neurodegeneration	69	0	1.013	1.955	2.618	3.986	1.95	0.733	0.742	1.432	1.918	2.92	1.429	1.493	0.491	0.497	0.959	1.285	1.956	0.957	0.993733	0.947914
	FALSE	High	Master Protein	P62847-1	40S ribosomal protein S24 [OS=Homo sapiens]	0	33.638	34	4	27	4	133	15.4	10.78	60.01	4	protein metabolism;RNA metabolism OR transcription;other metabolic processes;developmental processes;other biological processes	cytosol;ER/Golgi;translational apparatus;nucleus;other cell component	other molecular function	Pf01282	100172593; 100354973; 100414020; 100724673; 100754112; 100968788; 101000059; 101016814; 101976902; 102019956; 102925733; 104662247; 105502366; 105510455; 105535690; 105597378; 105825479; 105870121; 105992677; 108281265; 108310440; 108524229; 109682239; 109699379; 20088; 466117; 6229; 81776	LOC100414020; Rps24; RPS24	A0A1S3FYL3; A0A250Y9Z4; A0A286XEI0; A0A287CY53; A0A2I3N7A7; A0A2J8NTW3; A0A2J8U543; A0A2K5KEF1; A0A2K5NQ60; A0A2K5RT77; A0A2K5ZGG2; A0A2K6EHZ5; A0A2K6KBT2; A0A2K6PJP0; A0A2R9CIG7; A0A3L7IM36; A0A5F4W5M3; A0A5F9D2E6; A0A6D2WS47; A0A6I9MCJ3; A0A6J3GBC8; A0A6P5QSH7; A0A8B7G7P2; A0A8C2VTK1; A0A8C9DN54; A0A8C9IWH9; A0A8D2AYC3; A0A8D2GMF0; A0A8D2K3U2; A0A8I5TNC4; ccan:109682239; ccan:109699379; cge:100…	ENSCANG00000043392; ENSCATG00000042439; ENSCCAG00000033731; ENSCCNG00000013415; ENSCGRG00001012180; ENSCJAG00000012512; ENSCJAG00000076670; ENSCLAG00000013936; ENSCPOG00000020096; ENSG00000138326; ENSMICG00000005951; ENSMLEG00000037657; ENSMUSG00000025290; ENSNLEG00000010524; ENSOCUG00000012472; ENSPANG00000022507; ENSPCOG00000004154; ENSPEMG00000014749; ENSPPAG00000043469; ENSPPYG00000002304; EN…	L13a-mediated translational silencing of Ceruloplasmin expression; Translation initiation complex formation; Formation of a pool of free 40S subunits; Formation of the ternary complex, and subsequently, the 43S complex; Ribosomal scanning and start codon recognition; GTP hydrolysis and joining of the 60S ribosomal subunit; Regulation of expression of SLITs and ROBOs; Major pathway of rRNA process…	Cytoplasmic ribosomal proteins; mRNA processing; Cytoplasmic ribosomal proteins	Ribosome; Coronavirus disease	43	0	0.565	0.575	0.593	1.046	1.081	1.306	0.738	0.751	0.774	1.366	1.412	1.157	1.129	0.638	0.649	0.669	1.181	1.221	0.114774	0.812571
	FALSE	High	Master Protein	Q9HCC0-1	Methylcrotonoyl-CoA carboxylase beta chain, mitochondrial [OS=Homo sapiens]	0	33.557	15	7	10	7	563	61.3	7.68	29.74	7	other metabolic processes	cytosol;mitochondrion;other cell component	other molecular function	Pf01039	64087	MCCC2	A0A140VK29; A6NIY9; hsa:64087; Q96C27; Q9HCC0; Q9Y4L7	ENSG00000131844	Biotin transport and metabolism; Branched-chain amino acid catabolism; Defective HLCS causes multiple carboxylase deficiency		Valine, leucine and isoleucine degradation; Metabolic pathways	5	0	0.795	1.004	0.785	0.972	1.516	1.146	0.911	1.15	0.9	1.114	1.737	1.349	0.85	0.675	0.853	0.667	0.826	1.288	0.865535	0.947914
	FALSE	High	Master Protein	Q5T749	Keratinocyte proline-rich protein [OS=Homo sapiens]	0	33.523	17	7	19	7	579	64.1	8.27	50.21	7		other cell component			448834	KPRP	hsa:448834; Q5T749	ENSG00000203786				0	0	1.538	1.512	1.792	2.422	1.153	0.588	0.904	0.888	1.053	1.423	0.677	1.11	0.529	0.814	0.8	0.948	1.282	0.61	0.308728	0.993695
	FALSE	High	Master Protein	O00264	Membrane-associated progesterone receptor component 1 [OS=Homo sapiens]	0	33.459	25	5	26	4	195	21.7	4.7	64.47	5	cell organization and biogenesis;other metabolic processes;developmental processes;other biological processes	plasma membrane;other membranes;mitochondrion;ER/Golgi;other cell component	other molecular function	Pf00173	10857	PGRMC1	B7Z1L3; hsa:10857; O00264; Q9UGJ9	ENSG00000101856	Neutrophil degranulation	Primary ovarian insufficiency	Neuroactive ligand-receptor interaction	3	1	0.572	0.668	0.69	1.282	2.059	1.776	1.016	1.186	1.226	2.277	3.656	2.825	0.629	0.36	0.42	0.434	0.806	1.294	0.128473	0.913374
	FALSE	High	Master Protein	O95433	activator of 90 kDa heat shock protein ATPase homolog 1 [OS=Homo sapiens]	0	33.327	20	6	13	6	338	38.3	5.53	33.56	6	other biological processes	cytosol;ER/Golgi	other molecular function	Pf08327, Pf09229	10598	AHSA1	B2R9L2; B4DUR9; hsa:10598; O95433; Q96IL6; Q9P060	ENSG00000100591		T-cell antigen receptor (TCR) pathway during Staphylococcus aureus infection		1	0	0.822	1.705	2.995	4.07	2.147	0.741	0.609	1.264	2.221	3.017	1.592	1.491	0.497	0.409	0.848	1.49	2.024	1.068	0.923927	0.947914
	FALSE	High	Master Protein	Q08188	Protein-glutamine gamma-glutamyltransferase E [OS=Homo sapiens]	0	33.264	13	7	11	7	693	76.6	5.86	29.95	7	cell organization and biogenesis;protein metabolism;other metabolic processes;other biological processes	plasma membrane;other membranes;other cell component	other molecular function	Pf00868, Pf00927, Pf01841	7053	TGM3	A8K5N6; B2RCR6; D3DVX1; hsa:7053; O95933; Q08188; Q32ML9; Q32MM0	ENSG00000125780				0	0	0.887	0.956	0.856	1.397	1.383	0.793	0.703	0.758	0.678	1.108	1.097	0.979	0.81	0.718	0.774	0.693	1.131	1.12	0.965722	0.947914
	FALSE	High	Master Protein	Q14444-1	Caprin-1 [OS=Homo sapiens]	0	33.185	12	7	12	7	709	78.3	5.25	32.12	7	other biological processes	cytosol;other cell component	nucleic acid binding activity	Pf12287, Pf18293	104658346; 105471539; 105586787; 4076; 451114; 717473	CAPRIN1	A0A2J8P3S3; A0A2J8WG05; A0A2K5MZ51; A0A2K6BMN8; A0A2K6QRF0; A0A803KJZ8; A0A8C9LTH5; A6NMY7; caty:105586787; D3DR06; F7FA40; H9ELV1; hsa:4076; K7C550; K7EVU9; mcc:717473; ptr:451114; Q14444; Q15074; Q6IMN4; Q6IMN7; Q9BV09; rro:104658346	ENSCATG00000038427; ENSG00000135387; ENSMMUG00000021643; ENSMNEG00000030485; ENSPPYG00000029386; ENSPTEG00000026287; ENSRROG00000039325				0	0	1.39	2.45	3.897	6.095	3.398	0.499	0.694	1.223	1.946	3.043	1.696	1.337	0.374	0.519	0.915	1.456	2.277	1.269	0.570118	0.947914
	FALSE	High	Master Protein	P60228	Eukaryotic translation initiation factor 3 subunit E [OS=Homo sapiens]	0	33.071	16	6	16	6	445	52.2	6.04	47.14	6	cell organization and biogenesis;protein metabolism;RNA metabolism OR transcription;other metabolic processes;other biological processes	cytosol;translational apparatus;nucleus;other cell component	nucleic acid binding activity	Pf01399, Pf09440	3646	EIF3E	hsa:3646; O43902; P60228; Q64058; Q64059; Q64252; Q6FG33; Q8WVK4	ENSG00000104408	L13a-mediated translational silencing of Ceruloplasmin expression; Translation initiation complex formation; Formation of a pool of free 40S subunits; Formation of the ternary complex, and subsequently, the 43S complex; Ribosomal scanning and start codon recognition; GTP hydrolysis and joining of the 60S ribosomal subunit	Translation factors; nsp1 from SARS-CoV-2 inhibits translation initiation in the host cell	Hepatitis C	9	0	0.787	0.821	0.914	1.58	2.199	1.367	1.075	1.122	1.249	2.16	3.006	2.065	0.662	0.521	0.543	0.605	1.046	1.456	0.84403	0.947914
	FALSE	High	Master Protein	P62081	40S ribosomal protein S7 [OS=Homo sapiens]	0	32.854	34	8	36	8	194	22.1	10.1	79.48	8	protein metabolism;RNA metabolism OR transcription;other metabolic processes;developmental processes;other biological processes	cytosol;cytoskeleton;translational apparatus;nucleus;other cell component	enzyme regulator activity;nucleic acid binding activity;other molecular function	Pf01251	6201	RPS7	hsa:6201; P23821; P24818; P62081; Q57Z92; Q6IPH1	ENSG00000171863	Regulation of expression of SLITs and ROBOs; SRP-dependent cotranslational protein targeting to membrane; L13a-mediated translational silencing of Ceruloplasmin expression; Translation initiation complex formation; Formation of a pool of free 40S subunits; Formation of the ternary complex, and subsequently, the 43S complex; Ribosomal scanning and start codon recognition; GTP hydrolysis and joinin…	Cytoplasmic ribosomal proteins	Ribosome; Coronavirus disease	22	0	0.697	0.629	0.862	2.094	2.901	1.022	0.713	0.643	0.881	2.141	2.966	1.196	0.855	0.596	0.538	0.737	1.79	2.48	0.552349	0.881951
	FALSE	High	Master Protein	Q14697-1	Neutral alpha-glucosidase AB [OS=Homo sapiens]	0	32.841	12	11	26	11	944	106.8	6.14	62.89	11	protein metabolism;other metabolic processes	ER/Golgi;other cell component	other molecular function	Pf01055, Pf13802	23193	GANAB; HEL-S-164nA	A6NC20; hsa:23193; Q14697; Q8WTS9; Q9P0X0; V9HWJ0	ENSG00000089597	Maturation of spike protein; Calnexin/calreticulin cycle; Maturation of spike protein		N-Glycan biosynthesis; Metabolic pathways; Protein processing in endoplasmic reticulum	7	0	0.55	0.606	0.422	0.799	1.55	1.591	0.876	0.965	0.671	1.272	2.467	1.245	1.278	0.704	0.775	0.539	1.022	1.982	0.0879543	0.84847
	FALSE	High	Master Protein	Q9Y4L1	Hypoxia up-regulated protein 1 [OS=Homo sapiens]	0	32.778	11	8	9	8	999	111.3	5.22	16.04	8	stress response;transport;other biological processes	non-structural extracellular;ER/Golgi;other cell component	other molecular function	Pf00012	10525	HYOU1	A8C1Z0; B7Z909; hsa:10525; Q2I204; Q53H25; Q9Y4L1	ENSG00000149428; ENSG00000280682	XBP1(S) activates chaperone genes; Scavenging by Class F Receptors	VEGFA-VEGFR2 signaling	Protein processing in endoplasmic reticulum	4	0	0.912	1.444	1.442	2.498	1.901	0.579	0.528	0.836	0.834	1.445	1.1	1.075	0.538	0.491	0.777	0.776	1.344	1.023	0.975872	0.993695
	FALSE	High	Master Protein	Q99873	protein arginine N-methyltransferase 1 [OS=Homo sapiens]	0	32.656	20	6	15	6	361	41.5	5.43	39.04	6												0	0	0.848	0.995	1.035	1.706	2.892	1.202	1.019	1.196	1.244	2.05	3.475	2.189	0.549	0.465	0.546	0.568	0.937	1.588	0.951431	0.947914
	FALSE	High	Master Protein	O95831-1	Apoptosis-inducing factor 1, mitochondrial [OS=Homo sapiens]	0	32.644	12	6	7	6	613	66.9	8.95	19.34	6	cell organization and biogenesis;stress response;transport;developmental processes;signal transduction;other biological processes	other membranes;cytosol;mitochondrion;nucleus;other cell component	nucleic acid binding activity;other molecular function	Pf00070, Pf14721	9131	AIFM1	A4QPB4; B1ALN1; B2RB08; D3DTE9; E9PRR0; hsa:9131; O95831; Q1L6K4; Q1L6K6; Q2QKE4; Q5JUZ7; Q6I9X6; Q9Y3I3; Q9Y3I4	ENSG00000156709		Apoptosis modulation and signaling; Nanomaterial induced apoptosis; Apoptosis modulation by HSP70	Apoptosis; Necroptosis	5	0	0.955	1.515	3.194	3.893	2.225	0.817	0.78	1.237	2.609	3.18	1.817	1.504	0.543	0.519	0.823	1.734	2.114	1.208	0.990663	0.99299
	FALSE	High	Master Protein	Q9UHD1	cysteine and histidine-rich domain-containing protein 1 [OS=Homo sapiens]	0	32.591	21	6	14	6	332	37.5	7.87	36.99	6	cell cycle OR cell proliferation;cell organization and biogenesis;other biological processes		other molecular function	Pf04968, Pf04969	26973	CHORDC1	B2R6P8; hsa:26973; Q6IN49; Q8WVL9; Q9H3D6; Q9UHD1	ENSG00000110172; ENSG00000285023				0	0	0.85	1.698	3.511	4.225	2.105	0.79	0.671	1.341	2.772	3.337	1.663	1.549	0.51	0.433	0.866	1.789	2.153	1.073	0.951431	0.947914
	FALSE	High	Master Protein	P49207	60S ribosomal protein L34 [OS=Homo sapiens]	0	32.549	44	8	92	8	117	13.3	11.47	182.11	8	protein metabolism;other metabolic processes	cytosol;ER/Golgi;translational apparatus;other cell component	nucleic acid binding activity;other molecular function	Pf01199	6164	RPL34	hsa:6164; P49207; Q6FG66; Q9BUZ2	ENSG00000109475	Regulation of expression of SLITs and ROBOs; L13a-mediated translational silencing of Ceruloplasmin expression; Formation of a pool of free 40S subunits; GTP hydrolysis and joining of the 60S ribosomal subunit; Major pathway of rRNA processing in the nucleolus and cytosol; Nonsense Mediated Decay (NMD) enhanced by the Exon Junction Complex (EJC); SRP-dependent cotranslational protein targeting to…	Cytoplasmic ribosomal proteins	Ribosome; Coronavirus disease	16	0	0.682	0.546	0.549	0.764	1.404	1.711	1.167	0.934	0.939	1.308	2.402	1.122	1.524	1.04	0.832	0.837	1.165	2.14	0.480555	0.790816
	FALSE	High	Master Protein	Q9Y3U8	60S ribosomal protein L36 [OS=Homo sapiens]	0	32.504	30	4	18	4	105	12.2	11.59	39.32	4	protein metabolism;other metabolic processes	cytosol;ER/Golgi;translational apparatus;nucleus	other molecular function	Pf01158	25873	RPL36	B2R4Y1; D6W634; hsa:25873; Q6FIG1; Q9UQF6; Q9Y3U8	ENSG00000130255	Regulation of expression of SLITs and ROBOs; L13a-mediated translational silencing of Ceruloplasmin expression; Formation of a pool of free 40S subunits; GTP hydrolysis and joining of the 60S ribosomal subunit; Major pathway of rRNA processing in the nucleolus and cytosol; Nonsense Mediated Decay (NMD) enhanced by the Exon Junction Complex (EJC); SRP-dependent cotranslational protein targeting to…	Cytoplasmic ribosomal proteins	Ribosome; Coronavirus disease	16	0	0.968	1.258	0.975	1.412	2.545	0.756	0.731	0.951	0.737	1.067	1.923	1.021	0.74	0.716	0.931	0.721	1.045	1.883	0.993733	0.969066
	FALSE	High	Master Protein	Q14157-1	Isoform 2 of Ubiquitin-associated protein 2-like [OS=Homo sapiens]	0	32.494	9	7	16	7	983	103.9	6.98	28.24	7						UBAP2L	Q14157-1					0	0	0.512	0.668	0.909	1.162	1.914	1.366	0.699	0.912	1.241	1.587	2.614	1.521	0.898	0.459	0.6	0.816	1.043	1.718	0.0418998	0.913374
	FALSE	High	Master Protein	P05165-1	Propionyl-CoA carboxylase alpha chain, mitochondrial [OS=Homo sapiens]	0	32.403	12	8	11	8	728	80	7.52	30.01	8	other metabolic processes	cytosol;mitochondrion;other cell component	other molecular function	Pf00289, Pf00364, Pf02785, Pf02786, Pf18140	5095	PCCA	B4DKY8; B4DPF9; C9JPQ8; hsa:5095; P05165; Q15979; Q8WXQ7	ENSG00000175198	Biotin transport and metabolism; Defective HLCS causes multiple carboxylase deficiency; Propionyl-CoA catabolism	Primary ovarian insufficiency	Valine, leucine and isoleucine degradation; Glyoxylate and dicarboxylate metabolism; Propanoate metabolism; Metabolic pathways; Carbon metabolism	9	0	0.711	0.931	0.952	1.488	1.501	0.964	0.686	0.898	0.918	1.434	1.447	1.139	0.846	0.602	0.788	0.806	1.259	1.271	0.586572	0.947914
	FALSE	High	Master Protein	P46779	60S ribosomal protein L28 [OS=Homo sapiens]	0	32.383	32	5	65	5	137	15.7	12.02	119.65	5	protein metabolism;other metabolic processes	cytosol;translational apparatus;other cell component	other molecular function	Pf01778	6158	RPL28	B2R4A6; B4DEP9; C9JB50; E9PB24; G5E9L2; hsa:6158; P46779; Q6IAY0; Q96FX1; Q9BWQ0	ENSG00000108107	Regulation of expression of SLITs and ROBOs; Nonsense Mediated Decay (NMD) enhanced by the Exon Junction Complex (EJC); L13a-mediated translational silencing of Ceruloplasmin expression; Formation of a pool of free 40S subunits; GTP hydrolysis and joining of the 60S ribosomal subunit; Major pathway of rRNA processing in the nucleolus and cytosol; SRP-dependent cotranslational protein targeting to…	Cytoplasmic ribosomal proteins	Ribosome; Coronavirus disease	16	0	0.461	0.4	0.543	0.946	1.448	2.133	0.983	0.854	1.157	2.019	3.087	1.259	1.694	0.781	0.678	0.919	1.604	2.453	0.0128401	0.3778
	FALSE	High	Master Protein	Q9BSJ8	Extended synaptotagmin-1 [OS=Homo sapiens]	0	32.101	4	3	5	3	1104	122.8	5.83	17.76	3	cell organization and biogenesis;transport	plasma membrane;other membranes;ER/Golgi	transporter activity;other molecular function	Pf00168, Pf17047	23344	ESYT1	A0FGR7; A8K2S2; hsa:23344; O94848; Q6PJN4; Q9BSJ8; Q9H6J1; Q9H6W2; Q9Y416	ENSG00000139641	RHOG GTPase cycle; RAC1 GTPase cycle; RAC2 GTPase cycle; RAC3 GTPase cycle; RHOD GTPase cycle; Glycosphingolipid metabolism; RHOF GTPase cycle			7	0	0.973	1.354	1.253	2.186	2.451	0.654	0.637	0.886	0.82	1.43	1.603	1.176	0.556	0.541	0.753	0.697	1.216	1.363	0.995336	0.993695
	FALSE	High	Master Protein	P40925	Malate dehydrogenase, cytoplasmic [OS=Homo sapiens]	0	31.959	26	8	18	8	334	36.4	7.36	30.71	8	other metabolic processes	cytosol;cytoskeleton;other cell component	other molecular function	Pf00056, Pf02866	4190	MDH1	B2R5V5; B4DUN2; B7Z3I7; F5H098; hsa:4190; P40925; Q6I9V0	ENSG00000014641	Gluconeogenesis	Sterol regulatory element-binding proteins (SREBP) signaling; TCA cycle and deficiency of pyruvate dehydrogenase complex (PDHc); Amino acid metabolism; Clear cell renal cell carcinoma pathways; NAD metabolism in oncogene-induced senescence and mitochondrial dysfunction-associated senescence; TCA cycle in senescence; Glycolysis and gluconeogenesis	Citrate cycle (TCA cycle); Cysteine and methionine metabolism; Pyruvate metabolism; Glyoxylate and dicarboxylate metabolism; Metabolic pathways; Carbon metabolism; Proximal tubule bicarbonate reclamation	15	0	1.004	0.755	1.328	2.58	1.671	0.918	0.922	0.693	1.219	2.369	1.534	0.853	1.076	1.08	0.812	1.429	2.777	1.799	0.995336	0.947914
	FALSE	High	Master Protein	Q15019	septin-2 [OS=Homo sapiens]	0	31.949	21	5	19	5	361	41.5	6.6	60.28	5	cell cycle OR cell proliferation;cell organization and biogenesis;signal transduction;other biological processes	plasma membrane;other membranes;cytoskeleton;ER/Golgi;nucleus;other cell component	other molecular function	Pf00735	4735	SEPTIN2	B4DGE8; hsa:4735; Q14132; Q15019; Q53QU3; Q8IUK9; Q96CB0	ENSG00000168385	Anchoring of the basal body to the plasma membrane	2q37 copy number variation syndrome	Bacterial invasion of epithelial cells; Shigellosis	4	0	1.04	0.76	0.809	1.367	1.921	1.429	1.487	1.086	1.156	1.954	2.745	1.851	0.772	0.803	0.587	0.625	1.055	1.483	0.982663	0.947914
	FALSE	High	Master Protein	P38919	Eukaryotic initiation factor 4A-III [OS=Homo sapiens]	0	31.778	12	5	28	3	411	46.8	6.73	70.07	5	RNA metabolism OR transcription;other metabolic processes;transport;developmental processes;other biological processes	cytosol;nucleus;other cell component	nucleic acid binding activity;other molecular function	Pf00270, Pf00271	9775	EIF4A3	hsa:9775; P38919; Q15033; Q6IBQ2; Q96A18	ENSG00000141543	mRNA Splicing - Major Pathway; Regulation of expression of SLITs and ROBOs; Nonsense Mediated Decay (NMD) enhanced by the Exon Junction Complex (EJC); Deadenylation of mRNA; ISG15 antiviral mechanism; Transport of Mature mRNA derived from an Intron-Containing Transcript; mRNA 3'-end processing; RNA Polymerase II Transcription Termination		Nucleocytoplasmic transport; mRNA surveillance pathway; Spliceosome	11	0	1.213	2.498	1.887	3.318	4.632	0.708	0.858	1.768	1.335	2.348	3.278	2.424	0.292	0.354	0.729	0.551	0.969	1.352	0.899259	0.947914
	FALSE	High	Master Protein	O75533-1	splicing factor 3B subunit 1 [OS=Homo sapiens]	0	31.728	7	7	16	7	1304	145.7	7.09	45.8	7	cell organization and biogenesis;RNA metabolism OR transcription;other metabolic processes;developmental processes;other biological processes	nucleus;other cell component	nucleic acid binding activity;other molecular function	Pf08920	100157887; 100413687; 100604147; 100665858; 100772265; 100981355; 101019207; 101042346; 101088016; 101338823; 101357717; 101376277; 101576440; 101682461; 101707227; 101972566; 102960594; 102974416; 103015163; 103074457; 103123757; 103217582; 103659709; 104676745; 105298156; 105468153; 105517444; 105579994; 107138568; 108311344; 109254431; 23451; 488456; 697773; 81898; 84486	LOC101357717; LOC111145177; Sf3b1; SF3B1	A0A096N1H4; A0A0B8RVI6; A0A0D9RGG4; A0A0P6JEQ0; A0A1D5QES7; A0A1S3AG14; A0A250Y7F1; A0A286ZHW0; A0A287DEJ0; A0A2I3GPD3; A0A2J8N4P6; A0A2J8WVI5; A0A2K5CEP3; A0A2K5I7M9; A0A2K5MH21; A0A2K5PQ92; A0A2K6DS90; A0A2K6PCH5; A0A2K6SFZ4; A0A2R9B2K6; A0A2U3VG60; A0A2U4BNH6; A0A2Y9DNZ9; A0A2Y9EYM1; A0A2Y9IBZ1; A0A2Y9J4C9; A0A2Y9MLZ3; A0A340XWP9; A0A341CEI3; A0A384AT13; A0A384BTN7; A0A3Q0D971; A0A3Q7R5R9; A0A…	ENSANAG00000021577; ENSBMSG00010002624; ENSCAFG00020004750; ENSCAFG00030008698; ENSCAFG00040021277; ENSCAFG00845026632; ENSCANG00000029415; ENSCATG00000035735; ENSCCAG00000020506; ENSCCNG00000029669; ENSCGRG00001016990; ENSCJAG00000003902; ENSCSAG00000011505; ENSCWAG00000007582; ENSDLEG00000016863; ENSFCAG00000005038; ENSG00000115524; ENSLAFG00000001956; ENSLCNG00005009987; ENSMMMG00000011081; EN…	B-WICH complex positively regulates rRNA expression; mRNA Splicing - Major Pathway; mRNA Splicing - Minor Pathway; B-WICH complex positively regulates rRNA expression; mRNA Splicing - Minor Pathway; B-WICH complex positively regulates rRNA expression; mRNA Splicing - Major Pathway; mRNA Splicing - Minor Pathway	mRNA processing; mRNA processing; mRNA processing	Spliceosome	12	0	0.611	0.646	0.679	1.25	2.653	1.692	1.034	1.093	1.15	2.115	4.488	2.372	0.713	0.436	0.461	0.485	0.891	1.892	0.232247	0.885973
	FALSE	High	Master Protein	Q9H4B7	tubulin beta-1 chain [OS=Homo sapiens]	0	31.609	10	4	91	1	451	50.3	5.17	203.75	4	cell adhesion;cell cycle OR cell proliferation;cell organization and biogenesis;stress response;transport;developmental processes;other biological processes	cytoskeleton;other cell component	cytoskeletal activity;other molecular function	Pf00091, Pf03953	81027	TUBB1	hsa:81027; Q9H4B7	ENSG00000101162	Intraflagellar transport; Recycling pathway of L1; COPI-dependent Golgi-to-ER retrograde traffic; Separation of Sister Chromatids; The role of GTSE1 in G2/M progression after G2 checkpoint; Translocation of SLC2A4 (GLUT4) to the plasma membrane; Microtubule-dependent trafficking of connexons from Golgi to the plasma membrane; Gap junction assembly; MHC class II antigen presentation; Resolution of…	Alzheimer's disease and miRNA effects; Pathogenic Escherichia coli infection; Parkin-ubiquitin proteasomal system pathway; Alzheimer's disease	Phagosome; Gap junction; Alzheimer disease; Parkinson disease; Amyotrophic lateral sclerosis; Huntington disease; Prion disease; Pathways of neurodegeneration; Pathogenic Escherichia coli infection; Salmonella infection	44	0	1.184	1.404	3.11	2.166	1.039	0.877	1.038	1.231	2.725	1.898	0.911	1.352	0.648	0.767	0.91	2.015	1.404	0.673	0.951431	1
	FALSE	High	Master Protein	P05198	Eukaryotic translation initiation factor 2 subunit 1 [OS=Homo sapiens]	0	31.508	21	7	18	7	315	36.1	5.08	47.47	7	cell organization and biogenesis;protein metabolism;other metabolic processes;stress response;signal transduction;other biological processes	cytosol;translational apparatus;nucleus;other cell component	translation activity;nucleic acid binding activity	Pf00575, Pf07541	1965	EIF2S1	hsa:1965; P05198	ENSG00000134001	L13a-mediated translational silencing of Ceruloplasmin expression; Translation initiation complex formation; Formation of the ternary complex, and subsequently, the 43S complex; Ribosomal scanning and start codon recognition; GTP hydrolysis and joining of the 60S ribosomal subunit; ABC-family proteins mediated transport; Response of EIF2AK1 (HRI) to heme deficiency; PERK regulates gene expression…	Translation factors; Alzheimer's disease and miRNA effects; Brain-derived neurotrophic factor (BDNF) signaling pathway; Ebola virus infection in host; Nonalcoholic fatty liver disease; Measles virus infection; Unfolded protein response; nsp1 from SARS-CoV-2 inhibits translation initiation in the host cell; Alzheimer's disease	Autophagy; Protein processing in endoplasmic reticulum; Apoptosis; Non-alcoholic fatty liver disease; Alzheimer disease; Parkinson disease; Amyotrophic lateral sclerosis; Prion disease; Pathways of neurodegeneration; Hepatitis C; Measles; Influenza A; Herpes simplex virus 1 infection; Lipid and atherosclerosis	33	0	0.84	0.986	0.982	1.944	3.219	1.288	1.081	1.27	1.265	2.504	4.147	2.867	0.449	0.377	0.443	0.441	0.873	1.446	0.951431	0.947914
	FALSE	High	Master Protein	P35606	Coatomer subunit beta' [OS=Homo sapiens]	0	31.489	10	7	10	7	906	102.4	5.27	24.81	7	transport	other membranes;cytosol;ER/Golgi	other molecular function	Pf00400, Pf04053	9276	COPB2	B4DZI8; hsa:9276; P35606	ENSG00000184432	COPI-dependent Golgi-to-ER retrograde traffic; COPI-mediated anterograde transport			2	0	0.639	0.852	0.796	1.508	3.397	1.313	0.839	1.119	1.045	1.98	4.46	2.582	0.508	0.325	0.433	0.405	0.767	1.727	0.319648	0.947914
	FALSE	High	Master Protein	Q6KB66	Keratin, type II cytoskeletal 80 [OS=Homo sapiens]	0	31.464	19	9	113	8	452	50.5	5.67	273.95	9	cell organization and biogenesis;other biological processes	cytosol;cytoskeleton;other cell component	bone, tooth or skin structural activity	Pf00038	144501	KRT80	hsa:144501; Q6KB66; Q6P1A5; Q7Z3Q0	ENSG00000167767	Formation of the cornified envelope			2	0	1.692	1.274	2.398	2.981	0.977	0.538	0.911	0.686	1.291	1.605	0.526	0.876	0.615	1.04	0.783	1.474	1.833	0.6	0.141045	0.977222
	FALSE	High	Master Protein	O14980	Exportin-1 [OS=Homo sapiens]	0	31.463	8	7	10	7	1071	123.3	6.06	27.85	7	transport;other biological processes	other membranes;cytosol;nucleus;other cell component	nucleic acid binding activity;other molecular function	Pf03810, Pf08389, Pf08767, Pf18777, Pf18784, Pf18787	7514	XPO1	A6NL14; A8K1K5; D6W5E2; hsa:7514; O14980; Q63HP8; Q68CP3; Q99433	ENSG00000082898	Separation of Sister Chromatids; MAPK6/MAPK4 signaling; NPAS4 regulates expression of target genes; Resolution of Sister Chromatid Cohesion; RHO GTPases Activate Formins; EML4 and NUDC in mitotic spindle formation; Rev-mediated nuclear export of HIV RNA; NEP/NS2 Interacts with the Cellular Export Machinery; Amplification of signal from unattached kinetochores via a MAD2 inhibitory signal; Heme si…	eIF5A regulation in response to inhibition of the nuclear export system; 22q11.2 copy number variation syndrome	Ribosome biogenesis in eukaryotes; Nucleocytoplasmic transport; Viral life cycle; Influenza A; Human T-cell leukemia virus 1 infection	23	0	0.945	1.012	0.873	1.496	2.791	1.351	1.277	1.367	1.18	2.021	3.77	2.639	0.512	0.484	0.518	0.447	0.766	1.429	0.986329	0.947914
	FALSE	High	Master Protein	Q15029	116 kDa U5 small nuclear ribonucleoprotein component [OS=Homo sapiens]	0	31.199	17	12	22	11	972	109.4	5	36.84	12	RNA metabolism OR transcription;other metabolic processes;other biological processes	cytosol;nucleus;other cell component	nucleic acid binding activity;other molecular function	Pf00009, Pf00679, Pf03144, Pf03764, Pf14492, Pf16004	9343	EFTUD2	B4DK30; B4DMC0; D3DX58; hsa:9343; K7EJ81; Q15029; Q9BUR0	ENSG00000108883	mRNA Splicing - Major Pathway; mRNA Splicing - Minor Pathway	mRNA processing; Ciliary landscape	Spliceosome	5	0	0.379	0.385	0.45	0.758	1.335	2.339	0.886	0.9	1.054	1.773	3.122	1.737	1.347	0.51	0.518	0.607	1.021	1.798	0.000635762	0.312456
	FALSE	High	Master Protein	P48634-1	Protein PRRC2A [OS=Homo sapiens]	0	31.107	4	4	4	4	2157	228.7	9.45	18.7	4	other biological processes	plasma membrane;other membranes;cytosol;nucleus		Pf07001	7916	PRRC2A	A0A1U9X974; B0UX77; B0UZE9; B0UZL3; hsa:7916; O95875; P48634; Q05BK4; Q4LE37; Q5SQ29; Q5SQ30; Q5ST84; Q5STX6; Q5STX7; Q68DW9; Q6P9P7; Q6PIN1; Q8MGQ9; Q96QC6	ENSG00000204469; ENSG00000206427; ENSG00000225164; ENSG00000225748; ENSG00000226618; ENSG00000231370; ENSG00000231825				0	0	0.949	1.265	1.091	2.324	4.025	0.932	0.884	1.179	1.016	2.165	3.749	2.257	0.413	0.392	0.522	0.45	0.959	1.661	0.981839	0.97355
	FALSE	High	Master Protein	Q13835	Plakophilin-1 [OS=Homo sapiens]	0	31.006	15	8	11	8	747	82.8	9.13	36.96	8	cell adhesion;cell organization and biogenesis;signal transduction;other biological processes	plasma membrane;other membranes;cytoskeleton;nucleus;other cell component	bone, tooth or skin structural activity;other molecular function	Pf00514	5317	PKP1	hsa:5317; O00645; Q13835; Q14CA0; Q15152	ENSG00000081277	Neutrophil degranulation; Formation of the cornified envelope; Apoptotic cleavage of cell adhesion proteins	Epithelial to mesenchymal transition in colorectal cancer		5	0	2.186	1.007	0.906	1.692	1.028	0.616	1.346	0.62	0.558	1.042	0.633	0.694	0.887	1.939	0.893	0.804	1.501	0.912	0.00843944	0.947914
	FALSE	High	Master Protein	Q9UHX1-1	poly(U)-binding-splicing factor PUF60 [OS=Homo sapiens]	0	30.972	18	7	7	7	559	59.8	5.29	22.27	7	cell organization and biogenesis;RNA metabolism OR transcription;other metabolic processes;other biological processes	nucleus;other cell component	nucleic acid binding activity;other molecular function	Pf00076	100601715; 100971348; 101017393; 101130042; 102133738; 104671696; 105488465; 105581221; 22827	PUF60	A0A2I2ZC99; A0A2I3HMJ8; A0A2I3M7U8; A0A2J8LG42; A0A2K5MFC0; A0A2K5VG32; A0A2K6BRI7; A0A2K6LH05; A0A2K6P057; A0A2R9AA46; A0A803KKL1; A0A8C9I241; A0A8D2FL92; A8K8K8; hsa:22827; K7CUF4; mcf:102133738; pps:100971348; Q969E7; Q96D94; Q96H63; Q99628; Q9NZA0; Q9UHX1; Q9UJY7; rro:104671696	ENSCATG00000035405; ENSG00000179950; ENSG00000274081; ENSGGOG00000004646; ENSMFAG00000043373; ENSMNEG00000031099; ENSNLEG00000002156; ENSPANG00000021936; ENSPPAG00000029933; ENSPTEG00000025307; ENSRBIG00000035274; ENSRROG00000029360; ENSTGEG00000017503	mRNA Splicing - Major Pathway		Spliceosome	2	0	1.269	2.591	2.037	4.76	5.612	0.752	0.954	1.949	1.532	3.579	4.221	2.934	0.256	0.325	0.664	0.522	1.22	1.439	0.807754	0.947914
	FALSE	High	Master Protein	P30050-1	60S ribosomal protein L12 [OS=Homo sapiens]	0	30.832	40	5	14	5	165	17.8	9.42	43.96	5	protein metabolism;other metabolic processes	cytosol;translational apparatus;nucleus;other cell component	nucleic acid binding activity;other molecular function	Pf00298, Pf03946	100353722; 100405000; 100405643; 100989623; 101044351; 101091568; 101138627; 101148834; 101679671; 102725614; 103118662; 103670308; 105000853; 105608827; 109250132; 109566482; 109692870; 404133; 414416; 473066; 480716; 6136	LOC111146158; Rpl12; RPL12	A0A0B8RZ72; A0A1S3WIH2; A0A250YAS6; A0A2J8NBQ8; A0A2J8UKB0; A0A2K6V858; A0A2R9ACW1; A0A2U3Y0G7; A0A2Y9H6U3; A0A2Y9JCA7; A0A384B569; A0A384CR62; A0A3Q7T6S9; A0A4W2DB58; A0A4X1U700; A0A5G2R7M9; A0A5J5MFG1; A0A5N3WFQ3; A0A667J0B5; A0A6D2X266; A0A6J0VYW1; A0A6J1XES0; A0A6J3G5T9; A0A6P3ILQ3; A0A6P4TTF8; A0A6P5CK25; A0A6P6H7N0; A0A7J8EGS6; A0A836A6D3; A0A8C0CHF0; A0A8C5ZWX7; A0A8C7AY68; A0A8C8YCL3; A0A…	ENSAMEG00000016712; ENSAMEG00000029212; ENSBIXG00000003717; ENSBIXG00000023607; ENSBMSG00010003901; ENSBTAG00000006963; ENSBTAG00000025385; ENSCAFG00000020136; ENSCAFG00030009173; ENSCAFG00040018547; ENSCAFG00805013124; ENSCAFG00845006492; ENSCCNG00000000055; ENSCJAG00000018082; ENSFCAG00000010302; ENSG00000197958; ENSGGOG00000000648; ENSLCNG00005020821; ENSMMMG00000017430; ENSNVIG00000008765; EN…	L13a-mediated translational silencing of Ceruloplasmin expression; SRP-dependent cotranslational protein targeting to membrane; Major pathway of rRNA processing in the nucleolus and cytosol; Formation of a pool of free 40S subunits; GTP hydrolysis and joining of the 60S ribosomal subunit; Nonsense Mediated Decay (NMD) independent of the Exon Junction Complex (EJC); Nonsense Mediated Decay (NMD) e…	Cytoplasmic ribosomal proteins; Cytoplasmic ribosomal proteins	Ribosome; Coronavirus disease	31	0	0.409	0.55	0.686	1.666	2.649	1.692	0.692	0.931	1.16	2.819	4.482	3.18	0.532	0.218	0.293	0.365	0.886	1.409	0.00219	0.795747
	FALSE	High	Master Protein	Q9NZT1	Calmodulin-like protein 5 [OS=Homo sapiens]	0	30.796	29	3	9	3	146	15.9	4.44	28.76	3	signal transduction;other biological processes	non-structural extracellular;other cell component	enzyme regulator activity;other molecular function	Pf13499	51806	CALML5	hsa:51806; Q5SQI3; Q8IXU8; Q9NZT1	ENSG00000178372	Neutrophil degranulation	Alzheimer's disease and miRNA effects; Ras signaling; Melanoma; Alzheimer's disease	Ras signaling pathway; Rap1 signaling pathway; Calcium signaling pathway; cGMP-PKG signaling pathway; cAMP signaling pathway; Phosphatidylinositol signaling system; Oocyte meiosis; Cellular senescence; Adrenergic signaling in cardiomyocytes; Vascular smooth muscle contraction; Apelin signaling pathway; C-type lectin receptor signaling pathway; Circadian entrainment; Long-term potentiation; Neurot…	48	0	1.35	1.049	0.824	0.878	0.585	0.249	0.336	0.261	0.205	0.219	0.146	0.406	0.614	0.828	0.644	0.506	0.539	0.359	0.65091	0.947914
	FALSE	High	Master Protein	P01857	Immunoglobulin heavy constant gamma 1 [OS=Homo sapiens]	0	30.784	20	5	22	4	330	36.1	8.19	61.59	5	cell organization and biogenesis;stress response;transport;signal transduction;other biological processes	non-structural extracellular;plasma membrane;other membranes;other cell component	signal transduction activity or receptor binding;other molecular function	Pf07654		IGHG1	P01857	ENSG00000211896; ENSG00000277633	Initial triggering of complement; Classical antibody-mediated complement activation; FCGR activation; Regulation of actin dynamics for phagocytic cup formation; Role of phospholipids in phagocytosis; FCGR3A-mediated IL10 synthesis; FCGR3A-mediated phagocytosis; Regulation of Complement cascade; Interleukin-4 and Interleukin-13 signaling	Interactions of natural killer cells in pancreatic cancer		10	1	1.482	1.438	1.054	1.441	1.976	0.277	0.411	0.399	0.292	0.399	0.548	0.367	0.756	1.12	1.087	0.796	1.089	1.493	0.392863	0.993695
	FALSE	High	Master Protein	Q6P2Q9	Pre-mRNA-processing-splicing factor 8 [OS=Homo sapiens]	0	30.756	4	10	12	10	2335	273.4	8.84	23.26	10	cell organization and biogenesis;RNA metabolism OR transcription;other metabolic processes;other biological processes	nucleus	nucleic acid binding activity;other molecular function	Pf01398, Pf08082, Pf08083, Pf08084, Pf10596, Pf10597, Pf10598, Pf12134	10594	PRPF8	hsa:10594; O14547; O75965; Q6P2Q9	ENSG00000174231; ENSG00000274442	mRNA Splicing - Major Pathway; mRNA Splicing - Minor Pathway	mRNA processing	Spliceosome	4	0	0.9	0.735	0.785	1.264	1.733	1.366	1.23	1.004	1.072	1.726	2.367	1.581	0.864	0.778	0.635	0.678	1.092	1.498	0.980555	0.947914
	FALSE	High	Master Protein	O00425	Insulin-like growth factor 2 mRNA-binding protein 3 [OS=Homo sapiens]	0	30.579	12	6	12	3	579	63.7	8.87	30.89	6	protein metabolism;other metabolic processes;transport;developmental processes;other biological processes	cytosol;nucleus;other cell component	nucleic acid binding activity;other molecular function	Pf00013, Pf00076	10643	IGF2BP3	A0A4Z5; hsa:10643; O00425; Q63HM0; Q6MZZ2; Q86VB1	ENSG00000136231	Insulin-like Growth Factor-2 mRNA Binding Proteins (IGF2BPs/IMPs/VICKZs) bind RNA			1	0	1.057	1.322	2.752	3.383	1.822	0.566	0.598	0.748	1.557	1.913	1.031	0.803	0.705	0.744	0.932	1.939	2.383	1.284	0.986106	0.993695
	FALSE	High	Master Protein	Q13347	Eukaryotic translation initiation factor 3 subunit I [OS=Homo sapiens]	0	30.393	13	4	13	4	325	36.5	5.64	35.34	4	cell organization and biogenesis;protein metabolism;other metabolic processes	cytosol;translational apparatus;other cell component	nucleic acid binding activity	Pf00400	8668	EIF3I	hsa:8668; Q13347	ENSG00000084623	L13a-mediated translational silencing of Ceruloplasmin expression; Translation initiation complex formation; Formation of a pool of free 40S subunits; Formation of the ternary complex, and subsequently, the 43S complex; Ribosomal scanning and start codon recognition; GTP hydrolysis and joining of the 60S ribosomal subunit	Translation factors; nsp1 from SARS-CoV-2 inhibits translation initiation in the host cell		8	0	0.828	0.883	0.965	1.495	2.078	1.327	1.099	1.172	1.281	1.985	2.758	2.012	0.66	0.546	0.582	0.637	0.987	1.371	0.929992	0.947914
	FALSE	High	Master Protein	Q9UNM6	26S proteasome non-ATPase regulatory subunit 13 [OS=Homo sapiens]	0	30.347	16	6	12	6	376	42.9	5.81	28.67	6	cell cycle OR cell proliferation;cell organization and biogenesis;protein metabolism;other metabolic processes	non-structural extracellular;cytosol;nucleus;other cell component	other molecular function	Pf01399	5719	PSMD13	B3KT15; hsa:5719; O75831; Q53XU2; Q9UNM6; Q9UNV3	ENSG00000185627	FCERI mediated NF-kB activation; Downstream TCR signaling; Antigen processing: Ubiquitination & Proteasome degradation; Activation of NF-kappaB in B cells; Oxygen-dependent proline hydroxylation of Hypoxia-inducible Factor Alpha; ER-Phagosome pathway; Cross-presentation of soluble exogenous antigens (endosomes); SCF-beta-TrCP mediated degradation of Emi1; APC/C:Cdc20 mediated degradation of Secur…	Proteasome degradation; Alzheimer's disease and miRNA effects; Parkin-ubiquitin proteasomal system pathway; Ciliary landscape; Alzheimer's disease	Proteasome; Alzheimer disease; Parkinson disease; Amyotrophic lateral sclerosis; Huntington disease; Spinocerebellar ataxia; Prion disease; Pathways of neurodegeneration; Epstein-Barr virus infection	73	0	1.291	0.891	0.822	1.141	1.463	1.46	1.885	1.3	1.199	1.666	2.137	1.4	1.043	1.347	0.929	0.857	1.19	1.527	0.736551	0.947914
	FALSE	High	Master Protein	P62269	40S ribosomal protein S18 [OS=Homo sapiens]	0	30.304	39	7	35	7	152	17.7	10.99	79.35	7	protein metabolism;other metabolic processes	cytosol;translational apparatus;nucleus;other cell component	nucleic acid binding activity;other molecular function	Pf00416	6222	RPS18	hsa:6222; P25232; P62269; Q5SUJ3; Q6IPF8	ENSG00000096150; ENSG00000223367; ENSG00000226225; ENSG00000231500; ENSG00000235650	Major pathway of rRNA processing in the nucleolus and cytosol; Regulation of expression of SLITs and ROBOs; L13a-mediated translational silencing of Ceruloplasmin expression; Translation initiation complex formation; Formation of a pool of free 40S subunits; Formation of the ternary complex, and subsequently, the 43S complex; Ribosomal scanning and start codon recognition; GTP hydrolysis and join…	Cytoplasmic ribosomal proteins	Ribosome; Coronavirus disease	21	0	0.982	0.985	0.925	1.594	1.65	0.992	0.975	0.978	0.918	1.582	1.637	1.035	0.958	0.942	0.945	0.887	1.528	1.581	0.997566	0.947914
	FALSE	High	Master Protein	Q92973-1	transportin-1 [OS=Homo sapiens]	0	30.297	6	5	20	5	898	102.3	4.98	46.18	5	transport	cytosol;nucleus;other cell component	other molecular function	Pf03810, Pf13513	100483263; 100588952; 100970374; 101139299; 101383202; 101864861; 102967967; 104674560; 105475169; 105524147; 105551583; 105599230; 108541159; 109275023; 3842; 461817; 707195	LOC112839541; TNPO1	A0A024RAM0; A0A1D5QQ14; A0A1D5R085; A0A2I2ZPQ4; A0A2J8NNL7; A0A2J8VTH0; A0A2K5HB52; A0A2K5NYA3; A0A2K5WCI7; A0A2K5YCY1; A0A2K6E793; A0A2K6K162; A0A2K6Q291; A0A2R9CNL4; A0A2U3W5R1; A0A337S210; A0A3Q7R1A4; A0A667H6V0; A0A673VC14; A0A6D2WYC3; A0A6J1XU45; A0A6J2E5E1; A0A6P4X2B4; A0A7F8R663; A0A7N5JA56; A0A8B8SI35; A0A8C0Q764; A0A8C4MGP8; A0A8C8WKT3; A0A8C9GGU6; A0A8C9KPR0; A0A8D2CMI3; A0A8D2FUZ3; A0A…	ENSAMEG00000007147; ENSCAFG00000008081; ENSCAFG00030005058; ENSCAFG00040005837; ENSCAFG00845000423; ENSCANG00000004353; ENSCATG00000043792; ENSEASG00005018055; ENSFCAG00000013181; ENSG00000083312; ENSGGOG00000026800; ENSLCNG00005010684; ENSMFAG00000003636; ENSMLEG00000030740; ENSMMUG00000020923; ENSMNEG00000044581; ENSNLEG00000004572; ENSPLOG00000003467; ENSPPAG00000042518; ENSPPRG00000022336; EN…	Postmitotic nuclear pore complex (NPC) reformation; Intraflagellar transport; Tristetraprolin (TTP, ZFP36) binds and destabilizes mRNA	22q11.2 copy number variation syndrome	Nucleocytoplasmic transport	5	0	0.302	0.525	0.571	1.262	2.813	1.864	0.564	0.979	1.064	2.353	5.245	2.624	0.71	0.215	0.373	0.405	0.897	1.999	7.73882e-06	0.732018
	FALSE	High	Master Protein	P62829	60S ribosomal protein L23 [OS=Homo sapiens]	0	30.105	48	6	28	6	140	14.9	10.51	60.45	6	cell cycle OR cell proliferation;cell organization and biogenesis;protein metabolism;other metabolic processes;transport;other biological processes	cytosol;translational apparatus;nucleus;other cell component	enzyme regulator activity;nucleic acid binding activity;other molecular function	Pf00238	9349	RPL23	hsa:9349; P23131; P24048; P62829; Q29246; Q3SWV7; Q6P5S1	ENSG00000125691	Regulation of expression of SLITs and ROBOs; SRP-dependent cotranslational protein targeting to membrane; L13a-mediated translational silencing of Ceruloplasmin expression; Formation of a pool of free 40S subunits; GTP hydrolysis and joining of the 60S ribosomal subunit; Major pathway of rRNA processing in the nucleolus and cytosol; Nonsense Mediated Decay (NMD) enhanced by the Exon Junction Comp…	Cytoplasmic ribosomal proteins; 17q12 copy number variation syndrome	Ribosome; Coronavirus disease	17	0	0.555	1.161	1.164	1.077	3.23	1.009	0.56	1.172	1.175	1.087	3.26	1.408	0.717	0.398	0.832	0.835	0.772	2.315	0.0959125	0.947914
	FALSE	High	Master Protein	P47897	glutamine--tRNA ligase [OS=Homo sapiens]	0	29.86	11	6	9	6	775	87.7	7.15	28.73	6	protein metabolism;RNA metabolism OR transcription;other metabolic processes;developmental processes;other biological processes	cytosol;mitochondrion;other cell component	enzyme regulator activity;other molecular function	Pf00749, Pf03950, Pf04557, Pf04558	5859	QARS1	B4DWJ2; hsa:5859; P47897	ENSG00000172053	Selenoamino acid metabolism; Cytosolic tRNA aminoacylation; Mitochondrial tRNA aminoacylation		Aminoacyl-tRNA biosynthesis; Metabolic pathways	5	0	1.093	2.02	1.678	3.156	3.308	0.757	0.828	1.53	1.271	2.39	2.505	2.026	0.374	0.409	0.755	0.627	1.18	1.237	0.975872	0.947914
	FALSE	High	Master Protein	P23284	peptidyl-prolyl cis-trans isomerase B [OS=Homo sapiens]	0	29.85	23	5	12	5	216	23.7	9.41	25.94	5	protein metabolism;other metabolic processes;developmental processes;other biological processes	cytosol;ER/Golgi;nucleus;other cell component	other molecular function	Pf00160	5479	PPIB	A8K534; hsa:5479; P23284; Q6IBH5; Q9BVK5	ENSG00000166794	Collagen biosynthesis and modifying enzymes; SARS-CoV-1 activates/modulates innate immune responses	Prolactin signaling pathway; Type I collagen synthesis in the context of osteogenesis imperfecta		4	0	0.531	0.668	0.684	1.329	2.215	1.567	0.832	1.046	1.071	2.082	3.47	1.98	0.791	0.42	0.528	0.541	1.052	1.753	0.0620136	0.913374
	FALSE	High	Master Protein	P62873	Guanine nucleotide-binding protein G(I)/G(S)/G(T) subunit beta-1 [OS=Homo sapiens]	0	29.532	18	5	14	5	340	37.4	6	20.16	5	cell-cell signaling;cell cycle OR cell proliferation;developmental processes;signal transduction;other biological processes	plasma membrane;other membranes;cytosol;other cell component	other molecular function	Pf00400	2782	GNB1	B1AJZ7; hsa:2782; P04697; P04901; P62873; Q1RMY8	ENSG00000078369	G alpha (12/13) signalling events; Olfactory Signaling Pathway; G alpha (q) signalling events; G alpha (i) signalling events; G alpha (z) signalling events; Synthesis, secretion, and inactivation of Glucagon-like Peptide-1 (GLP-1); ADP signalling through P2Y purinoceptor 12; Extra-nuclear estrogen signaling; GPER1 signaling; ADORA2B mediated anti-inflammatory cytokines production; Sensory percept…	Nicotine effect on dopaminergic neurons; Thyroid stimulating hormone (TSH) signaling pathway; Corticotropin-releasing hormone signaling pathway; Myometrial relaxation and contraction pathways; G protein signaling pathways; Chemokine signaling pathway; Focal adhesion: PI3K-Akt-mTOR-signaling pathway; PI3K-Akt signaling pathway; Ras signaling; Calcium regulation in cardiac cells; Estrogen signaling…	Ras signaling pathway; Chemokine signaling pathway; PI3K-Akt signaling pathway; Apelin signaling pathway; Circadian entrainment; Retrograde endocannabinoid signaling; Glutamatergic synapse; Cholinergic synapse; Serotonergic synapse; GABAergic synapse; Dopaminergic synapse; Olfactory transduction; Phototransduction; Relaxin signaling pathway; Morphine addiction; Alcoholism; Human cytomegalovirus i…	64	0	0.962	0.634	0.734	1.129	1.358	1.289	1.24	0.817	0.946	1.455	1.751	1.134	1.137	1.094	0.721	0.835	1.283	1.544	0.993733	0.881951
	FALSE	High	Master Protein	P23588	eukaryotic translation initiation factor 4B [OS=Homo sapiens]	0	29.488	14	6	10	6	611	69.1	5.73	21.87	6	cell organization and biogenesis;protein metabolism;other metabolic processes;other biological processes	cytosol;translational apparatus	translation activity;nucleic acid binding activity	Pf00076	1975	EIF4B	B4DS13; hsa:1975; P23588; Q4G0E3; Q53HQ2; Q6GPH5; Q6IB46; Q8WYK5	ENSG00000063046	Deadenylation of mRNA; L13a-mediated translational silencing of Ceruloplasmin expression; Translation initiation complex formation; Ribosomal scanning and start codon recognition; GTP hydrolysis and joining of the 60S ribosomal subunit; mTORC1-mediated signalling	Translation factors; Focal adhesion: PI3K-Akt-mTOR-signaling pathway; PI3K-Akt signaling pathway; Translation inhibitors in chronically activated PDGFRA cells; Perturbations to host-cell autophagy, induced by SARS-CoV-2 proteins; Malignant pleural mesothelioma; Interferon type I signaling pathways	mTOR signaling pathway; PI3K-Akt signaling pathway; Proteoglycans in cancer	17	0	1.162	1.768	2.021	3.504	2.351	0.819	0.952	1.449	1.656	2.871	1.927	1.846	0.444	0.516	0.785	0.897	1.556	1.044	0.951431	0.947914
	FALSE	High	Master Protein	P46783	40S ribosomal protein S10 [OS=Homo sapiens]	0	29.359	24	4	28	4	165	18.9	10.15	59.32	4	protein metabolism;other metabolic processes	cytosol;translational apparatus;nucleus;other cell component	other molecular function	Pf03501	6204	RPS10	B2R4E3; hsa:6204; P46783; Q5TZC0	ENSG00000124614	Regulation of expression of SLITs and ROBOs; L13a-mediated translational silencing of Ceruloplasmin expression; Translation initiation complex formation; Formation of a pool of free 40S subunits; Formation of the ternary complex, and subsequently, the 43S complex; Ribosomal scanning and start codon recognition; GTP hydrolysis and joining of the 60S ribosomal subunit; Major pathway of rRNA process…	Cytoplasmic ribosomal proteins	Ribosome; Coronavirus disease	21	0	0.932	1.651	2.075	3.64	2.023	0.699	0.652	1.154	1.451	2.545	1.415	1.275	0.548	0.511	0.905	1.138	1.996	1.109	0.981839	0.956307
	FALSE	High	Master Protein	P51114-1	Fragile X mental retardation syndrome-related protein 1 [OS=Homo sapiens]	0	29.334	10	7	10	5	621	69.7	6.15	25.64	7	other biological processes	cytosol;cytoskeleton;nucleus;other cell component	nucleic acid binding activity;other molecular function	Pf00013, Pf05641, Pf12235, Pf16096, Pf16097, Pf17904, Pf18336	104653527; 105598957; 710170; 8087	FXR1	A0A2J8L6X6; A0A2K5NFP0; A0A2K6A2D7; A0A2K6PXZ1; A0A5K1U2G4; A0A663D591; A0A803KIY1; A0A8C9I4I3; A0A8D2G6H3; A8K9B8; hsa:8087; K6ZIX4; mcc:710170; P51114; Q7Z450; Q8N6R8	ENSCATG00000040925; ENSG00000114416; ENSMLEG00000041270; ENSPTEG00000028824; ENSRROG00000034524; ENSTGEG00000025046	Signaling by BRAF and RAF1 fusions	Bile acids synthesis and enterohepatic circulation		2	2	1.047	1.53	3.522	3.234	2.983	0.64	0.67	0.979	2.253	2.069	1.909	1.522	0.42	0.44	0.643	1.48	1.359	1.254	0.981839	0.98143
	FALSE	High	Master Protein	P81605	Dermcidin [OS=Homo sapiens]	0	29.234	33	4	37	4	110	11.3	6.54	80.63	4	protein metabolism;stress response;transport;other biological processes	non-structural extracellular;other membranes	transporter activity;other molecular function	Pf15291	117159	DCD	A5JHP2; A5JHP3; hsa:117159; P58461; P81605; Q53YJ2	ENSG00000161634	Antimicrobial peptides			1	0	1.094	1.143	1.324	1.136	0.951	0.795	0.87	0.909	1.053	0.903	0.756	1.261	0.631	0.69	0.721	0.835	0.716	0.6	0.975872	0.947914
	FALSE	High	Master Protein	Q96P63	Serpin B12 [OS=Homo sapiens]	0	28.996	20	6	8	6	405	46.2	5.53	21.59	6	other biological processes	non-structural extracellular;plasma membrane;other membranes;other cell component	enzyme regulator activity;other molecular function	Pf00079	89777	SERPINB12	hsa:89777; Q3SYB4; Q96P63	ENSG00000166634	Neutrophil degranulation			1	0	1.475	0.939	0.735	1.228	1.079	0.499	0.736	0.469	0.367	0.613	0.538	0.66	0.756	1.115	0.71	0.556	0.929	0.816	0.406288	0.947914
	FALSE	High	Master Protein	Q9Y5B9	FACT complex subunit SPT16 [OS=Homo sapiens]	0	28.908	9	8	14	8	1047	119.8	5.66	28.32	8	cell organization and biogenesis;DNA metabolism;RNA metabolism OR transcription;other metabolic processes;stress response;other biological processes	nucleus	other molecular function	Pf00557, Pf08512, Pf08644, Pf14826	11198	SUPT16H	hsa:11198; Q6GMT8; Q6P2F1; Q6PJM1; Q9NRX0; Q9Y5B9	ENSG00000092201	Formation of RNA Pol II elongation complex ; Formation of HIV elongation complex in the absence of HIV Tat; Formation of HIV-1 elongation complex containing HIV-1 Tat; Pausing and recovery of Tat-mediated HIV elongation; Tat-mediated HIV elongation arrest and recovery; HIV elongation arrest and recovery; Pausing and recovery of HIV elongation; RNA Polymerase II Pre-transcription Events; TP53 Regu…			12	0	0.978	1.15	0.99	1.155	1.852	1.494	1.461	1.718	1.479	1.726	2.768	2.052	0.728	0.712	0.837	0.721	0.841	1.349	0.997566	0.947914
	FALSE	High	Master Protein	P06737-1	Glycogen phosphorylase, liver form [OS=Homo sapiens]	0	28.825	11	9	13	7	847	97.1	7.17	27.33	9	other metabolic processes;other biological processes	non-structural extracellular;cytosol;other cell component	other molecular function	Pf00343	100974882; 5836; 742309	PYGL	A0A2J8PH76; A0A2R9BC33; A0A6D2XQK0; A6NDQ4; B4DUB7; F5H816; H2Q8A4; hsa:5836; O60567; O60752; O60913; P06737; pps:100974882; ptr:742309; Q501V9; Q641R5; Q96G82	ENSG00000100504; ENSPPAG00000035478; ENSPTRG00000006337	Neutrophil degranulation; Glycogen breakdown (glycogenolysis)	TNF-alpha signaling pathway; Glycogen synthesis and degradation; Disorders of galactose metabolism ; Glycogen metabolism	Starch and sucrose metabolism; Metabolic pathways; Necroptosis; Insulin signaling pathway; Glucagon signaling pathway; Insulin resistance	12	2	1.02	1.909	1.585	2.949	3.3	0.864	0.882	1.65	1.37	2.548	2.852	2.272	0.38	0.388	0.726	0.603	1.122	1.255	0.993733	0.947914
	FALSE	High	Master Protein	P40939	Trifunctional enzyme subunit alpha, mitochondrial [OS=Homo sapiens]	0	28.807	10	6	9	6	763	82.9	9.04	23.38	6	other metabolic processes;other biological processes	other membranes;mitochondrion	other molecular function	Pf00378, Pf00725, Pf02737	3030	HADHA	B2R7L4; B4DYP2; hsa:3030; P40939; Q16679; Q53T69; Q53TA2; Q96GT7; Q9UQC5	ENSG00000084754	Acyl chain remodeling of CL; mitochondrial fatty acid beta-oxidation of unsaturated fatty acids; Beta oxidation of decanoyl-CoA to octanoyl-CoA-CoA; Beta oxidation of octanoyl-CoA to hexanoyl-CoA; Beta oxidation of hexanoyl-CoA to butanoyl-CoA; Beta oxidation of myristoyl-CoA to lauroyl-CoA; Beta oxidation of lauroyl-CoA to decanoyl-CoA-CoA; Beta oxidation of palmitoyl-CoA to myristoyl-CoA	Fatty acid beta-oxidation; Mitochondrial long chain fatty acid beta-oxidation; Valproic acid pathway; Sudden infant death syndrome (SIDS) susceptibility pathways	Fatty acid elongation; Fatty acid degradation; Valine, leucine and isoleucine degradation; Lysine degradation; Tryptophan metabolism; beta-Alanine metabolism; Propanoate metabolism; Butanoate metabolism; Metabolic pathways; Fatty acid metabolism	22	0	0.647	0.705	0.564	0.856	1.197	1.546	1	1.09	0.871	1.323	1.851	0.987	1.566	1.013	1.104	0.883	1.34	1.875	0.340768	0.943238
	FALSE	High	Master Protein	O75390	citrate synthase, mitochondrial [OS=Homo sapiens]	0	28.789	12	6	36	6	466	51.7	8.32	74.7	6	other metabolic processes	mitochondrion	other molecular function	Pf00285	1431	CS	hsa:1431; O75390; Q71UT9; Q7KZH0; Q96FZ8; Q9BWN8	ENSG00000062485	Mitochondrial protein import; Citric acid cycle (TCA cycle)	TCA cycle and deficiency of pyruvate dehydrogenase complex (PDHc); Amino acid metabolism; Fluoroacetic acid toxicity; TCA cycle (aka Krebs or citric acid cycle)	Citrate cycle (TCA cycle); Glyoxylate and dicarboxylate metabolism; Metabolic pathways; Carbon metabolism; 2-Oxocarboxylic acid metabolism; Biosynthesis of amino acids	12	0	0.55	0.703	0.717	1.261	1.755	1.384	0.762	0.973	0.993	1.745	2.43	1.405	0.986	0.542	0.692	0.707	1.242	1.729	0.0879543	0.943238
	FALSE	High	Master Protein	P37802	Transgelin-2 [OS=Homo sapiens]	0	28.652	35	5	12	5	199	22.4	8.25	16.17	5	other biological processes	non-structural extracellular;cytosol;cytoskeleton		Pf00307, Pf00402	8407	TAGLN2	E9KL39; hsa:8407; P37802; Q5JRQ6; Q5JRQ7; Q6FGI1; Q9BUH5; Q9H4P0	ENSG00000158710	Platelet degranulation			1	0	1.367	1.111	1.652	2.626	1.953	0.678	0.926	0.753	1.12	1.78	1.324	0.96	0.706	0.965	0.784	1.166	1.853	1.378	0.60339	0.947914
	FALSE	High	Master Protein	P30086	phosphatidylethanolamine-binding protein 1 [OS=Homo sapiens]	0	28.621	29	4	12	4	187	21	7.53	22.85	4	other biological processes	cytosol	enzyme regulator activity;other molecular function	Pf01161	5037	PEBP1	B2R4S1; hsa:5037; P30086	ENSG00000089220	Signaling by BRAF and RAF1 fusions; Signaling by moderate kinase activity BRAF mutants; Paradoxical activation of RAF signaling by kinase inactive BRAF; Signaling downstream of RAS mutants; MAP2K and MAPK activation; Negative regulation of MAPK pathway; Signaling by high-kinase activity BRAF mutants	Pancreatic adenocarcinoma pathway; EGF/EGFR signaling pathway		9	0	0.972	1.549	2.56	3.758	1.149	0.793	0.771	1.228	2.029	2.978	0.911	1.497	0.53	0.515	0.821	1.356	1.99	0.608	0.993733	0.976183
	FALSE	High	Master Protein	Q7L1Q6-1	Basic leucine zipper and W2 domain-containing protein 1 [OS=Homo sapiens]	0	28.577	17	8	11	7	419	48	5.92	28.75	8	other biological processes	other cell component		Pf02020	100152909; 100343210; 100390744; 100584413; 100970688; 101031552; 101125881; 101341162; 102189172; 102926076; 102987208; 103121596; 103659732; 103734364; 105003644; 105298139; 105980415; 108315738; 109254458; 109569339; 109688490; 363232; 459864; 478865; 506562; 66882; 9689	Bzw1; BZW1; LOC101341162; LOC111149382	A0A1S3AAZ7; A0A1S3EK34; A0A250YHN9; A0A2I2ZR48; A0A2I3GJS9; A0A2I3RKV6; A0A2J8N4Y1; A0A2J8WVA3; A0A2K5PED9; A0A2K6SJV1; A0A2R9A2I6; A0A2Y9DPI7; A0A2Y9ET53; A0A2Y9JXC2; A0A384BTR5; A0A3Q7QV62; A0A3Q7TB05; A0A452FBU0; A0A452R6G9; A0A485PSA5; A0A4W2INK2; A0A4X1VBP9; A0A5F4WMG4; A0A5F9CSM8; A0A667GRG3; A0A6D2VXB2; A0A6I9L944; A0A6J0XG56; A0A6J1YZW4; A0A6J2CQ22; A0A6J2LL14; A0A6J3HY61; A0A6P3J761; A0A…	ENSBIXG00000017041; ENSBIXG00005031551; ENSBTAG00000006049; ENSCAFG00030012037; ENSCAFG00040020746; ENSCCAG00000012616; ENSCHIG00000019964; ENSCJAG00000004267; ENSCWAG00000009955; ENSEASG00005000922; ENSG00000082153; ENSGGOG00000016296; ENSLCNG00005011651; ENSMUSG00000051223; ENSNGAG00000014200; ENSNLEG00000006929; ENSOCUG00000010647; ENSPCTG00005001498; ENSPPAG00000027971; ENSPPRG00000021144; EN…				0	1	0.402	0.53	0.593	1.332	2.307	1.838	0.739	0.975	1.09	2.448	4.241	2.185	0.841	0.338	0.446	0.499	1.12	1.941	0.00168761	0.745063
	FALSE	High	Master Protein	Q13642-1	Isoform 1 of Four and a half LIM domains protein 1 [OS=Homo sapiens]	0	28.508	22	5	9	5	280	31.9	8.32	26.26	5						FHL1	Q13642-1					0	0	0.571	0.758	0.72	1.231	2.221	1.618	0.923	1.227	1.166	1.993	3.595	1.894	0.854	0.487	0.648	0.615	1.052	1.898	0.125387	0.947914
	FALSE	High	Master Protein	P54886	delta-1-pyrroline-5-carboxylate synthase [OS=Homo sapiens]	0	28.432	8	6	25	6	795	87.2	7.12	75.8	6	other metabolic processes	other membranes;mitochondrion	kinase activity;other molecular function	Pf00171, Pf00696	5832	ALDH18A1	B2R5Q4; B7Z350; B7Z5X8; B7ZLP1; D3DR44; hsa:5832; O95952; P54886; Q3KQU2; Q5T566; Q5T567; Q9UM72	ENSG00000059573		Amino acid metabolism	Arginine and proline metabolism; Metabolic pathways; Biosynthesis of amino acids	4	0	0.869	0.786	1.285	1.483	1.407	1.94	1.687	1.525	2.494	2.877	2.73	1.657	1.171	1.018	0.92	1.505	1.737	1.648	0.951431	0.947914
	FALSE	High	Master Protein	Q9Y295	developmentally-regulated GTP-binding protein 1 [OS=Homo sapiens]	0	28.403	19	6	21	6	367	40.5	8.9	61.61	6	protein metabolism;other metabolic processes;other biological processes	cytosol;nucleus;other cell component	cytoskeletal activity;other molecular function	Pf01926, Pf02824, Pf16897	4733	DRG1	B2RDS8; hsa:4733; Q6FGP8; Q8WW69; Q9UGF2; Q9Y295	ENSG00000185721				0	0	0.658	0.954	0.844	1.404	2.128	1.56	1.026	1.489	1.316	2.19	3.32	2.515	0.62	0.408	0.592	0.523	0.871	1.32	0.384597	0.947914
	FALSE	High	Master Protein	P23246-1	splicing factor, proline- and glutamine-rich [OS=Homo sapiens]	0	28.392	11	8	12	7	707	76.1	9.44	23.33	8	protein metabolism;DNA metabolism;RNA metabolism OR transcription;other metabolic processes;stress response;other biological processes	cytosol;nucleus;other cell component	nucleic acid binding activity;other molecular function	Pf00076, Pf08075	100445899; 469274; 6421	SFPQ	A0A2J8LY84; A0A2J8Y6X1; A0A384N5Z8; A0A6D2X0I9; A0A803KLR8; H2N816; hsa:6421; K7BPE0; P23246; P30808; pon:100445899; ptr:469274; Q5SZ71	ENSG00000116560; ENSPPYG00000001560	Suppression of apoptosis; PTK6 Regulates Proteins Involved in RNA Processing	mRNA processing; Type 2 papillary renal cell carcinoma		4	0	0.691	0.966	2.314	2.677	1.582	0.915	0.632	0.884	2.118	2.45	1.448	1.063	0.861	0.595	0.832	1.993	2.306	1.362	0.340768	0.947914
	FALSE	High	Master Protein	P30153	serine/threonine-protein phosphatase 2A 65 kDa regulatory subunit A alpha isoform [OS=Homo sapiens]	0	28.342	10	5	14	5	589	65.3	5.11	30.69	5	cell cycle OR cell proliferation;cell organization and biogenesis;protein metabolism;RNA metabolism OR transcription;other metabolic processes;signal transduction;other biological processes	plasma membrane;other membranes;cytosol;cytoskeleton;mitochondrion;nucleus;other cell component	enzyme regulator activity;other molecular function	Pf02985	5518	PPP2R1A	hsa:5518; P30153; Q13773; Q6ICQ3; Q96DH3	ENSG00000105568	Separation of Sister Chromatids; Resolution of Sister Chromatid Cohesion; RHO GTPases Activate Formins; EML4 and NUDC in mitotic spindle formation; Amplification of signal from unattached kinetochores via a MAD2 inhibitory signal; Negative regulation of MAPK pathway; Recruitment of NuMA to mitotic centrosomes; Regulation of PLK1 Activity at G2/M Transition; Loss of Nlp from mitotic centrosomes; R…	Focal adhesion: PI3K-Akt-mTOR-signaling pathway; Wnt signaling pathway and pluripotency; PI3K-Akt signaling pathway; 16p11.2 proximal deletion syndrome; Glycogen synthesis and degradation; Cohesin complex - Cornelia de Lange syndrome	mRNA surveillance pathway; Sphingolipid signaling pathway; Oocyte meiosis; PI3K-Akt signaling pathway; AMPK signaling pathway; Adrenergic signaling in cardiomyocytes; TGF-beta signaling pathway; Hippo signaling pathway; Tight junction; Dopaminergic synapse; Long-term depression; Chagas disease; Hepatitis C; Human papillomavirus infection	63	0	0.995	1.444	1.13	1.401	1.658	1.172	1.167	1.692	1.324	1.642	1.943	2.01	0.583	0.581	0.842	0.659	0.817	0.967	0.997566	0.993695
	FALSE	High	Master Protein	Q9H0U4	ras-related protein Rab-1B [OS=Homo sapiens]	0	28.266	32	6	11	4	201	22.2	5.73	21.57	6	cell organization and biogenesis;other metabolic processes;transport;other biological processes	other membranes;cytosol;ER/Golgi;other cell component	other molecular function	Pf00071	81876	RAB1B	A8K7S1; hsa:81876; Q9H0U4	ENSG00000174903	RAB GEFs exchange GTP for GDP on RABs; COPI-dependent Golgi-to-ER retrograde traffic; RAB geranylgeranylation; COPI-mediated anterograde transport; COPII-mediated vesicle transport; Golgi Cisternae Pericentriolar Stack Reorganization		Legionellosis	7	2	0.865	1.847	3.595	5.397	2.137	0.722	0.624	1.333	2.594	3.894	1.542	1.685	0.428	0.37	0.791	1.539	2.311	0.915	0.951431	0.947914
	FALSE	High	Master Protein	Q92616	eIF-2-alpha kinase activator GCN1 [OS=Homo sapiens]	0	28.036	3	8	10	8	2671	292.6	7.47	26.54	8												0	0	0.879	1.535	1.138	2.248	2.463	0.893	0.785	1.371	1.016	2.008	2.2	1.738	0.514	0.452	0.789	0.585	1.155	1.266	0.962976	0.980261
	FALSE	High	Master Protein	P62333	26S proteasome regulatory subunit 10B [OS=Homo sapiens]	0	27.971	20	6	15	6	389	44.1	7.49	40.73	6	protein metabolism;other metabolic processes;stress response;other biological processes	cytosol;nucleus;other cell component	other molecular function	Pf00004, Pf16450, Pf17862	5706	PSMC6	B2R975; hsa:5706; P49719; P62333; Q6IBU3; Q92524	ENSG00000100519	Separation of Sister Chromatids; Ub-specific processing proteases; RUNX1 regulates transcription of genes involved in differentiation of HSCs; FCERI mediated NF-kB activation; Downstream TCR signaling; Antigen processing: Ubiquitination & Proteasome degradation; Activation of NF-kappaB in B cells; Oxygen-dependent proline hydroxylation of Hypoxia-inducible Factor Alpha; ER-Phagosome pathway; Cros…	Proteasome degradation; Alzheimer's disease and miRNA effects; Parkin-ubiquitin proteasomal system pathway; Ciliary landscape; Alzheimer's disease	Proteasome; Alzheimer disease; Parkinson disease; Amyotrophic lateral sclerosis; Huntington disease; Spinocerebellar ataxia; Prion disease; Pathways of neurodegeneration; Epstein-Barr virus infection	73	0	0.748	0.675	0.761	1.371	2.502	1.151	0.861	0.778	0.876	1.578	2.881	1.413	0.815	0.609	0.551	0.62	1.117	2.039	0.738916	0.932119
	FALSE	High	Master Protein	P63241-1	Eukaryotic translation initiation factor 5A-1 [OS=Homo sapiens]	0	27.856	38	5	33	5	154	16.8	5.24	108.19	5	protein metabolism;other metabolic processes;signal transduction;other biological processes	other membranes;cytosol;ER/Golgi;nucleus;other cell component	translation activity;nucleic acid binding activity	Pf01287	100015229; 100307039; 100517970; 100664773; 100713079; 100766364; 100928128; 100945050; 100984283; 101358224; 101372373; 101577471; 101617966; 101672355; 101971522; 101992280; 102021110; 102115949; 102183264; 102260948; 102271675; 102386391; 102419888; 102482515; 102733777; 102752173; 102911050; 102996137; 102998005; 103081686; 103112442; 103263227; 103752149; 104673326; 104993925; 105291197; 105…	Eif5a; EIF5A; LOC101358224; LOC111161197; LOC117799153; LOC496181	A0A1A6GWM9; A0A1S3EZ93; A0A1S3WB21; A0A1U7SVD9; A0A1U7TGD8; A0A212D776; A0A250YAF7; A0A286XK14; A0A2I3SQ16; A0A2J8KPS2; A0A2J8RWX8; A0A2K5CGF3; A0A2K5JAC8; A0A2K5NWK6; A0A2K5QRM7; A0A2K5WMF8; A0A2K5ZG08; A0A2K6C9P6; A0A2K6FNQ4; A0A2K6KZ74; A0A2K6QYN8; A0A2R9AUE3; A0A2U3VTM1; A0A2U3Y5I0; A0A2Y9DJY1; A0A2Y9EFS4; A0A2Y9HF89; A0A2Y9L2L7; A0A2Y9Q7K6; A0A340X8V6; A0A341AB61; A0A383YUP9; A0A3Q0CKZ3; A0A…	ENSAMEG00000023620; ENSANAG00000021881; ENSBIXG00000000964; ENSBMSG00010021837; ENSBTAG00000002018; ENSCAFG00000016129; ENSCAFG00020008847; ENSCAFG00030012709; ENSCAFG00040004116; ENSCAFG00845020953; ENSCANG00000036284; ENSCATG00000043556; ENSCCAG00000027102; ENSCCNG00000016680; ENSCGRG00001022619; ENSCHIG00000025365; ENSCHIG00010031613; ENSCJAG00000041936; ENSCLAG00000013712; ENSCPOG00000038013;…	Hypusine synthesis from eIF5A-lysine; Hypusine synthesis from eIF5A-lysine; Hypusine synthesis from eIF5A-lysine; Hypusine synthesis from eIF5A-lysine	Translation factors; Translation factors; Translation factors; eIF5A regulation in response to inhibition of the nuclear export system; Translation factors		9	0	0.56	0.641	0.767	1.464	2.18	1.451	0.813	0.931	1.113	2.124	3.164	1.766	0.822	0.46	0.527	0.63	1.203	1.791	0.106072	0.881951
	FALSE	High	Master Protein	Q9Y6E2	Basic leucine zipper and W2 domain-containing protein 2 [OS=Homo sapiens]	0	27.829	23	8	12	7	419	48.1	6.68	23.6	8	other biological processes	other cell component		Pf02020	28969	BZW2	A4D123; hsa:28969; Q3B779; Q96JW5; Q9H3F7; Q9Y6E2	ENSG00000136261				0	0	0.936	1.072	1.171	1.789	1.923	1.186	1.11	1.271	1.389	2.121	2.28	1.687	0.703	0.658	0.753	0.823	1.257	1.351	0.981839	0.947914
	FALSE	High	Master Protein	P35268	60S ribosomal protein L22 [OS=Homo sapiens]	0	27.823	30	3	10	3	128	14.8	9.19	26.78	3	protein metabolism;other metabolic processes;other biological processes	cytosol;translational apparatus;nucleus;other cell component	other molecular function	Pf01776	6146	RPL22	B2R495; hsa:6146; P35268; Q6IBD1	ENSG00000116251	Major pathway of rRNA processing in the nucleolus and cytosol; SRP-dependent cotranslational protein targeting to membrane; Regulation of expression of SLITs and ROBOs; L13a-mediated translational silencing of Ceruloplasmin expression; Formation of a pool of free 40S subunits; GTP hydrolysis and joining of the 60S ribosomal subunit; Nonsense Mediated Decay (NMD) enhanced by the Exon Junction Comp…	Cytoplasmic ribosomal proteins	Ribosome; Coronavirus disease	16	0	1.092	1.925	3.588	5.543	2.117	0.715	0.781	1.377	2.567	3.966	1.515	1.462	0.489	0.535	0.942	1.756	2.712	1.036	0.975872	0.947914
	FALSE	High	Master Protein	Q9H3U1	Protein unc-45 homolog A [OS=Homo sapiens]	0	27.735	6	5	6	5	944	103	6.07	19.61	5	other biological processes	cytosol;ER/Golgi;nucleus;other cell component	other molecular function	Pf11701, Pf13181, Pf13432	55898	UNC45A	A8K6F7; hsa:55898; Q7L3Y6; Q9H3U1; Q9H3U8; Q9NSE8; Q9NSE9	ENSG00000140553				0	0	1.13	1.732	1.348	2.843	2.851	0.777	0.878	1.346	1.047	2.208	2.215	1.958	0.397	0.448	0.687	0.535	1.128	1.131	0.951431	0.947914
	FALSE	High	Master Protein	Q9Y266	nuclear migration protein nudC [OS=Homo sapiens]	0	27.629	19	6	20	6	331	38.2	5.38	36.57	6	cell cycle OR cell proliferation;cell organization and biogenesis;transport;other biological processes	cytosol;cytoskeleton;ER/Golgi;nucleus;other cell component	other molecular function	Pf04969, Pf14050, Pf16273	10726	NUDC	hsa:10726; Q5QP31; Q5QP35; Q9H0N2; Q9Y266; Q9Y2B6	ENSG00000090273	Separation of Sister Chromatids; Resolution of Sister Chromatid Cohesion; RHO GTPases Activate Formins; EML4 and NUDC in mitotic spindle formation; RND2 GTPase cycle; Amplification of signal from unattached kinetochores via a MAD2 inhibitory signal	Ciliary landscape		8	0	0.845	1.396	2.043	3.328	1.978	0.64	0.541	0.894	1.308	2.13	1.266	1.237	0.517	0.437	0.722	1.057	1.721	1.023	0.951431	0.997096
	FALSE	High	Master Protein	Q15021	condensin complex subunit 1 [OS=Homo sapiens]	0	27.62	6	8	13	8	1401	157.1	6.61	28.33	8	cell cycle OR cell proliferation;cell organization and biogenesis;other biological processes	cytosol;nucleus;other cell component	other molecular function	Pf12717, Pf12922	9918	NCAPD2	D3DUR4; hsa:9918; Q15021; Q8N6U3	ENSG00000010292	Condensation of Prometaphase Chromosomes			1	0	0.572	0.621	0.635	1.287	1.764	1.874	1.071	1.165	1.19	2.412	3.306	2.061	0.909	0.52	0.565	0.577	1.17	1.604	0.127911	0.878125
	FALSE	High	Master Protein	Q9H9B4	Sideroflexin-1 [OS=Homo sapiens]	0	27.478	20	6	9	6	322	35.6	9.07	18.14	6	other metabolic processes;transport;other biological processes	other membranes;mitochondrion	transporter activity	Pf03820	94081	SFXN1	B3KPW3; D3DQN2; hsa:94081; Q9H9B4; Q9HA53	ENSG00000164466				0	0	1.071	1.495	3.26	3.725	2.191	0.626	0.67	0.936	2.042	2.332	1.372	1.276	0.491	0.525	0.734	1.6	1.828	1.075	0.981839	0.993695
	FALSE	High	Master Protein	P06744	glucose-6-phosphate isomerase [OS=Homo sapiens]	0	27.404	14	6	15	6	558	63.1	8.32	35.46	6	other metabolic processes;stress response;developmental processes;signal transduction;other biological processes	non-structural extracellular;plasma membrane;other membranes;cytosol;nucleus;other cell component	signal transduction activity or receptor binding;other molecular function	Pf00342	2821	GPI	B4DG39; hsa:2821; P06744; Q9BRD3; Q9BSK5; Q9UHE6	ENSG00000105220	Neutrophil degranulation; Glycolysis; TP53 Regulates Metabolic Genes; Gluconeogenesis	Cori cycle; Clear cell renal cell carcinoma pathways; Metabolic reprogramming in colon cancer; Aerobic glycolysis; Disorders of fructose metabolism; Glycolysis and gluconeogenesis	Glycolysis / Gluconeogenesis; Pentose phosphate pathway; Starch and sucrose metabolism; Amino sugar and nucleotide sugar metabolism; Metabolic pathways; Carbon metabolism; Biosynthesis of nucleotide sugars	17	0	0.928	1.6	3.493	5.811	2.17	0.613	0.569	0.981	2.141	3.562	1.33	1.244	0.493	0.457	0.789	1.721	2.863	1.069	0.981839	0.958807
	FALSE	High	Master Protein	P62714	serine/threonine-protein phosphatase 2A catalytic subunit beta isoform [OS=Homo sapiens]	0	27.401	17	3	5	3	309	35.6	5.43	12.73	3	cell cycle OR cell proliferation;cell organization and biogenesis;protein metabolism;other metabolic processes;stress response;other biological processes	cytosol;cytoskeleton;nucleus;other cell component	cytoskeletal activity;other molecular function	Pf00149	5516	PPP2CB	D3DSV4; hsa:5516; P11082; P62714; Q6FHK5	ENSG00000104695	Regulation of TP53 Degradation; Cyclin D associated events in G1; Cyclin A/B1/B2 associated events during G2/M transition; RAF activation; Negative regulation of MAPK pathway; Separation of Sister Chromatids; Resolution of Sister Chromatid Cohesion; RHO GTPases Activate Formins; EML4 and NUDC in mitotic spindle formation; Amplification of signal from unattached kinetochores via a MAD2 inhibitory …	Serotonin transporter activity; Dopamine metabolism; Focal adhesion: PI3K-Akt-mTOR-signaling pathway; Wnt signaling pathway and pluripotency; Exercise-induced circadian regulation; PI3K-Akt signaling pathway; 16p11.2 proximal deletion syndrome; Glycogen synthesis and degradation; Cohesin complex - Cornelia de Lange syndrome; Monoamine transport	mRNA surveillance pathway; Sphingolipid signaling pathway; Oocyte meiosis; Autophagy; Autophagy; PI3K-Akt signaling pathway; AMPK signaling pathway; Adrenergic signaling in cardiomyocytes; TGF-beta signaling pathway; Hippo signaling pathway; Tight junction; Dopaminergic synapse; Long-term depression; Chagas disease; Hepatitis C; Human papillomavirus infection	60	0	0.778	1.07	1.064	1.937	2.054	0.563	0.438	0.603	0.6	1.091	1.157	0.725	0.777	0.604	0.831	0.827	1.504	1.595	0.822171	0.947914
	FALSE	High	Master Protein	O00154	cytosolic acyl coenzyme A thioester hydrolase [OS=Homo sapiens]	0	27.264	19	6	14	6	380	41.8	8.54	33.96	6	other metabolic processes	cytosol;mitochondrion;nucleus	other molecular function	Pf03061	11332	ACOT7	A8K0K7; A8K232; A8K6B8; A8K837; B3KQ12; hsa:11332; O00154; O43703; Q53Y78; Q5JYL2; Q5JYL3; Q5JYL4; Q5JYL5; Q5JYL6; Q5TGR4; Q9UJM9; Q9Y539; Q9Y540	ENSG00000097021	Mitochondrial Fatty Acid Beta-Oxidation		Fatty acid elongation; Biosynthesis of unsaturated fatty acids	3	0	1.042	1.463	1.284	2.433	2.516	0.701	0.73	1.025	0.9	1.705	1.764	1.209	0.58	0.604	0.848	0.745	1.411	1.459	0.981839	0.993695
	FALSE	High	Master Protein	Q9NZL9	Methionine adenosyltransferase 2 subunit beta [OS=Homo sapiens]	0	27.207	13	4	5	4	334	37.5	7.36	15.69	4	other metabolic processes	cytosol;nucleus;other cell component	enzyme regulator activity;other molecular function	Pf04321	27430	MAT2B	B2R5Y6; hsa:27430; Q1WAI7; Q27J92; Q3LIE8; Q567T7; Q6NYC7; Q9BS89; Q9H3E1; Q9NZL9; Q9UJ54	ENSG00000038274	Ub-specific processing proteases; Methylation	Trans-sulfuration pathway; One-carbon metabolism; Trans-sulfuration, one-carbon metabolism and related pathways; Methionine de novo and salvage pathway; Methylation pathways	Cysteine and methionine metabolism; Metabolic pathways; Biosynthesis of amino acids; Biosynthesis of cofactors	11	0	1.08	2.058	1.535	2.93	3.428	0.755	0.815	1.553	1.158	2.211	2.587	2.034	0.371	0.401	0.763	0.569	1.087	1.271	0.981605	0.947914
	FALSE	High	Master Protein	P46459	Vesicle-fusing ATPase [OS=Homo sapiens]	0	27.16	13	9	10	9	744	82.5	6.95	23.29	9	cell organization and biogenesis;transport;other biological processes	plasma membrane;other membranes;cytosol;ER/Golgi;other cell component	signal transduction activity or receptor binding;other molecular function	Pf00004, Pf02359, Pf02933, Pf17862	4905	NSF	A8K2D9; B4DFA2; hsa:4905; P46459; Q8N6D7; Q9UKZ2	ENSG00000073969; ENSG00000276262; ENSG00000278174	COPII-mediated vesicle transport; COPI-dependent Golgi-to-ER retrograde traffic; COPI-mediated anterograde transport; Intra-Golgi traffic; Retrograde transport at the Trans-Golgi-Network; Trafficking of GluR2-containing AMPA receptors	Synaptic vesicle pathway; Brain-derived neurotrophic factor (BDNF) signaling pathway	Synaptic vesicle cycle; GABAergic synapse; Vasopressin-regulated water reabsorption	11	0	1.053	1.482	1.377	2.47	2.528	0.811	0.855	1.203	1.118	2.004	2.051	1.492	0.544	0.573	0.806	0.749	1.343	1.375	0.981839	0.993695
	FALSE	High	Master Protein	P46778	60S ribosomal protein L21 [OS=Homo sapiens]	0	27.148	36	6	28	6	160	18.6	10.49	55.37	6	protein metabolism;other metabolic processes	cytosol;ER/Golgi;translational apparatus;other cell component	other molecular function	Pf01157	6144	RPL21	hsa:6144; P46778; Q16699	ENSG00000122026	Response of EIF2AK4 (GCN2) to amino acid deficiency; Regulation of expression of SLITs and ROBOs; L13a-mediated translational silencing of Ceruloplasmin expression; Formation of a pool of free 40S subunits; GTP hydrolysis and joining of the 60S ribosomal subunit; Major pathway of rRNA processing in the nucleolus and cytosol; Nonsense Mediated Decay (NMD) enhanced by the Exon Junction Complex (EJC…	Cytoplasmic ribosomal proteins	Ribosome; Coronavirus disease	16	0	0.465	0.413	0.398	0.913	2.184	1.57	0.73	0.649	0.626	1.434	3.43	0.992	1.583	0.736	0.655	0.631	1.446	3.458	0.0143441	0.393378
	FALSE	High	Master Protein	Q15459	splicing factor 3A subunit 1 [OS=Homo sapiens]	0	27.112	5	3	7	3	793	88.8	5.22	24.49	3	cell organization and biogenesis;RNA metabolism OR transcription;other metabolic processes	nucleus	nucleic acid binding activity	Pf00240, Pf01805, Pf12230	10291	SF3A1	E9PAW1; hsa:10291; Q15459	ENSG00000099995	mRNA Splicing - Major Pathway	mRNA processing	Spliceosome	3	0	1.118	2.225	2.002	4.23	5.997	0.807	0.902	1.795	1.615	3.413	4.839	2.753	0.293	0.328	0.652	0.587	1.24	1.758	0.960154	0.947914
	FALSE	High	Master Protein	P22102-1	trifunctional purine biosynthetic protein adenosine-3 [OS=Homo sapiens]	0	26.816	7	5	9	5	1010	107.7	6.7	28.37	5	other metabolic processes;developmental processes;other biological processes	cytosol	other molecular function	Pf00551, Pf00586, Pf01071, Pf02769, Pf02843, Pf02844	2618	GART	A8K945; A8KA32; D3DSF3; D3DSF4; hsa:2618; O14659; P22102; Q52M77	ENSG00000159131; ENSG00000262473	Purine ribonucleoside monophosphate biosynthesis	Folate metabolism; One-carbon metabolism; Metabolic reprogramming in colon cancer	Purine metabolism; One carbon pool by folate; Metabolic pathways; Antifolate resistance	8	0	1.11	1.845	1.421	2.538	3.156	0.68	0.755	1.255	0.966	1.726	2.146	1.587	0.428	0.476	0.791	0.609	1.087	1.352	0.965722	0.947914
	FALSE	High	Master Protein	P04844-1	Dolichyl-diphosphooligosaccharide--protein glycosyltransferase subunit 2 [OS=Homo sapiens]	0	26.789	12	6	9	6	631	69.2	5.69	30.05	6	protein metabolism;other metabolic processes;other biological processes	other membranes;ER/Golgi;nucleus;other cytoplasmic organelle	translation activity	Pf05817	6185	RPN2	hsa:6185; P04844; Q5JYR6; Q6IBA5; Q96E21; Q9BUQ3; Q9UBE1	ENSG00000118705	SRP-dependent cotranslational protein targeting to membrane; Asparagine N-linked glycosylation; Maturation of spike protein	Proteasome degradation	N-Glycan biosynthesis; Various types of N-glycan biosynthesis; Metabolic pathways; Protein processing in endoplasmic reticulum	8	0	0.962	1.361	3.003	4.868	2.216	0.699	0.672	0.951	2.098	3.401	1.548	1.43	0.488	0.47	0.665	1.467	2.378	1.082	0.993733	0.993695
	FALSE	High	Master Protein	Q9BTT0	Acidic leucine-rich nuclear phosphoprotein 32 family member E [OS=Homo sapiens]	0	26.764	16	2	4	2	268	30.7	3.85	18.87	2	cell organization and biogenesis;other biological processes	nucleus;other cell component	enzyme regulator activity;other molecular function	Pf14580	81611	ANP32E	B4E0I6; E9PEA6; hsa:81611; Q5TB18; Q5TB20; Q8N1S4; Q8WWW9; Q9BTT0	ENSG00000143401				0	0	2.114	3.455	3.041	8.351	11.512	0.806	1.704	2.784	2.451	6.731	9.279	5.408	0.149	0.315	0.515	0.453	1.245	1.716	0.0134284	0.812571
	FALSE	High	Master Protein	P25786-1	Proteasome subunit alpha type-1 [OS=Homo sapiens]	0	26.527	24	6	35	6	263	29.5	6.61	76.85	6	protein metabolism;other metabolic processes;other biological processes	cytosol;cytoskeleton;nucleus;other cell component	nucleic acid binding activity;other molecular function	Pf00227, Pf10584	100352563; 100392716; 100516779; 100731270; 101020989; 101724081; 101972386; 102023463; 102521944; 102539013; 103270408; 104681941; 105086687; 105301482; 105486929; 105521905; 105553483; 105595723; 107135668; 108535520; 451040; 5682; 701029	PSMA1	A0A096N1M9; A0A0P6JBN0; A0A1U7UJU2; A0A286Y2Q2; A0A287CTN6; A0A2I2YT52; A0A2K5I468; A0A2K5KTR2; A0A2K5W3E4; A0A2K5YBD2; A0A2K6APR2; A0A2K6LVB7; A0A2K6QGL0; A0A5E4BW63; A0A5N4DNF0; A0A6I9IFQ7; A0A6P3QZE6; A0A7J7VI99; A0A8B6YLZ0; A0A8C2W101; A0A8C3XA67; A0A8C5YQR9; A0A8C9GXA5; A0A8C9QAW4; A0A8D1EBK4; A0A8D2B802; A0A8D2F7N2; A0A8D2H2W8; A8K400; cdk:105086687; cfr:102521944; cjc:100392716; cpoc:10073…	ENSCANG00000029071; ENSCATG00000014932; ENSCJAG00000009850; ENSCLAG00000016167; ENSCPOG00000015226; ENSCWAG00000019593; ENSG00000129084; ENSGGOG00000001416; ENSHGLG00000008245; ENSMFAG00000036829; ENSMLEG00000030594; ENSMMMG00000003002; ENSMMUG00000016446; ENSMNEG00000005235; ENSOCUG00000000439; ENSPANG00000016448; ENSPTEG00000012004; ENSPTRG00000003385; ENSRBIG00000037598; ENSRROG00000037748; EN…	FCERI mediated NF-kB activation; Separation of Sister Chromatids; The role of GTSE1 in G2/M progression after G2 checkpoint; UCH proteinases; Regulation of expression of SLITs and ROBOs; Downstream TCR signaling; Antigen processing: Ubiquitination & Proteasome degradation; Activation of NF-kappaB in B cells; Oxygen-dependent proline hydroxylation of Hypoxia-inducible Factor Alpha; ER-Phagosome pa…	Proteasome degradation; Alzheimer's disease and miRNA effects; Alzheimer's disease	Proteasome; Alzheimer disease; Parkinson disease; Amyotrophic lateral sclerosis; Huntington disease; Spinocerebellar ataxia; Prion disease; Pathways of neurodegeneration	69	0	0.926	0.829	0.728	1.132	1.181	1.157	1.071	0.959	0.842	1.31	1.366	1.073	1.078	0.999	0.894	0.785	1.221	1.273	0.981839	0.947914
	FALSE	High	Master Protein	Q8NE71-1	ATP-binding cassette sub-family F member 1 [OS=Homo sapiens]	0	26.511	5	4	7	4	845	95.9	6.8	19.45	4	protein metabolism;other metabolic processes;stress response;other biological processes	cytosol;translational apparatus;nucleus;other cell component	translation activity;nucleic acid binding activity;other molecular function	Pf00005, Pf12848	23	ABCF1	A0A1U9X609; A2BF75; hsa:23; O14897; Q69YP6; Q8NE71	ENSG00000204574; ENSG00000206490; ENSG00000225989; ENSG00000231129; ENSG00000232169; ENSG00000236149; ENSG00000236342	ABC-family proteins mediated transport	IL-18 signaling pathway		2	0	0.84	1.73	3.604	4.045	1.998	0.719	0.604	1.243	2.59	2.907	1.436	1.418	0.507	0.426	0.877	1.827	2.05	1.013	0.951431	0.947914
	FALSE	High	Master Protein	Q14683	structural maintenance of chromosomes protein 1a [OS=Homo sapiens]	0	26.499	7	9	9	9	1233	143.1	7.64	25.63	9	cell cycle OR cell proliferation;cell organization and biogenesis;DNA metabolism;other metabolic processes;stress response;other biological processes	cytosol;cytoskeleton;nucleus;other cell component	nucleic acid binding activity;other molecular function	Pf02463, Pf06470	8243	SMC1A	hsa:8243; O14995; Q14683; Q16351; Q2M228	ENSG00000072501	Estrogen-dependent gene expression; Separation of Sister Chromatids; Resolution of Sister Chromatid Cohesion; Meiotic synapsis; SUMOylation of DNA damage response and repair proteins; Establishment of Sister Chromatid Cohesion; Cohesin Loading onto Chromatin	miRNA regulation of DNA damage response; Cell cycle; Retinoblastoma gene in cancer; Constitutive androstane receptor pathway; Nuclear receptors meta-pathway; Pathways affected in adenoid cystic carcinoma; ATM signaling in development and disease ; mRNA processing; Regulation of sister chromatid separation at the metaphase-anaphase transition; Rett syndrome causing genes; CAMKK2 pathway; Cohesin c…	Cell cycle; Oocyte meiosis	23	0	1.027	1.779	1.486	3.039	3.269	0.879	0.903	1.564	1.306	2.672	2.874	2.254	0.39	0.401	0.694	0.58	1.185	1.275	0.98711	0.947914
	FALSE	High	Master Protein	P00505	Aspartate aminotransferase, mitochondrial [OS=Homo sapiens]	0	26.472	15	6	12	6	430	47.5	9.01	25	6	other metabolic processes;transport;other biological processes	plasma membrane;other membranes;mitochondrion	other molecular function	Pf00155	2806	GOT2	B4DJA6; E7ERW2; hsa:2806; P00505; Q53FL3; Q9BWA3	ENSG00000125166	Glyoxylate metabolism and glycine degradation; Gluconeogenesis; Aspartate and asparagine metabolism; Glutamate and glutamine metabolism; Degradation of cysteine and homocysteine	Alanine and aspartate metabolism; Amino acid metabolism; Metabolic reprogramming in colon cancer; NAD metabolism in oncogene-induced senescence and mitochondrial dysfunction-associated senescence; Glycolysis and gluconeogenesis	Arginine biosynthesis; Alanine, aspartate and glutamate metabolism; Cysteine and methionine metabolism; Arginine and proline metabolism; Tyrosine metabolism; Phenylalanine metabolism; Phenylalanine, tyrosine and tryptophan biosynthesis; Metabolic pathways; Carbon metabolism; 2-Oxocarboxylic acid metabolism; Biosynthesis of amino acids; Fat digestion and absorption	22	0	0.799	0.663	0.727	1.24	1.672	1.209	0.965	0.801	0.878	1.499	2.021	0.91	1.327	1.06	0.88	0.965	1.646	2.22	0.878837	0.908157
	FALSE	High	Master Protein	Q07955-1	Serine/arginine-rich splicing factor 1 [OS=Homo sapiens]	0	26.462	20	4	8	4	248	27.7	10.36	19.45	4	cell organization and biogenesis;RNA metabolism OR transcription;other metabolic processes;transport;developmental processes;signal transduction;other biological processes	nucleus;other cell component	nucleic acid binding activity;other molecular function	Pf00076	100056763; 100392422; 100660791; 100689086; 100721786; 100994834; 101048124; 101331127; 101342250; 101362455; 101611360; 101672394; 101832115; 101865193; 101967450; 101983516; 102004545; 102183176; 102508614; 102540784; 102751095; 102881430; 102912078; 103069311; 103126419; 103667357; 104669818; 104997927; 105097799; 105302133; 105539098; 105813669; 106003118; 107150411; 108311439; 109247213; 109…	LOC101342250; Srsf1; SRSF1	A0A1S3AMM4; A0A1S3GYL4; A0A1U7QYP9; A0A250YDH4; A0A286XLJ2; A0A2J8MFA4; A0A2J8W7V9; A0A2K5R5L0; A0A2K5WZ58; A0A2K5ZXS2; A0A2K6G9Y4; A0A2K6R4Z5; A0A2K6TCT3; A0A2R9CI18; A0A2U3V959; A0A2U3WA90; A0A2U3Z2N8; A0A2Y9DNH7; A0A2Y9IBD6; A0A2Y9LI81; A0A340XUV4; A0A384CH42; A0A3Q0DUT9; A0A3Q7MIW4; A0A3Q7S9Z3; A0A452CCP1; A0A452E5C9; A0A452R1Q0; A0A485P3R7; A0A4U1EW30; A0A4W2H1B4; A0A5E4B894; A0A5N4D1B0; A0A…	ENSAMEG00000002635; ENSBGRG00000015169; ENSBIXG00000009702; ENSBIXG00005004643; ENSBMSG00010013843; ENSBTAG00000014766; ENSCAFG00000017430; ENSCAFG00040026029; ENSCAFG00845017208; ENSCCAG00000029484; ENSCHIG00000010787; ENSCLAG00000014707; ENSCPOG00000032681; ENSCWAG00000007992; ENSECAG00000016654; ENSG00000136450; ENSJJAG00000000102; ENSLAFG00000025743; ENSMFAG00000040003; ENSMLEG00000040509; EN…	mRNA Splicing - Major Pathway; Transport of Mature mRNA derived from an Intron-Containing Transcript; mRNA 3'-end processing; RNA Polymerase II Transcription Termination; mRNA Splicing - Minor Pathway; Transport of Mature mRNA derived from an Intron-Containing Transcript; mRNA 3'-end processing; RNA Polymerase II Transcription Termination; mRNA Splicing - Major Pathway; mRNA Splicing - Minor Path…	mRNA Processing; mRNA Processing; mRNA processing; mRNA processing; mRNA processing	Spliceosome; IL-17 signaling pathway; Herpes simplex virus 1 infection	38	0	1.159	1.758	2.964	3.946	2.233	0.556	0.644	0.977	1.647	2.192	1.241	1.183	0.47	0.544	0.826	1.392	1.854	1.049	0.951431	0.947914
	FALSE	High	Master Protein	P01040	Cystatin-A [OS=Homo sapiens]	0	26.462	45	4	16	4	98	11	5.5	43.27	4	cell adhesion;protein metabolism;other metabolic processes;other biological processes	non-structural extracellular;plasma membrane;cytosol;nucleus;other cell component	enzyme regulator activity;other molecular function	Pf00031	1475	CSTA	hsa:1475; P01040; Q6IB90	ENSG00000121552	Formation of the cornified envelope			1	0	1.054	1.217	1.077	1.445	0.794	0.699	0.737	0.851	0.753	1.011	0.556	1.167	0.599	0.632	0.729	0.646	0.866	0.476	0.981839	0.957212
	FALSE	High	Master Protein	Q96RQ3	Methylcrotonoyl-CoA carboxylase subunit alpha, mitochondrial [OS=Homo sapiens]	0	26.349	11	7	12	7	725	80.4	7.78	31.59	7	other metabolic processes	cytosol;mitochondrion;other cell component	other molecular function	Pf00289, Pf00364, Pf02785, Pf02786	56922	MCCC1	hsa:56922; Q59ES4; Q96RQ3; Q9H959; Q9NS97	ENSG00000078070	Biotin transport and metabolism; Branched-chain amino acid catabolism; Defective HLCS causes multiple carboxylase deficiency	Amino acid metabolism	Valine, leucine and isoleucine degradation; Metabolic pathways	6	0	0.786	1.149	1.073	0.992	0.925	0.918	0.722	1.055	0.986	0.911	0.85	1.272	0.722	0.568	0.829	0.775	0.716	0.668	0.843803	0.947914
	FALSE	High	Master Protein	Q07065	Cytoskeleton-associated protein 4 [OS=Homo sapiens]	0	26.334	14	7	11	7	602	66	5.92	24.42	7		plasma membrane;other membranes;cytoskeleton;ER/Golgi;other cytoplasmic organelle;other cell component			10970	CKAP4	hsa:10970; Q07065; Q504S5; Q53ES6	ENSG00000136026	Neutrophil degranulation; RND2 GTPase cycle; Regulation of Insulin-like Growth Factor (IGF) transport and uptake by Insulin-like Growth Factor Binding Proteins (IGFBPs); Post-translational protein phosphorylation; RND3 GTPase cycle; Surfactant metabolism		Protein processing in endoplasmic reticulum	7	0	1.186	1.122	0.96	1.429	2.569	0.694	0.823	0.778	0.666	0.992	1.783	1.649	0.421	0.499	0.472	0.404	0.602	1.081	0.926128	0.947914
	FALSE	High	Master Protein	P43243	Matrin-3 [OS=Homo sapiens]	0	26.305	7	4	9	4	847	94.6	6.25	31	4	stress response;developmental processes;other biological processes	other membranes;nucleus	nucleic acid binding activity;other molecular function		9782	MATR3	B7ZAV5; D3DQC3; hsa:9782; P43243; Q9UHW0; Q9UQ27	ENSG00000015479			Amyotrophic lateral sclerosis	1	0	0.799	1.334	3.69	2.643	1.964	0.466	0.373	0.622	1.72	1.232	0.916	0.513	0.909	0.727	1.213	3.356	2.404	1.787	0.878837	0.993695
	FALSE	High	Master Protein	Q13162	Peroxiredoxin-4 [OS=Homo sapiens]	0	26.287	16	4	20	3	271	30.5	6.29	44.79	4	cell organization and biogenesis;protein metabolism;other metabolic processes;stress response;developmental processes;signal transduction;other biological processes	non-structural extracellular;cytosol;ER/Golgi;other cell component	other molecular function	Pf00578, Pf10417	10549	PRDX4	hsa:10549; Q13162; Q6FHT3	ENSG00000123131	Neutrophil degranulation	Selenium micronutrient network		2	0	1.139	1.009	1.216	1.544	2.318	0.802	0.914	0.809	0.975	1.239	1.859	1.189	0.675	0.768	0.681	0.82	1.042	1.564	0.951431	0.947914
	FALSE	High	Master Protein	Q15008	26S proteasome non-ATPase regulatory subunit 6 [OS=Homo sapiens]	0	26.262	17	7	16	7	389	45.5	5.62	37.24	7	protein metabolism;other metabolic processes	non-structural extracellular;cytosol;nucleus;other cell component		Pf01399, Pf10602	9861	PSMD6	A8K2E0; E9PHI9; hsa:9861; Q15008; Q6UV22	ENSG00000163636	AUF1 (hnRNP D0) binds and destabilizes mRNA; Regulation of expression of SLITs and ROBOs; ABC-family proteins mediated transport; Neutrophil degranulation; Ub-specific processing proteases; RUNX1 regulates transcription of genes involved in differentiation of HSCs; FCERI mediated NF-kB activation; Downstream TCR signaling; Antigen processing: Ubiquitination & Proteasome degradation; Activation of…	Proteasome degradation; Alzheimer's disease and miRNA effects; Parkin-ubiquitin proteasomal system pathway; Alzheimer's disease	Proteasome; Alzheimer disease; Parkinson disease; Amyotrophic lateral sclerosis; Huntington disease; Spinocerebellar ataxia; Prion disease; Pathways of neurodegeneration; Epstein-Barr virus infection	72	0	0.89	1.474	1.005	1.633	1.783	1.398	1.244	2.061	1.405	2.283	2.493	2.038	0.686	0.61	1.011	0.689	1.12	1.223	0.967339	0.993695
	FALSE	High	Master Protein	P62263	40S ribosomal protein S14 [OS=Homo sapiens]	0	26.206	36	4	15	4	151	16.3	10.05	46.87	4	cell organization and biogenesis;protein metabolism;RNA metabolism OR transcription;other metabolic processes;other biological processes	cytosol;translational apparatus;nucleus;other cell component	nucleic acid binding activity;other molecular function	Pf00411	6208	RPS14	B2R5G5; D3DQG5; hsa:6208; P06366; P62263; Q5BJI0	ENSG00000164587	Regulation of expression of SLITs and ROBOs; L13a-mediated translational silencing of Ceruloplasmin expression; Formation of a pool of free 40S subunits; GTP hydrolysis and joining of the 60S ribosomal subunit; Major pathway of rRNA processing in the nucleolus and cytosol; Nonsense Mediated Decay (NMD) enhanced by the Exon Junction Complex (EJC); SRP-dependent cotranslational protein targeting to…	Cytoplasmic ribosomal proteins	Ribosome; Coronavirus disease	22	0	0.743	0.815	1.107	1.386	2.722	0.904	0.671	0.736	1	1.253	2.46	1.484	0.609	0.452	0.496	0.674	0.844	1.658	0.724454	0.947914
	FALSE	High	Master Protein	P84098	60S ribosomal protein L19 [OS=Homo sapiens]	0	26.132	17	3	25	3	196	23.5	11.47	49.11	3	protein metabolism;other metabolic processes	cytosol;translational apparatus;nucleus;other cell component	other molecular function	Pf01280	6143	RPL19	B2R4K2; hsa:6143; P14118; P22908; P84098; Q502Y6; Q7Z6E4	ENSG00000108298	SRP-dependent cotranslational protein targeting to membrane; L13a-mediated translational silencing of Ceruloplasmin expression; Formation of a pool of free 40S subunits; GTP hydrolysis and joining of the 60S ribosomal subunit; Regulation of expression of SLITs and ROBOs; Major pathway of rRNA processing in the nucleolus and cytosol; Nonsense Mediated Decay (NMD) enhanced by the Exon Junction Comp…	Cytoplasmic ribosomal proteins	Ribosome; Coronavirus disease	16	0	0.717	0.681	0.702	0.964	1.413	1.354	0.97	0.922	0.95	1.306	1.913	1.135	1.193	0.855	0.812	0.837	1.151	1.686	0.604985	0.936284
	FALSE	High	Master Protein	P39656	Dolichyl-diphosphooligosaccharide--protein glycosyltransferase 48 kDa subunit [OS=Homo sapiens]	0	26.053	14	4	7	4	456	50.8	6.55	19.88	4	protein metabolism;other metabolic processes;other biological processes	plasma membrane;other membranes;ER/Golgi;other cytoplasmic organelle;other cell component	enzyme regulator activity	Pf03345	1650	DDOST	B2RDQ4; B4DJE3; B4DLI2; hsa:1650; O43244; P39656; Q5VWA5; Q8NI93; Q9BUI2	ENSG00000244038	Neutrophil degranulation; SRP-dependent cotranslational protein targeting to membrane; Advanced glycosylation endproduct receptor signaling; Asparagine N-linked glycosylation; Maturation of spike protein	AGE/RAGE pathway	N-Glycan biosynthesis; Various types of N-glycan biosynthesis; Metabolic pathways; Protein processing in endoplasmic reticulum	10	0	1.055	0.816	0.725	1.28	1.58	1.019	1.075	0.831	0.739	1.304	1.609	1.034	0.985	1.04	0.804	0.715	1.261	1.557	0.981839	0.947914
	FALSE	High	Master Protein	Q13435	Splicing factor 3b subunit 2 [OS=Homo sapiens]	0	26.037	8	6	19	6	895	100.2	5.67	28.39	6	cell organization and biogenesis;RNA metabolism OR transcription;other metabolic processes	nucleus		Pf02037, Pf04037, Pf04046	10992	SF3B2	A8K485; B4DT19; hsa:10992; Q13435; Q7L4T5; Q7Z627; Q969K1; Q96CM6; Q9BWD2	ENSG00000087365	mRNA Splicing - Major Pathway; mRNA Splicing - Minor Pathway	mRNA processing	Spliceosome	4	0	1.048	1.775	1.557	3.326	4.243	0.836	0.876	1.484	1.302	2.78	3.547	2.358	0.354	0.371	0.629	0.552	1.179	1.504	0.981839	0.947914
	FALSE	High	Master Protein	O96008	Mitochondrial import receptor subunit TOM40 homolog [OS=Homo sapiens]	0	26	16	4	8	4	361	37.9	7.25	29.08	4	cell organization and biogenesis;transport	other membranes;cytosol;mitochondrion;other cell component	transporter activity	Pf01459	10452	TOMM40	A0A024R0P9; hsa:10452; O96008; Q86VW4; Q8WY09; Q8WY10; Q8WY11; Q9BR95	ENSG00000130204	Mitochondrial protein import; PINK1-PRKN Mediated Mitophagy	IL-18 signaling pathway	Amyotrophic lateral sclerosis; Pathways of neurodegeneration	5	0	0.882	1.068	1.107	1.477	1.622	0.71	0.627	0.758	0.786	1.049	1.152	0.851	0.835	0.737	0.892	0.924	1.233	1.354	0.965722	0.947914
	FALSE	High	Master Protein	Q15366-1	Poly(rC)-binding protein 2 [OS=Homo sapiens]	0	25.987	23	7	15	3	365	38.6	6.79	35.42	7	protein metabolism;RNA metabolism OR transcription;other metabolic processes;stress response;other biological processes	cytosol;nucleus;other cell component	nucleic acid binding activity;other molecular function	Pf00013	102541705; 102907855; 105870812; 109249203; 109391826; 109684078; 363005; 397665; 467006; 5094	LOC101348589; Pcbp2; PCBP2; PRR13	A0A2J8KCZ7; A0A2J8SX39; A0A2Y9N0M4; A0A2Y9QU12; A0A341ASM2; A0A3Q7Q0B5; A0A3Q7T736; A0A452CF92; A0A4W2EQ21; A0A6J0AHZ4; A0A6J0DSU0; A0A6J0XLJ8; A0A6J1XHZ7; A0A6J2D0R4; A0A6J3J251; A0A6J3S7T7; A0A6P4TP21; A0A6P5QYM2; A0A6P6F1C1; A0A7E6D719; A0A7F8Q2W0; A0A7J7WS03; A0A7J7ZKQ8; A0A8B7AII7; A0A8B7GAV5; A0A8B7SPD1; A0A8B7U828; A0A8B8U2S8; A0A8B8YLY5; A0A8C0PTW7; A0A8C9B699; A0A8D0W9H9; A0A8M1GRX1; A0A…	ENSBIXG00000004442; ENSCAFG00030025806; ENSCAFG00040021007; ENSG00000197111; ENSPSNG00000004524; ENSSSCG00025043164; ENSSSCG00030026976; ENSSSCG00035020573; ENSSSCG00050003095	mRNA Splicing - Major Pathway; Processing of Capped Intron-Containing Pre-mRNA; Negative regulators of DDX58/IFIH1 signaling; SARS-CoV-1 activates/modulates innate immune responses; mRNA Splicing - Major Pathway; Processing of Capped Intron-Containing Pre-mRNA	mRNA processing; Ferroptosis; Modulators of TCR signaling and T cell activation	Ferroptosis	10	4	0.966	1.706	1.34	2.448	2.933	0.699	0.676	1.193	0.937	1.712	2.052	1.442	0.485	0.469	0.828	0.65	1.187	1.423	0.993733	0.947914
	FALSE	High	Master Protein	P18754-1	Regulator of chromosome condensation [OS=Homo sapiens]	0	25.739	13	4	5	4	421	44.9	7.52	14.9	4	cell cycle OR cell proliferation;cell organization and biogenesis;other biological processes	other membranes;nucleus;other cell component	enzyme regulator activity;nucleic acid binding activity;other molecular function	Pf00415	1104	RCC1	A0A0S2Z3J1; hsa:1104; P18754; Q16269; Q5T081; Q6NT97	ENSG00000180198	Rev-mediated nuclear export of HIV RNA; Nuclear import of Rev protein; Postmitotic nuclear pore complex (NPC) reformation	22q11.2 copy number variation syndrome		4	0	0.966	1.381	1.298	2.392	2.454	0.589	0.569	0.813	0.764	1.408	1.445	0.947	0.621	0.6	0.858	0.806	1.486	1.525	0.993733	0.993695
	FALSE	High	Master Protein	Q7L2E3-1	Putative ATP-dependent RNA helicase DHX30 [OS=Homo sapiens]	0	25.687	6	6	9	6	1194	133.9	8.78	22.59	6	cell organization and biogenesis;developmental processes	cytosol;mitochondrion;other cell component	nucleic acid binding activity;other molecular function	Pf00270, Pf00271, Pf04408, Pf07717	22907	DHX30	A8K5F1; hsa:22907; O94965; Q7L2E3; Q7Z753; Q96CH4; Q9NUQ0	ENSG00000132153				0	0	1.09	1.819	1.793	3.228	3.259	0.766	0.835	1.393	1.373	2.472	2.496	2.258	0.339	0.37	0.617	0.608	1.095	1.105	0.975872	0.947914
	FALSE	High	Master Protein	P29508	Serpin B3 [OS=Homo sapiens]	0	25.636	19	7	18	1	390	44.5	6.81	52	7	cell-cell signaling;other biological processes	non-structural extracellular;nucleus;other cytoplasmic organelle;other cell component	enzyme regulator activity;other molecular function	Pf00079	6317	SERPINB3	A6NDM2; B2RBT5; B3W5Y6; hsa:6317; P29508; Q53H28; Q53YB5; Q86VF3; Q86W04; Q8IWL4; Q8IXI3; Q96J21; Q9BYF8	ENSG00000057149	Neutrophil degranulation		Amoebiasis	2	0	1.132	1.285	0.682	1.725	0.818	1.172	1.327	1.506	0.799	2.022	0.959	1.044	1.123	1.271	1.443	0.766	1.937	0.919	0.951431	0.980993
	FALSE	High	Master Protein	P26358-1	DNA (cytosine-5)-methyltransferase 1 [OS=Homo sapiens]	0	25.618	4	6	10	6	1616	183.1	7.75	23.97	6	cell organization and biogenesis;DNA metabolism;RNA metabolism OR transcription;other metabolic processes;developmental processes;other biological processes	nucleus;other cell component	nucleic acid binding activity;other molecular function	Pf00145, Pf01426, Pf02008, Pf06464, Pf12047	1786	DNMT1	A0AV63; B7ZLW6; hsa:1786; P26358; Q9UHG5; Q9ULA2; Q9UMZ6	ENSG00000130816	NoRC negatively regulates rRNA expression; PRC2 methylates histones and DNA; Defective pyroptosis; DNA methylation; SUMOylation of DNA methylation proteins	Trans-sulfuration pathway; One-carbon metabolism; Retinoblastoma gene in cancer; Hematopoietic stem cell gene regulation by GABP alpha/beta complex; MTHFR deficiency	Cysteine and methionine metabolism; Metabolic pathways; MicroRNAs in cancer	13	0	1.255	2.474	2.086	4.284	4.102	0.804	1.01	1.99	1.678	3.446	3.3	2.373	0.339	0.425	0.839	0.707	1.452	1.391	0.825137	0.947914
	FALSE	High	Master Protein	Q5JPE7	NODAL modulator 2 [OS=Homo sapiens]	0	25.564	7	5	6	5	1267	139.4	5.76	18.3	5		other membranes;ER/Golgi;other cell component	translation activity;other molecular function	Pf13620, Pf17802	283820	NOMO2	hsa:283820; Q4G177; Q5JPE7	ENSG00000185164				0	0	0.957	1.242	1.094	1.708	1.745	0.903	0.864	1.122	0.988	1.542	1.576	0.999	0.904	0.865	1.123	0.989	1.545	1.578	0.990663	0.958807
	FALSE	High	Master Protein	Q9UMS4	Pre-mRNA-processing factor 19 [OS=Homo sapiens]	0	25.444	14	5	7	5	504	55.1	6.61	20.8	5	cell organization and biogenesis;protein metabolism;DNA metabolism;RNA metabolism OR transcription;other metabolic processes;stress response;signal transduction;other biological processes	cytoskeleton;nucleus;other cell component	other molecular function	Pf00400, Pf04564, Pf08606	27339	PRPF19	hsa:27339; Q9UMS4	ENSG00000110107	mRNA Splicing - Major Pathway; Formation of TC-NER Pre-Incision Complex; Dual incision in TC-NER; Gap-filling DNA repair synthesis and ligation in TC-NER		Spliceosome; Ubiquitin mediated proteolysis	7	0	0.795	1.294	3.69	3.163	2.546	0.895	0.712	1.159	3.305	2.832	2.28	1.319	0.679	0.539	0.878	2.505	2.147	1.728	0.865535	0.986572
	FALSE	High	Master Protein	Q9Y3I0	tRNA-splicing ligase RtcB homolog [OS=Homo sapiens]	0	25.421	9	4	9	4	505	55.2	7.23	27.8	4	RNA metabolism OR transcription;other metabolic processes;developmental processes;other biological processes	other membranes;cytosol;ER/Golgi;nucleus;other cell component	cytoskeletal activity;other molecular function	Pf01139	51493	RTCB	B2R6A8; hsa:51493; Q6IAI0; Q9BWL4; Q9NTH1; Q9P037; Q9P0J3; Q9Y3I0	ENSG00000100220	tRNA processing in the nucleus	Unfolded protein response		2	0	0.951	1.812	3.198	3.418	2.099	0.588	0.559	1.066	1.881	2.011	1.235	1.254	0.469	0.446	0.85	1.5	1.603	0.985	0.98711	0.947914
	FALSE	High	Master Protein	P51149	ras-related protein Rab-7a [OS=Homo sapiens]	0	25.343	24	4	9	4	207	23.5	6.7	25.84	4	cell organization and biogenesis;protein metabolism;other metabolic processes;transport;other biological processes	plasma membrane;other membranes;cytosol;mitochondrion;ER/Golgi;other cytoplasmic organelle;other cell component	other molecular function	Pf00071	7879	RAB7A	A8K3V6; hsa:7879; P51149; Q9NWJ0; Q9UPB0	ENSG00000075785	Prevention of phagosomal-lysosomal fusion; RAB geranylgeranylation; TBC/RABGAPs; CDC42 GTPase cycle; RAC1 GTPase cycle; RHOQ GTPase cycle; RHOG GTPase cycle; RAB GEFs exchange GTP for GDP on RABs; MHC class II antigen presentation; RAC2 GTPase cycle; RAC3 GTPase cycle; RHOD GTPase cycle; RHOJ GTPase cycle; RHOF GTPase cycle; Neutrophil degranulation; Suppression of autophagy; RHOH GTPase cycle	Ebola virus infection in host; Autosomal recessive osteopetrosis pathways; Intracellular trafficking proteins involved in CMT neuropathy	Mitophagy; Autophagy; Endocytosis; Phagosome; Salmonella infection; Amoebiasis; Tuberculosis	27	0	1.156	0.904	0.741	1.174	0.954	1.31	1.514	1.183	0.971	1.538	1.25	1.145	1.144	1.322	1.034	0.848	1.343	1.091	0.951431	0.947914
	FALSE	High	Master Protein	P34897-1	Serine hydroxymethyltransferase, mitochondrial [OS=Homo sapiens]	0	25.314	11	5	7	4	504	56	8.53	18.51	5	cell organization and biogenesis;protein metabolism;other metabolic processes;stress response;other biological processes	other membranes;cytosol;cytoskeleton;mitochondrion;nucleus;other cell component	nucleic acid binding activity;other molecular function	Pf00464	6472	HEL-S-51e; SHMT2	B7Z9F1; E7EQ19; E7EU43; hsa:6472; O00740; P34897; Q8N1A5; V9HW06	ENSG00000182199	RHOG GTPase cycle; Metabolism of folate and pterines	Glycine metabolism; Vitamin B12 metabolism; Folate metabolism; One-carbon metabolism; Trans-sulfuration, one-carbon metabolism and related pathways; Clear cell renal cell carcinoma pathways; Metabolic reprogramming in colon cancer; Neuroinflammation and glutamatergic signaling	Glycine, serine and threonine metabolism; Glyoxylate and dicarboxylate metabolism; One carbon pool by folate; Metabolic pathways; Carbon metabolism; Biosynthesis of amino acids; Biosynthesis of cofactors; Antifolate resistance	18	1	1.286	3.162	2.276	3.976	4.396	0.673	0.865	2.127	1.531	2.674	2.957	2.579	0.261	0.335	0.825	0.594	1.037	1.147	0.771553	0.878125
	FALSE	High	Master Protein	P08865	40S ribosomal protein SA [OS=Homo sapiens]	0	25.22	18	5	13	5	295	32.8	4.87	33.56	5	cell adhesion;cell organization and biogenesis;protein metabolism;other metabolic processes;other biological processes	plasma membrane;other membranes;cytosol;translational apparatus;nucleus;other cell component	translation activity;other molecular function	Pf00318, Pf16122	3921	RPSA	hsa:3921; P08865; P11085; P12030; Q16471; Q6IPD1; Q6IPD2; Q6NSD1; Q6NXQ8; Q86VC0	ENSG00000168028	Regulation of expression of SLITs and ROBOs; L13a-mediated translational silencing of Ceruloplasmin expression; Translation initiation complex formation; Formation of a pool of free 40S subunits; Formation of the ternary complex, and subsequently, the 43S complex; Ribosomal scanning and start codon recognition; GTP hydrolysis and joining of the 60S ribosomal subunit; Major pathway of rRNA process…	Cytoplasmic ribosomal proteins	Ribosome; Coronavirus disease	21	0	1.344	1.785	3.203	5.584	1.331	0.567	0.763	1.013	1.818	3.168	0.755	1.155	0.491	0.66	0.876	1.573	2.742	0.653	0.664936	0.947914
	FALSE	High	Master Protein	Q13867	bleomycin hydrolase [OS=Homo sapiens]	0	25.156	16	7	13	7	455	52.5	6.27	22.45	7	protein metabolism;other metabolic processes;other biological processes	cytosol;other cell component	other molecular function	Pf03051	642	BLMH	B2R796; hsa:642; Q13867; Q53F86; Q9UER9	ENSG00000108578	Antigen processing: Ubiquitination & Proteasome degradation			1	0	0.969	0.799	0.974	1.826	1.304	1.156	1.12	0.923	1.126	2.11	1.508	1.318	0.877	0.85	0.7	0.854	1.601	1.144	0.994653	0.947914
	FALSE	High	Master Protein	O15173	Membrane-associated progesterone receptor component 2 [OS=Homo sapiens]	0	25.143	22	4	10	3	223	23.8	4.88	25.08	4	transport;signal transduction;other biological processes	ER/Golgi;nucleus;other cell component	transporter activity;other molecular function	Pf00173	10424	PGRMC2	hsa:10424; O15173; Q569H1	ENSG00000164040	RHOA GTPase cycle; RHOG GTPase cycle; RAC2 GTPase cycle; RAC3 GTPase cycle; RHOD GTPase cycle	Ciliary landscape	Neuroactive ligand-receptor interaction	7	0	0.754	0.917	0.872	1.46	2.161	0.942	0.71	0.863	0.821	1.376	2.036	1.41	0.668	0.504	0.612	0.582	0.975	1.444	0.766923	0.947914
	FALSE	High	Master Protein	P49915	GMP synthase [glutamine-hydrolyzing] [OS=Homo sapiens]	0	25.127	11	6	10	6	693	76.7	6.87	19.29	6	other metabolic processes	cytosol	other molecular function	Pf00117, Pf00958, Pf02540	8833	GMPS	A8K639; B4DXV7; F8W720; hsa:8833; P49915	ENSG00000163655	Purine ribonucleoside monophosphate biosynthesis; Azathioprine ADME		Purine metabolism; Drug metabolism; Metabolic pathways; Nucleotide metabolism	6	0	0.965	1.609	3.122	3.856	2.071	0.782	0.754	1.258	2.441	3.015	1.62	1.566	0.499	0.482	0.803	1.559	1.925	1.034	0.993733	0.958807
	FALSE	High	Master Protein	Q14566	DNA replication licensing factor MCM6 [OS=Homo sapiens]	0	25.059	8	7	10	7	821	92.8	5.41	24.76	7	cell cycle OR cell proliferation;cell organization and biogenesis;DNA metabolism;other metabolic processes;stress response;other biological processes	nucleus;other cell component	nucleic acid binding activity;other molecular function	Pf00493, Pf14551, Pf17207, Pf17855, Pf18263	4175	MCM6	B2R6H2; hsa:4175; Q13504; Q14566; Q99859	ENSG00000076003	Orc1 removal from chromatin; Assembly of the pre-replicative complex; Activation of ATR in response to replication stress; Activation of the pre-replicative complex; Unwinding of DNA	Cell cycle; Retinoblastoma gene in cancer; Ciliary landscape; G1 to S cell cycle control; DNA replication	DNA replication; Cell cycle	13	0	0.699	0.932	0.805	1.136	2.117	1.39	0.972	1.296	1.119	1.579	2.943	1.958	0.71	0.497	0.662	0.572	0.807	1.503	0.555433	0.947914
	FALSE	High	Master Protein	Q9Y450-1	HBS1-like protein [OS=Homo sapiens]	0	25.026	9	5	6	5	684	75.4	6.61	15.56	5	protein metabolism;other metabolic processes;signal transduction;other biological processes	cytosol;other cell component	nucleic acid binding activity;other molecular function	Pf00009, Pf03143, Pf03144, Pf08938	10767	HBS1L	B7Z365; D9YZV0; hsa:10767; Q4VX89; Q4VX90; Q5T7G3; Q8NDW9; Q9UPW3; Q9Y450	ENSG00000112339	mRNA decay by 3' to 5' exoribonuclease		mRNA surveillance pathway; Legionellosis	3	0	0.801	0.877	0.842	1.585	1.374	1.982	1.588	1.738	1.669	3.141	2.723	1.726	1.148	0.92	1.007	0.967	1.82	1.577	0.882697	0.947914
	FALSE	High	Master Protein	P61201-1	COP9 signalosome complex subunit 2 [OS=Homo sapiens]	0	24.995	14	5	11	5	443	51.6	5.53	34.32	5	cell cycle OR cell proliferation;protein metabolism;RNA metabolism OR transcription;other metabolic processes;developmental processes;signal transduction;other biological processes	cytosol;nucleus;other cell component	other molecular function	Pf01399	100125956; 100393555; 100460689; 100714584; 101109182; 101334252; 101356833; 101575869; 101605571; 101690162; 101827835; 101973861; 102006217; 102179009; 102454674; 102517990; 102527403; 102748254; 102976749; 102997363; 103087281; 103108401; 103245643; 103272382; 103676723; 103816024; 104988259; 105288736; 105709990; 105870723; 106967223; 109263011; 109394514; 109684264; 12848; 261736; 453417; 71…	Cops2; COPS2; LOC101356833; LOC101877710; LOC111162519	A0A0D9RE31; A0A1S2ZCS2; A0A1U7QLH6; A0A1U7UQE3; A0A1V4JEE6; A0A218V889; A0A2J8NT76; A0A2J8VBC1; A0A2K5EDW3; A0A2U3V4N9; A0A2U3XW31; A0A2Y9E3H3; A0A2Y9FEE4; A0A2Y9HDB2; A0A2Y9L993; A0A2Y9PA24; A0A340X208; A0A341BSD2; A0A383Z625; A0A384DBM0; A0A3Q7Q1L3; A0A452FJG6; A0A485NKT1; A0A4W2CSE3; A0A4X1SLW2; A0A5E4CQ36; A0A663D6Q6; A0A663EWG8; A0A672VA72; A0A6I9IBD2; A0A6I9ZGD6; A0A6J0XCJ4; A0A6J1UZ30; A0A…	ENSACCG00020011181; ENSACOG00000011513; ENSANAG00000033255; ENSBIXG00000019496; ENSBIXG00005014970; ENSCCNG00000024477; ENSCHIG00000021490; ENSCLAG00000013374; ENSCPGG00000005145; ENSCPOG00000003447; ENSCPVG00000015135; ENSCPVG00005001850; ENSCRFG00000002029; ENSCSAG00000010648; ENSDLEG00000002228; ENSFTIG00000014625; ENSG00000166200; ENSGALG00010016027; ENSGEVG00005020273; ENSJHYG00000009574; EN…	Cargo recognition for clathrin-mediated endocytosis; DNA Damage Recognition in GG-NER; Formation of TC-NER Pre-Incision Complex; Neddylation; RHOBTB1 GTPase cycle; Neddylation; Cargo recognition for clathrin-mediated endocytosis; Formation of TC-NER Pre-Incision Complex; RHOBTB1 GTPase cycle; DNA Damage Recognition in GG-NER; Neddylation; DNA Damage Recognition in GG-NER; Formation of TC-NER Pre-…	Ciliary landscape		21	0	1.104	1.673	1.599	3.303	3.682	0.626	0.692	1.048	1.002	2.069	2.307	1.706	0.367	0.405	0.614	0.587	1.213	1.352	0.965722	0.956307
	FALSE	High	Master Protein	P61289-1	Proteasome activator complex subunit 3 [OS=Homo sapiens]	0	24.966	26	6	10	6	254	29.5	5.95	26.1	6	cell cycle OR cell proliferation;protein metabolism;other biological processes	cytosol;nucleus;other cell component	enzyme regulator activity;other molecular function	Pf02251, Pf02252	100065788; 100336105; 100414271; 100675390; 100762340; 100951220; 100972574; 101035032; 101106185; 101131213; 101359250; 101383134; 101605218; 101678225; 101827841; 10197; 101972927; 102143196; 102273809; 102441316; 102515295; 102534956; 102746692; 102877699; 102910512; 102963671; 102990676; 103001388; 103011822; 103075519; 103125968; 103211759; 103270698; 103672590; 103735919; 104990419; 1050904…	HEL-S-283; LOC101359250; LOC103001388; LOC111151323; LOC111166421; Psme3; PSME3	A0A1A6GM46; A0A1S3AL62; A0A1S3GXA2; A0A1U7QP48; A0A1U7UCG2; A0A212D820; A0A250YDP5; A0A287CXB2; A0A2J8KFI6; A0A2K5NXD0; A0A2K5QKN7; A0A2K6ANM4; A0A2K6JN78; A0A2K6T9D2; A0A2R9CT29; A0A2U3WNI5; A0A2U3Y4U7; A0A2Y9EBR3; A0A2Y9EHP1; A0A2Y9GHJ8; A0A2Y9K5V0; A0A2Y9M8X0; A0A340WK25; A0A341B9D3; A0A383ZS84; A0A384CXM0; A0A3Q7NBV8; A0A3Q7RKI0; A0A452RCV9; A0A484GWU2; A0A485MLY0; A0A5N4D216; A0A673UTJ0; A0A…	ENSBMSG00010020293; ENSBTAG00000019918; ENSCAFG00000051695; ENSCAFG00020013044; ENSCAFG00030001607; ENSCAFG00040020562; ENSCAFG00845007222; ENSCATG00000043580; ENSCCAG00000025926; ENSCCNG00000027013; ENSCGRG00001014333; ENSCWAG00000016389; ENSEASG00005010051; ENSECAG00000012620; ENSG00000131467; ENSGGOG00000010707; ENSJJAG00000020691; ENSLAFG00000013446; ENSMICG00000010398; ENSMLUG00000004084; EN…	Regulation of expression of SLITs and ROBOs; Degradation of beta-catenin by the destruction complex; Degradation of GLI2 by the proteasome; GLI3 is processed to GLI3R by the proteasome; Ubiquitin-dependent degradation of Cyclin D; Regulation of RUNX2 expression and activity; GSK3B and BTRC:CUL1-mediated-degradation of NFE2L2; FCERI mediated NF-kB activation; Downstream TCR signaling; Antigen proc…	Proteasome degradation; Proteasome degradation; Proteasome degradation	Proteasome; Antigen processing and presentation; Hepatitis C	204	0	0.535	0.58	0.483	1.358	1.213	2.011	1.077	1.166	0.972	2.731	2.44	1.352	1.488	0.796	0.862	0.719	2.02	1.804	0.0260901	0.813759
	FALSE	High	Master Protein	P62750	60S ribosomal protein L23a [OS=Homo sapiens]	0	24.887	24	4	19	4	156	17.7	10.45	27.54	4	cell organization and biogenesis;protein metabolism;other metabolic processes	cytosol;translational apparatus;nucleus;other cell component	nucleic acid binding activity;other molecular function	Pf00276, Pf03939	6147	RPL23A	B2R5B2; hsa:6147; P29316; P39024; P62750; Q92774	ENSG00000198242	Regulation of expression of SLITs and ROBOs; L13a-mediated translational silencing of Ceruloplasmin expression; Formation of a pool of free 40S subunits; GTP hydrolysis and joining of the 60S ribosomal subunit; Major pathway of rRNA processing in the nucleolus and cytosol; Nonsense Mediated Decay (NMD) enhanced by the Exon Junction Complex (EJC); SRP-dependent cotranslational protein targeting to…	Cytoplasmic ribosomal proteins	Ribosome; Coronavirus disease	16	0	0.647	0.592	0.768	2.087	1.33	1.39	0.9	0.823	1.067	2.902	1.849	0.981	1.417	0.917	0.839	1.087	2.956	1.883	0.341389	0.838686
	FALSE	High	Master Protein	Q5QNW6-1	Histone H2B type 2-F [OS=Homo sapiens]	0	24.835	46	6	25	1	126	13.9	10.32	59.65	6	cell organization and biogenesis	cytosol;nucleus;other cell component	nucleic acid binding activity;other molecular function	Pf00125	100728660; 100774845; 101120455; 101321495; 101358454; 101381378; 101564828; 102022902; 102173518; 102280469; 102746847; 102898359; 102906526; 102993605; 103081255; 103123996; 103247165; 103259374; 104987701; 105234948; 105309974; 105984780; 106982106; 107156862; 109257084; 109378028; 319189; 440689; 615091	H2BC18; Hist2h2bb; Hist2h2bf; LOC100774845; LOC100912338; LOC101321495; LOC101358454; LOC101381378; LOC101564828; LOC101843256; LOC102746847; LOC102906526; LOC102993605; LOC103081255; LOC103123996; LOC103259374; LOC104987701; LOC105309974; LOC105984780; LOC106982106; LOC109257084; LOC109378028; LOC110291049; LOC110578552; LOC112413772; LOC112813287; LOC112868759; LOC112907755; LOC114489250	A0A0D9SA85; A0A1S3AGP3; A0A1S3F1L9; A0A1U7TQ95; A0A286XGW6; A0A2J8J7H9; A0A2R8ZLJ7; A0A2U3V1Q4; A0A2U3W7N5; A0A2U3Z2M8; A0A2Y9E9T8; A0A2Y9F3T2; A0A2Y9H135; A0A340XQ93; A0A341D3K8; A0A3Q0DEE1; A0A3Q7N2P2; A0A3Q7R083; A0A452DJK3; A0A452DUW4; A0A452T9W4; A0A480NQT2; A0A5J5N4H3; A0A5N3WWC9; A0A5N4CPM8; A0A5S6RAL5; A0A6B0SBY1; A0A6G1ABI5; A0A6J0A3P7; A0A6J0DUX1; A0A6J2KUK5; A0A6P3DZG3; A0A6P3EV49; A0A…	ENSBMSG00010003841; ENSBTAG00000032455; ENSCGRG00001006172; ENSCHIG00000007673; ENSCHIG00010003524; ENSCLAG00000017913; ENSCPOG00000030049; ENSCSAG00000000221; ENSEASG00005008752; ENSECAG00000043399; ENSG00000203814; ENSHGLG00000020999; ENSLAFG00000031442; ENSMMMG00000019640; ENSMMNG00015000651; ENSMSIG00000029412; ENSMUSG00000105827; ENSPCTG00005014536; ENSPEMG00000026346; ENSPPAG00000020072; EN…	HDACs deacetylate histones; HATs acetylate histones; Ub-specific processing proteases; Assembly of the ORC complex at the origin of replication; Recruitment and ATM-mediated phosphorylation of repair and signaling proteins at DNA double strand breaks; Oxidative Stress Induced Senescence; Formation of the beta-catenin:TCF transactivating complex; Nonhomologous End-Joining (NHEJ); Transcriptional r…		Neutrophil extracellular trap formation; Alcoholism; Viral carcinogenesis; Systemic lupus erythematosus	49	0	1.063	1.066	1.08	2.146	2.484	0.525	0.558	0.559	0.567	1.126	1.304	1.039	0.505	0.537	0.538	0.546	1.084	1.255	0.981839	0.947914
	FALSE	High	Master Protein	Q08554-1	Desmocollin-1 [OS=Homo sapiens]	0	24.833	7	5	15	5	894	99.9	5.43	41.9	5	cell adhesion	plasma membrane;other membranes;other cell component	other molecular function	Pf00028, Pf01049, Pf08758	1823	DSC1	hsa:1823; Q08554; Q9HB01	ENSG00000134765	Neutrophil degranulation; Formation of the cornified envelope	VEGFA-VEGFR2 signaling		4	0	1.718	1.475	1.324	1.21	0.718	1.324	2.274	1.952	1.753	1.602	0.951	1.381	0.959	1.647	1.413	1.269	1.16	0.688	0.124263	0.993695
	FALSE	High	Master Protein	Q9NXG2	THUMP domain-containing protein 1 [OS=Homo sapiens]	0	24.732	7	2	4	2	353	39.3	7.88	13.47	2	RNA metabolism OR transcription;other metabolic processes	nucleus		Pf02926	55623	THUMPD1	hsa:55623; Q9BWC3; Q9NXG2	ENSG00000066654	rRNA modification in the nucleus and cytosol			1	0	1.168	2.062	1.737	3.642	4.186	0.818	0.956	1.687	1.421	2.981	3.425	2.747	0.298	0.348	0.614	0.517	1.085	1.247	0.951431	0.947914
	FALSE	High	Master Protein	P20839	Inosine-5'-monophosphate dehydrogenase 1 [OS=Homo sapiens]	0	24.623	14	7	10	5	514	55.4	6.9	18.21	7	other metabolic processes	non-structural extracellular;cytosol;nucleus;other cytoplasmic organelle;other cell component	nucleic acid binding activity;other molecular function	Pf00478, Pf00571	3614	IMPDH1	A4D0Z6; A4D0Z7; A6NDW5; A6NNI6; B3KNP7; B3KVM8; B4DE09; C9JV30; hsa:3614; J3KNX8; P20839; Q8N194; Q96NU2	ENSG00000106348	Neutrophil degranulation; Potential therapeutics for SARS; Purine ribonucleoside monophosphate biosynthesis; Azathioprine ADME		Purine metabolism; Drug metabolism; Metabolic pathways; Nucleotide metabolism	8	0	1.369	4.75	3.024	4.831	5.827	0.664	0.91	3.156	2.01	3.21	3.872	2.984	0.223	0.305	1.058	0.674	1.076	1.298	0.596066	0.393378
	FALSE	High	Master Protein	O43707	Alpha-actinin-4 [OS=Homo sapiens]	0	24.594	8	6	6	2	911	104.8	5.44	14.11	6	cell organization and biogenesis;RNA metabolism OR transcription;stress response;transport;signal transduction;other biological processes	non-structural extracellular;plasma membrane;other membranes;cytosol;cytoskeleton;nucleus;other cell component	signal transduction activity or receptor binding;cytoskeletal activity;nucleic acid binding activity;other molecular function	Pf00307, Pf00435, Pf08726	81	ACTN4	A4K467; D6PXK4; hsa:81; O43707; O76048	ENSG00000130402; ENSG00000282844	Platelet degranulation ; Nephrin family interactions	Arrhythmogenic right ventricular cardiomyopathy; Primary focal segmental glomerulosclerosis (FSGS); Focal adhesion; Striated muscle contraction pathway; Ebola virus infection in host; Nephrotic syndrome; Alstrom syndrome	Focal adhesion; Adherens junction; Tight junction; Leukocyte transendothelial migration; Regulation of actin cytoskeleton; Shigellosis; Amoebiasis; Viral carcinogenesis; Systemic lupus erythematosus	18	4	0.894	1.361	2.812	3.301	35.608	0.568	0.508	0.773	1.598	1.876	20.23	14.689	0.039	0.035	0.053	0.109	0.128	1.377	0.951431	0.993695
	FALSE	High	Master Protein	P46776	60S ribosomal protein L27a [OS=Homo sapiens]	0	24.556	29	4	19	4	148	16.6	11	43.42	4	protein metabolism;other metabolic processes	cytosol;ER/Golgi;translational apparatus;other cell component	other molecular function	Pf00828	6157	RPL27A	B2R4B3; hsa:6157; P46776	ENSG00000166441	Regulation of expression of SLITs and ROBOs; L13a-mediated translational silencing of Ceruloplasmin expression; Formation of a pool of free 40S subunits; GTP hydrolysis and joining of the 60S ribosomal subunit; Major pathway of rRNA processing in the nucleolus and cytosol; Nonsense Mediated Decay (NMD) enhanced by the Exon Junction Complex (EJC); SRP-dependent cotranslational protein targeting to…	Cytoplasmic ribosomal proteins	Ribosome; Coronavirus disease	16	0	1.157	1.369	1.077	1.295	3.166	0.814	0.942	1.115	0.877	1.054	2.578	1.696	0.48	0.556	0.657	0.517	0.622	1.521	0.951431	0.993695
	FALSE	High	Master Protein	P62191	26S proteasome regulatory subunit 4 [OS=Homo sapiens]	0	24.505	20	7	12	5	440	49.2	6.21	23.34	7	protein metabolism;other metabolic processes;other biological processes	cytosol;nucleus;other cell component	other molecular function	Pf00004, Pf16450, Pf17862	5700	PSMC1	B4DR63; hsa:5700; P49014; P62191; Q03527; Q6IAW0; Q6NW36; Q96AZ3	ENSG00000100764	FCERI mediated NF-kB activation; Downstream TCR signaling; Antigen processing: Ubiquitination & Proteasome degradation; Activation of NF-kappaB in B cells; Oxygen-dependent proline hydroxylation of Hypoxia-inducible Factor Alpha; ER-Phagosome pathway; Cross-presentation of soluble exogenous antigens (endosomes); SCF-beta-TrCP mediated degradation of Emi1; APC/C:Cdc20 mediated degradation of Secur…	Proteasome degradation; Alzheimer's disease and miRNA effects; Parkin-ubiquitin proteasomal system pathway; Alzheimer's disease	Proteasome; Alzheimer disease; Parkinson disease; Amyotrophic lateral sclerosis; Huntington disease; Spinocerebellar ataxia; Prion disease; Pathways of neurodegeneration; Human papillomavirus infection; Epstein-Barr virus infection; Viral carcinogenesis	74	0	0.986	1.199	0.889	1.107	2.697	0.866	0.854	1.038	0.77	0.958	2.335	1.148	0.754	0.744	0.904	0.671	0.835	2.034	0.99837	0.956307
	FALSE	High	Master Protein	Q8TEQ6	gem-associated protein 5 [OS=Homo sapiens]	0	24.504	6	6	8	6	1508	168.5	6.62	12.67	6	cell organization and biogenesis;protein metabolism;RNA metabolism OR transcription;other metabolic processes;other biological processes	cytosol;nucleus;other cell component	translation activity;nucleic acid binding activity	Pf00400, Pf12894	25929	GEMIN5	hsa:25929; Q14CV0; Q8TEQ6; Q8WWV4; Q969W4; Q9H9K3; Q9UFI5	ENSG00000082516	snRNP Assembly; SARS-CoV-2 modulates host translation machinery			2	0
	FALSE	High	Master Protein	O14654	insulin receptor substrate 4 [OS=Homo sapiens]	0	24.457	6	5	5	5	1257	133.7	8.44	13.28	5	signal transduction	plasma membrane;other membranes;cytosol	signal transduction activity or receptor binding;other molecular function	Pf02174	8471	IRS4	hsa:8471; O14654	ENSG00000133124	IRS-related events triggered by IGF1R	Alzheimer's disease and miRNA effects; Adipogenesis; Angiopoietin-like protein 8 regulatory pathway; Focal adhesion: PI3K-Akt-mTOR-signaling pathway; Leptin-insulin signaling overlap; Insulin signaling; Alzheimer's disease	cGMP-PKG signaling pathway; FoxO signaling pathway; Autophagy; AMPK signaling pathway; Longevity regulating pathway; Longevity regulating pathway; Insulin signaling pathway; Adipocytokine signaling pathway; Regulation of lipolysis in adipocytes; Type II diabetes mellitus; Growth hormone synthesis, secretion and action; Alzheimer disease	20	0	0.897	1.478	1.316	2.795	2.923	0.875	0.785	1.293	1.151	2.445	2.557	2.01	0.435	0.39	0.643	0.573	1.216	1.272	0.975872	0.993695
	FALSE	High	Master Protein	P50914	60S ribosomal protein L14 [OS=Homo sapiens]	0	24.346	15	3	50	3	215	23.4	10.93	137.38	3	protein metabolism;RNA metabolism OR transcription;other metabolic processes;other biological processes	cytosol;translational apparatus;other cell component	other molecular function	Pf01929	9045	RPL14	hsa:9045; P50914; Q45RF0; Q53G20; Q8TBD5; Q8WUT0; Q92579; Q96GR0; Q9BSB8; Q9BW65; Q9BYF6	ENSG00000188846	Regulation of expression of SLITs and ROBOs; L13a-mediated translational silencing of Ceruloplasmin expression; Formation of a pool of free 40S subunits; GTP hydrolysis and joining of the 60S ribosomal subunit; Major pathway of rRNA processing in the nucleolus and cytosol; Nonsense Mediated Decay (NMD) enhanced by the Exon Junction Complex (EJC); SRP-dependent cotranslational protein targeting to…	Cytoplasmic ribosomal proteins	Ribosome; Coronavirus disease	16	0	1.044	0.688	1.047	1.646	0.926	1.785	1.864	1.229	1.869	2.939	1.654	1.671	1.068	1.115	0.735	1.119	1.758	0.99	0.981839	0.943238
[truncated: 629 more rows]
[truncated: 130 more columns]
