# Supplementary material for: Time-Resolved Analysis of Protein–Protein Ensembles Using a Destabilizing Domain to Map Dynamic Interactions of SARS-CoV‑2 nsp15
Source: ACS Chem Biol. 2025 Sep 1;20(9):2229–42. doi: 10.1021/acschembio.5c00377 (PMC12455562; doi:10.1021/acschembio.5c00377)
Supplement: Supplementary file 8 [file cb5c00377_si_008.xlsx]

## Sheet: 8
	Peptide level mass spectrometry data for SARS-CoV nsp15 TRAPPED from Proteome Discoverer (Thermo), 6 replicates
	Checked	Protein FDR Confidence: Combined	Master	Accession	Description	Exp. q-value: Combined	Sum PEP Score	Coverage [%]	# Peptides	# PSMs	# Unique Peptides	# AAs	MW [kDa]	calc. pI	Score Sequest HT: Sequest HT	# Peptides (by Search Engine): Sequest HT	Biological Process	Cellular Component	Molecular Function	Pfam IDs	Entrez Gene ID	Gene Symbol	Gene ID	Ensembl Gene ID	Reactome Pathways	WikiPathways	KEGG Pathways	# Protein Pathway Groups	# Razor Peptides	Abundance Ratio: (1 1/2 hr) / (0 hr)	Abundance Ratio: (1 hr) / (0 hr)	Abundance Ratio: (1/2 hr) / (0 hr)	Abundance Ratio: (2 hr) / (0 hr)	Abundance Ratio: (continuous) / (0 hr)	Abundance Ratio: (0 hr) / (DMSO)	Abundance Ratio: (1 1/2 hr) / (DMSO)	Abundance Ratio: (1 hr) / (DMSO)	Abundance Ratio: (1/2 hr) / (DMSO)	Abundance Ratio: (2 hr) / (DMSO)	Abundance Ratio: (continuous) / (DMSO)	Abundance Ratio: (TMP) / (DMSO)	Abundance Ratio: (0 hr) / (TMP)	Abundance Ratio: (1 1/2 hr) / (TMP)	Abundance Ratio: (1 hr) / (TMP)	Abundance Ratio: (1/2 hr) / (TMP)	Abundance Ratio: (2 hr) / (TMP)	Abundance Ratio: (continuous) / (TMP)	Abundance Ratio Adj. P-Value: (1 1/2 hr) / (0 hr)	Abundance Ratio Adj. P-Value: (1 hr) / (0 hr)
	FALSE	High	Master Protein	P13645	Keratin, type I cytoskeletal 10 [OS=Homo sapiens]	0	632.182	63	32	1935	26	584	58.8	5.21	7024.47	32	cell organization and biogenesis;protein metabolism;other metabolic processes;other biological processes	plasma membrane;cytosol;cytoskeleton;other cell component	bone, tooth or skin structural activity;other molecular function	Pf00038	3858	KRT10	hsa:3858; P13645; Q14664; Q8N175	ENSG00000186395	Formation of the cornified envelope		Estrogen signaling pathway; Staphylococcus aureus infection	4	4	1.439	1.33	1.821	2.569	0.728	0.901	1.297	1.199	1.64	2.315	0.656	1.372	0.657	0.945	0.874	1.196	1.687	0.478	0.469696	0.993695
		Checked	Confidence	Annotated Sequence	Modifications	Qvality PEP	Qvality q-value	# Protein Groups	# Proteins	# PSMs	Master Protein Accessions	Positions in Master Proteins	Modifications in Master Proteins	# Missed Cleavages	Theo. MH+ [Da]	Abundance Ratio: (1 1/2 hr) / (0 hr)	Abundance Ratio: (1 hr) / (0 hr)	Abundance Ratio: (1/2 hr) / (0 hr)	Abundance Ratio: (2 hr) / (0 hr)	Abundance Ratio: (continuous) / (0 hr)	Abundance Ratio: (0 hr) / (DMSO)	Abundance Ratio: (1 1/2 hr) / (DMSO)	Abundance Ratio: (1 hr) / (DMSO)	Abundance Ratio: (1/2 hr) / (DMSO)	Abundance Ratio: (2 hr) / (DMSO)	Abundance Ratio: (continuous) / (DMSO)	Abundance Ratio: (TMP) / (DMSO)	Abundance Ratio: (0 hr) / (TMP)	Abundance Ratio: (1 1/2 hr) / (TMP)	Abundance Ratio: (1 hr) / (TMP)	Abundance Ratio: (1/2 hr) / (TMP)	Abundance Ratio: (2 hr) / (TMP)	Abundance Ratio: (continuous) / (TMP)	Abundance Ratio Adj. P-Value: (1 1/2 hr) / (0 hr)	Abundance Ratio Adj. P-Value: (1 hr) / (0 hr)	Abundance Ratio Adj. P-Value: (1/2 hr) / (0 hr)	Abundance Ratio Adj. P-Value: (2 hr) / (0 hr)	Abundance Ratio Adj. P-Value: (continuous) / (0 hr)	Abundance Ratio Adj. P-Value: (0 hr) / (DMSO)	Abundance Ratio Adj. P-Value: (1 1/2 hr) / (DMSO)	Abundance Ratio Adj. P-Value: (1 hr) / (DMSO)	Abundance Ratio Adj. P-Value: (1/2 hr) / (DMSO)	Abundance Ratio Adj. P-Value: (2 hr) / (DMSO)	Abundance Ratio Adj. P-Value: (continuous) / (DMSO)	Abundance Ratio Adj. P-Value: (TMP) / (DMSO)	Abundance Ratio Adj. P-Value: (0 hr) / (TMP)	Abundance Ratio Adj. P-Value: (1 1/2 hr) / (TMP)	Abundance Ratio Adj. P-Value: (1 hr) / (TMP)	Abundance Ratio Adj. P-Value: (1/2 hr) / (TMP)
		FALSE	High	[K].IRLENEIQTYR.[S]	1xTMTpro [N-Term]	4.68033e-05	0.000235713	1	1	45	P13645	P13645 [440-450]		1	1738.98	1.67	1.426	1.949	2.718	0.798	0.847	1.415	1.208	1.651	2.303	0.676	1.342	0.631	1.055	0.901	1.231	1.716	0.504	0.638703	0.998997	0.966609	0.999874	0.272953	0.998154	0.768313	0.999022	0.94954	0.997299	0.344307	0.999763	0.999861	0.841789	0.857817	0.0375827
		FALSE	High	[K].NQILNLTTDNANILLQIDNAR.[L]	1xTMTpro [N-Term]	3.35279e-14	0.000235713	1	1	159	P13645	P13645 [208-228]		0	2671.47	1.289	1.345	2.09	2.472	0.708	0.978	1.261	1.315	2.044	2.418	0.693	1.503	0.651	0.839	0.875	1.36	1.609	0.461	0.963224	0.999996	0.919119	0.998972	0.199201	0.983307	0.921283	0.995446	0.868382	0.997299	0.370255	0.999763	0.999861	0.999879	0.893469	0.0118475
		FALSE	High	[R].NVSTGDVNVEMNAAPGVDLTQLLNNMR.[S]	2xOxidation [M11; M26]; 1xTMTpro [N-Term]	9.09357e-14	0.000235713	1	1	39	P13645	P13645 [296-322]		0	3208.59	1.257	1.667	1.682	1.73	0.998	0.453	0.57	0.755	0.762	0.784	0.452	0.919	0.493	0.62	0.822	0.83	0.853	0.492	0.943317	0.998997	0.990771	0.936987	0.373375	0.190744	0.669814	0.908531	0.929769	0.36318	0.025722	0.946049	0.999861	0.999879	0.932648	0.447609
		FALSE	High	[R].NVSTGDVNVEMNAAPGVDLTQLLNNMR.[S]	1xOxidation [M]; 1xTMTpro [N-Term]	2.66114e-16	0.000235713	1	1	20	P13645	P13645 [296-322]		0	3192.59	0.756	0.795	0.763	0.979	0.485	1.702	1.287	1.353	1.299	1.666	0.825	1.702	1	0.756	0.795	0.763	0.979	0.485	0.92297	0.996006	0.903105	0.625806	0.0372718	0.210961	0.746643	0.998221	0.999314	0.997299	0.0794692	0.999763	0.925603	0.907664	0.972017	0.682562
		FALSE	High	[R].NVSTGDVNVEMNAAPGVDLTQLLNNMR.[S]	1xTMTpro [N-Term]	2.59486e-14	0.000235713	1	1	25	P13645	P13645 [296-322]		0	3176.6	0.998	0.931	0.968	1.364	0.848	0.736	0.735	0.686	0.712	1.005	0.624	1.049	0.702	0.701	0.654	0.679	0.958	0.595	0.999535	0.996006	0.990771	0.855419	0.309567	0.998154	0.999947	0.988907	0.950576	0.92238	0.285572	0.999763	0.999861	0.999879	0.990609	0.994515
		FALSE	High	[R].NVQALEIELQSQLALK.[Q]	1xTMTpro [K16]; 1xTMTpro [N-Term]	2.53024e-12	0.000235713	1	1	415	P13645	P13645 [371-386]		0	2405.43	1.048	0.937	1.054	1.589	0.964	1.002	1.051	0.939	1.057	1.593	0.967	1.135	0.883	0.926	0.827	0.931	1.404	0.852	0.99661	0.996006	0.990771	0.915001	0.394375	0.981131	0.999947	0.988907	0.999314	0.997299	0.6729	0.999763	0.999861	0.95362	0.941101	0.386566
		FALSE	High	[R].GSSGGGCFGGSSGGYGGLGGFGGGSFR.[G]	1xCarbamidomethyl [C7]; 1xTMTpro [N-Term]	3.67594e-20	0.000235713	1	1	45	P13645	P13645 [60-86]		0	2647.19	1.693	1.521	1.55	2.43	0.883	0.592	1.003	0.901	0.918	1.439	0.523	1.085	0.546	0.924	0.83	0.846	1.326	0.482	0.6139	0.997031	0.990771	0.998972	0.333134	0.945854	0.999947	0.988907	0.999314	0.997299	0.169836	0.999763	0.999861	0.95476	0.936241	0.623926
		FALSE	High	[K].GSLGGGFSSGGFSGGSFSR.[G]	1xTMTpro [N-Term]	1.74225e-17	0.000235713	1	1	134	P13645	P13645 [41-59]		0	2011.98	2.112	1.426	2.329	2.716	0.831	0.564	1.191	0.804	1.313	1.532	0.469	1.041	0.542	1.144	0.773	1.262	1.472	0.45	0.235858	0.998997	0.852192	0.999874	0.292207	0.886722	0.954756	0.988907	0.999314	0.997299	0.120533	0.999763	0.999861	0.765198	0.981276	0.0284086
		FALSE	High	[K].HGNSHQGEPR.[D]	1xTMTpro [N-Term]	0.00036749	0.000235713	1	1	28	P13645	P13645 [185-194]		0	1422.72	0.969	1.013	1.056	1.901	1.658	0.841	0.816	0.852	0.889	1.6	1.395	1.062	0.792	0.768	0.802	0.837	1.506	1.313	0.99661	0.996006	0.990771	0.973324	0.926606	0.998154	0.999947	0.988907	0.999314	0.996808	0.827152	0.999763	0.991926	0.846287	0.964325	0.549917
		FALSE	High	[R].LENEIQTYR.[S]	1xTMTpro [N-Term]	0.000151129	0.000235713	1	1	42	P13645	P13645 [442-450]		0	1469.79	1.607	1.92	2.338	2.517	0.776	0.311	0.499	0.596	0.726	0.782	0.241	0.661	0.469	0.754	0.901	1.098	1.182	0.364	0.70364	0.996872	0.850519	0.999874	0.0928315	0.0787469	0.730515	0.968613	0.962192	0.762693	0.000672012	0.999763	0.999861	0.975433	0.857817	0.0942225
		FALSE	High	[R].VLDELTLTK.[A]	1xTMTpro [K9]; 1xTMTpro [N-Term]	4.33638e-05	0.000235713	1	1	55	P13645	P13645 [258-266]		0	1640.01	1.618	1.553	2.129	2.948	0.997	0.417	0.674	0.647	0.887	1.228	0.415	0.828	0.503	0.814	0.781	1.071	1.483	0.502	0.690281	0.998997	0.912747	0.998972	0.152331	0.404512	0.989215	0.988907	0.999314	0.975615	0.0230643	0.999763	0.999861	0.971411	0.980682	0.12002
		FALSE	High	[R].YCVQLSQIQAQISALEEQLQQIR.[A]	1xCarbamidomethyl [C2]; 1xTMTpro [N-Term]	7.70826e-13	0.000235713	1	1	48	P13645	P13645 [400-422]		0	3050.63	1.037	0.93	1.017	1.597	0.908	1.019	1.057	0.948	1.036	1.627	0.925	1.129	0.903	0.936	0.84	0.918	1.441	0.819	0.999535	0.996006	0.990771	0.915001	0.34737	0.966374	0.999664	0.988907	0.999314	0.997299	0.626921	0.999763	0.999861	0.945712	0.932648	0.415632
		FALSE	High	[K].VTMQNLNDR.[L]	1xTMTpro [N-Term]	0.000398797	0.000235713	3	7	13	P02533; P13645; P08779	P02533 [117-125]; P13645 [148-156]; P08779 [119-127]		0	1394.74	3.052	1.134	2.661	3.079	0.427	0.665	2.03	0.754	1.77	2.048	0.284	1.118	0.595	1.815	0.674	1.583	1.832	0.254	0.00132252	0.996006	0.825598	0.998972	0.0750474	0.900587	0.0292195	0.955528	0.948101	0.997299	0.000334282	0.999763	0.999861	0.0104044	0.990609	3.37121e-06
		FALSE	High	[K].SEITELRR.[N]	1xTMTpro [N-Term]	0.000726263	0.000235713	1	1	16	P13645	P13645 [363-370]		1	1307.76	1.874	1.754	3.22	3.289	1.052	0.555	1.04	0.974	1.788	1.826	0.584	0.953	0.583	1.092	1.022	1.877	1.916	0.613	0.0712856	0.997031	0.473416	0.998972	0.736965	0.358955	0.987196	0.988907	0.94954	0.997299	0.0661541	0.999763	0.999861	0.30829	0.411693	3.54458e-05
		FALSE	High	[R].SGGGGGGGGCGGGGGVSSLR.[I]	1xCarbamidomethyl [C10]; 1xTMTpro [N-Term]	5.03801e-13	0.000235713	1	1	12	P13645	P13645 [16-35]		0	1853.88	0.898	1.449	1.593	1.818	2.071	0.528	0.474	0.765	0.841	0.959	1.093	1.196	0.441	0.396	0.639	0.703	0.802	0.914	0.971275	0.999996	0.999998	0.973324	0.999857	0.347089	0.338465	0.955528	0.948101	0.735451	0.919226	0.999763	0.999861	0.999879	0.919822	0.999721
		FALSE	High	[R].SLLEGEGSSGGGGR.[G]	1xTMTpro [N-Term]	7.65586e-09	0.000235713	1	1	12	P13645	P13645 [451-464]		0	1566.8	1.4	1.219	1.877	1.506	0.838	0.615	0.86	0.749	1.154	0.926	0.515	0.904	0.68	0.952	0.829	1.277	1.025	0.57	0.726123	0.996036	0.990771	0.883871	0.286629	0.745677	0.999947	0.944705	0.999314	0.789107	0.0241008	0.999763	0.999861	0.481725	0.935585	0.0150341
		FALSE	High	[K].QSLEASLAETEGR.[Y]	1xTMTpro [N-Term]	9.64244e-10	0.000235713	1	1	25	P13645	P13645 [387-399]		0	1694.89	1.09	1.147	0.867	1.727	0.636	1.058	1.154	1.214	0.918	1.827	0.673	1.349	0.785	0.855	0.9	0.68	1.355	0.499	0.995879	0.997031	0.971082	0.950837	0.146413	0.933	0.966601	0.999022	0.999314	0.997299	0.228543	0.999763	0.999861	0.995713	0.859441	0.994037
		FALSE	High	[R].QSVEADINGLRR.[V]	1xTMTpro [N-Term]	1.88171e-11	0.000235713	2	4	49	P13645; P13646	P13645 [246-257]; P13646 [202-213]		1	1661.93	2.097	1.406	1.988	2.509	1.049	0.47	0.985	0.66	0.933	1.178	0.492	0.794	0.591	1.24	0.831	1.175	1.483	0.62	0.244776	0.998997	0.961129	0.999874	0.394376	0.593222	0.999947	0.988907	0.999314	0.968738	0.140465	0.999763	0.999861	0.676416	0.935585	0.0599588
		FALSE	High	[R].QSVEADINGLR.[KR]	1xTMTpro [N-Term]	1.22609e-06	0.000235713	2	5	48	P13645; P13646	P13645 [246-256]; P13646 [202-212]		0	1505.82	1.474	1.308	2.121	2.726	0.721	0.956	1.409	1.25	2.027	2.605	0.689	1.499	0.637	0.939	0.834	1.352	1.738	0.46	0.828487	0.999996	0.914265	0.999874	0.20909	0.993762	0.7706	0.998419	0.875252	0.997299	0.365526	0.999763	0.999861	0.941807	0.935585	0.0127313
		FALSE	High	[R].SQYEQLAEQNRK.[D]	1xTMTpro [K12]; 1xTMTpro [N-Term]	3.45365e-09	0.000235713	1	1	86	P13645	P13645 [323-334]		1	2102.15	1.147	1.033	1.064	1.665	0.983	0.779	0.893	0.805	0.829	1.297	0.766	1.028	0.758	0.869	0.783	0.806	1.261	0.744	0.995879	0.996872	0.990771	0.935014	0.408159	0.998184	0.999947	0.988907	0.999314	0.989257	0.447783	0.999763	0.999861	0.995713	0.980682	0.743369
		FALSE	High	[R].SQYEQLAEQNR.[K]	1xTMTpro [N-Term]	1.67298e-06	0.000235713	1	1	16	P13645	P13645 [323-333]		0	1669.85	0.969	0.784	0.398	0.98	0.958	1.066	1.033	0.835	0.425	1.045	1.022	1.2	0.888	0.86	0.696	0.354	0.871	0.851	0.995879	0.996006	0.273181	0.625806	0.333134	0.922794	0.999947	0.988907	0.561129	0.829625	0.573835	0.999763	0.999861	0.95362	0.999874	0.122202
		FALSE	High	[K].SSSSGSVGESSSKGPR.[Y]	1xTMTpro [K13]; 1xTMTpro [N-Term]	5.92717e-06	0.000235713	1	1	9	P13645	P13645 [568-583]		1	2104.11	0.555	0.7	1.582	1.591	0.568	1.642	0.91	1.149	2.597	2.611	0.932	1.304	1.259	0.698	0.881	1.991	2.002	0.715	0.431526	0.996006	0.990771	0.915001	0.0734435	0.252597	0.999947	0.999022	0.611056	0.997299	0.118366	0.999763	0.739119	0.975011	0.870384	3.91717e-05
		FALSE	High	[K].SSSSGSVGESSSK.[G]	1xTMTpro [K13]; 1xTMTpro [N-Term]	3.92044e-13	0.000235713	1	1	19	P13645	P13645 [568-580]		0	1793.94	0.824	1.177	1.13	2.038	1.443	0.419	0.345	0.493	0.473	0.853	0.604	0.603	0.694	0.572	0.817	0.785	1.415	1.002	0.936984	0.996006	0.990771	0.988393	0.527323	0.410871	0.121629	0.791639	0.679493	0.605075	0.124941	0.785364	0.999861	0.999879	0.936241	0.674455
		FALSE	High	[KR].DAEAWFNEK.[S]	1xTMTpro [K9]; 1xTMTpro [N-Term]	1.82236e-05	0.000235713	1	4	32	P13645	P13645 [335-343]		0	1717.9	0.943	1.161	1.193	1.659	0.791	0.829	0.782	0.963	0.989	1.375	0.656	0.953	0.87	0.82	1.011	1.038	1.443	0.688	0.995879	0.997031	0.999998	0.934684	0.266752	0.998154	0.999947	0.994035	0.999314	0.996808	0.319395	0.999763	0.999861	0.999879	0.593431	0.181727
		FALSE	High	[K].ELTTEIDNNIEQISSYK.[S]	1xTMTpro [K17]; 1xTMTpro [N-Term]	1.01067e-11	0.000235713	1	1	252	P13645	P13645 [346-362]		0	2605.39	1.267	1.327	1.376	2.425	0.681	0.679	0.86	0.901	0.933	1.645	0.462	0.944	0.719	0.911	0.954	0.989	1.743	0.49	0.971419	0.999996	0.999998	0.998972	0.177324	0.998154	0.999947	0.988907	0.999314	0.997299	0.115361	0.999763	0.999861	0.969219	0.733007	0.262709
		FALSE	High	[R].ALEESNYELEGK.[I]	1xTMTpro [K12]; 1xTMTpro [N-Term]	4.47004e-10	0.000235713	1	1	55	P13645	P13645 [166-177]		0	1990.06	1.364	1.505	2.169	2.137	0.911	0.447	0.61	0.673	0.97	0.955	0.408	0.752	0.594	0.811	0.894	1.289	1.27	0.542	0.91719	0.997031	0.900308	0.998972	0.317858	0.507406	0.954756	0.988907	0.999314	0.90073	0.0736011	0.999763	0.999861	0.999879	0.870384	0.0224409
		FALSE	High	[K].ADLEMQIESLTEELAYLK.[K]	1xOxidation [M5]; 1xTMTpro [K18]; 1xTMTpro [N-Term]	4.61869e-10	0.000235713	1	1	29	P13645	P13645 [267-284]		0	2720.46	0.879	0.924	1.051	1.317	0.893	1.135	0.998	1.049	1.193	1.495	1.014	1.251	0.907	0.797	0.838	0.953	1.195	0.81	0.991027	0.996006	0.990771	0.834189	0.339482	0.836182	0.999947	0.999022	0.999314	0.997299	0.715715	0.999763	0.999861	0.999879	0.932648	0.334015
		FALSE	High	[K].ADLEMQIESLTEELAYLK.[K]	1xTMTpro [K18]; 1xTMTpro [N-Term]	4.55304e-08	0.000235713	1	1	28	P13645	P13645 [267-284]		0	2704.46	1.08	0.974	1.158	1.66	1.007	0.731	0.789	0.712	0.847	1.214	0.736	1.075	0.68	0.734	0.663	0.788	1.129	0.685	0.995879	0.996006	0.996084	0.935008	0.369066	0.998154	0.999947	0.988907	0.999314	0.975615	0.31642	0.999763	0.999861	0.999879	0.991474	0.800338
		FALSE	High	[R].AETECQNTEYQQLLDIK.[I]	1xCarbamidomethyl [C5]; 1xTMTpro [K17]; 1xTMTpro [N-Term]	7.89432e-11	0.000235713	1	1	32	P13645	P13645 [423-439]		0	2691.38	1.209	1.28	2.017	2.387	0.814	1.081	1.307	1.383	2.181	2.58	0.88	1.256	0.86	1.04	1.101	1.735	2.054	0.7	0.972778	0.996872	0.967468	0.998972	0.227201	0.824779	0.63135	0.999022	0.756466	0.997299	0.380709	0.999763	0.81759	0.177644	0.186801	1.6464e-05
		FALSE	High	[K].YENEVALR.[Q]	1xTMTpro [N-Term]	0.0031573	0.000423958	1	1	10	P13645	P13645 [238-245]		0	1297.71	1.56	1.512	2.042	3.121	0.768	0.569	0.888	0.861	1.163	1.776	0.437	1.103	0.516	0.805	0.781	1.054	1.611	0.396	0.431526	0.999996	0.984628	0.998972	0.273961	0.519098	0.999947	0.988907	0.999314	0.997299	0.00722276	0.999763	0.999861	0.719053	0.980682	0.0629871
		FALSE	High	[R].LASYLDK.[V]	1xTMTpro [K7]; 1xTMTpro [N-Term]	0.0068231	0.000610457	5	8	71	P02533; P13645; Q04695; P35527; P08779	P02533 [126-132]; P13645 [157-163]; Q04695 [95-101]; P35527 [164-170]; P08779 [128-134]		0	1417.85	3.435	1.429	1.953	2.692	0.722	0.504	1.732	0.721	0.985	1.358	0.364	0.827	0.61	2.095	0.871	1.191	1.641	0.44	0.00510109	0.998997	0.966609	0.999874	0.209944	0.733237	0.44374	0.988907	0.999314	0.996808	0.0476938	0.999763	0.999861	0.209794	0.901084	0.0526035
		FALSE	High	[K].NHEEEMK.[EAND]	1xOxidation [M6]; 1xTMTpro [K7]; 1xTMTpro [N-Term]	0.0075216	0.000610457	2	9	18	P13645; P13646	P13645 [286-292]; P13646 [242-248]		0	1540.79	0.835	0.82	0.616	1.32	1.002	1.002	0.837	0.822	0.617	1.323	1.004	1.174	0.854	0.713	0.7	0.526	1.127	0.855	0.981692	0.996006	0.725435	0.835088	0.431035	0.981131	0.999947	0.988907	0.914039	0.995355	0.709214	0.999763	0.999861	0.999879	0.998431	0.997026
		FALSE	High	[K].NHEEEMK.[EAND]	1xTMTpro [K7]; 1xTMTpro [N-Term]	0.009491	0.000981812	2	9	3	P13645; P13646	P13645 [286-292]; P13646 [242-248]		0	1524.8	0.778	0.698	0.42	0.96	1.55	0.675	0.525	0.471	0.283	0.648	1.045	0.868	0.777	0.604	0.542	0.326	0.746	1.204	0.936984	0.967731	0.173333	0.625806	0.849086	0.998154	0.744789	0.712122	0.0806757	0.417433	0.597732	0.999763	0.991926	0.999879	0.795063	0.0336335
		FALSE	High	[K].SEITELR.[R]	1xTMTpro [N-Term]	0.0244478	0.00126329	1	1	13	P13645	P13645 [363-369]		0	1151.66	1.123	1.343	1.022	1.643	1.221	0.447	0.502	0.601	0.457	0.735	0.546	0.646	0.692	0.777	0.93	0.707	1.137	0.845	0.995879	0.996006	0.903105	0.922796	0.632576	0.305291	0.498803	0.855174	0.418263	0.40231	0.00310715	0.68844	0.971672	0.754321	0.659282	0.983978
		FALSE	High	[K].VTMQNLNDR.[L]	1xOxidation [M3]; 1xTMTpro [N-Term]	0.0285323	0.00141708	3	7	6	P02533; P13645; P08779	P02533 [117-125]; P13645 [148-156]; P08779 [119-127]		0	1410.73	1.057	1.085	0.529	1.139	0.914	0.772	0.815	0.837	0.408	0.879	0.705	1.072	0.72	0.761	0.781	0.381	0.82	0.658	0.995879	0.996006	0.155004	0.730898	0.227201	0.998154	0.999947	0.988907	0.180686	0.486815	0.0586777	0.999763	0.999861	0.705705	0.980682	0.146359
		FALSE	High	[R].RVLDELTLTK.[A]	1xTMTpro [K10]; 1xTMTpro [N-Term]	0.0296138	0.0019428	1	1	1	P13645	P13645 [257-266]		1	1796.11
		FALSE	High	[KR].LAADDFR.[AITLV]	1xTMTpro [N-Term]	0.031729	0.0022452	6	20	25	O76015; P02533; P13645; P13646; Q04695; P08779	O76015 [184-190]; P02533 [195-201]; P13645 [229-235]; P13646 [185-191]; Q04695 [164-170]; P08779 [197-203]		0	1111.61	3.053	1.168	2.396	3.144	0.832	0.728	2.223	0.85	1.744	2.289	0.605	1.125	0.647	1.976	0.756	1.55	2.034	0.538	0.0158401	0.996872	0.827293	0.998972	0.0762318	0.998154	0.155648	0.988907	0.934082	0.997299	0.0134441	0.999763	0.999861	0.253038	0.987494	0.0013997
	FALSE	High	Master Protein	P35908	Keratin, type II cytoskeletal 2 epidermal [OS=Homo sapiens]	0	630.466	75	46	1271	36	639	65.4	8	3706.34	46	cell cycle OR cell proliferation;cell organization and biogenesis;protein metabolism;other metabolic processes;other biological processes	plasma membrane;cytosol;cytoskeleton;other cell component	bone, tooth or skin structural activity;cytoskeletal activity	Pf00038, Pf16208	3849	KRT2	hsa:3849; P35908; Q4VAQ2	ENSG00000172867	Formation of the cornified envelope			2	5	1.564	1.345	1.605	2.131	0.755	1.025	1.603	1.379	1.645	2.184	0.773	1.673	0.613	0.958	0.824	0.983	1.306	0.462	0.274908	0.993695
		Checked	Confidence	Annotated Sequence	Modifications	Qvality PEP	Qvality q-value	# Protein Groups	# Proteins	# PSMs	Master Protein Accessions	Positions in Master Proteins	Modifications in Master Proteins	# Missed Cleavages	Theo. MH+ [Da]	Abundance Ratio: (1 1/2 hr) / (0 hr)	Abundance Ratio: (1 hr) / (0 hr)	Abundance Ratio: (1/2 hr) / (0 hr)	Abundance Ratio: (2 hr) / (0 hr)	Abundance Ratio: (continuous) / (0 hr)	Abundance Ratio: (0 hr) / (DMSO)	Abundance Ratio: (1 1/2 hr) / (DMSO)	Abundance Ratio: (1 hr) / (DMSO)	Abundance Ratio: (1/2 hr) / (DMSO)	Abundance Ratio: (2 hr) / (DMSO)	Abundance Ratio: (continuous) / (DMSO)	Abundance Ratio: (TMP) / (DMSO)	Abundance Ratio: (0 hr) / (TMP)	Abundance Ratio: (1 1/2 hr) / (TMP)	Abundance Ratio: (1 hr) / (TMP)	Abundance Ratio: (1/2 hr) / (TMP)	Abundance Ratio: (2 hr) / (TMP)	Abundance Ratio: (continuous) / (TMP)	Abundance Ratio Adj. P-Value: (1 1/2 hr) / (0 hr)	Abundance Ratio Adj. P-Value: (1 hr) / (0 hr)	Abundance Ratio Adj. P-Value: (1/2 hr) / (0 hr)	Abundance Ratio Adj. P-Value: (2 hr) / (0 hr)	Abundance Ratio Adj. P-Value: (continuous) / (0 hr)	Abundance Ratio Adj. P-Value: (0 hr) / (DMSO)	Abundance Ratio Adj. P-Value: (1 1/2 hr) / (DMSO)	Abundance Ratio Adj. P-Value: (1 hr) / (DMSO)	Abundance Ratio Adj. P-Value: (1/2 hr) / (DMSO)	Abundance Ratio Adj. P-Value: (2 hr) / (DMSO)	Abundance Ratio Adj. P-Value: (continuous) / (DMSO)	Abundance Ratio Adj. P-Value: (TMP) / (DMSO)	Abundance Ratio Adj. P-Value: (0 hr) / (TMP)	Abundance Ratio Adj. P-Value: (1 1/2 hr) / (TMP)	Abundance Ratio Adj. P-Value: (1 hr) / (TMP)	Abundance Ratio Adj. P-Value: (1/2 hr) / (TMP)
		FALSE	High	[K].LNDLEEALQQAK.[E]	1xTMTpro [K12]; 1xTMTpro [N-Term]	8.24905e-08	0.000235713	1	1	32	P35908	P35908 [442-453]		0	1980.13	0.856	1.765	2.682	2.265	0.782	0.98	0.839	1.731	2.629	2.22	0.767	1.727	0.568	0.486	1.002	1.522	1.285	0.444	0.990034	0.996006	0.721027	0.998972	0.0892708	0.989816	0.999947	0.988907	0.595241	0.999937	0.0415924	0.999763	0.999861	0.999879	0.613557	0.00278257
		FALSE	High	[R].LQGEIAHVK.[K]	1xTMTpro [K9]; 1xTMTpro [N-Term]	2.03232e-05	0.000235713	1	1	20	P35908	P35908 [406-414]		0	1602.98	0.757	0.662	0.414	0.88	1.132	0.797	0.604	0.528	0.33	0.701	0.902	0.63	1.266	0.959	0.838	0.524	1.113	1.433	0.927039	0.991616	0.335925	0.560249	0.563927	0.998154	0.949923	0.904505	0.29331	0.657819	0.612234	0.999763	0.857675	0.92551	0.932648	0.994515
		FALSE	High	[K].NVQDAIADAEQR.[G]	1xTMTpro [N-Term]	3.25261e-09	0.000235713	1	1	58	P35908	P35908 [419-430]		0	1633.85	1.112	1.151	1.531	1.546	0.475	1.171	1.302	1.348	1.793	1.81	0.556	1.559	0.751	0.835	0.865	1.15	1.162	0.357	0.995879	0.997031	0.990771	0.90798	0.0486863	0.80111	0.886633	0.988907	0.918465	0.997299	0.123119	0.999763	0.999861	0.999879	0.918172	0.0740344
		FALSE	High	[R].MSGDLSSNVTVSVTSSTISSNVASK.[A]	1xOxidation [M1]; 1xTMTpro [K25]; 1xTMTpro [N-Term]	1.03861e-11	0.000235713	1	1	20	P35908	P35908 [491-515]		0	3082.61	0.761	0.8	0.565	1.182	1.278	0.891	0.678	0.712	0.503	1.053	1.139	0.835	1.067	0.813	0.853	0.603	1.262	1.365	0.91719	0.996006	0.437289	0.762824	0.609208	0.998154	0.978611	0.959607	0.525229	0.857354	0.562498	0.999763	0.84672	0.61865	0.902053	0.99994
		FALSE	High	[R].MSGDLSSNVTVSVTSSTISSNVASK.[A]	1xTMTpro [K25]; 1xTMTpro [N-Term]	6.97813e-09	0.000235713	1	1	27	P35908	P35908 [491-515]		0	3066.61	1.96	1.128	1.62	1.924	1.084	1.111	2.176	1.253	1.799	2.137	1.204	3.25	0.342	0.67	0.385	0.554	0.658	0.37	0.338628	0.996006	0.990771	0.973324	0.217916	0.838216	0.0705844	0.996381	0.915656	0.998378	0.562719	0.999763	0.999861	0.999879	0.136801	0.999721
		FALSE	High	[R].NLDLDSIIAEVK.[A]	1xTMTpro [K12]; 1xTMTpro [N-Term]	1.68157e-09	0.000235713	6	7	119	P35908; P04259; P02538; O95678; P48668; P13647	P35908 [342-353]; P04259 [327-338]; P02538 [327-338]; O95678 [313-324]; P48668 [327-338]; P13647 [332-343]		0	1938.14	1.749	1.061	1.585	1.569	0.53	0.766	1.34	0.813	1.214	1.202	0.406	0.993	0.772	1.35	0.818	1.223	1.21	0.409	0.547216	0.996872	0.990771	0.908735	0.0750474	0.998154	0.849329	0.988907	0.999314	0.975343	0.0726406	0.999763	0.999861	0.593754	0.961758	0.0399285
		FALSE	High	[K].KYEDEINK.[R]	2xTMTpro [K1; K8]; 1xTMTpro [N-Term]	0.000313758	0.000235713	1	3	4	P35908	P35908 [267-274]		1	1951.13	0.809	0.665	0.411	1.019	1.266	0.693	0.56	0.461	0.284	0.706	0.877	0.631	1.098	0.888	0.73	0.451	1.119	1.39	0.971419	0.991985	0.32994	0.650204	0.703953	0.998154	0.893969	0.828493	0.175159	0.663658	0.584515	0.999763	0.933395	0.986085	0.991474	0.822612
		FALSE	High	[K].LALDVEIATYR.[K]	1xTMTpro [N-Term]	1.42831e-06	0.000235713	6	9	153	P35908; P04259; P02538; O95678; P48668; P13647	P35908 [471-481]; P04259 [456-466]; P02538 [456-466]; O95678 [442-452]; P48668 [456-466]; P13647 [461-471]		0	1567.9	2.457	0.912	1.067	1.471	0.894	0.803	1.972	0.732	0.857	1.181	0.717	0.941	0.853	2.097	0.778	0.911	1.255	0.762	0.0911833	0.996006	0.990771	0.889672	0.339482	0.998154	0.267027	0.988907	0.999314	0.968738	0.393143	0.999763	0.999861	0.209794	0.980682	0.432638
		FALSE	High	[K].KDVDNAYMIK.[V]	1xOxidation [M8]; 2xTMTpro [K1; K10]; 1xTMTpro [N-Term]	0.000423439	0.000235713	1	1	11	P35908	P35908 [287-296]		1	2125.21	0.747	0.776	0.535	1.067	1.298	0.872	0.651	0.676	0.467	0.93	1.132	0.805	1.083	0.809	0.84	0.58	1.156	1.406	0.91719	0.996006	0.595238	0.68533	0.738123	0.998154	0.980104	0.988907	0.67088	0.884835	0.82775	0.999763	0.952101	0.999879	0.932648	0.999721
		FALSE	High	[K].KDVDNAYMIK.[V]	2xTMTpro [K1; K10]; 1xTMTpro [N-Term]	1.72862e-06	0.000235713	1	1	3	P35908	P35908 [287-296]		1	2109.22	0.673	0.565	0.311	0.848	1.21	0.736	0.496	0.416	0.229	0.624	0.891	0.629	1.171	0.788	0.662	0.365	0.992	1.417	0.790314	0.915226	0.146979	0.518096	0.646678	0.998154	0.722141	0.766375	0.0665767	0.542947	0.599923	0.999763	0.905755	0.999879	0.991474	0.312141
		FALSE	High	[R].GSSSGGGYSSGSSSYGSGGR.[Q]	1xTMTpro [N-Term]	1.1229e-12	0.000235713	1	1	10	P35908	P35908 [525-544]		0	2044.91	1.35	1.254	1.848	1.614	0.867	0.661	0.892	0.829	1.221	1.067	0.573	0.929	0.712	0.961	0.892	1.315	1.148	0.617	0.81402	0.996006	0.990771	0.90815	0.32584	0.911572	0.999947	0.980237	0.999936	0.829625	0.0676451	0.999763	0.999861	0.368982	0.795063	0.010314
		FALSE	High	[R].HGGGGGGFGGGGFGSR.[S]	1xTMTpro [N-Term]	3.39069e-11	0.000235713	1	1	7	P35908	P35908 [46-61]		0	1624.79	0.713	0.822	0.537	1.129	1.35	0.777	0.553	0.638	0.417	0.877	1.049	0.729	1.065	0.759	0.875	0.572	1.203	1.438	0.863001	0.996006	0.598511	0.72278	0.775504	0.998154	0.883037	0.988907	0.551438	0.833669	0.74582	0.999763	0.963058	0.999879	0.892733	0.999721
		FALSE	High	[K].IEISELNRVIQR.[L]	1xTMTpro [N-Term]	6.50065e-09	0.000235713	2	2	78	P35908; P04264	P35908 [394-405]; P04264 [396-407]		1	1774.05	1.982	1.383	1.638	2.462	1.03	0.351	0.695	0.485	0.574	0.863	0.361	0.547	0.641	1.27	0.886	1.05	1.578	0.66	0.322167	0.998997	0.990771	0.998972	0.463119	0.173047	0.999947	0.855174	0.879554	0.827245	0.0462434	0.93272	0.999861	0.656647	0.879557	0.166853
		FALSE	High	[K].IEISELNR.[V]	1xTMTpro [N-Term]	0.000292294	0.000235713	2	2	49	P35908; P04264	P35908 [394-401]; P04264 [396-403]		0	1277.74	3.097	1.39	2.216	2.67	0.875	0.321	0.993	0.446	0.71	0.856	0.281	0.56	0.572	1.773	0.796	1.268	1.529	0.501	0.0031702	0.996006	0.947964	0.999874	0.25332	0.028371	0.999947	0.642515	0.94954	0.706413	4.32335e-06	0.727059	0.999861	0.041115	0.966209	0.00170975
		FALSE	High	[K].VLYDAEISQIHQSVTDTNVILSMDNSR.[N]	1xOxidation [M23]; 1xTMTpro [N-Term]	2.27735e-11	0.000235713	1	1	3	P35908	P35908 [315-341]		0	3368.7	0.729	0.717	0.674	0.931	0.662	1.023	0.746	0.733	0.69	0.952	0.677	0.833	1.228	0.895	0.88	0.828	1.143	0.812	0.883299	0.996006	0.814216	0.609217	0.138251	0.963814	0.999947	0.988907	0.94954	0.737752	0.125006	0.999763	0.797592	0.644107	0.886465	0.471377
		FALSE	High	[R].TSQNSELNNMQDLVEDYKK.[K]	1xOxidation [M10]; 2xTMTpro [K18; K19]; 1xTMTpro [N-Term]	3.64097e-08	0.000235713	1	1	10	P35908	P35908 [248-266]		1	3184.66	0.763	1.039	1.264	1.574	1.274	1.213	0.925	1.261	1.534	1.91	1.546	1.939	0.626	0.477	0.65	0.791	0.985	0.797	0.933795	0.996872	0.999998	0.909357	0.646678	0.761315	0.999947	0.999864	0.981277	0.997299	0.916855	0.999843	0.999861	0.999879	0.990609	0.758803
		FALSE	High	[R].TSQNSELNNMQDLVEDYKK.[K]	2xTMTpro [K18; K19]; 1xTMTpro [N-Term]	5.56889e-11	0.000235713	1	1	14	P35908	P35908 [248-266]		1	3168.67	0.838	1.006	1.014	1.33	1.033	1.383	1.159	1.391	1.402	1.839	1.428	1.67	0.828	0.694	0.833	0.84	1.102	0.856	0.981692	0.996872	0.990771	0.836504	0.46685	0.507406	0.964445	0.988907	0.999314	0.997313	0.964614	0.999843	0.999861	0.999879	0.935585	0.645604
		FALSE	High	[R].TSQNSELNNMQDLVEDYK.[K]	1xOxidation [M10]; 1xTMTpro [K18]; 1xTMTpro [N-Term]	3.77617e-07	0.000235713	1	1	6	P35908	P35908 [248-265]		0	2752.36	1.247	1.493	1.76	1.838	0.6	0.413	0.515	0.616	0.727	0.759	0.248	0.697	0.592	0.739	0.884	1.043	1.089	0.355	0.960027	0.998997	0.999998	0.973324	0.537624	0.265681	0.613749	0.698191	0.914039	0.362902	0.0858864	0.901559	0.999861	0.999879	0.982746	0.999721
		FALSE	High	[R].TSQNSELNNMQDLVEDYK.[K]	1xTMTpro [K18]; 1xTMTpro [N-Term]	7.65328e-12	0.000235713	1	1	6	P35908	P35908 [248-265]		0	2736.36	0.804	0.913	0.654	1.104	0.963	0.576	0.463	0.526	0.376	0.636	0.554	0.669	0.86	0.692	0.785	0.562	0.95	0.828	0.891287	0.996006	0.504633	0.701492	0.215643	0.865284	0.330381	0.793674	0.196008	0.325151	0.00669811	0.8721	0.876569	0.840204	0.974839	0.999123
		FALSE	High	[K].VDPEIQNVK.[A]	1xTMTpro [K9]; 1xTMTpro [N-Term]	0.000206206	0.000235713	1	1	24	P35908	P35908 [167-175]		0	1649.97	0.851	0.968	1.142	1.251	1.04	0.846	0.72	0.819	0.966	1.058	0.88	0.905	0.935	0.795	0.905	1.068	1.169	0.972	0.983619	0.996006	0.992006	0.802809	0.476163	0.998154	0.999947	0.988907	0.999314	0.950414	0.586982	0.999763	0.999861	0.999879	0.849384	0.145318
		FALSE	High	[K].VDLLNQEIEFLK.[V]	1xTMTpro [K12]; 1xTMTpro [N-Term]	5.51034e-08	0.000235713	1	1	55	P35908	P35908 [303-314]		0	2069.21	0.817	1.512	2.013	2.195	0.766	1.132	0.925	1.712	2.279	2.486	0.868	1.982	0.571	0.467	0.864	1.15	1.254	0.438	0.975435	0.997031	0.950013	0.998972	0.247124	0.83939	0.999947	0.988907	0.752024	0.997299	0.570554	0.999763	0.999861	0.999879	0.919822	0.0740344
		FALSE	High	[K].YEELQVTVGR.[H]	1xTMTpro [N-Term]	2.91255e-05	0.000235713	1	1	58	P35908	P35908 [375-384]		0	1497.82	0.872	1.405	2.231	2.136	0.847	0.818	0.713	1.149	1.825	1.747	0.692	1.434	0.57	0.497	0.801	1.272	1.218	0.483	0.990263	0.998997	0.883217	0.998972	0.313984	0.998154	0.999947	0.999864	0.915656	0.997299	0.323153	0.999763	0.999861	0.999879	0.970883	0.0261041
		FALSE	High	[R].YGSGGGSK.[G]	1xTMTpro [K8]; 1xTMTpro [N-Term]	0.000665629	0.000235713	1	1	11	P35908	P35908 [573-580]		0	1320.74	0.919	0.912	0.725	1.093	1.191	0.765	0.704	0.698	0.555	0.836	0.912	0.81	0.944	0.868	0.861	0.684	1.032	1.125	0.995879	0.996006	0.850519	0.698228	0.545447	0.998154	0.999947	0.988907	0.843162	0.631121	0.512092	0.999763	0.960295	0.788325	0.919822	0.948555
		FALSE	High	[KR].YEDEINKR.[T]	1xTMTpro [K7]; 1xTMTpro [N-Term]	0.000953661	0.000235713	8	12	31	Q7Z794; P35908; P04264; P04259; P02538; O95678; P48668; P13647	Q7Z794 [254-261]; P35908 [268-275]; P04264 [270-277]; P04259 [253-260]; P02538 [253-260]; O95678 [239-246]; P48668 [253-260]; P13647 [258-265]		1	1674.93	2.929	1.131	1.526	2.01	0.568	0.616	1.804	0.697	0.94	1.238	0.35	0.864	0.713	2.088	0.807	1.088	1.433	0.405	0.0229314	0.997031	0.990771	0.984498	0.0961323	0.980515	0.387114	0.988907	0.999314	0.975901	0.0410911	0.999763	0.999861	0.209794	0.966209	0.124587
		FALSE	High	[R].YLDGLTAER.[T]	1xTMTpro [N-Term]	7.1609e-05	0.000235713	1	1	13	P35908	P35908 [239-247]		0	1341.73	1.428	1.752	1.726	2.202	0.714	0.372	0.531	0.652	0.642	0.819	0.265	0.68	0.547	0.782	0.959	0.944	1.205	0.39	0.869781	0.997031	0.990771	0.998972	0.0612023	0.238711	0.822538	0.988907	0.918194	0.782482	0.00163206	0.9849	0.999861	0.869599	0.718184	0.184422
		FALSE	High	[K].SISISVAGGGGGFGAAGGFGGR.[G]	1xTMTpro [N-Term]	1.84426e-12	0.000235713	1	1	58	P35908	P35908 [71-92]		0	2143.12	0.949	1.153	1.088	2.059	1.114	1.038	0.985	1.197	1.129	2.137	1.156	1.409	0.737	0.699	0.85	0.802	1.517	0.821	0.995879	0.997031	0.990771	0.991663	0.546087	0.954792	0.999947	0.999022	0.999314	0.997299	0.850383	0.999763	0.999861	0.999879	0.919822	0.758803
		FALSE	High	[K].RTAAENDFVTLK.[K]	1xTMTpro [K12]; 1xTMTpro [N-Term]	0.000964108	0.000235713	1	1	1	P35908	P35908 [275-286]		1	1973.13	0.705	0.901	0.739	1.57	1.772	0.617	0.434	0.556	0.456	0.968	1.093	0.775	0.796	0.561	0.717	0.588	1.25	1.411	0.736368	0.996006	0.725435	0.908878	0.974495	0.981131	0.318939	0.833205	0.57824	0.782217	0.627036	0.978649	0.995057	0.999879	0.995694	0.99994
		FALSE	High	[R].QSGSRGGSGGGGSISGGGYGSGGGSGGR.[Y]	1xTMTpro [N-Term]	8.66644e-05	0.000235713	1	1	1	P35908	P35908 [545-572]		1	2561.2
		FALSE	High	[R].SLVGLGGTK.[S]	1xTMTpro [K9]; 1xTMTpro [N-Term]	4.43199e-05	0.000235713	1	1	43	P35908	P35908 [62-70]		0	1439.91	0.707	0.886	0.871	1.15	1	1.138	0.805	1.008	0.991	1.309	1.138	1.376	0.827	0.585	0.733	0.721	0.952	0.827	0.852981	0.996006	0.975199	0.735339	0.428472	0.836182	0.999947	0.996707	0.999314	0.994827	0.83346	0.999763	0.999861	0.999879	0.991474	0.942418
		FALSE	High	[R].TAAENDFVTLK.[K]	1xTMTpro [K11]; 1xTMTpro [N-Term]	3.53098e-06	0.000235713	1	1	14	P35908	P35908 [276-286]		0	1817.03	0.724	0.802	0.555	1.094	1.282	0.871	0.631	0.699	0.484	0.953	1.117	0.903	0.965	0.699	0.774	0.536	1.056	1.237	0.87583	0.996006	0.506403	0.698228	0.675688	0.998154	0.969501	0.959607	0.621905	0.782061	0.677657	0.999763	0.902408	0.973171	0.980682	0.998619
		FALSE	High	[R].STSSFSCLSR.[H]	1xCarbamidomethyl [C7]; 1xTMTpro [N-Term]	1.22609e-06	0.000235713	1	1	3	P35908	P35908 [36-45]		0	1435.72	1.696	2.335	3.852	2.394	1.104	0.621	1.053	1.45	2.392	1.486	0.685	1.455	0.427	0.724	0.997	1.644	1.022	0.471	0.212289	0.996006	0.360238	0.998972	0.767757	0.70146	0.987196	0.996381	0.683159	0.978551	0.191319	0.999763	0.999861	0.867373	0.418621	6.13231e-06
		FALSE	High	[R].FLEQQNQVLQTK.[W]	1xTMTpro [K12]; 1xTMTpro [N-Term]	5.16135e-08	0.000235713	3	3	63	Q7Z794; P35908; P04264	Q7Z794 [184-195]; P35908 [198-209]; P04264 [200-211]		0	2084.2	2.641	1.335	1.727	2.602	0.813	0.439	1.159	0.586	0.758	1.142	0.357	0.744	0.59	1.558	0.787	1.019	1.535	0.48	0.0541463	0.999996	0.990771	0.999874	0.281029	0.482229	0.964445	0.959607	0.984044	0.968738	0.0437301	0.999763	0.999861	0.447282	0.978693	0.212021
		FALSE	High	[KR].AQYEEIAQR.[S]	1xTMTpro [N-Term]	0.000134048	0.000235713	5	6	16	P35908; P04259; P02538; P48668; P19013	P35908 [354-362]; P04259 [339-347]; P02538 [339-347]; P48668 [339-347]; P19013 [327-335]		0	1411.75	0.756	0.843	0.6	0.99	0.967	0.942	0.712	0.794	0.565	0.932	0.911	0.949	0.992	0.75	0.837	0.595	0.982	0.96	0.92297	0.996006	0.668243	0.62986	0.3582	0.998154	0.999947	0.988907	0.865499	0.752081	0.395256	0.999763	0.878445	0.836666	0.932648	0.999721
		FALSE	High	[K].EEAEALYHSK.[Y]	1xTMTpro [K10]; 1xTMTpro [N-Term]	1.59287e-06	0.000235713	1	1	49	P35908	P35908 [365-374]		0	1784.97	1.525	1.816	3.132	2.765	0.882	0.825	1.259	1.499	2.585	2.282	0.728	1.539	0.536	0.818	0.974	1.68	1.483	0.473	0.790849	0.996872	0.572919	0.999874	0.10462	0.998154	0.91744	0.988907	0.611056	0.997299	0.0429688	0.999763	0.999861	0.971411	0.673153	0.000622987
		FALSE	High	[R].DYQELMNVK.[L]	1xOxidation [M6]; 1xTMTpro [K9]; 1xTMTpro [N-Term]	0.000953661	0.000235713	1	4	13	P35908	P35908 [462-470]		0	1763.95	1.018	1.294	0.935	1.804	0.904	0.692	0.704	0.895	0.647	1.249	0.626	1.283	0.539	0.549	0.698	0.505	0.973	0.488	0.999535	0.9997	0.981494	0.960047	0.227201	0.998154	0.999947	0.988907	0.921126	0.964306	0.0716327	0.999763	0.999861	0.999879	0.999874	0.959861
		FALSE	High	[R].DYQELMNVK.[L]	1xTMTpro [K9]; 1xTMTpro [N-Term]	0.000187955	0.000235713	1	4	17	P35908	P35908 [462-470]		0	1747.95	0.794	1.272	1.67	2.034	0.639	1.334	1.059	1.697	2.228	2.713	0.852	2.266	0.589	0.467	0.749	0.983	1.198	0.376	0.961683	0.999996	0.990771	0.988393	0.122759	0.567131	0.980104	0.988907	0.779188	0.997299	0.118366	0.999763	0.999861	0.999879	0.990609	0.272216
		FALSE	High	[K].DVDNAYMIK.[V]	1xOxidation [M7]; 1xTMTpro [K9]; 1xTMTpro [N-Term]	0.000113204	0.000235713	1	1	11	P35908	P35908 [288-296]		0	1692.91	0.805	0.999	0.756	1.318	0.825	0.977	0.787	0.976	0.739	1.289	0.806	1.203	0.812	0.654	0.811	0.614	1.071	0.67	0.971212	0.996872	0.880713	0.834189	0.281029	0.983307	0.999947	0.988907	0.964874	0.962312	0.178339	0.999763	0.999861	0.999879	0.966209	0.999721
		FALSE	High	[K].DVDNAYMIK.[V]	1xTMTpro [K9]; 1xTMTpro [N-Term]	0.000208467	0.000235713	1	1	4	P35908	P35908 [288-296]		0	1676.92	0.99	1.183	2.242	1.218	0.832	0.578	0.572	0.684	1.296	0.704	0.481	0.589	0.982	0.972	1.162	2.203	1.196	0.817	0.991027	0.996006	0.990771	0.80095	0.837342	0.998154	0.94629	0.857935	0.999314	0.290776	0.723674	0.44321	0.581818	0.999879	0.888049	0.984773
		FALSE	High	[R].GGGFGGGSSFGGGSGFSGGGFGGGGFGGGR.[F]	1xTMTpro [N-Term]	9.64916e-20	0.000235713	1	1	47	P35908	P35908 [93-122]		0	2703.23	0.747	0.992	0.657	1.236	1.059	1.123	0.839	1.114	0.738	1.387	1.188	1.287	0.872	0.652	0.865	0.573	1.078	0.923	0.91719	0.996872	0.796557	0.800503	0.492855	0.856389	0.999947	0.999864	0.964874	0.996808	0.869757	0.999763	0.999861	0.999879	0.917256	0.999721
		FALSE	High	[R].GGSGGGGSISGGGYGSGGGSGGR.[Y]	1xTMTpro [N-Term]	3.64473e-15	0.000235713	1	1	11	P35908	P35908 [550-572]		0	2045.96	1.151	1.078	1.233	1.445	1.075	0.779	0.897	0.84	0.96	1.126	0.837	0.884	0.881	1.015	0.951	1.086	1.273	0.947	0.994112	0.996006	0.990771	0.843541	0.754491	0.998154	0.999947	0.983029	0.999314	0.782482	0.393006	0.946049	0.905755	0.435895	0.753439	0.394233
		FALSE	High	[K].GGSISGGGYGSGGGK.[H]	1xTMTpro [K15]; 1xTMTpro [N-Term]	1.31078e-10	0.000235713	1	1	19	P35908	P35908 [581-595]		0	1805.96	0.799	0.617	0.34	0.774	1.057	1.185	0.947	0.731	0.403	0.918	1.254	0.885	1.339	1.069	0.826	0.455	1.037	1.416	0.964545	0.962252	0.158049	0.470012	0.404575	0.787732	0.999947	0.988907	0.389767	0.719121	0.789809	0.999763	0.734382	0.434977	0.932648	0.733188
		FALSE	High	[R].GGSSSGGGYGSGGGGSSSVK.[G]	1xTMTpro [K20]; 1xTMTpro [N-Term]	5.04831e-11	0.000235713	1	1	11	P35908	P35908 [604-623]		0	2197.1	0.833	0.965	0.832	0.986	1.323	0.931	0.776	0.899	0.775	0.918	1.233	0.994	0.937	0.781	0.904	0.78	0.924	1.24	0.835451	0.996006	0.814393	0.625806	0.933814	0.984163	0.999947	0.988907	0.909644	0.721086	0.988583	0.999763	0.87762	0.995713	0.919822	0.999721
		FALSE	High	[K].AAFGGSGGRGSSSGGGYSSGSSSYGSGGR.[Q]	1xTMTpro [N-Term]	1.34013e-07	0.000235713	1	1	1	P35908	P35908 [516-544]		1	2805.27	0.501	0.852	0.801	1.296	0.551	1.429	0.715	1.218	1.145	1.851	0.788	2.176	0.656	0.329	0.56	0.526	0.851	0.362	0.00927112	0.996006	0.891644	0.831371	0.318852	0.210961	0.999947	0.999022	0.999314	0.997299	0.951998	0.999763	0.999861	0.970332	0.659282	0.937894
		FALSE	High	[K].AAFGGSGGR.[G]	1xTMTpro [N-Term]	0.000282888	0.000235713	1	1	9	P35908	P35908 [516-524]		0	1083.59	0.891	1.043	0.933	1.205	1.285	0.749	0.668	0.782	0.699	0.903	0.963	0.866	0.866	0.771	0.903	0.808	1.044	1.113	0.981275	0.996006	0.871109	0.757897	0.54615	0.998154	0.954756	0.930979	0.86052	0.493249	0.261918	0.946049	0.839256	0.779744	0.761168	0.788479
		FALSE	High	[R].GFSSGSAVVSGGSR.[R]	1xTMTpro [N-Term]	9.67864e-09	0.000235713	1	1	16	P35908	P35908 [21-34]		0	1558.81	0.636	0.659	0.378	0.854	1.024	0.925	0.588	0.61	0.35	0.79	0.947	0.756	1.223	0.777	0.806	0.462	1.045	1.253	0.69087	0.996006	0.207456	0.533205	0.408159	0.998154	0.929116	0.905789	0.312314	0.586126	0.479634	0.946049	0.735005	0.851541	0.964325	0.753386
		FALSE	High	[R].GGGGGGFR.[G]	1xTMTpro [N-Term]	0.00305601	0.000423958	1	2	5	P35908	P35908 [13-20]		0	968.523	1.254	1.28	2.334	1.893	1.173	0.551	0.691	0.706	1.287	1.044	0.647	0.876	0.63	0.79	0.806	1.47	1.192	0.739	0.92716	0.996006	0.883217	0.960047	0.814441	0.358955	0.95892	0.847599	0.999314	0.782482	0.112702	0.966033	0.999861	0.862739	0.982746	0.00939394
		FALSE	High	[R].RSTSSFSCLSR.[H]	1xCarbamidomethyl [C8]; 1xTMTpro [N-Term]	0.00851837	0.000610457	1	1	2	P35908	P35908 [35-45]		1	1591.82	0.665	0.634	0.626	0.65	0.539	1.808	1.203	1.146	1.132	1.175	0.974	1.903	0.95	0.632	0.602	0.595	0.618	0.512	0.280571	0.669	0.387481	0.289378	0.0533314	0.00924218	0.820048	0.988907	0.999314	0.823362	0.698318	0.999763	0.870464	0.999879	0.875346	0.999721
		FALSE	High	[K].FASFIDK.[V]	1xTMTpro [K7]; 1xTMTpro [N-Term]	0.0173545	0.0011075	9	22	28	Q7Z794; P35908; P04259; P02538; O95678; P48668; Q3SY84; P19013; P13647	Q7Z794 [175-181]; P35908 [189-195]; P04259 [174-180]; P02538 [174-180]; O95678 [160-166]; P48668 [174-180]; Q3SY84 [141-147]; P19013 [162-168]; P13647 [179-185]		0	1435.84	2.127	1.246	1.315	2.473	0.861	0.639	1.36	0.796	0.84	1.581	0.55	1.422	0.449	0.956	0.56	0.591	1.111	0.387	0.226604	0.998997	0.999998	0.998972	0.317858	0.986766	0.826026	0.988907	0.999314	0.997299	0.1989	0.999763	0.999861	0.92638	0.917256	0.99994
		FALSE	High	[KR].YEDEINK.[HR]	1xTMTpro [K7]; 1xTMTpro [N-Term]	0.0142235	0.0011075	8	13	3	Q7Z794; P35908; P04264; P04259; P02538; O95678; P48668; P13647	Q7Z794 [254-260]; P35908 [268-274]; P04264 [270-276]; P04259 [253-259]; P02538 [253-259]; O95678 [239-245]; P48668 [253-259]; P13647 [258-264]		0	1518.83	0.902	0.695	0.555	0.817	0.782	0.566	0.511	0.394	0.315	0.463	0.443	0.586	0.967	0.872	0.672	0.537	0.789	0.756	0.995879	0.994253	0.512088	0.493973	0.173223	0.891595	0.768313	0.593765	0.246932	0.0578086	0.0392232	0.806385	0.89191	0.68718	0.991474	0.999123
		FALSE	High	[KR].LLEGEECR.[MLI]	1xCarbamidomethyl [C7]; 1xTMTpro [N-Term]	0.0345342	0.0022452	7	13	2	P35908; P04259; P02538; O95678; P48668; Q8N1N4; P13647	P35908 [483-490]; P04259 [468-475]; P02538 [468-475]; O95678 [454-461]; P48668 [468-475]; Q8N1N4 [416-423]; P13647 [473-480]		0	1309.67	2.212	1.63	3.467	3.627	0.48	0.392	0.867	0.639	1.359	1.422	0.188	0.835	0.469	1.038	0.764	1.626	1.702	0.225	0.00389912	0.998997	0.6756	0.973324	0.339036	0.0838806	0.999947	0.811959	0.999314	0.975615	0.0145096	0.999763	0.999861	0.799088	0.995694	0.20429
		FALSE	High	[K].VELQSK.[V]	1xTMTpro [K6]; 1xTMTpro [N-Term]	0.110159	0.00695897	1	1	1	P35908	P35908 [297-302]		0	1311.81	1.934	1.892	2.13	1.899	1.185	0.361	0.699	0.684	0.77	0.686	0.428	0.705	0.512	0.991	0.969	1.091	0.973	0.607	0.024253	0.996006	0.990589	0.975375	0.985793	0.00279197	0.966601	0.667437	0.908458	0.156638	0.0856504	0.829	0.999861	0.557834	0.775675	0.768421
		FALSE	High	[K].RYLDGLTAER.[T]	1xTMTpro [N-Term]	0.12202	0.00835638	1	1	1	P35908	P35908 [238-247]		1	1497.83
	FALSE	High	Master Protein	P04264	Keratin, type II cytoskeletal 1 [OS=Homo sapiens]	0	595.413	76	48	1796	40	644	66	8.12	5153.7	48	cell organization and biogenesis;protein metabolism;other metabolic processes;stress response;other biological processes	non-structural extracellular;plasma membrane;other membranes;cytosol;cytoskeleton;other cell component	bone, tooth or skin structural activity;other molecular function	Pf00038, Pf16208, Pf16210	3848	KRT1	B2RA01; hsa:3848; P04264; P85925; P86104; Q14720; Q6GSJ0; Q9H298	ENSG00000167768	Formation of the cornified envelope; Neutrophil degranulation	Corticotropin-releasing hormone signaling pathway		4	8	2.343	1.236	1.409	2.216	0.696	0.536	1.256	0.662	0.755	1.187	0.373	0.805	0.666	1.56	0.823	0.938	1.475	0.463	0.00299633	0.958807
		Checked	Confidence	Annotated Sequence	Modifications	Qvality PEP	Qvality q-value	# Protein Groups	# Proteins	# PSMs	Master Protein Accessions	Positions in Master Proteins	Modifications in Master Proteins	# Missed Cleavages	Theo. MH+ [Da]	Abundance Ratio: (1 1/2 hr) / (0 hr)	Abundance Ratio: (1 hr) / (0 hr)	Abundance Ratio: (1/2 hr) / (0 hr)	Abundance Ratio: (2 hr) / (0 hr)	Abundance Ratio: (continuous) / (0 hr)	Abundance Ratio: (0 hr) / (DMSO)	Abundance Ratio: (1 1/2 hr) / (DMSO)	Abundance Ratio: (1 hr) / (DMSO)	Abundance Ratio: (1/2 hr) / (DMSO)	Abundance Ratio: (2 hr) / (DMSO)	Abundance Ratio: (continuous) / (DMSO)	Abundance Ratio: (TMP) / (DMSO)	Abundance Ratio: (0 hr) / (TMP)	Abundance Ratio: (1 1/2 hr) / (TMP)	Abundance Ratio: (1 hr) / (TMP)	Abundance Ratio: (1/2 hr) / (TMP)	Abundance Ratio: (2 hr) / (TMP)	Abundance Ratio: (continuous) / (TMP)	Abundance Ratio Adj. P-Value: (1 1/2 hr) / (0 hr)	Abundance Ratio Adj. P-Value: (1 hr) / (0 hr)	Abundance Ratio Adj. P-Value: (1/2 hr) / (0 hr)	Abundance Ratio Adj. P-Value: (2 hr) / (0 hr)	Abundance Ratio Adj. P-Value: (continuous) / (0 hr)	Abundance Ratio Adj. P-Value: (0 hr) / (DMSO)	Abundance Ratio Adj. P-Value: (1 1/2 hr) / (DMSO)	Abundance Ratio Adj. P-Value: (1 hr) / (DMSO)	Abundance Ratio Adj. P-Value: (1/2 hr) / (DMSO)	Abundance Ratio Adj. P-Value: (2 hr) / (DMSO)	Abundance Ratio Adj. P-Value: (continuous) / (DMSO)	Abundance Ratio Adj. P-Value: (TMP) / (DMSO)	Abundance Ratio Adj. P-Value: (0 hr) / (TMP)	Abundance Ratio Adj. P-Value: (1 1/2 hr) / (TMP)	Abundance Ratio Adj. P-Value: (1 hr) / (TMP)	Abundance Ratio Adj. P-Value: (1/2 hr) / (TMP)
		FALSE	High	[K].LNDLEDALQQAK.[E]	1xTMTpro [K12]; 1xTMTpro [N-Term]	2.8179e-08	0.000235713	1	1	39	P04264	P04264 [444-455]		0	1966.11	2.402	1.065	1.66	2.3	0.883	0.457	1.097	0.486	0.759	1.051	0.403	0.587	0.778	1.868	0.828	1.291	1.789	0.686	0.105225	0.996872	0.990771	0.998972	0.333134	0.544536	0.987196	0.855174	0.984358	0.950414	0.0718371	0.961823	0.999861	0.29882	0.94089	0.0221714
		FALSE	High	[K].NMQDMVEDYR.[N]	2xOxidation [M2; M5]; 1xTMTpro [N-Term]	0.00111078	0.000235713	1	1	5	P04264	P04264 [258-267]		0	1636.73	0.858	0.691	0.788	1.075	0.863	1.083	0.929	0.748	0.854	1.164	0.934	1.501	0.721	0.619	0.498	0.569	0.775	0.622	0.981692	0.898786	0.754419	0.68557	0.0762318	0.868421	0.999947	0.895536	0.964874	0.802125	0.240571	0.999763	0.999861	0.999879	0.49322	0.999721
		FALSE	High	[K].NMQDMVEDYR.[N]	1xOxidation [M]; 1xTMTpro [N-Term]	3.93102e-05	0.000235713	1	1	12	P04264	P04264 [258-267]		0	1620.73	0.888	0.821	0.586	1.071	0.742	0.734	0.652	0.603	0.43	0.786	0.544	0.845	0.868	0.771	0.713	0.509	0.93	0.644	0.995879	0.996006	0.581648	0.68533	0.133623	0.998154	0.980104	0.925929	0.57824	0.569229	0.0381647	0.999763	0.960253	0.841789	0.995515	0.955875
		FALSE	High	[K].NMQDMVEDYR.[N]	1xTMTpro [N-Term]	1.67298e-06	0.000235713	1	1	33	P04264	P04264 [258-267]		0	1604.74	0.721	0.347	0.369	0.467	0.371	0.491	0.354	0.171	0.181	0.229	0.182	0.297	1.653	1.191	0.574	0.61	0.771	0.613	0.870486	0.456125	0.217412	0.103505	0.00555026	0.68167	0.234255	0.0400823	0.0179294	0.00767094	0.00127815	0.399456	0.626312	0.271041	0.876245	0.999721
		FALSE	High	[R].MSGECAPNVSVSVSTSHTTISGGGSR.[G]	1xCarbamidomethyl [C5]; 1xOxidation [M1]; 1xTMTpro [N-Term]	6.10769e-14	0.000235713	1	1	15	P04264	P04264 [493-518]		0	2885.37	0.679	0.409	0.919	0.66	0.705	1.062	0.721	0.435	0.976	0.701	0.748	0.883	1.202	0.816	0.492	1.105	0.793	0.847	0.322702	0.037274	0.966609	0.410167	0.598426	0.856272	0.999947	0.10143	0.999314	0.346201	0.913562	0.999763	0.734382	0.999879	0.390988	0.994515
		FALSE	High	[R].MSGECAPNVSVSVSTSHTTISGGGSR.[G]	1xCarbamidomethyl [C5]; 1xTMTpro [N-Term]	7.96192e-16	0.000235713	1	1	23	P04264	P04264 [493-518]		0	2869.37	0.502	0.544	0.513	0.785	0.428	1.341	0.673	0.73	0.688	1.053	0.575	1.039	1.291	0.648	0.702	0.662	1.013	0.553	0.276281	0.84669	0.451877	0.471004	0.00300716	0.56063	0.978611	0.947143	0.903447	0.823362	0.00678306	0.999763	0.734382	0.999879	0.999874	0.984773
		FALSE	High	[K].KQISNLQQSISDAEQR.[G]	1xTMTpro [K1]; 1xTMTpro [N-Term]	1.26643e-09	0.000235713	1	1	17	P04264	P04264 [417-432]		1	2453.36	1.31	0.794	0.566	1.068	0.823	0.717	0.94	0.57	0.406	0.766	0.591	0.641	1.12	1.468	0.89	0.634	1.196	0.922	0.958165	0.996006	0.652888	0.68533	0.287089	0.998154	0.999947	0.949289	0.525229	0.752081	0.242787	0.999763	0.924967	0.507223	0.876037	0.999721
		FALSE	High	[K].LALDIEIATYR.[KT]	1xTMTpro [N-Term]	9.75144e-07	0.000235713	3	11	224	P04264; Q6KB66; P19013	P04264 [473-483]; Q6KB66 [374-384]; P19013 [444-454]		0	1581.92	1.35	0.914	0.951	1.223	0.882	0.496	0.67	0.454	0.472	0.607	0.437	0.501	0.99	1.336	0.905	0.941	1.21	0.873	0.931221	0.996006	0.990771	0.789078	0.333134	0.700564	0.987196	0.814516	0.676157	0.502617	0.0943138	0.880211	0.972908	0.605346	0.849384	0.361746
		FALSE	High	[K].KDVDGAYMTK.[V]	1xOxidation [M8]; 2xTMTpro [K1; K10]; 1xTMTpro [N-Term]	0.000242844	0.000235713	1	1	14	P04264	P04264 [289-298]		1	2056.16	0.637	0.649	0.422	0.794	1.033	0.986	0.628	0.64	0.416	0.783	1.019	0.826	1.194	0.761	0.775	0.504	0.949	1.233	0.694809	0.97263	0.350187	0.477538	0.46685	0.983307	0.966601	0.988907	0.550936	0.766449	0.719898	0.999763	0.89191	0.999879	0.980682	0.975096
		FALSE	High	[K].KDVDGAYMTK.[V]	2xTMTpro [K1; K10]; 1xTMTpro [N-Term]	2.33311e-06	0.000235713	1	1	27	P04264	P04264 [289-298]		1	2040.16	0.647	0.627	0.36	0.648	0.935	0.918	0.594	0.575	0.331	0.595	0.859	0.806	1.139	0.737	0.714	0.411	0.738	1.065	0.718855	0.962252	0.234181	0.377572	0.374034	0.998154	0.943811	0.959607	0.294158	0.489713	0.561939	0.999763	0.915226	0.999879	0.995694	0.597705
		FALSE	High	[K].LDNLQQEIDFLTALYQAELSQMQTQISETNVILSMDNNR.[S]	2xOxidation [M22; M35]; 1xTMTpro [N-Term]	5.4692e-10	0.000235713	1	1	2	P04264	P04264 [305-343]		0	4863.4	0.992	0.996	1.101	1.761	1.11	0.906	0.899	0.902	0.998	1.596	1.006	1.188	0.763	0.757	0.76	0.84	1.344	0.847	0.995879	0.917934	0.726769	0.960047	0.999857	0.881572	0.999947	0.988907	0.94954	0.996808	0.999871	0.999763	0.971672	0.999879	0.980682	0.912372
		FALSE	High	[R].GSYGSGGSSYGSGGGSYGSGGGGGGHGSYGSGSSSGGYR.[G]	1xTMTpro [N-Term]	1.53972e-18	0.000235713	1	1	7	P04264	P04264 [550-588]		0	3616.52	1.225	0.807	0.661	0.943	0.611	0.891	1.091	0.719	0.589	0.84	0.544	0.521	1.709	2.094	1.379	1.13	1.612	1.044	0.928875	0.970924	0.740339	0.625806	0.393797	0.998154	0.959406	0.911386	0.676157	0.542947	0.407894	0.444319	0.542626	0.0585368	0.202883	0.993652
		FALSE	High	[R].GSSSGGVK.[S]	1xTMTpro [K8]; 1xTMTpro [N-Term]	0.000479989	0.000235713	1	1	26	P04264	P04264 [617-624]		0	1286.76	0.705	0.728	0.633	0.668	0.9	0.978	0.69	0.712	0.619	0.654	0.88	0.952	1.028	0.725	0.748	0.651	0.687	0.925	0.844959	0.996006	0.754174	0.384408	0.342441	0.983307	0.999947	0.988907	0.914039	0.595364	0.586982	0.999763	0.968976	0.999879	0.990609	0.999721
		FALSE	High	[R].GSGGGSSGGSIGGR.[G]	1xTMTpro [N-Term]	2.51733e-09	0.000235713	1	1	36	P04264	P04264 [603-616]		0	1396.71	0.973	0.928	0.67	0.718	0.693	0.954	0.929	0.886	0.64	0.686	0.662	0.981	0.973	0.947	0.903	0.652	0.699	0.674	0.996154	0.996006	0.808663	0.422036	0.172851	0.993762	0.999947	0.988907	0.917926	0.635505	0.220829	0.999763	0.986326	0.934359	0.851001	0.999721
		FALSE	High	[K].IEISELNRVIQR.[L]	1xTMTpro [N-Term]	6.50065e-09	0.000235713	2	2	78	P35908; P04264	P35908 [394-405]; P04264 [396-407]		1	1774.05	1.982	1.383	1.638	2.462	1.03	0.351	0.695	0.485	0.574	0.863	0.361	0.547	0.641	1.27	0.886	1.05	1.578	0.66	0.322167	0.998997	0.990771	0.998972	0.463119	0.173047	0.999947	0.855174	0.879554	0.827245	0.0462434	0.93272	0.999861	0.656647	0.879557	0.166853
		FALSE	High	[K].IEISELNR.[V]	1xTMTpro [N-Term]	0.000292294	0.000235713	2	2	49	P35908; P04264	P35908 [394-401]; P04264 [396-403]		0	1277.74	3.097	1.39	2.216	2.67	0.875	0.321	0.993	0.446	0.71	0.856	0.281	0.56	0.572	1.773	0.796	1.268	1.529	0.501	0.0031702	0.996006	0.947964	0.999874	0.25332	0.028371	0.999947	0.642515	0.94954	0.706413	4.32335e-06	0.727059	0.999861	0.041115	0.966209	0.00170975
		FALSE	High	[K].YEELQITAGR.[H]	1xTMTpro [N-Term]	5.63357e-05	0.000235713	2	2	79	P04264; P04259	P04264 [377-386]; P04259 [360-369]		0	1483.81	1.227	1.276	1.795	1.673	0.998	0.596	0.732	0.761	1.071	0.998	0.595	1.123	0.531	0.651	0.677	0.953	0.888	0.53	0.981692	0.999996	0.990589	0.935252	0.406587	0.954792	0.999947	0.988907	0.999314	0.92238	0.24838	0.999763	0.999861	0.999879	0.994368	0.334015
		FALSE	High	[KR].YEDEINKR.[T]	1xTMTpro [K7]; 1xTMTpro [N-Term]	0.000953661	0.000235713	8	12	31	Q7Z794; P35908; P04264; P04259; P02538; O95678; P48668; P13647	Q7Z794 [254-261]; P35908 [268-275]; P04264 [270-277]; P04259 [253-260]; P02538 [253-260]; O95678 [239-246]; P48668 [253-260]; P13647 [258-265]		1	1674.93	2.929	1.131	1.526	2.01	0.568	0.616	1.804	0.697	0.94	1.238	0.35	0.864	0.713	2.088	0.807	1.088	1.433	0.405	0.0229314	0.997031	0.990771	0.984498	0.0961323	0.980515	0.387114	0.988907	0.999314	0.975901	0.0410911	0.999763	0.999861	0.209794	0.966209	0.124587
		FALSE	High	[K].WELLQQVDTSTR.[T]	1xTMTpro [N-Term]	2.98697e-07	0.000235713	1	1	59	P04264	P04264 [212-223]		0	1779.96	2.783	1.481	1.654	2.693	0.769	0.413	1.15	0.612	0.683	1.113	0.318	0.698	0.592	1.647	0.877	0.979	1.594	0.455	0.0351848	0.997031	0.990771	0.999874	0.212641	0.38958	0.969045	0.974716	0.948101	0.965093	0.0279665	0.999763	0.999861	0.4163	0.892733	0.283439
		FALSE	High	[R].SGGGFSSGSAGIINYQRR.[T]	1xTMTpro [N-Term]	0.000893316	0.000235713	1	1	1	P04264	P04264 [13-30]		1	2118.1	0.989	1.133	1.276	2.894	2.403	0.917	0.907	1.039	1.17	2.653	2.202	1.401	0.654	0.647	0.741	0.835	1.893	1.572	0.995879	0.996006	0.990771	0.998972	0.999857	0.993762	0.999947	0.988907	0.999314	0.996808	0.999871	0.999763	0.999861	0.999879	0.995082	0.999721
		FALSE	High	[K].SDQSRLDSELK.[N]	1xTMTpro [K11]; 1xTMTpro [N-Term]	0.0014192	0.000235713	1	1	9	P04264	P04264 [247-257]		1	1886.05	0.718	1.031	0.94	1.113	0.837	0.898	0.645	0.926	0.844	1	0.752	0.722	1.245	0.893	1.283	1.17	1.386	1.042	0.86599	0.996872	0.990589	0.711423	0.256905	0.998154	0.978611	0.988907	0.999314	0.790755	0.147616	0.938126	0.734382	0.661014	0.0759409	0.014404
		FALSE	High	[K].RTNAENEFVTIK.[K]	1xTMTpro [K12]; 1xTMTpro [N-Term]	9.78801e-06	0.000235713	1	1	12	P04264	P04264 [277-288]		1	2030.15	1.305	1.31	1.33	2.081	1.111	0.531	0.693	0.695	0.706	1.105	0.59	0.791	0.671	0.876	0.879	0.893	1.397	0.746	0.958165	0.999996	0.999998	0.996109	0.545731	0.810538	0.999947	0.988907	0.94954	0.965093	0.242787	0.999763	0.999861	0.987415	0.892733	0.476414
		FALSE	High	[K].SLNNQFASFIDK.[V]	1xTMTpro [K12]; 1xTMTpro [N-Term]	4.8609e-08	0.000235713	1	1	51	P04264	P04264 [186-197]		0	1992.1	2.002	1.373	1.07	1.907	0.678	0.57	1.142	0.783	0.61	1.087	0.387	0.889	0.641	1.283	0.88	0.686	1.223	0.435	0.30727	0.999996	0.990771	0.973324	0.174849	0.898464	0.970569	0.988907	0.909222	0.962676	0.0613175	0.999763	0.999861	0.644251	0.889489	0.98726
		FALSE	High	[K].SISISVAR.[G]	1xTMTpro [N-Term]	0.00147433	0.000235713	1	1	76	P04264	P04264 [75-82]		0	1136.7	2.807	1.443	1.66	2.685	0.863	0.375	1.054	0.542	0.623	1.008	0.324	0.691	0.543	1.526	0.784	0.902	1.459	0.469	0.0328147	0.998997	0.990771	0.999874	0.317858	0.249877	0.999664	0.917797	0.914039	0.92238	0.0303958	0.999763	0.999861	0.475078	0.980682	0.449822
		FALSE	High	[R].SLDLDSIIAEVK.[A]	1xTMTpro [K12]; 1xTMTpro [N-Term]	4.10498e-08	0.000235713	1	1	140	P04264	P04264 [344-355]		0	1911.13	1.5	1.108	1.137	1.653	0.417	0.986	1.479	1.092	1.121	1.63	0.411	1.357	0.726	1.09	0.805	0.826	1.201	0.303	0.814398	0.997031	0.990771	0.933627	0.0251703	0.983307	0.704595	0.999022	0.999314	0.997299	0.0752701	0.999763	0.999861	0.818224	0.966209	0.682562
		FALSE	High	[K].QISNLQQSISDAEQR.[G]	1xTMTpro [N-Term]	2.8948e-11	0.000235713	1	1	65	P04264	P04264 [418-432]		0	2021.06	0.803	0.734	0.706	0.982	0.739	0.548	0.44	0.402	0.387	0.538	0.405	0.576	0.951	0.764	0.699	0.672	0.935	0.703	0.969817	0.996006	0.852869	0.625806	0.223656	0.845266	0.515157	0.72851	0.464201	0.392122	0.0720957	0.946049	0.994516	0.999879	0.999874	0.994515
		FALSE	High	[R].SLVNLGGSK.[S]	1xTMTpro [K9]; 1xTMTpro [N-Term]	1.99935e-05	0.000235713	1	1	85	P04264	P04264 [66-74]		0	1482.91	2.151	1.238	1.246	2.354	0.914	0.535	1.15	0.662	0.666	1.259	0.489	0.786	0.68	1.463	0.842	0.847	1.601	0.622	0.213377	0.998997	0.999998	0.998972	0.354237	0.817362	0.968987	0.988907	0.939303	0.978766	0.137318	0.999763	0.999861	0.508548	0.932648	0.621637
		FALSE	High	[R].THNLEPYFESFINNLR.[R]	1xTMTpro [N-Term]	6.58535e-07	0.000235713	1	1	120	P04264	P04264 [224-239]		0	2298.18	2.634	1.136	1.233	1.942	0.597	0.747	1.968	0.848	0.921	1.451	0.446	1.021	0.732	1.927	0.831	0.902	1.421	0.437	0.055295	0.997031	0.999998	0.97403	0.120782	0.998154	0.268189	0.988907	0.999314	0.997299	0.100949	0.999763	0.999861	0.27185	0.935633	0.449837
		FALSE	High	[R].TLLEGEESR.[M]	1xTMTpro [N-Term]	0.000150308	0.000235713	1	1	30	P04264	P04264 [484-492]		0	1337.72	1.924	1.433	1.313	2.316	1.252	0.434	0.836	0.622	0.57	1.006	0.544	0.65	0.668	1.285	0.957	0.877	1.547	0.836	0.364543	0.998997	0.99624	0.998972	0.317858	0.469607	0.999947	0.937978	0.874729	0.782482	0.0337824	0.901559	0.999861	0.16813	0.631974	0.323913
		FALSE	High	[R].TNAENEFVTIKK.[D]	2xTMTpro [K11; K12]; 1xTMTpro [N-Term]	9.60961e-08	0.000235713	1	1	4	P04264	P04264 [278-289]		1	2306.35	0.591	0.607	0.689	0.962	1.246	0.753	0.445	0.457	0.519	0.724	0.938	0.962	0.783	0.463	0.475	0.54	0.753	0.975	0.561191	0.951354	0.833962	0.625806	0.684769	0.998154	0.533652	0.822005	0.777383	0.695657	0.63456	0.999763	0.999861	0.999879	0.566361	0.999721
		FALSE	High	[R].TNAENEFVTIK.[K]	1xTMTpro [K11]; 1xTMTpro [N-Term]	1.84865e-07	0.000235713	1	1	63	P04264	P04264 [278-288]		0	1874.05	1.304	0.976	1.121	1.733	0.72	0.465	0.607	0.454	0.522	0.806	0.335	0.626	0.743	0.969	0.725	0.833	1.287	0.535	0.958165	0.996006	0.990771	0.950837	0.208771	0.576143	0.953321	0.814516	0.781961	0.782482	0.0349098	0.999763	0.999861	0.913139	0.991474	0.669518
		FALSE	High	[K].SSGGSSSVK.[F]	1xTMTpro [K9]; 1xTMTpro [N-Term]	9.40496e-05	0.000235713	1	1	3	P04264	P04264 [625-633]		0	1403.8	1.627	0.844	0.67	1.211	0.575	0.817	1.33	0.689	0.548	0.99	0.47	1.185	0.69	1.123	0.582	0.462	0.835	0.397	0.269943	0.970924	0.594276	0.711423	0.249383	0.999828	0.583484	0.793674	0.541133	0.662741	0.150822	0.999763	0.999861	0.29882	0.728376	0.719907
		FALSE	High	[R].FLEQQNQVLQTK.[W]	1xTMTpro [K12]; 1xTMTpro [N-Term]	5.16135e-08	0.000235713	3	3	63	Q7Z794; P35908; P04264	Q7Z794 [184-195]; P35908 [198-209]; P04264 [200-211]		0	2084.2	2.641	1.335	1.727	2.602	0.813	0.439	1.159	0.586	0.758	1.142	0.357	0.744	0.59	1.558	0.787	1.019	1.535	0.48	0.0541463	0.999996	0.990771	0.999874	0.281029	0.482229	0.964445	0.959607	0.984044	0.968738	0.0437301	0.999763	0.999861	0.447282	0.978693	0.212021
		FALSE	High	[K].AQYEDIAQK.[S]	1xTMTpro [K9]; 1xTMTpro [N-Term]	8.02956e-05	0.000235713	1	1	11	P04264	P04264 [356-364]		0	1673.94	2.265	1.564	1.818	2.349	0.814	0.489	1.108	0.765	0.889	1.149	0.398	0.91	0.538	1.218	0.841	0.977	1.263	0.438	0.154427	0.997031	0.990589	0.998972	0.268967	0.671298	0.981829	0.988907	0.999314	0.968738	0.026877	0.999763	0.999861	0.687694	0.932648	0.286789
		FALSE	High	[R].DYQELMNTK.[L]	1xTMTpro [K9]; 1xTMTpro [N-Term]	5.75778e-05	0.000235713	1	1	40	P04264	P04264 [464-472]		0	1749.93	2.912	1.217	1.725	2.578	0.5	0.497	1.446	0.605	0.857	1.28	0.248	0.78	0.636	1.853	0.775	1.098	1.64	0.318	0.0239672	0.998997	0.990771	0.999874	0.0698932	0.70146	0.734101	0.973822	0.999314	0.984146	0.00856278	0.999763	0.999861	0.30391	0.980682	0.114953
		FALSE	High	[K].DVDGAYMTK.[V]	1xTMTpro [K9]; 1xTMTpro [N-Term]	8.20659e-05	0.000235713	1	1	13	P04264	P04264 [290-298]		0	1607.86	1.166	0.956	0.745	1.251	0.461	0.617	0.719	0.589	0.46	0.771	0.284	0.688	0.896	1.045	0.856	0.668	1.121	0.414	0.99118	0.996006	0.888723	0.802809	0.0371823	0.981131	0.999947	0.959607	0.645772	0.759285	0.00542152	0.999763	0.999861	0.847109	0.919822	0.994515
		FALSE	High	[R].GGGGGGYGSGGSSYGSGGGSYGSGGGGGGGR.[G]	1xTMTpro [N-Term]	1.07609e-19	0.000235713	1	1	48	P04264	P04264 [519-549]		0	2688.16	1.1	0.874	0.955	1.226	0.921	0.89	0.979	0.778	0.85	1.091	0.819	1.031	0.863	0.95	0.755	0.825	1.058	0.795	0.995879	0.982121	0.85111	0.761313	0.290676	0.998154	0.999947	0.988907	0.948101	0.86167	0.231629	0.999763	0.924967	0.434977	0.990609	0.822047
		FALSE	High	[K].FVSTTYSGVTR.[-]	1xTMTpro [N-Term]	0.000464547	0.000235713	1	1	1	P04264	P04264 [634-644]		0	1521.82	1.855	1.327	1.277	4.034	0.976	0.166	0.308	0.22	0.212	0.669	0.162	0.256	0.648	1.202	0.86	0.827	2.613	0.632	0.0942536	0.996872	0.990771	0.958755	0.607493	7.37057e-05	0.0627868	0.0475032	0.0291137	0.378154	1.41694e-08	0.0570857	0.999861	0.171606	0.901003	0.894733
		FALSE	High	[R].GGSGGGGGGSSGGRGSGGGSSGGSIGGR.[G]	1xTMTpro [N-Term]	2.23353e-06	0.000235713	1	1	6	P04264	P04264 [589-616]		1	2384.12	0.595	0.937	0.793	1.245	0.528	1.03	0.613	0.965	0.817	1.282	0.544	1.006	1.024	0.61	0.96	0.812	1.275	0.541	0.101749	0.996006	0.880713	0.808397	0.301219	0.816799	0.911078	0.988907	0.94954	0.962312	0.603099	0.999763	0.929546	0.999879	0.919822	0.99994
		FALSE	High	[R].GGSGGGGGGSSGGR.[G]	1xTMTpro [N-Term]	2.96467e-09	0.000235713	1	1	17	P04264	P04264 [589-602]		0	1310.64	2.1	1.376	1.521	1.615	0.722	0.496	1.041	0.682	0.754	0.8	0.358	0.849	0.583	1.225	0.802	0.888	0.942	0.421	0.0109565	0.996872	0.999998	0.902226	0.408159	0.140476	0.987196	0.839958	0.908458	0.361586	0.0125618	0.955385	0.999861	0.149509	0.982746	0.847417
		FALSE	High	[K].AEAESLYQSK.[Y]	1xTMTpro [K10]; 1xTMTpro [N-Term]	3.1716e-07	0.000235713	1	1	67	P04264	P04264 [367-376]		0	1733.96	1.939	1.27	1.453	2.4	0.843	0.526	1.021	0.668	0.765	1.263	0.444	0.774	0.68	1.318	0.863	0.988	1.631	0.573	0.354803	0.999996	0.990771	0.998972	0.305089	0.800407	0.999947	0.988907	0.986978	0.978766	0.0993619	0.999763	0.999861	0.619781	0.919822	0.264855
		FALSE	High	[K].AEAESLYQSKYEELQITAGR.[H]	1xTMTpro [K10]; 1xTMTpro [N-Term]	8.66102e-11	0.000235713	1	1	9	P04264	P04264 [367-386]		1	2894.54	0.53	0.779	0.938	1.39	1.056	1.512	0.802	1.177	1.418	2.101	1.596	1.657	0.912	0.484	0.71	0.855	1.268	0.963	0.355123	0.996006	0.990771	0.860094	0.49029	0.373697	0.999947	0.999022	0.999314	0.997313	0.999871	0.999843	0.999861	0.999879	0.995694	0.599592
		FALSE	High	[R].FSSCGGGGGSFGAGGGFGSR.[S]	1xCarbamidomethyl [C4]; 1xTMTpro [N-Term]	3.64473e-15	0.000235713	1	1	120	P04264	P04264 [46-65]		0	2069.94	0.989	1.092	1.014	1.929	0.874	0.77	0.762	0.841	0.781	1.486	0.673	1.179	0.653	0.646	0.713	0.662	1.26	0.571	0.999535	0.996872	0.990771	0.973324	0.327932	0.998154	0.999947	0.988907	0.988586	0.997299	0.340269	0.999763	0.999861	0.999879	0.995694	0.999123
		FALSE	High	[R].SEIDNVKK.[Q]	2xTMTpro [K7; K8]; 1xTMTpro [N-Term]	0.00348171	0.000423958	1	1	5	P04264	P04264 [410-417]		1	1845.13	0.691	0.648	0.345	0.57	0.857	0.553	0.382	0.358	0.191	0.316	0.474	0.371	1.492	1.031	0.967	0.515	0.851	1.279	0.82211	0.971225	0.207456	0.242333	0.31726	0.864357	0.313885	0.618839	0.0237573	0.0442509	0.125006	0.638565	0.738738	0.861097	0.693108	0.989
		FALSE	High	[R].LRSEIDNVK.[K]	1xTMTpro [K9]; 1xTMTpro [N-Term]	0.00503659	0.000423958	1	1	16	P04264	P04264 [408-416]		1	1682.01	1.647	0.818	0.653	1.163	0.792	0.647	1.066	0.53	0.423	0.753	0.513	0.579	1.118	1.841	0.914	0.73	1.3	0.885	0.659419	0.996006	0.790501	0.743026	0.26753	0.993762	0.994803	0.905789	0.561129	0.734904	0.159134	0.955385	0.924967	0.30829	0.841061	0.937276
		FALSE	High	[KR].NKYEDEINK.[HR]	2xTMTpro [K2; K9]; 1xTMTpro [N-Term]	0.00728121	0.000610457	5	8	2	P04264; P04259; P02538; P48668; P13647	P04264 [268-276]; P04259 [251-259]; P02538 [251-259]; P48668 [251-259]; P13647 [256-264]		1	2065.17	0.608	0.721	0.617	1.042	1.581	0.396	0.241	0.285	0.244	0.412	0.626	0.5	0.792	0.482	0.571	0.489	0.825	1.252	0.616409	0.996006	0.667352	0.66688	0.849086	0.321473	0.0171777	0.367863	0.0956472	0.154725	0.286448	0.878337	0.999861	0.999879	0.919822	0.914465
		FALSE	High	[R].SGGGFSSGSAGIINYQR.[R]	1xTMTpro [N-Term]	0.00599106	0.000610457	1	1	2	P04264	P04264 [13-29]		0	1962	1.206	1.062	0.919	1.031	0.462	1.198	1.445	1.272	1.101	1.235	0.553	1.237	0.968	1.168	1.028	0.89	0.998	0.447	0.97928	0.996006	0.871109	0.659927	0.00938487	0.584921	0.419636	0.999022	0.999314	0.934403	0.0303571	0.999763	0.734382	0.0862545	0.337438	0.33533
		FALSE	High	[K].DVDGAYMTK.[V]	1xOxidation [M7]; 1xTMTpro [K9]; 1xTMTpro [N-Term]	0.0102366	0.000981812	1	1	6	P04264	P04264 [290-298]		0	1623.85	0.632	0.645	0.662	0.773	0.982	0.83	0.525	0.535	0.549	0.642	0.815	0.71	1.169	0.739	0.754	0.773	0.904	1.148	0.244776	0.508315	0.396721	0.43457	0.28683	0.998154	0.441334	0.537614	0.537764	0.23074	0.195588	0.796188	0.670464	0.846674	0.990609	0.930133
		FALSE	High	[KR].YEDEINK.[HR]	1xTMTpro [K7]; 1xTMTpro [N-Term]	0.0142235	0.0011075	8	13	3	Q7Z794; P35908; P04264; P04259; P02538; O95678; P48668; P13647	Q7Z794 [254-260]; P35908 [268-274]; P04264 [270-276]; P04259 [253-259]; P02538 [253-259]; O95678 [239-245]; P48668 [253-259]; P13647 [258-264]		0	1518.83	0.902	0.695	0.555	0.817	0.782	0.566	0.511	0.394	0.315	0.463	0.443	0.586	0.967	0.872	0.672	0.537	0.789	0.756	0.995879	0.994253	0.512088	0.493973	0.173223	0.891595	0.768313	0.593765	0.246932	0.0578086	0.0392232	0.806385	0.89191	0.68718	0.991474	0.999123
		FALSE	High	[R].GENALKDAK.[N]	2xTMTpro [K6; K9]; 1xTMTpro [N-Term]	0.0179226	0.0011075	1	1	2	P04264	P04264 [433-441]		1	1858.12	0.871	0.756	0.586	0.813	1.169	1.8	1.568	1.36	1.056	1.464	2.105	2.074	0.868	0.756	0.656	0.509	0.706	1.015	0.990263	0.996006	0.680372	0.489719	0.608215	0.154438	0.60218	0.993806	0.999314	0.975901	0.999871	0.999763	0.999861	0.999879	0.990609	0.984773
		FALSE	High	[R].TTSSSTR.[R]	1xTMTpro [N-Term]	0.0343521	0.0022452	1	1	1	P04264	P04264 [31-37]		0	1043.57	5.209	1.993	2.127	4.141	1.062	0.22	1.148	0.439	0.469	0.913	0.234	0.643	0.343	1.786	0.684	0.729	1.42	0.364	1.4597e-12	0.996006	0.990771	0.917826	0.918004	2.46452e-08	0.907813	0.285725	0.352222	0.644979	0.000468363	0.613195	0.999861	0.0120997	0.980682	0.999721
		FALSE	High	[K].VDLQAK.[L]	1xTMTpro [K6]; 1xTMTpro [N-Term]	0.0336327	0.0022452	1	1	8	P04264	P04264 [299-304]		0	1281.8	1.915	1.123	1.408	1.853	0.906	0.295	0.565	0.331	0.416	0.547	0.267	0.477	0.619	1.186	0.695	0.872	1.148	0.561	0.142946	0.996006	0.993153	0.960047	0.277319	0.0209054	0.886633	0.291486	0.457347	0.230479	3.40026e-06	0.528488	0.999861	0.0732254	0.991474	0.451485
		FALSE	High	[R].DYQELMNTK.[L]	1xOxidation [M6]; 1xTMTpro [K9]; 1xTMTpro [N-Term]	0.042636	0.00317436	1	1	15	P04264	P04264 [464-472]		0	1765.93	0.702	0.667	0.952	1.14	1.614	0.855	0.601	0.57	0.814	0.975	1.38	0.813	1.052	0.739	0.702	1.002	1.199	1.698	0.402746	0.749568	0.845038	0.701492	0.849086	0.998154	0.768313	0.773387	0.917926	0.81698	0.850383	0.946049	0.780915	0.925698	0.991474	0.32184
		FALSE	High	[R].SEIDNVK.[K]	1xTMTpro [K7]; 1xTMTpro [N-Term]	0.0451668	0.00330906	1	1	9	P04264	P04264 [410-416]		0	1412.82	1.026	0.978	0.812	0.989	0.756	0.393	0.404	0.385	0.32	0.389	0.297	0.421	0.934	0.958	0.913	0.759	0.923	0.706	0.999535	0.996006	0.919119	0.62986	0.158323	0.31203	0.393037	0.696534	0.260732	0.117119	0.00804992	0.766125	0.905755	0.594165	0.843615	0.768421
		FALSE	High	[K].LDNLQQEIDFLTALYQAELSQMQTQISETNVILSMDNNR.[S]	1xOxidation [M35]; 1xTMTpro [N-Term]	0.050666	0.00405333	1	1	1	P04264	P04264 [305-343]		0	4847.4	1.085	0.685	0.699	1.134	0.484	1.417	1.538	0.971	0.991	1.608	0.687	1.25	1.134	1.23	0.777	0.793	1.287	0.55	0.995879	0.315918	0.102913	0.736144	0.116173	0.0821545	0.267027	0.996381	0.914039	0.996808	0.999871	0.999763	0.297338	0.687694	0.980682	0.402462
	FALSE	High	Master Protein	P35527	Keratin, type I cytoskeletal 9 [OS=Homo sapiens]	0	588.389	71	34	1290	33	623	62	5.24	4260.99	34	cell organization and biogenesis;other biological processes	cytosol;cytoskeleton	cytoskeletal activity	Pf00038	3857	KRT9	hsa:3857; O00109; P35527; Q0IJ47; Q14665	ENSG00000171403	Formation of the cornified envelope		Estrogen signaling pathway; Staphylococcus aureus infection	4	0	2.61	1.351	1.145	1.996	0.809	0.61	1.593	0.825	0.699	1.218	0.494	1.019	0.599	1.563	0.809	0.686	1.195	0.485	0.000538366	0.993695
		Checked	Confidence	Annotated Sequence	Modifications	Qvality PEP	Qvality q-value	# Protein Groups	# Proteins	# PSMs	Master Protein Accessions	Positions in Master Proteins	Modifications in Master Proteins	# Missed Cleavages	Theo. MH+ [Da]	Abundance Ratio: (1 1/2 hr) / (0 hr)	Abundance Ratio: (1 hr) / (0 hr)	Abundance Ratio: (1/2 hr) / (0 hr)	Abundance Ratio: (2 hr) / (0 hr)	Abundance Ratio: (continuous) / (0 hr)	Abundance Ratio: (0 hr) / (DMSO)	Abundance Ratio: (1 1/2 hr) / (DMSO)	Abundance Ratio: (1 hr) / (DMSO)	Abundance Ratio: (1/2 hr) / (DMSO)	Abundance Ratio: (2 hr) / (DMSO)	Abundance Ratio: (continuous) / (DMSO)	Abundance Ratio: (TMP) / (DMSO)	Abundance Ratio: (0 hr) / (TMP)	Abundance Ratio: (1 1/2 hr) / (TMP)	Abundance Ratio: (1 hr) / (TMP)	Abundance Ratio: (1/2 hr) / (TMP)	Abundance Ratio: (2 hr) / (TMP)	Abundance Ratio: (continuous) / (TMP)	Abundance Ratio Adj. P-Value: (1 1/2 hr) / (0 hr)	Abundance Ratio Adj. P-Value: (1 hr) / (0 hr)	Abundance Ratio Adj. P-Value: (1/2 hr) / (0 hr)	Abundance Ratio Adj. P-Value: (2 hr) / (0 hr)	Abundance Ratio Adj. P-Value: (continuous) / (0 hr)	Abundance Ratio Adj. P-Value: (0 hr) / (DMSO)	Abundance Ratio Adj. P-Value: (1 1/2 hr) / (DMSO)	Abundance Ratio Adj. P-Value: (1 hr) / (DMSO)	Abundance Ratio Adj. P-Value: (1/2 hr) / (DMSO)	Abundance Ratio Adj. P-Value: (2 hr) / (DMSO)	Abundance Ratio Adj. P-Value: (continuous) / (DMSO)	Abundance Ratio Adj. P-Value: (TMP) / (DMSO)	Abundance Ratio Adj. P-Value: (0 hr) / (TMP)	Abundance Ratio Adj. P-Value: (1 1/2 hr) / (TMP)	Abundance Ratio Adj. P-Value: (1 hr) / (TMP)	Abundance Ratio Adj. P-Value: (1/2 hr) / (TMP)
		FALSE	High	[R].QEIECQNQEYSLLLSIK.[M]	1xCarbamidomethyl [C5]; 1xTMTpro [K17]; 1xTMTpro [N-Term]	1.03719e-07	0.000235713	1	1	30	P35527	P35527 [428-444]		0	2703.45	1.738	0.978	0.823	1.368	0.454	0.949	1.649	0.928	0.781	1.298	0.431	0.883	1.074	1.866	1.051	0.884	1.469	0.488	0.339315	0.991435	0.694453	0.841873	0.0110955	0.986766	0.1996	0.988907	0.908458	0.950414	0.00761071	0.999763	0.751705	0.000635795	0.281457	0.665731
		FALSE	High	[R].QEYEQLIAK.[N]	1xTMTpro [K9]; 1xTMTpro [N-Term]	6.28261e-05	0.000235713	1	1	73	P35527	P35527 [328-336]		0	1730	2.864	1.386	1.074	2.102	0.879	0.631	1.807	0.875	0.678	1.326	0.554	1.102	0.573	1.639	0.794	0.615	1.203	0.503	0.0274068	0.998997	0.990771	0.99848	0.332957	0.983307	0.384941	0.988907	0.946833	0.995355	0.204174	0.999763	0.999861	0.419345	0.972223	0.999721
		FALSE	High	[R].QFSSSYLSR.[S]	1xTMTpro [N-Term]	0.00016047	0.000235713	1	1	6	P35527	P35527 [5-13]		0	1378.73	2.018	1.117	1.218	2.145	0.31	0.586	1.183	0.654	0.714	1.257	0.182	0.855	0.686	1.384	0.766	0.835	1.471	0.213	0.0825811	0.996006	0.990771	0.998972	0.00355889	0.695735	0.810269	0.811513	0.891599	0.87932	3.2555e-06	0.955385	0.999861	0.0132252	0.98363	0.698786
		FALSE	High	[K].NYSPYYNTIDDLK.[D]	1xTMTpro [K13]; 1xTMTpro [N-Term]	2.76181e-09	0.000235713	1	1	44	P35527	P35527 [200-212]		0	2214.16	2.564	1.303	1.017	1.955	0.933	0.587	1.505	0.765	0.597	1.148	0.547	0.955	0.615	1.576	0.801	0.625	1.202	0.573	0.0673586	0.999996	0.990771	0.975375	0.372011	0.937146	0.663897	0.988907	0.903447	0.968738	0.195588	0.999763	0.999861	0.437972	0.970883	0.999721
		FALSE	High	[R].HGVQELEIELQSQLSK.[K]	1xTMTpro [K16]; 1xTMTpro [N-Term]	9.91225e-07	0.000235713	1	1	3	P35527	P35527 [375-390]		0	2446.38	2.273	1.354	1.105	1.793	0.73	0.484	1.101	0.656	0.535	0.868	0.354	0.7	0.692	1.573	0.937	0.765	1.241	0.506	0.150998	0.996872	0.990589	0.960047	0.19829	0.559935	0.986988	0.944705	0.744203	0.736981	0.000119103	0.936326	0.984501	0.0521391	0.643445	0.646239
		FALSE	High	[K].IGLGGRGGSGGSYGR.[G]	1xTMTpro [N-Term]	0.000166712	0.000235713	1	1	1	P35527	P35527 [473-487]		1	1654.89
		FALSE	High	[R].YCGQLQMIQEQISNLEAQITDVR.[Q]	1xCarbamidomethyl [C2]; 1xOxidation [M7]; 1xTMTpro [N-Term]	6.45211e-11	0.000235713	1	1	48	P35527	P35527 [405-427]		0	3057.53	0.919	1.003	0.901	1.612	1.053	0.953	0.876	0.956	0.859	1.537	1.004	1.113	0.857	0.787	0.859	0.772	1.381	0.902	0.995879	0.996872	0.990589	0.917826	0.490001	0.993762	0.999947	0.991724	0.999314	0.997299	0.709214	0.999763	0.999861	0.999879	0.919822	0.844545
		FALSE	High	[R].YCGQLQMIQEQISNLEAQITDVR.[Q]	1xCarbamidomethyl [C2]; 1xTMTpro [N-Term]	2.23659e-10	0.000235713	1	1	6	P35527	P35527 [405-427]		0	3041.54	1.767	1.108	0.899	1.239	0.348	0.673	1.189	0.745	0.605	0.833	0.234	0.714	0.942	1.665	1.044	0.847	1.167	0.328	0.379743	0.996006	0.852045	0.80095	0.00048309	0.98277	0.883037	0.945165	0.744203	0.402695	0.000320419	0.665507	0.734382	0.0349273	0.29924	0.677752
		FALSE	High	[K].VQALEEANNDLENK.[I]	1xTMTpro [K14]; 1xTMTpro [N-Term]	6.14314e-11	0.000235713	1	1	26	P35527	P35527 [171-184]		0	2195.18	1.212	0.858	1.419	1.146	0.643	0.408	0.495	0.35	0.579	0.468	0.263	0.67	0.609	0.739	0.522	0.864	0.698	0.392	0.972778	0.996006	0.999998	0.733207	0.0601251	0.371816	0.721996	0.384509	0.895195	0.0872807	0.00029437	0.92205	0.999861	0.913139	0.673153	0.388735
		FALSE	High	[K].SDLEMQYETLQEELMALK.[K]	2xOxidation [M5; M15]; 1xTMTpro [K18]; 1xTMTpro [N-Term]	3.13615e-10	0.000235713	1	1	86	P35527	P35527 [272-289]		0	2811.43	1.553	1.304	1.076	2.104	0.894	0.762	1.184	0.994	0.82	1.604	0.682	1.471	0.518	0.805	0.676	0.558	1.09	0.463	0.763307	0.999996	0.990771	0.99848	0.339997	0.998154	0.954756	0.995869	0.999314	0.997299	0.352232	0.999763	0.999861	0.999879	0.993393	0.999721
		FALSE	High	[K].SDLEMQYETLQEELMALK.[K]	1xOxidation [M]; 1xTMTpro [K18]; 1xTMTpro [N-Term]	1.29479e-06	0.000235713	1	1	20	P35527	P35527 [272-289]		0	2795.43	0.625	0.732	0.519	0.833	0.815	1.438	0.899	1.053	0.746	1.199	1.171	1.167	1.232	0.77	0.902	0.64	1.027	1.004	0.660744	0.996006	0.539455	0.508435	0.251667	0.45423	0.999947	0.988907	0.946431	0.927333	0.561939	0.999763	0.761129	0.852103	0.846849	0.999721
		FALSE	High	[K].SDLEMQYETLQEELMALK.[K]	1xTMTpro [K18]; 1xTMTpro [N-Term]	7.19791e-08	0.000235713	1	1	6	P35527	P35527 [272-289]		0	2779.44	1.192	0.972	0.638	0.723	0.726	1.258	1.499	1.223	0.803	0.91	0.913	1.168	1.077	1.284	1.047	0.688	0.779	0.782	0.981692	0.975309	0.344662	0.400575	0.105166	0.351267	0.345578	0.999022	0.918465	0.601777	0.39987	0.999763	0.750058	0.0678449	0.307867	0.999721
		FALSE	High	[R].SGGGGGGGLGSGGSIR.[S]	1xTMTpro [N-Term]	1.28908e-13	0.000235713	1	1	23	P35527	P35527 [14-29]		0	1536.8	1.887	1.329	0.977	1.779	1.051	0.798	1.506	1.061	0.78	1.42	0.839	1.207	0.661	1.248	0.879	0.646	1.176	0.695	0.39785	0.997031	0.964513	0.958755	0.178279	0.998154	0.528023	0.988907	0.948101	0.975615	0.0720957	0.999763	0.999861	0.282488	0.873127	0.999123
		FALSE	High	[R].QGVDADINGLR.[Q]	1xTMTpro [N-Term]	3.40456e-07	0.000235713	1	1	28	P35527	P35527 [251-261]		0	1461.8	2.914	1.277	1.007	2.018	0.757	0.384	1.118	0.49	0.386	0.774	0.29	0.68	0.564	1.644	0.72	0.568	1.138	0.427	0.0239161	0.998997	0.990771	0.988172	0.0508805	0.275484	0.978611	0.855174	0.462182	0.762693	0.00482536	0.999763	0.999861	0.41707	0.991474	0.999721
		FALSE	High	[R].QVLDNLTMEK.[S]	1xOxidation [M8]; 1xTMTpro [K10]; 1xTMTpro [N-Term]	1.34287e-05	0.000235713	1	1	32	P35527	P35527 [262-271]		0	1815.02	1.627	1.299	1.279	2.03	0.972	0.405	0.658	0.525	0.518	0.821	0.393	0.804	0.503	0.819	0.654	0.644	1.021	0.489	0.679812	0.999996	0.999998	0.988393	0.333134	0.357976	0.986988	0.90442	0.772041	0.782482	0.065505	0.999763	0.999861	0.999879	0.990609	0.999721
		FALSE	High	[R].QVLDNLTMEK.[S]	1xTMTpro [K10]; 1xTMTpro [N-Term]	8.95205e-08	0.000235713	1	1	27	P35527	P35527 [262-271]		0	1799.02	0.388	0.343	0.47	0.325	0.318	1.024	0.398	0.351	0.482	0.333	0.326	0.647	1.583	0.614	0.542	0.745	0.515	0.504	0.0527063	0.326503	0.453045	0.0103102	0.00417751	0.963814	0.369926	0.589269	0.686446	0.0184549	0.0132733	0.999763	0.734382	0.999879	0.870384	0.780133
		FALSE	High	[K].TLLDIDNTR.[M]	1xTMTpro [N-Term]	0.00022256	0.000235713	1	1	47	P35527	P35527 [225-233]		0	1364.77	1.245	0.851	1.507	1.05	0.828	0.438	0.545	0.373	0.66	0.46	0.362	0.791	0.553	0.688	0.471	0.834	0.581	0.458	0.981692	0.996006	0.990771	0.67517	0.259268	0.47895	0.857873	0.650835	0.933918	0.239565	0.0468327	0.999763	0.999861	0.999879	0.539801	0.668125
		FALSE	High	[K].TLNDMRQEYEQLIAK.[N]	1xOxidation [M5]; 1xTMTpro [K15]; 1xTMTpro [N-Term]	0.0016439	0.000235713	1	1	23	P35527	P35527 [322-336]		1	2476.34	0.843	0.774	0.706	0.992	0.902	1.164	0.981	0.901	0.821	1.155	1.049	1.32	0.881	0.743	0.682	0.622	0.875	0.795	0.981692	0.996006	0.852192	0.62986	0.343765	0.811913	0.999947	0.988907	0.999314	0.968738	0.746571	0.999763	0.999861	0.999879	0.995694	0.999721
		FALSE	High	[K].TLNDMRQEYEQLIAK.[N]	1xTMTpro [K15]; 1xTMTpro [N-Term]	3.66835e-06	0.000235713	1	1	2	P35527	P35527 [322-336]		1	2460.34	0.832	1.057	1.029	1.067	0.506	1.667	1.386	1.762	1.715	1.778	0.844	1.237	1.347	1.12	1.424	1.386	1.437	0.682	0.981692	0.996872	0.990771	0.68533	0.0544043	0.236999	0.771952	0.988907	0.946431	0.997299	0.101262	0.999763	0.734382	0.428567	0.0413301	0.0012844
		FALSE	High	[K].STMQELNSR.[L]	1xTMTpro [N-Term]	0.000336798	0.000235713	1	1	5	P35527	P35527 [155-163]		0	1369.71	0.66	0.725	0.564	0.64	0.815	1.17	0.772	0.848	0.66	0.749	0.954	1.147	1.02	0.673	0.739	0.576	0.653	0.832	0.40508	0.72843	0.216252	0.324396	0.234641	0.653994	0.999947	0.988863	0.719784	0.440355	0.469407	0.999763	0.674918	0.939346	0.991474	0.999721
		FALSE	High	[K].EEMSQLTGQNSGDVNVEINVAPGK.[D]	1xOxidation [M3]; 1xTMTpro [K24]; 1xTMTpro [N-Term]	2.28201e-09	0.000235713	1	1	38	P35527	P35527 [294-317]		0	3140.6	1.361	0.992	1.164	1.855	1.341	0.541	0.736	0.537	0.63	1.003	0.725	0.979	0.553	0.752	0.548	0.643	1.025	0.741	0.773225	0.996006	0.990771	0.960047	0.810409	0.377261	0.999664	0.655473	0.67088	0.827245	0.127226	0.999763	0.999861	0.804575	0.601581	0.99994
		FALSE	High	[K].EEMSQLTGQNSGDVNVEINVAPGKDLTK.[T]	1xOxidation [M3]; 2xTMTpro [K24; K28]; 1xTMTpro [N-Term]	3.76325e-05	0.000235713	1	1	1	P35527	P35527 [294-321]		1	3902.06
		FALSE	High	[K].EEMSQLTGQNSGDVNVEINVAPGK.[D]	1xTMTpro [K24]; 1xTMTpro [N-Term]	1.56331e-11	0.000235713	1	1	105	P35527	P35527 [294-317]		0	3124.61	2.134	1.285	1.318	2.114	0.689	0.728	1.554	0.936	0.959	1.539	0.501	1.165	0.625	1.333	0.803	0.823	1.321	0.43	0.221792	0.999996	0.999998	0.998972	0.182716	0.998154	0.613915	0.988907	0.999314	0.997299	0.148774	0.999763	0.999861	0.606259	0.966209	0.692003
		FALSE	High	[K].DQIVDLTVGNNK.[T]	1xTMTpro [K12]; 1xTMTpro [N-Term]	5.86092e-09	0.000235713	1	1	39	P35527	P35527 [213-224]		0	1924.1	2.123	1.171	0.906	1.783	0.847	0.626	1.329	0.733	0.567	1.116	0.53	0.883	0.709	1.505	0.83	0.642	1.264	0.601	0.229685	0.997031	0.990589	0.958755	0.310096	0.983307	0.859159	0.988907	0.868382	0.965093	0.178339	0.999763	0.999861	0.484035	0.936332	0.999721
		FALSE	High	[K].EIETYHNLLEGGQEDFESSGAGK.[I]	1xTMTpro [K23]; 1xTMTpro [N-Term]	8.06567e-14	0.000235713	1	1	56	P35527	P35527 [450-472]		0	3118.55	2.446	1.317	1.043	1.962	0.986	0.7	1.712	0.922	0.73	1.374	0.69	1.025	0.683	1.671	0.9	0.712	1.34	0.673	0.0942536	0.999996	0.990771	0.975375	0.412015	0.998154	0.456207	0.988907	0.963967	0.996808	0.366768	0.999763	0.999861	0.407138	0.859895	0.955767
		FALSE	High	[K].DIENQYETQITQIEHEVSSSGQEVQSSAK.[E]	1xTMTpro [K29]; 1xTMTpro [N-Term]	8.15136e-17	0.000235713	1	1	115	P35527	P35527 [340-368]		0	3872.93	2.197	1.313	1.106	1.655	0.552	0.552	1.213	0.725	0.611	0.914	0.305	0.772	0.716	1.573	0.939	0.791	1.185	0.395	0.186902	0.999996	0.990771	0.933627	0.0892708	0.860689	0.943811	0.988907	0.909222	0.868139	0.0232906	0.999763	0.999861	0.438958	0.774197	0.788479
		FALSE	High	[R].GGSGGSHGGGSGFGGESGGSYGGGEEASGSGGGYGGGSGK.[S]	1xTMTpro [K40]; 1xTMTpro [N-Term]	1.03579e-19	0.000235713	1	1	15	P35527	P35527 [580-619]		0	3831.7	2.414	1.036	0.835	1.64	0.735	0.304	0.734	0.315	0.254	0.498	0.223	0.366	0.83	2.005	0.86	0.693	1.362	0.611	0.00888025	0.996006	0.694453	0.915001	0.327932	0.00530707	0.999947	0.0231224	0.0159503	0.0447631	4.78987e-05	0.0570857	0.968976	0.00441995	0.919822	0.999721
		FALSE	High	[R].GGSGGSYGGGGSGGGYGGGSGSR.[G]	1xTMTpro [N-Term]	3.28495e-18	0.000235713	1	1	40	P35527	P35527 [491-513]		0	2095.93	0.581	0.908	0.808	1.091	1.396	0.71	0.412	0.645	0.574	0.775	0.991	0.903	0.786	0.456	0.714	0.635	0.857	1.098	0.385154	0.996006	0.89289	0.698228	0.776433	0.998154	0.355314	0.959607	0.879554	0.563393	0.519709	0.999763	0.996352	0.999879	0.995082	0.999721
		FALSE	High	[R].GGSGGSYGR.[G]	1xTMTpro [N-Term]	4.83597e-05	0.000235713	1	1	19	P35527	P35527 [479-487]		0	1101.56	1.934	1.172	0.976	1.546	0.773	0.661	1.278	0.775	0.645	1.022	0.511	1.242	0.532	1.029	0.624	0.519	0.822	0.411	0.357026	0.996872	0.990771	0.90798	0.0601251	0.998154	0.911078	0.988907	0.918465	0.782482	0.0225378	0.999763	0.999861	0.862783	0.980682	0.994515
		FALSE	High	[R].GGGGSFGYSYGGGSGGGFSASSLGGGFGGGSR.[G]	1xTMTpro [N-Term]	9.09591e-22	0.000235713	1	1	82	P35527	P35527 [64-95]		0	3009.37	1.997	1.604	1.323	2.291	0.829	0.572	1.143	0.918	0.757	1.312	0.475	0.975	0.587	1.173	0.942	0.777	1.345	0.487	0.311032	0.996872	0.999998	0.998972	0.29145	0.900587	0.970222	0.988907	0.98298	0.995355	0.125006	0.999763	0.999861	0.728352	0.765018	0.830613
		FALSE	High	[R].FSSSGGGGGGGR.[F]	1xTMTpro [N-Term]	1.85876e-07	0.000235713	1	1	17	P35527	P35527 [35-46]		0	1286.64	1.005	0.897	0.889	0.928	0.744	0.877	0.881	0.786	0.78	0.814	0.652	1.025	0.856	0.86	0.768	0.761	0.795	0.637	0.999535	0.996006	0.971082	0.606824	0.192398	0.998154	0.999947	0.988907	0.988586	0.617855	0.0828733	0.999763	0.972908	0.800538	0.982746	0.692961
		FALSE	High	[R].FSSSSGYGGGSSR.[V]	1xTMTpro [N-Term]	1.10694e-10	0.000235713	1	1	33	P35527	P35527 [47-59]		0	1539.74	0.867	0.915	0.824	0.875	1.1	0.833	0.722	0.763	0.687	0.729	0.917	0.913	0.913	0.791	0.836	0.752	0.799	1.004	0.990263	0.996006	0.959327	0.552121	0.539197	0.998154	0.999947	0.988907	0.94954	0.701428	0.624108	0.999763	0.999861	0.999879	0.93309	0.898907
		FALSE	High	[R].FSSSGGGGGGGRFSSSSGYGGGSSR.[V]	1xTMTpro [N-Term]	3.39183e-08	0.000235713	1	1	1	P35527	P35527 [35-59]		1	2503.15	0.646	1.272	0.724	1.021	0.585	1.029	0.665	1.309	0.745	1.051	0.602	0.96	1.073	0.693	1.365	0.777	1.095	0.627	0.210574	0.996006	0.52314	0.625806	0.0359556	0.914879	0.943811	0.999022	0.868382	0.853818	0.0480341	0.999763	0.770286	0.965573	0.00842954	0.924773
		FALSE	High	[K].FEMEQNLR.[Q]	1xTMTpro [N-Term]	0.00265323	0.000423958	1	1	45	P35527	P35527 [243-250]		0	1370.71	4.998	1.87	1.562	2.846	0.938	0.195	0.974	0.364	0.304	0.554	0.183	0.428	0.455	2.273	0.851	0.71	1.294	0.426	5.90213e-05	0.996872	0.99919	0.999874	0.278827	0.00142346	0.999947	0.63616	0.217531	0.416287	0.000320491	0.785364	0.999861	0.162632	0.919822	0.91207
		FALSE	High	[K].IQDWYDK.[K]	1xTMTpro [K7]; 1xTMTpro [N-Term]	0.00216965	0.000423958	1	1	33	P35527	P35527 [185-191]		0	1575.87	3.41	1.585	1.224	2.373	1.143	0.55	1.877	0.872	0.674	1.306	0.629	1.067	0.516	1.759	0.818	0.632	1.225	0.59	0.00547881	0.997031	0.999998	0.998972	0.580062	0.856272	0.32821	0.988907	0.946431	0.993484	0.289459	0.999763	0.999861	0.358004	0.96259	0.999721
		FALSE	High	[R].LASYLDK.[V]	1xTMTpro [K7]; 1xTMTpro [N-Term]	0.0068231	0.000610457	5	8	71	P02533; P13645; Q04695; P35527; P08779	P02533 [126-132]; P13645 [157-163]; Q04695 [95-101]; P35527 [164-170]; P08779 [128-134]		0	1417.85	3.435	1.429	1.953	2.692	0.722	0.504	1.732	0.721	0.985	1.358	0.364	0.827	0.61	2.095	0.871	1.191	1.641	0.44	0.00510109	0.998997	0.966609	0.999874	0.209944	0.733237	0.44374	0.988907	0.999314	0.996808	0.0476938	0.999763	0.999861	0.209794	0.901084	0.0526035
		FALSE	High	[R].MTLDDFR.[I]	1xTMTpro [N-Term]	0.00889495	0.000610457	1	1	11	P35527	P35527 [234-240]		0	1201.62	2.34	0.603	0.74	0.953	0.53	0.518	1.212	0.312	0.383	0.494	0.274	0.677	0.765	1.79	0.462	0.566	0.729	0.405	0.0608401	0.524959	0.515514	0.606824	0.0148691	0.519844	0.888376	0.0368619	0.196008	0.0433303	9.13915e-05	0.688628	0.90854	0.0322554	0.159009	0.999123
		FALSE	High	[K].FEMEQNLR.[Q]	1xOxidation [M3]; 1xTMTpro [N-Term]	0.0118424	0.000981812	1	1	3	P35527	P35527 [243-250]		0	1386.7	0.971	1.187	0.642	1.536	1.068	0.69	0.67	0.819	0.443	1.061	0.737	1.173	0.588	0.571	0.698	0.378	0.904	0.628	0.995879	0.998997	0.688154	0.906397	0.453707	0.998154	0.987196	0.988907	0.60707	0.92238	0.241858	0.999763	0.999861	0.999879	0.999874	0.269011
		FALSE	High	[K].GPAAIQK.[N]	1xTMTpro [K7]; 1xTMTpro [N-Term]	0.0140712	0.0011075	1	1	8	P35527	P35527 [193-199]		0	1292.82	1.195	0.997	0.658	1.301	0.946	0.731	0.873	0.728	0.481	0.951	0.691	1.045	0.699	0.835	0.697	0.46	0.91	0.661	0.990034	0.996872	0.797576	0.830433	0.381623	0.998154	0.999947	0.988907	0.685095	0.90073	0.368121	0.999763	0.999861	0.999879	0.999874	0.868972
		FALSE	High	[K].STMQELNSR.[L]	1xOxidation [M3]; 1xTMTpro [N-Term]	0.0157545	0.0011075	1	1	5	P35527	P35527 [155-163]		0	1385.7	1.359	1.231	1.157	1.603	1.192	0.586	0.796	0.721	0.677	0.939	0.698	1.192	0.491	0.668	0.605	0.568	0.788	0.585	0.778913	0.996006	0.990771	0.901006	0.81936	0.555531	0.999947	0.90442	0.782782	0.644979	0.13065	0.999763	0.999861	0.999879	0.876037	0.997026
		FALSE	High	[R].QGVDADINGLRQVLDNLTMEK.[S]	1xOxidation [M19]; 1xTMTpro [K21]; 1xTMTpro [N-Term]	0.0556335	0.00405333	1	1	1	P35527	P35527 [251-271]		1	2953.59
		FALSE	High	[R].MTLDDFR.[I]	1xOxidation [M1]; 1xTMTpro [N-Term]	0.0804658	0.00480589	1	1	1	P35527	P35527 [234-240]		0	1217.62	0.519	0.57	0.327	0.484	0.786	1.473	0.764	0.84	0.482	0.713	1.158	0.945	1.558	0.808	0.889	0.509	0.755	1.225	0.322167	0.936556	0.100546	0.118112	0.224174	0.411653	0.999947	0.988907	0.468526	0.204022	0.419741	0.999763	0.581519	0.664723	0.8145	0.906789
		FALSE	High	[K].IGLGGR.[G]	1xTMTpro [N-Term]	0.124401	0.00864896	1	1	15	P35527	P35527 [473-478]		0	876.559	1.36	0.932	0.535	1.096	0.929	0.512	0.696	0.477	0.274	0.561	0.475	0.636	0.805	1.095	0.75	0.431	0.883	0.748	0.92297	0.996006	0.595238	0.699928	0.368456	0.761315	0.999947	0.847599	0.158725	0.427031	0.125006	0.999763	0.999861	0.816105	0.990609	0.713814
	FALSE	High	Master Protein	P02533	Keratin, type I cytoskeletal 14 [OS=Homo sapiens]	0	367.606	72	35	589	13	472	51.5	5.16	1758.34	35	cell organization and biogenesis;other biological processes	plasma membrane;cytosol;cytoskeleton;nucleus;other cell component	cytoskeletal activity;other molecular function	Pf00038	3861	KRT14	hsa:3861; P02533; Q14715; Q53XY3; Q9BUE3; Q9UBN2; Q9UBN3; Q9UCY4	ENSG00000186847	Formation of the cornified envelope; Type I hemidesmosome assembly	Corticotropin-releasing hormone signaling pathway	Estrogen signaling pathway; Staphylococcus aureus infection	6	9	1.692	1.133	1.311	1.929	0.667	0.754	1.275	0.854	0.988	1.454	0.503	1.248	0.604	1.022	0.684	0.792	1.165	0.403	0.141045	0.947914
		Checked	Confidence	Annotated Sequence	Modifications	Qvality PEP	Qvality q-value	# Protein Groups	# Proteins	# PSMs	Master Protein Accessions	Positions in Master Proteins	Modifications in Master Proteins	# Missed Cleavages	Theo. MH+ [Da]	Abundance Ratio: (1 1/2 hr) / (0 hr)	Abundance Ratio: (1 hr) / (0 hr)	Abundance Ratio: (1/2 hr) / (0 hr)	Abundance Ratio: (2 hr) / (0 hr)	Abundance Ratio: (continuous) / (0 hr)	Abundance Ratio: (0 hr) / (DMSO)	Abundance Ratio: (1 1/2 hr) / (DMSO)	Abundance Ratio: (1 hr) / (DMSO)	Abundance Ratio: (1/2 hr) / (DMSO)	Abundance Ratio: (2 hr) / (DMSO)	Abundance Ratio: (continuous) / (DMSO)	Abundance Ratio: (TMP) / (DMSO)	Abundance Ratio: (0 hr) / (TMP)	Abundance Ratio: (1 1/2 hr) / (TMP)	Abundance Ratio: (1 hr) / (TMP)	Abundance Ratio: (1/2 hr) / (TMP)	Abundance Ratio: (2 hr) / (TMP)	Abundance Ratio: (continuous) / (TMP)	Abundance Ratio Adj. P-Value: (1 1/2 hr) / (0 hr)	Abundance Ratio Adj. P-Value: (1 hr) / (0 hr)	Abundance Ratio Adj. P-Value: (1/2 hr) / (0 hr)	Abundance Ratio Adj. P-Value: (2 hr) / (0 hr)	Abundance Ratio Adj. P-Value: (continuous) / (0 hr)	Abundance Ratio Adj. P-Value: (0 hr) / (DMSO)	Abundance Ratio Adj. P-Value: (1 1/2 hr) / (DMSO)	Abundance Ratio Adj. P-Value: (1 hr) / (DMSO)	Abundance Ratio Adj. P-Value: (1/2 hr) / (DMSO)	Abundance Ratio Adj. P-Value: (2 hr) / (DMSO)	Abundance Ratio Adj. P-Value: (continuous) / (DMSO)	Abundance Ratio Adj. P-Value: (TMP) / (DMSO)	Abundance Ratio Adj. P-Value: (0 hr) / (TMP)	Abundance Ratio Adj. P-Value: (1 1/2 hr) / (TMP)	Abundance Ratio Adj. P-Value: (1 hr) / (TMP)	Abundance Ratio Adj. P-Value: (1/2 hr) / (TMP)
		FALSE	High	[R].ISSVLAGGSCR.[A]	1xCarbamidomethyl [C10]; 1xTMTpro [N-Term]	7.26443e-07	0.000235713	2	2	20	P02533; P08779	P02533 [31-41]; P08779 [31-41]		0	1410.77	1.724	0.911	1.649	2.146	0.259	0.736	1.269	0.67	1.214	1.579	0.19	1.095	0.672	1.159	0.612	1.109	1.442	0.174	0.579007	0.996006	0.990771	0.998972	1.45924e-05	0.998154	0.91744	0.959607	0.999314	0.997299	2.2726e-08	0.999763	0.999861	0.693957	0.974106	0.0721716
		FALSE	High	[R].QFTSSSSMK.[G]	1xOxidation [M8]; 1xTMTpro [K9]; 1xTMTpro [N-Term]	0.000603441	0.000235713	2	2	8	P02533; P08779	P02533 [7-15]; P08779 [7-15]		0	1626.87	0.681	0.574	0.897	1.156	0.86	1.179	0.803	0.676	1.058	1.363	1.014	1.052	1.12	0.763	0.642	1.005	1.295	0.964	0.806962	0.917934	0.98993	0.735339	0.278827	0.797159	0.999947	0.948908	0.999314	0.968738	0.393006	0.999763	0.789303	0.867373	0.982746	0.0757522
		FALSE	High	[R].QFTSSSSMK.[G]	1xTMTpro [K9]; 1xTMTpro [N-Term]	0.000121518	0.000235713	2	2	12	P02533; P08779	P02533 [7-15]; P08779 [7-15]		0	1610.87	0.629	0.7	0.689	0.688	0.689	1.27	0.799	0.888	0.874	0.873	0.875	0.859	1.478	0.93	1.034	1.018	1.017	1.019	0.67204	0.996006	0.83325	0.410167	0.154584	0.662475	0.999947	0.988907	0.999314	0.663658	0.340269	0.999763	0.684581	0.534727	0.521555	0.0744196
		FALSE	High	[R].MSVEADINGLRR.[V]	1xTMTpro [N-Term]	5.60294e-05	0.000235713	1	2	2	P02533	P02533 [212-223]		1	1664.91	6.609	1.51	2.308	2.342	0.718	0.446	2.949	0.674	1.03	1.045	0.32	0.813	0.549	3.626	0.828	1.266	1.285	0.394	4.86303e-10	0.998997	0.86062	0.998972	0.393488	0.0353677	0.000164237	0.839958	0.999314	0.782482	0.00542152	0.93272	0.999861	1.6819e-06	0.966209	0.0679816
		FALSE	High	[R].MSVEADINGLR.[R]	1xOxidation [M1]; 1xTMTpro [N-Term]	0.000308669	0.000235713	1	2	5	P02533	P02533 [212-222]		0	1524.8	1.03	1.067	0.559	1.134	0.676	1.002	1.032	1.069	0.56	1.137	0.677	1.504	0.666	0.686	0.711	0.372	0.756	0.45	0.999535	0.996006	0.415865	0.727777	0.02046	0.983307	0.987196	0.988907	0.645772	0.884835	0.0327395	0.999763	0.999861	0.971411	0.995694	0.219599
		FALSE	High	[R].MSVEADINGLR.[R]	1xTMTpro [N-Term]	3.03623e-07	0.000235713	1	2	4	P02533	P02533 [212-222]		0	1508.81	0.488	0.733	0.579	0.571	0.618	1.055	0.515	0.774	0.611	0.603	0.652	0.839	1.258	0.614	0.923	0.728	0.719	0.778	0.00351916	0.693589	0.306911	0.169895	0.217916	0.771013	0.517058	0.885342	0.67088	0.194415	0.380709	0.983405	0.67186	0.999879	0.889161	0.99994
		FALSE	High	[R].MSVEADINGLRR.[V]	1xOxidation [M1]; 1xTMTpro [N-Term]	0.000482612	0.000235713	1	2	3	P02533	P02533 [212-223]		1	1680.9	0.513	0.629	0.448	0.807	1.028	1.01	0.519	0.636	0.453	0.815	1.039	0.892	1.133	0.581	0.713	0.508	0.914	1.165	0.306675	0.970924	0.384635	0.489719	0.372953	0.974163	0.767204	0.947143	0.628721	0.575308	0.574827	0.999763	0.853815	0.999879	0.995515	0.955767
		FALSE	High	[K].NHEEEMNALR.[G]	1xTMTpro [N-Term]	9.30297e-05	0.000235713	2	2	6	P02533; Q04695	P02533 [252-261]; Q04695 [221-230]		0	1546.76	1.179	0.947	0.829	1.065	1.182	0.812	0.958	0.769	0.673	0.865	0.96	1.19	0.683	0.805	0.646	0.566	0.727	0.807	0.981982	0.991985	0.745023	0.625806	0.779934	0.999828	0.999947	0.880489	0.761512	0.452062	0.514261	0.999763	0.999861	0.765198	0.946458	0.984773
		FALSE	High	[R].GQVGGDVNVEMDAAPGVDLSR.[I]	1xTMTpro [N-Term]	2.01649e-10	0.000235713	1	1	6	P02533	P02533 [262-282]		0	2390.19	1.376	0.857	1.139	1.222	0.837	0.558	0.768	0.478	0.636	0.682	0.467	1.059	0.527	0.726	0.452	0.601	0.645	0.441	0.856093	0.996006	0.990771	0.789078	0.14067	0.815886	0.999947	0.71385	0.915656	0.44508	0.00141356	0.999763	0.999861	0.874048	0.281866	0.999721
		FALSE	High	[R].GQVGGDVNVEMDAAPGVDLSR.[I]	1xOxidation [M11]; 1xTMTpro [N-Term]	3.34137e-12	0.000235713	1	1	8	P02533	P02533 [262-282]		0	2406.19	0.936	0.86	0.85	1.095	0.495	1.149	1.076	0.989	0.977	1.259	0.569	1.036	1.109	1.039	0.954	0.943	1.215	0.55	0.981692	0.958947	0.725435	0.638798	0.142141	0.488144	0.962018	0.988907	0.999314	0.903929	0.197606	0.999763	0.734382	0.429276	0.71857	0.719996
		FALSE	High	[K].GSCGIGGGIGGGSSR.[I]	1xCarbamidomethyl [C3]; 1xTMTpro [N-Term]	1.54109e-09	0.000235713	2	2	12	P02533; P08779	P02533 [16-30]; P08779 [16-30]		0	1582.79	0.361	0.504	0.361	0.574	0.81	1.296	0.468	0.654	0.468	0.744	1.05	0.893	1.452	0.525	0.732	0.525	0.833	1.177	4.75776e-05	0.214848	0.0233257	0.193949	0.14067	0.469607	0.250545	0.85404	0.258254	0.397059	0.625677	0.999763	0.374415	0.999879	0.998029	0.920305
		FALSE	High	[R].LLEGEDAHLSSSQFSSGSQSSR.[D]	1xTMTpro [N-Term]	1.27293e-12	0.000235713	1	1	23	P02533	P02533 [418-439]		0	2613.27	0.81	0.904	0.663	1.204	0.745	0.947	0.768	0.857	0.628	1.141	0.706	1.051	0.902	0.73	0.815	0.598	1.086	0.672	0.971419	0.996006	0.801893	0.785516	0.151148	0.995735	0.999947	0.988907	0.914039	0.968738	0.236192	0.999763	0.999861	0.999879	0.964325	0.999721
		FALSE	High	[K].ILTATVDNANVLLQIDNAR.[L]	1xTMTpro [N-Term]	2.37889e-11	0.000235713	1	1	117	P02533	P02533 [176-194]		0	2358.33	1.465	0.94	1.115	1.657	0.82	0.768	1.125	0.721	0.856	1.272	0.629	0.912	0.842	1.233	0.791	0.939	1.395	0.69	0.839154	0.996006	0.990771	0.934085	0.285333	0.998154	0.978611	0.988907	0.999314	0.98276	0.289459	0.999763	0.999861	0.680185	0.974176	0.367844
		FALSE	High	[R].LEQEIATYR.[SRH]	1xTMTpro [N-Term]	9.61232e-05	0.000235713	4	11	15	P02533; P13646; Q04695; P08779	P02533 [408-416]; P13646 [398-406]; Q04695 [377-385]; P08779 [410-418]		0	1426.79	2.095	0.842	1.552	1.801	0.562	0.589	1.235	0.496	0.914	1.062	0.331	0.913	0.645	1.352	0.543	1.001	1.162	0.363	0.244776	0.996006	0.990771	0.960047	0.00816722	0.940366	0.942044	0.760375	0.999314	0.827245	0.000116418	0.999763	0.999861	0.492455	0.849384	0.0988925
		FALSE	High	[R].VLDELTLAR.[TA]	1xTMTpro [N-Term]	8.66644e-05	0.000235713	3	6	9	P02533; Q04695; P08779	P02533 [224-232]; Q04695 [193-201]; P08779 [226-234]		0	1333.8	3.225	1.453	1.687	3.82	0.773	0.378	1.219	0.549	0.637	1.444	0.292	1.058	0.357	1.152	0.519	0.602	1.364	0.276	0.00933187	0.997031	0.990771	0.973324	0.181181	0.189901	0.943811	0.830786	0.915915	0.984534	3.90548e-06	0.999763	0.999861	0.657316	0.738425	0.999721
		FALSE	High	[K].YETELNLR.[M]	1xTMTpro [N-Term]	0.000691508	0.000235713	1	1	22	P02533	P02533 [204-211]		0	1341.73	2.877	0.844	1.781	1.988	0.763	0.455	1.309	0.384	0.81	0.905	0.347	0.764	0.595	1.713	0.502	1.061	1.184	0.454	0.026502	0.820743	0.990771	0.977347	0.146666	0.357291	0.883037	0.264291	0.999314	0.759285	5.63196e-05	0.955385	0.999861	0.0453535	0.371627	0.0323545
		FALSE	High	[R].YCMQLAQIQEMIGSVEEQLAQLR.[C]	1xCarbamidomethyl [C2]; 2xOxidation [M3; M11]; 1xTMTpro [N-Term]	2.2048e-08	0.000235713	1	1	11	P02533	P02533 [366-388]		0	3074.53	1.767	1.296	1.267	2.53	0.604	1.033	1.826	1.339	1.309	2.614	0.624	1.476	0.7	1.237	0.907	0.887	1.771	0.423	0.284502	0.996006	0.990771	0.999874	0.0546996	0.833859	0.0751093	0.999022	0.999314	0.997299	0.0865432	0.999763	0.972908	0.0676504	0.741314	0.325276
		FALSE	High	[R].YCMQLAQIQEMIGSVEEQLAQLR.[C]	1xCarbamidomethyl [C2]; 1xOxidation [M11]; 1xTMTpro [N-Term]	0.00039233	0.000235713	1	1	1	P02533	P02533 [366-388]		0	3058.53	1.011	0.777	0.934	0.894	0.3	1.769	1.787	1.375	1.652	1.581	0.53	1.765	1.002	1.013	0.779	0.936	0.896	0.301	0.995879	0.820743	0.846985	0.470012	0.00824685	0.0040281	0.104311	0.995446	0.984044	0.996808	0.233729	0.999763	0.804702	0.431057	0.990609	0.715602
		FALSE	High	[K].VTMQNLNDR.[L]	1xTMTpro [N-Term]	0.000398797	0.000235713	3	7	13	P02533; P13645; P08779	P02533 [117-125]; P13645 [148-156]; P08779 [119-127]		0	1394.74	3.052	1.134	2.661	3.079	0.427	0.665	2.03	0.754	1.77	2.048	0.284	1.118	0.595	1.815	0.674	1.583	1.832	0.254	0.00132252	0.996006	0.825598	0.998972	0.0750474	0.900587	0.0292195	0.955528	0.948101	0.997299	0.000334282	0.999763	0.999861	0.0104044	0.990609	3.37121e-06
		FALSE	High	[K].SEISELRR.[T]	1xTMTpro [N-Term]	0.00151501	0.000235713	2	2	7	P02533; Q04695	P02533 [329-336]; Q04695 [298-305]		1	1293.74	2.153	0.79	1.106	1.786	3.794	0.548	1.18	0.433	0.606	0.979	2.079	0.85	0.645	1.389	0.51	0.713	1.152	2.448	0.0828649	0.898786	0.964513	0.958699	0.999857	0.584921	0.878516	0.376953	0.749213	0.644979	0.999871	0.901559	0.999861	0.152261	0.411709	0.957094
		FALSE	High	[K].TRLEQEIATYR.[SR]	1xTMTpro [N-Term]	0.00182298	0.000235713	4	8	12	P02533; P13646; Q04695; P08779	P02533 [406-416]; P13646 [396-406]; Q04695 [375-385]; P08779 [408-418]		1	1683.93	1.094	1.149	0.808	1.585	0.794	0.881	0.964	1.012	0.712	1.396	0.699	1.187	0.742	0.812	0.852	0.6	1.176	0.589	0.995879	0.997031	0.942113	0.915001	0.237055	0.998154	0.999947	0.996707	0.950576	0.996808	0.253509	0.999763	0.999861	0.999879	0.919822	0.999721
		FALSE	High	[R].TMQNLEIELQSQLSMK.[A]	1xOxidation [M15]; 1xTMTpro [K16]; 1xTMTpro [N-Term]	8.13178e-06	0.000235713	1	1	2	P02533	P02533 [337-352]		0	2517.35
		FALSE	High	[R].TMQNLEIELQSQLSMK.[A]	2xOxidation [M2; M15]; 1xTMTpro [K16]; 1xTMTpro [N-Term]	3.88053e-07	0.000235713	1	1	2	P02533	P02533 [337-352]		0	2533.35	0.691	0.744	0.611	0.962	1.772	1.249	0.864	0.93	0.764	1.201	2.215	1.113	1.123	0.776	0.835	0.686	1.08	1.99	0.796616	0.996006	0.539192	0.625806	0.969369	0.603256	0.999947	0.988907	0.918465	0.853818	0.999871	0.999763	0.799288	0.585498	0.919822	0.955767
		FALSE	High	[R].TMQNLEIELQSQLSMK.[A]	1xTMTpro [K16]; 1xTMTpro [N-Term]	1.35252e-06	0.000235713	1	1	25	P02533	P02533 [337-352]		0	2501.36	0.8	0.991	0.891	1.153	0.811	0.921	0.737	0.913	0.821	1.062	0.746	0.954	0.965	0.772	0.956	0.86	1.112	0.782	0.801379	0.965167	0.729867	0.709656	0.234641	0.993762	0.988169	0.988907	0.926261	0.862446	0.24419	0.999763	0.851484	0.79629	0.57359	0.691728
		FALSE	High	[R].EVATNSELVQSGK.[S]	1xTMTpro [K13]; 1xTMTpro [N-Term]	7.57028e-12	0.000235713	2	2	7	P02533; Q04695	P02533 [316-328]; Q04695 [285-297]		0	1970.1	0.778	0.801	0.828	0.95	0.878	0.71	0.553	0.569	0.588	0.675	0.624	0.819	0.867	0.675	0.695	0.718	0.824	0.761	0.863001	0.857481	0.797576	0.606824	0.241402	0.998154	0.613749	0.642515	0.699857	0.195384	0.0281797	0.884051	0.806687	0.974671	0.991474	0.943154
		FALSE	High	[K].DAEEWFFTK.[T]	1xTMTpro [K9]; 1xTMTpro [N-Term]	0.000355666	0.000235713	1	1	12	P02533	P02533 [301-309]		0	1780.94	1.739	1.166	1.263	1.736	0.455	0.775	1.348	0.904	0.979	1.345	0.352	1.362	0.569	0.989	0.663	0.718	0.988	0.259	0.561174	0.997031	0.999998	0.950837	0.0331241	0.998154	0.838829	0.988907	0.999314	0.995498	0.00870079	0.999763	0.999861	0.894003	0.991474	0.945512
		FALSE	High	[R].APSTYGGGLSVSSSR.[F]	1xTMTpro [N-Term]	3.31866e-08	0.000235713	1	1	14	P02533	P02533 [42-56]		0	1729.9	1.145	1.172	1.33	1.678	0.674	0.711	0.815	0.834	0.946	1.194	0.48	1.196	0.595	0.681	0.697	0.791	0.998	0.401	0.995879	0.996006	0.990771	0.929924	0.227201	0.991743	0.999947	0.988907	0.988378	0.962676	0.0137998	0.999763	0.999861	0.970332	0.991474	0.855727
		FALSE	High	[K].ASLENSLEETK.[G]	1xTMTpro [K11]; 1xTMTpro [N-Term]	3.70857e-06	0.000235713	2	2	17	P02533; P08779	P02533 [353-363]; P08779 [355-365]		0	1829.01	0.549	0.791	0.388	0.744	1.022	1.086	0.596	0.859	0.422	0.808	1.11	0.958	1.133	0.623	0.896	0.44	0.844	1.158	0.410078	0.996006	0.252143	0.448889	0.380131	0.897213	0.938482	0.988907	0.465559	0.627909	0.651301	0.999763	0.845094	0.999879	0.868949	0.621637
		FALSE	High	[R].ALEEANADLEVK.[I]	1xTMTpro [K12]; 1xTMTpro [N-Term]	4.85261e-07	0.000235713	3	6	20	P02533; P13646; P08779	P02533 [135-146]; P13646 [124-135]; P08779 [137-148]		0	1910.07	0.696	1.046	0.504	0.921	0.68	1.276	0.888	1.335	0.643	1.176	0.867	1.503	0.849	0.591	0.889	0.428	0.782	0.577	0.826832	0.996872	0.530264	0.606824	0.175754	0.653994	0.999947	0.991408	0.918465	0.968738	0.570395	0.999763	0.999861	0.999879	0.876037	0.695875
		FALSE	High	[R].ADLEMQIESLK.[E]	1xTMTpro [K11]; 1xTMTpro [N-Term]	2.27036e-06	0.000235713	1	1	4	P02533	P02533 [233-243]		0	1885.06	1.45	0.642	0.694	1.202	0.368	0.478	0.693	0.307	0.332	0.575	0.176	0.641	0.746	1.082	0.479	0.517	0.897	0.275	0.555007	0.808966	0.777032	0.771048	0.115299	0.080903	0.963494	0.00329815	0.0442595	0.0382653	0.000283935	0.55898	0.999861	0.410458	0.256501	0.920305
		FALSE	High	[R].ADLEMQIESLK.[E]	1xOxidation [M5]; 1xTMTpro [K11]; 1xTMTpro [N-Term]	1.21942e-06	0.000235713	1	1	7	P02533	P02533 [233-243]		0	1901.05	1.269	1.169	0.803	1.737	0.75	0.803	1.019	0.939	0.645	1.395	0.602	1.506	0.533	0.677	0.624	0.428	0.926	0.4	0.971419	0.997031	0.934756	0.950837	0.173223	0.998154	0.999947	0.988907	0.918465	0.996808	0.162718	0.999763	0.999861	0.999879	0.980682	0.695875
		FALSE	High	[K].DYSPYFK.[T]	1xTMTpro [K7]; 1xTMTpro [N-Term]	0.0044941	0.000423958	2	2	18	P02533; P08779	P02533 [161-167]; P08779 [163-169]		0	1527.83	2.291	1.049	1.555	1.964	0.355	0.828	1.897	0.868	1.288	1.626	0.294	1.249	0.663	1.519	0.695	1.031	1.302	0.235	0.14284	0.996872	0.990771	0.975375	0.00132841	0.998154	0.313162	0.988907	0.999314	0.997299	0.000503049	0.999763	0.999861	0.478011	0.999874	0.190084
		FALSE	High	[K].NHEEEMNALR.[G]	1xOxidation [M6]; 1xTMTpro [N-Term]	0.00377729	0.000423958	2	2	1	P02533; Q04695	P02533 [252-261]; Q04695 [221-230]		0	1562.76
		FALSE	High	[K].VVSTHEQVLR.[T]	1xTMTpro [N-Term]	0.00292598	0.000423958	1	1	2	P02533	P02533 [460-469]		0	1471.86	1.05	0.689	0.618	1.035	1.545	1.306	1.371	0.899	0.806	1.351	2.017	1.049	1.244	1.306	0.857	0.768	1.287	1.922	0.99661	0.996006	0.67698	0.662109	0.809284	0.611273	0.731336	0.988907	0.964874	0.968738	0.999871	0.999763	0.734382	0.185559	0.892733	0.705882
		FALSE	High	[R].CEMEQQNQEYK.[I]	1xCarbamidomethyl [C1]; 1xOxidation [M3]; 1xTMTpro [K11]; 1xTMTpro [N-Term]	0.00241897	0.000423958	2	2	1	P02533; Q04695	P02533 [389-399]; Q04695 [358-368]		0	2111	0.845	0.883	1.7	1.636	0.524	0.542	0.458	0.479	0.922	0.887	0.284	0.948	0.572	0.483	0.505	0.973	0.936	0.3	0.899806	0.970924	0.998337	0.936987	0.344469	0.428894	0.301106	0.458423	0.981664	0.644979	0.0247802	0.999763	0.999861	0.999879	0.418621	0.942418
		FALSE	High	[R].LASYLDK.[V]	1xTMTpro [K7]; 1xTMTpro [N-Term]	0.0068231	0.000610457	5	8	71	P02533; P13645; Q04695; P35527; P08779	P02533 [126-132]; P13645 [157-163]; Q04695 [95-101]; P35527 [164-170]; P08779 [128-134]		0	1417.85	3.435	1.429	1.953	2.692	0.722	0.504	1.732	0.721	0.985	1.358	0.364	0.827	0.61	2.095	0.871	1.191	1.641	0.44	0.00510109	0.998997	0.966609	0.999874	0.209944	0.733237	0.44374	0.988907	0.999314	0.996808	0.0476938	0.999763	0.999861	0.209794	0.901084	0.0526035
		FALSE	High	[R].RVLDELTLAR.[TA]	1xTMTpro [N-Term]	0.0106885	0.000981812	3	6	1	P02533; Q04695; P08779	P02533 [223-232]; Q04695 [192-201]; P08779 [225-234]		1	1489.9
		FALSE	High	[KR].LAADDFRTK.[YF]	1xTMTpro [K9]; 1xTMTpro [N-Term]	0.0157545	0.0011075	3	9	1	P02533; Q04695; P08779	P02533 [195-203]; Q04695 [164-172]; P08779 [197-205]		1	1644.96
		FALSE	High	[R].CEMEQQNQEYK.[I]	1xCarbamidomethyl [C1]; 1xTMTpro [K11]; 1xTMTpro [N-Term]	0.0158394	0.0011075	2	2	1	P02533; Q04695	P02533 [389-399]; Q04695 [358-368]		0	2095.01	9.486	1.073	2.504	3.554	0.753	0.643	6.099	0.69	1.61	2.285	0.484	1.512	0.425	4.035	0.456	1.065	1.512	0.32	5.93845e-12	0.996006	0.808607	0.976586	0.453707	0.810538	3.09485e-11	0.80043	0.987113	0.997299	0.168841	0.999763	0.999861	3.34668e-05	0.116092	0.287323
		FALSE	High	[K].EELAYLKK.[N]	2xTMTpro [K7; K8]; 1xTMTpro [N-Term]	0.0176363	0.0011075	2	3	1	P02533; Q04695	P02533 [244-251]; Q04695 [213-220]		1	1906.18	0.736	0.968	0.653	1.167	1.497	0.726	0.534	0.702	0.474	0.847	1.086	0.96	0.756	0.556	0.732	0.494	0.883	1.132	0.870787	0.996006	0.6756	0.744081	0.821197	0.998154	0.808588	0.981939	0.680882	0.635505	0.612234	0.999763	0.999861	0.999879	0.990609	0.924897
		FALSE	High	[K].EELAYLK.[K]	1xTMTpro [K7]; 1xTMTpro [N-Term]	0.0244478	0.00126329	2	3	17	P02533; Q04695	P02533 [244-250]; Q04695 [213-219]		0	1473.88	3.564	1.292	1.809	3.011	0.361	0.545	1.942	0.704	0.986	1.641	0.197	1.242	0.439	1.563	0.567	0.794	1.321	0.158	0.00350093	0.999996	0.990589	0.998972	0.000124482	0.836182	0.285949	0.988907	0.999314	0.997299	2.27953e-05	0.999763	0.999861	0.446037	0.919822	0.780133
		FALSE	High	[K].VTMQNLNDR.[L]	1xOxidation [M3]; 1xTMTpro [N-Term]	0.0285323	0.00141708	3	7	6	P02533; P13645; P08779	P02533 [117-125]; P13645 [148-156]; P08779 [119-127]		0	1410.73	1.057	1.085	0.529	1.139	0.914	0.772	0.815	0.837	0.408	0.879	0.705	1.072	0.72	0.761	0.781	0.381	0.82	0.658	0.995879	0.996006	0.155004	0.730898	0.227201	0.998154	0.999947	0.988907	0.180686	0.486815	0.0586777	0.999763	0.999861	0.705705	0.980682	0.146359
		FALSE	High	[KR].LAADDFR.[AITLV]	1xTMTpro [N-Term]	0.031729	0.0022452	6	20	25	O76015; P02533; P13645; P13646; Q04695; P08779	O76015 [184-190]; P02533 [195-201]; P13645 [229-235]; P13646 [185-191]; Q04695 [164-170]; P08779 [197-203]		0	1111.61	3.053	1.168	2.396	3.144	0.832	0.728	2.223	0.85	1.744	2.289	0.605	1.125	0.647	1.976	0.756	1.55	2.034	0.538	0.0158401	0.996872	0.827293	0.998972	0.0762318	0.998154	0.155648	0.988907	0.934082	0.997299	0.0134441	0.999763	0.999861	0.253038	0.987494	0.0013997
		FALSE	High	[R].DVTSSSR.[Q]	1xTMTpro [N-Term]	0.0413135	0.00303898	1	1	4	P02533	P02533 [440-446]		0	1055.57	1.315	0.881	1.401	1.304	0.604	0.788	1.036	0.694	1.104	1.027	0.476	1.223	0.644	0.847	0.567	0.903	0.84	0.389	0.839254	0.945876	0.999998	0.786789	0.186894	0.998154	0.994803	0.836186	0.999314	0.729882	0.0596132	0.999763	0.999861	0.67729	0.666764	0.643721
		FALSE	High	[K].SEISELR.[R]	1xTMTpro [N-Term]	0.0430858	0.00317436	2	2	6	P02533; Q04695	P02533 [329-335]; Q04695 [298-304]		0	1137.64	0.772	1.16	0.507	0.992	0.55	1.44	1.112	1.671	0.73	1.429	0.791	1.758	0.819	0.632	0.95	0.415	0.813	0.45	0.934119	0.996872	0.296169	0.62986	0.00294466	0.321493	0.943811	0.988907	0.881149	0.965093	0.326068	0.999763	0.986326	0.999879	0.675484	0.38761
		FALSE	High	[K].IRDWYQR.[Q]	1xTMTpro [N-Term]	0.101309	0.00578346	3	3	8	P02533; Q04695; P08779	P02533 [147-153]; Q04695 [116-122]; P08779 [149-155]		1	1340.74	1.552	1.01	0.99	1.493	0.625	0.68	1.056	0.687	0.673	1.016	0.425	1.043	0.652	1.012	0.659	0.646	0.974	0.408	0.649843	0.996006	0.921478	0.89647	0.130288	0.990967	0.969501	0.892107	0.881149	0.782061	0.00487192	0.999763	0.999861	0.484035	0.989135	0.994515
	FALSE	High	Master Protein	P08238	Heat shock protein HSP 90-beta [OS=Homo sapiens]	0	342.548	54	34	504	19	724	83.2	5.03	1453.23	34	cell organization and biogenesis;DNA metabolism;other metabolic processes;stress response;developmental processes;other biological processes	non-structural extracellular;plasma membrane;other membranes;cytosol;nucleus;other cell component	enzyme regulator activity;cytoskeletal activity;nucleic acid binding activity;other molecular function	Pf00183, Pf02518	3326	HSP90AB1	B2R5P0; hsa:3326; P08238; Q5T9W7; Q9NQW0; Q9NTK6	ENSG00000096384	Regulation of actin dynamics for phagocytic cup formation; Potential therapeutics for SARS; The role of GTSE1 in G2/M progression after G2 checkpoint; HSP90 chaperone cycle for steroid hormone receptors (SHR) in the presence of ligand; SARS-CoV-2 activates/modulates innate and adaptive immune responses; Aryl hydrocarbon receptor signalling; Neutrophil degranulation; Estrogen-dependent gene expres…	Nuclear receptors meta-pathway; NRF2 pathway; Focal adhesion: PI3K-Akt-mTOR-signaling pathway; PI3K-Akt signaling pathway	Protein processing in endoplasmic reticulum; PI3K-Akt signaling pathway; Necroptosis; Antigen processing and presentation; NOD-like receptor signaling pathway; IL-17 signaling pathway; Th17 cell differentiation; Progesterone-mediated oocyte maturation; Estrogen signaling pathway; Salmonella infection; Pathways in cancer; Chemical carcinogenesis; Prostate cancer; Lipid and atherosclerosis; Fluid s…	38	1	0.489	0.575	0.693	1.634	2.777	1.361	0.665	0.783	0.943	2.224	3.78	1.305	1.043	0.51	0.6	0.723	1.705	2.897	0.0260901	0.812571
		Checked	Confidence	Annotated Sequence	Modifications	Qvality PEP	Qvality q-value	# Protein Groups	# Proteins	# PSMs	Master Protein Accessions	Positions in Master Proteins	Modifications in Master Proteins	# Missed Cleavages	Theo. MH+ [Da]	Abundance Ratio: (1 1/2 hr) / (0 hr)	Abundance Ratio: (1 hr) / (0 hr)	Abundance Ratio: (1/2 hr) / (0 hr)	Abundance Ratio: (2 hr) / (0 hr)	Abundance Ratio: (continuous) / (0 hr)	Abundance Ratio: (0 hr) / (DMSO)	Abundance Ratio: (1 1/2 hr) / (DMSO)	Abundance Ratio: (1 hr) / (DMSO)	Abundance Ratio: (1/2 hr) / (DMSO)	Abundance Ratio: (2 hr) / (DMSO)	Abundance Ratio: (continuous) / (DMSO)	Abundance Ratio: (TMP) / (DMSO)	Abundance Ratio: (0 hr) / (TMP)	Abundance Ratio: (1 1/2 hr) / (TMP)	Abundance Ratio: (1 hr) / (TMP)	Abundance Ratio: (1/2 hr) / (TMP)	Abundance Ratio: (2 hr) / (TMP)	Abundance Ratio: (continuous) / (TMP)	Abundance Ratio Adj. P-Value: (1 1/2 hr) / (0 hr)	Abundance Ratio Adj. P-Value: (1 hr) / (0 hr)	Abundance Ratio Adj. P-Value: (1/2 hr) / (0 hr)	Abundance Ratio Adj. P-Value: (2 hr) / (0 hr)	Abundance Ratio Adj. P-Value: (continuous) / (0 hr)	Abundance Ratio Adj. P-Value: (0 hr) / (DMSO)	Abundance Ratio Adj. P-Value: (1 1/2 hr) / (DMSO)	Abundance Ratio Adj. P-Value: (1 hr) / (DMSO)	Abundance Ratio Adj. P-Value: (1/2 hr) / (DMSO)	Abundance Ratio Adj. P-Value: (2 hr) / (DMSO)	Abundance Ratio Adj. P-Value: (continuous) / (DMSO)	Abundance Ratio Adj. P-Value: (TMP) / (DMSO)	Abundance Ratio Adj. P-Value: (0 hr) / (TMP)	Abundance Ratio Adj. P-Value: (1 1/2 hr) / (TMP)	Abundance Ratio Adj. P-Value: (1 hr) / (TMP)	Abundance Ratio Adj. P-Value: (1/2 hr) / (TMP)
		FALSE	High	[R].LVSSPCCIVTSTYGWTANMER.[I]	2xCarbamidomethyl [C6; C7]; 1xTMTpro [N-Term]	1.19311e-06	0.000235713	1	1	1	P08238	P08238 [584-604]		0	2736.31
		FALSE	High	[K].IRYESLTDPSK.[L]	1xTMTpro [K11]; 1xTMTpro [N-Term]	0.00166189	0.000235713	2	6	3	P07900; P08238	P07900 [59-69]; P08238 [54-64]		1	1917.09	1.368	2.376	2.2	3.995	5.167	0.919	1.257	2.183	2.021	3.669	4.746	3.85	0.239	0.326	0.567	0.525	0.953	1.233	0.735911	0.996006	0.919119	0.960047	0.918004	0.990967	0.744789	0.930979	0.868382	0.965093	0.785335	0.96996	0.924136	0.999879	0.782413	0.94182
		FALSE	High	[R].NPDDITQEEYGEFYK.[S]	1xTMTpro [K15]; 1xTMTpro [N-Term]	1.08528e-08	0.000235713	1	1	14	P08238	P08238 [292-306]		0	2456.21	0.977	1.897	3.539	4.619	2.246	0.884	0.863	1.676	3.127	4.081	1.985	1.89	0.467	0.456	0.887	1.654	2.159	1.05	0.995879	0.997031	0.43038	0.90815	0.999857	0.998154	0.999947	0.988907	0.419676	0.897304	0.999871	0.999763	0.999861	0.999879	0.851025	0.000109284
		FALSE	High	[K].IDIIPNPQER.[T]	1xTMTpro [N-Term]	0.00138109	0.000235713	1	2	22	P08238	P08238 [73-82]		0	1498.85	0.183	0.342	0.724	1.809	2.312	1.98	0.363	0.677	1.434	3.583	4.578	1.197	1.654	0.303	0.566	1.198	2.993	3.824	5.44706e-10	0.142981	0.786965	0.960047	0.999857	0.026803	0.0180116	0.914767	0.999314	0.975615	0.996893	0.999763	0.547258	0.95362	0.718285	0.00670643
		FALSE	High	[K].HFSVEGQLEFR.[A]	1xTMTpro [N-Term]	0.000535264	0.000235713	2	6	10	P07900; P08238	P07900 [328-338]; P08238 [320-330]		0	1652.87	1.55	1.037	1.041	1.807	1.141	0.706	1.094	0.733	0.735	1.276	0.806	0.908	0.778	1.206	0.807	0.81	1.406	0.888	0.764929	0.996872	0.990771	0.960047	0.577477	0.998154	0.987196	0.988907	0.964874	0.98276	0.485596	0.999763	0.999861	0.699652	0.966209	0.732383
		FALSE	High	[K].HNDDEQYAWESSAGGSFTVR.[TA]	1xTMTpro [N-Term]	4.6709e-07	0.000235713	2	4	7	P07900; P08238	P07900 [154-173]; P08238 [149-168]		0	2560.17	1.057	0.72	0.635	1.036	1.086	1.388	1.467	0.999	0.881	1.437	1.507	1.193	1.163	1.23	0.837	0.738	1.205	1.263	0.995879	0.996006	0.757777	0.663335	0.448792	0.503679	0.721207	0.988907	0.999314	0.976515	0.941128	0.999763	0.851484	0.585498	0.932648	0.804191
		FALSE	High	[K].HLEINPDHPIVETLR.[Q]	1xTMTpro [N-Term]	1.02036e-07	0.000235713	1	1	58	P08238	P08238 [625-639]		0	2087.16	0.928	1.03	0.999	1.85	2.467	1.156	1.074	1.191	1.155	2.14	2.852	1.947	0.594	0.552	0.612	0.593	1.099	1.465	0.995879	0.996872	0.990771	0.971761	0.999857	0.817809	0.989215	0.999022	0.999314	0.997299	0.999871	0.999763	0.999861	0.999879	0.972995	0.99994
		FALSE	High	[R].GVVDSEDLPLNISR.[E]	1xTMTpro [N-Term]	8.64627e-10	0.000235713	3	5	32	P07900; P08238; Q12931	P07900 [387-400]; P08238 [379-392]; Q12931 [389-402]		0	1817.99	0.186	0.245	0.557	1.405	2.507	1.995	0.371	0.489	1.111	2.803	5	1.287	1.55	0.288	0.38	0.863	2.178	3.885	9.42539e-10	0.0123721	0.415628	0.863419	0.999857	0.0287284	0.0226931	0.472125	0.999314	0.997299	0.951998	0.999763	0.581519	0.913139	0.00766417	0.607583
		FALSE	High	[K].LGIHEDSTNR.[R]	1xTMTpro [N-Term]	1.25312e-06	0.000235713	1	1	51	P08238	P08238 [439-448]		0	1445.77	0.95	0.991	1.869	3.199	1.383	1.366	1.298	1.354	2.552	4.369	1.888	1.474	0.927	0.881	0.919	1.732	2.964	1.281	0.990034	0.996006	0.990771	0.998972	0.926606	0.142956	0.68759	0.995869	0.581537	0.807719	0.999871	0.999763	0.890256	0.718561	0.870384	0.00352483
		FALSE	High	[K].LGLGIDEDEVAAEEPNAAVPDEIPPLEGDEDASR.[M]	1xTMTpro [N-Term]	6.05176e-15	0.000235713	1	1	21	P08238	P08238 [686-719]		0	3836.85	1.073	1.603	1.403	3.074	3.423	1.002	1.074	1.606	1.405	3.079	3.429	2.389	0.419	0.45	0.672	0.588	1.289	1.435	0.995879	0.997031	0.999998	0.998972	0.999857	0.984163	0.970569	0.988907	0.999314	0.978551	0.999871	0.999763	0.999861	0.999879	0.991474	0.999814
		FALSE	High	[R].VFIMDSCDELIPEYLNFIR.[G]	1xCarbamidomethyl [C7]; 1xOxidation [M4]; 1xTMTpro [N-Term]	2.1302e-07	0.000235713	1	1	8	P08238	P08238 [360-378]		0	2694.35	0.679	0.831	0.734	1.139	1.512	1.428	0.97	1.187	1.048	1.626	2.16	1.543	0.925	0.629	0.769	0.679	1.054	1.399	0.23752	0.965167	0.595238	0.698228	0.886426	0.132176	0.999947	0.995869	0.999314	0.996808	0.999871	0.999763	0.876569	0.999879	0.990609	0.999721
		FALSE	High	[R].VFIMDSCDELIPEYLNFIR.[G]	1xCarbamidomethyl [C7]; 1xTMTpro [N-Term]	1.71922e-06	0.000235713	1	1	1	P08238	P08238 [360-378]		0	2678.35	0.953	1.025	0.678	0.981	0.657	2.593	2.471	2.657	1.758	2.543	1.703	2.443	1.061	1.012	1.087	0.719	1.041	0.697	0.990034	0.996006	0.52314	0.539731	0.29145	2.1525e-06	0.00183779	0.607799	0.978926	0.997299	0.999871	0.999763	0.734382	0.435895	0.307096	0.999721
		FALSE	High	[R].YESLTDPSK.[L]	1xTMTpro [K9]; 1xTMTpro [N-Term]	3.39292e-05	0.000235713	2	6	7	P07900; P08238	P07900 [61-69]; P08238 [56-64]		0	1647.91	1.015	1.736	1.829	2.811	3.733	1.041	1.057	1.808	1.904	2.927	3.887	2.447	0.426	0.432	0.739	0.778	1.196	1.589	0.999535	0.997031	0.990771	0.999874	0.999857	0.940136	0.970569	0.988907	0.903447	0.997299	0.999871	0.999763	0.999861	0.999879	0.990609	0.671404
		FALSE	High	[R].YHTSQSGDEMTSLSEYVSR.[M]	1xTMTpro [N-Term]	1.06731e-11	0.000235713	1	1	3	P08238	P08238 [457-475]		0	2481.15	1.004	1.655	1.315	2.185	2.849	1.124	1.129	1.861	1.478	2.457	3.203	2.455	0.458	0.46	0.758	0.602	1.001	1.305	0.995879	0.998997	0.990771	0.998972	0.999857	0.59519	0.943811	0.974716	0.999314	0.997299	0.999871	0.999763	0.999861	0.999879	0.991474	0.999721
		FALSE	High	[K].YIDQEELNK.[T]	1xTMTpro [K9]; 1xTMTpro [N-Term]	6.45623e-05	0.000235713	2	5	22	P07900; P08238	P07900 [284-292]; P08238 [276-284]		0	1759.97	0.724	1.081	2.138	4.83	3.791	0.755	0.547	0.816	1.614	3.647	2.862	1.494	0.505	0.366	0.546	1.08	2.441	1.916	0.695454	0.996006	0.919119	0.89647	0.999857	0.998154	0.676767	0.988907	0.955304	0.950414	0.999871	0.999763	0.999861	0.999879	0.866352	0.0464912
		FALSE	High	[K].SLTNDWEDHLAVK.[H]	1xTMTpro [K13]; 1xTMTpro [N-Term]	4.45482e-08	0.000235713	2	3	38	P07900; P08238	P07900 [315-327]; P08238 [307-319]		0	2136.16	0.403	0.647	0.837	1.558	3.146	1.542	0.622	0.997	1.291	2.403	4.853	2.68	0.576	0.232	0.372	0.482	0.897	1.811	0.0702767	0.970924	0.964513	0.90815	0.999857	0.342665	0.962018	0.996381	0.999314	0.997299	0.996776	0.999763	0.999861	0.989109	0.100126	0.934922
		FALSE	High	[R].TLTLVDTGIGMTK.[A]	1xTMTpro [K13]; 1xTMTpro [N-Term]	2.80736e-09	0.000235713	2	4	14	P07900; P08238	P07900 [88-100]; P08238 [83-95]		0	1958.15	1.18	2.235	3.697	4.84	2.557	0.657	0.776	1.469	2.429	3.181	1.68	1.76	0.373	0.441	0.835	1.38	1.807	0.955	0.981692	0.996006	0.330479	0.894676	0.999857	0.836182	0.999947	0.988907	0.680899	0.975343	0.999871	0.999843	0.999861	0.999879	0.919822	0.000505673
		FALSE	High	[R].TLTIVDTGIGMTK.[A]	1xOxidation [M11]; 1xTMTpro [K13]; 1xTMTpro [N-Term]	8.24905e-08	0.000235713	2	4	31	P07900; P08238	P07900 [88-100]; P08238 [83-95]		0	1974.14	0.528	0.542	0.686	1.448	1.229	1.738	0.917	0.942	1.192	2.516	2.135	1.184	1.468	0.774	0.796	1.007	2.125	1.803	0.0100586	0.199656	0.444526	0.863419	0.545964	0.00473561	0.999947	0.988907	0.999314	0.997299	0.999871	0.999763	0.50584	0.95362	0.990609	0.768421
		FALSE	High	[K].SIYYITGESK.[E]	1xTMTpro [K10]; 1xTMTpro [N-Term]	3.3619e-06	0.000235713	1	2	45	P08238	P08238 [482-491]		0	1769	0.46	0.611	1.14	2.756	4.871	0.714	0.328	0.436	0.813	1.967	3.477	0.942	0.758	0.349	0.463	0.864	2.089	3.692	0.169841	0.970924	0.991268	0.999874	0.999857	0.998154	0.160785	0.793674	0.999314	0.999937	0.999871	0.999763	0.999861	0.999879	0.49322	0.575512
		FALSE	High	[K].EQVANSAFVER.[V]	1xTMTpro [N-Term]	1.9173e-06	0.000235713	1	2	5	P08238	P08238 [492-502]		0	1553.82	0.871	0.708	1.346	3.221	5.181	0.787	0.686	0.557	1.06	2.535	4.077	1.255	0.627	0.546	0.444	0.844	2.019	3.248	0.91719	0.870408	0.990771	0.998972	0.942127	0.998154	0.953436	0.621608	0.999314	0.997299	0.951998	0.999763	0.999861	0.999879	0.0884756	0.95501
		FALSE	High	[R].APFDLFENK.[K]	1xTMTpro [K9]; 1xTMTpro [N-Term]	0.000359564	0.000235713	1	2	12	P08238	P08238 [339-347]		0	1688.95	0.408	0.763	1.002	2.066	3.398	1.616	0.659	1.233	1.619	3.339	5.492	3.148	0.513	0.209	0.392	0.514	1.061	1.745	0.0764832	0.996006	0.990771	0.991663	0.999857	0.271536	0.962018	0.999864	0.954297	0.968738	0.937791	0.999763	0.999861	0.913139	0.159009	0.989
		FALSE	High	[R].DNSTMGYMMAK.[K]	1xTMTpro [K11]; 1xTMTpro [N-Term]	0.000600162	0.000235713	1	2	1	P08238	P08238 [613-623]		0	1856.92
		FALSE	High	[K].EGLELPEDEEEK.[K]	1xTMTpro [K12]; 1xTMTpro [N-Term]	8.85497e-08	0.000235713	2	6	3	P07900; P08238	P07900 [547-558]; P08238 [539-550]		0	2025.05	1.484	4.473	9.821	12.934	5.917	0.494	0.734	2.211	4.855	6.394	2.925	2.653	0.186	0.276	0.833	1.83	2.41	1.102	0.817153	0.182853	0.133101	0.169895	0.38321	0.796361	0.999947	0.593765	0.177998	0.185927	0.9022	0.829	0.142911	0.585498	0.991474	0.389453
		FALSE	High	[K].EGLELPEDEEEKK.[KI]	2xTMTpro [K12; K13]; 1xTMTpro [N-Term]	9.54107e-07	0.000235713	2	6	10	P07900; P08238	P07900 [547-559]; P08238 [539-551]		1	2457.35	0.41	1.159	1.398	3.335	5.891	0.991	0.406	1.149	1.385	3.304	5.836	3.014	0.329	0.135	0.381	0.46	1.096	1.936	0.0790644	0.997031	0.99919	0.998972	0.942931	0.98277	0.185689	0.999864	0.999314	0.968738	0.9022	0.999763	0.999861	0.484035	0.127058	0.866233
		FALSE	High	[K].EDQTEYLEER.[RW]	1xTMTpro [N-Term]	3.95251e-05	0.000235713	2	5	4	P07900; P08238	P07900 [192-201]; P08238 [187-196]		0	1615.78	0.381	0.899	3.551	2.971	8.296	0.94	0.358	0.846	3.34	2.794	7.802	1.98	0.475	0.181	0.427	1.687	1.411	3.941	5.89133e-05	0.996006	0.360238	0.998972	0.333134	0.98277	0.0705844	0.988907	0.216266	0.985999	0.192624	0.999763	0.999861	0.147997	0.0499729	0.00140677
		FALSE	High	[R].ELISNASDALDK.[I]	1xTMTpro [K12]; 1xTMTpro [N-Term]	8.66394e-08	0.000235713	2	2	12	P14625; P08238	P14625 [103-114]; P08238 [42-53]		0	1884.06	1.187	1.493	1.519	2.048	3.867	0.87	1.032	1.299	1.321	1.782	3.364	1.857	0.468	0.556	0.699	0.711	0.959	1.811	0.990263	0.997031	0.990771	0.991019	0.999857	0.998154	0.999947	0.995446	0.999314	0.997299	0.999871	0.999763	0.999861	0.999879	0.999406	0.955767
		FALSE	High	[R].ADHGEPIGR.[G]	1xTMTpro [N-Term]	2.27886e-05	0.000235713	1	1	21	P08238	P08238 [169-177]		0	1255.67	1.008	1.258	1.043	1.447	2.63	1.03	1.038	1.296	1.074	1.491	2.71	1.718	0.6	0.604	0.754	0.625	0.868	1.577	0.995879	0.996006	0.919119	0.860094	0.999857	0.838216	0.982583	0.998419	0.999314	0.978551	0.999871	0.999763	0.999861	0.999879	0.990609	0.999721
		FALSE	High	[K].ADLINNLGTIAK.[SF]	1xTMTpro [K12]; 1xTMTpro [N-Term]	1.05429e-07	0.000235713	2	5	20	P07900; P08238	P07900 [101-112]; P08238 [96-107]		0	1851.12	1.101	2.249	4.549	6.165	2.734	0.825	0.908	1.855	3.751	5.084	2.255	2.487	0.332	0.365	0.746	1.509	2.045	0.907	0.995879	0.996006	0.246146	0.745805	0.999857	0.998154	0.999947	0.988907	0.158725	0.784745	0.999871	0.999763	0.999861	0.999879	0.990609	0.000102557
		FALSE	High	[R].GFEVVYMTEPIDEYCVQQLK.[E]	1xCarbamidomethyl [C15]; 1xTMTpro [K20]; 1xTMTpro [N-Term]	0.000182901	0.000235713	1	1	6	P08238	P08238 [507-526]		0	3056.56	0.915	1.167	1.185	2.466	2.486	0.616	0.563	0.718	0.729	1.518	1.53	0.977	0.63	0.576	0.735	0.746	1.554	1.566	0.995879	0.996872	0.990771	0.998972	0.999857	0.980515	0.886633	0.988907	0.963923	0.996808	0.96971	0.999763	0.999861	0.999879	0.990609	0.811061
		FALSE	High	[K].LGIHEDSTNRR.[R]	1xTMTpro [N-Term]	0.00407569	0.000423958	1	1	7	P08238	P08238 [439-449]		1	1601.87	0.968	1.875	1.437	2.741	2.89	1.189	1.151	2.229	1.708	3.259	3.435	2.883	0.412	0.399	0.773	0.593	1.13	1.192	0.993162	0.996872	0.999998	0.999874	0.999857	0.456651	0.922591	0.901626	0.964874	0.968738	0.999871	0.999763	0.999861	0.999879	0.982746	0.999721
		FALSE	High	[K].SLVSVTK.[E]	1xTMTpro [K7]; 1xTMTpro [N-Term]	0.0131905	0.000981812	1	3	10	P08238	P08238 [532-538]		0	1341.86	0.474	1.175	2.866	5.139	5.454	0.999	0.474	1.174	2.864	5.134	5.449	1.946	0.513	0.243	0.603	1.472	2.638	2.8	0.00226859	0.996006	0.705441	0.863419	0.985793	0.902016	0.239835	0.988907	0.43871	0.736981	0.892729	0.999843	0.999861	0.68718	0.919822	0.000255349
		FALSE	High	[R].EMLQQSK.[I]	1xTMTpro [K7]; 1xTMTpro [N-Term]	0.0194243	0.0011075	2	4	7	P07900; P08238	P07900 [401-407]; P08238 [393-399]		0	1471.84	0.534	1.103	2.2	2.565	5.822	1.083	0.578	1.195	2.383	2.778	6.306	4.138	0.262	0.14	0.289	0.576	0.671	1.524	0.155143	0.996872	0.889553	0.999874	0.952992	0.87791	0.719445	0.998419	0.697103	0.997299	0.850383	0.999763	0.991926	0.516774	0.00455046	0.999721
		FALSE	High	[R].EMLQQSK.[I]	1xOxidation [M2]; 1xTMTpro [K7]; 1xTMTpro [N-Term]	0.0238039	0.00126329	2	4	2	P07900; P08238	P07900 [401-407]; P08238 [393-399]		0	1487.84	1.586	3.163	1.993	3.667	5.337	0.98	1.555	3.099	1.954	3.594	5.23	4.179	0.234	0.372	0.742	0.467	0.86	1.251	0.33332	0.917934	0.971082	0.975375	0.887943	0.938552	0.224468	0.721321	0.909222	0.925259	0.637366	0.927589	0.905755	0.999879	0.990609	0.663005
		FALSE	High	[K].FYEAFSK.[N]	1xTMTpro [K7]; 1xTMTpro [N-Term]	0.0240594	0.00126329	1	1	10	P08238	P08238 [429-435]		0	1499.84	0.397	0.906	2.398	2.437	5.049	1.095	0.434	0.993	2.627	2.669	5.531	2.852	0.384	0.152	0.348	0.921	0.936	1.94	0.0622591	0.996006	0.827293	0.998972	0.999857	0.888335	0.246751	0.988907	0.595241	0.997299	0.93323	0.999763	0.999861	0.606259	0.0501531	0.406986
		FALSE	High	[R].ALLFIPR.[R]	1xTMTpro [N-Term]	0.0349013	0.0022452	1	1	4	P08238	P08238 [331-337]		0	1133.74	1.567	3.466	3.184	6.633	7.526	1.059	1.659	3.67	3.371	7.023	7.969	6.83	0.155	0.243	0.537	0.494	1.028	1.167	0.741652	0.786813	0.556571	0.693498	0.740534	0.959956	0.506643	0.576501	0.334064	0.403699	0.625101	0.796188	0.734382	0.999879	0.854375	0.955767
		FALSE	High	[K].AEADKNDK.[SA]	2xTMTpro [K5; K8]; 1xTMTpro [N-Term]	0.0456421	0.00330906	2	4	8	P07900; P08238	P07900 [650-657]; P08238 [642-649]		1	1803.04	2.183	4.46	4.415	10.82	12.569	0.918	2.004	4.094	4.053	9.933	11.539	9.341	0.098	0.215	0.438	0.434	1.063	1.235	0.195692	0.484721	0.260065	0.384408	0.259268	0.998154	0.254182	0.472125	0.177753	0.117119	0.294693	0.463772	0.39553	0.934359	0.358193	0.727888
		FALSE	High	[K].VVVITK.[H]	1xTMTpro [K6]; 1xTMTpro [N-Term]	0.0816959	0.00480589	1	1	7	P08238	P08238 [143-148]		0	1266.86	1.105	1.721	1.775	3.478	3.861	0.845	0.934	1.454	1.5	2.939	3.263	2.458	0.344	0.38	0.592	0.61	1.196	1.328	0.995879	0.996872	0.990771	0.993102	0.999857	0.998154	0.999947	0.988907	0.988378	0.995355	0.999871	0.999763	0.999861	0.999879	0.959825	0.999721
	FALSE	High	Master Protein	P08779	Keratin, type I cytoskeletal 16 [OS=Homo sapiens]	0	326.095	76	36	440	21	473	51.2	5.05	1165.17	36	cell organization and biogenesis;stress response;other biological processes	plasma membrane;cytosol;cytoskeleton	cytoskeletal activity	Pf00038	3868	KRT16	A8K488; hsa:3868; P08779; P30654; Q16402; Q9UBG8	ENSG00000186832	Formation of the cornified envelope	Vitamin D receptor pathway	Estrogen signaling pathway; Staphylococcus aureus infection	5	17	1.511	0.983	1.283	1.696	0.577	0.941	1.421	0.925	1.207	1.596	0.543	1.319	0.713	1.077	0.701	0.915	1.21	0.412	0.34248	0.947914
		Checked	Confidence	Annotated Sequence	Modifications	Qvality PEP	Qvality q-value	# Protein Groups	# Proteins	# PSMs	Master Protein Accessions	Positions in Master Proteins	Modifications in Master Proteins	# Missed Cleavages	Theo. MH+ [Da]	Abundance Ratio: (1 1/2 hr) / (0 hr)	Abundance Ratio: (1 hr) / (0 hr)	Abundance Ratio: (1/2 hr) / (0 hr)	Abundance Ratio: (2 hr) / (0 hr)	Abundance Ratio: (continuous) / (0 hr)	Abundance Ratio: (0 hr) / (DMSO)	Abundance Ratio: (1 1/2 hr) / (DMSO)	Abundance Ratio: (1 hr) / (DMSO)	Abundance Ratio: (1/2 hr) / (DMSO)	Abundance Ratio: (2 hr) / (DMSO)	Abundance Ratio: (continuous) / (DMSO)	Abundance Ratio: (TMP) / (DMSO)	Abundance Ratio: (0 hr) / (TMP)	Abundance Ratio: (1 1/2 hr) / (TMP)	Abundance Ratio: (1 hr) / (TMP)	Abundance Ratio: (1/2 hr) / (TMP)	Abundance Ratio: (2 hr) / (TMP)	Abundance Ratio: (continuous) / (TMP)	Abundance Ratio Adj. P-Value: (1 1/2 hr) / (0 hr)	Abundance Ratio Adj. P-Value: (1 hr) / (0 hr)	Abundance Ratio Adj. P-Value: (1/2 hr) / (0 hr)	Abundance Ratio Adj. P-Value: (2 hr) / (0 hr)	Abundance Ratio Adj. P-Value: (continuous) / (0 hr)	Abundance Ratio Adj. P-Value: (0 hr) / (DMSO)	Abundance Ratio Adj. P-Value: (1 1/2 hr) / (DMSO)	Abundance Ratio Adj. P-Value: (1 hr) / (DMSO)	Abundance Ratio Adj. P-Value: (1/2 hr) / (DMSO)	Abundance Ratio Adj. P-Value: (2 hr) / (DMSO)	Abundance Ratio Adj. P-Value: (continuous) / (DMSO)	Abundance Ratio Adj. P-Value: (TMP) / (DMSO)	Abundance Ratio Adj. P-Value: (0 hr) / (TMP)	Abundance Ratio Adj. P-Value: (1 1/2 hr) / (TMP)	Abundance Ratio Adj. P-Value: (1 hr) / (TMP)	Abundance Ratio Adj. P-Value: (1/2 hr) / (TMP)
		FALSE	High	[R].ISSVLAGGSCRAPSTYGGGLSVSSR.[F]	1xCarbamidomethyl [C10]; 1xTMTpro [N-Term]	4.05354e-07	0.000235713	1	1	3	P08779	P08779 [31-55]		1	2730.42	0.857	0.47	2.646	0.799	0.492	1.427	1.223	0.67	3.776	1.14	0.702	0.984	1.45	1.243	0.681	3.837	1.158	0.713	0.911552	0.28087	0.681343	0.489719	0.237055	0.172845	0.846265	0.811513	0.156442	0.895836	0.853236	0.999763	0.684581	0.53958	0.966209	1.8634e-08
		FALSE	High	[R].ISSVLAGGSCR.[A]	1xCarbamidomethyl [C10]; 1xTMTpro [N-Term]	7.26443e-07	0.000235713	2	2	20	P02533; P08779	P02533 [31-41]; P08779 [31-41]		0	1410.77	1.724	0.911	1.649	2.146	0.259	0.736	1.269	0.67	1.214	1.579	0.19	1.095	0.672	1.159	0.612	1.109	1.442	0.174	0.579007	0.996006	0.990771	0.998972	1.45924e-05	0.998154	0.91744	0.959607	0.999314	0.997299	2.2726e-08	0.999763	0.999861	0.693957	0.974106	0.0721716
		FALSE	High	[R].QFTSSSSMK.[G]	1xOxidation [M8]; 1xTMTpro [K9]; 1xTMTpro [N-Term]	0.000603441	0.000235713	2	2	8	P02533; P08779	P02533 [7-15]; P08779 [7-15]		0	1626.87	0.681	0.574	0.897	1.156	0.86	1.179	0.803	0.676	1.058	1.363	1.014	1.052	1.12	0.763	0.642	1.005	1.295	0.964	0.806962	0.917934	0.98993	0.735339	0.278827	0.797159	0.999947	0.948908	0.999314	0.968738	0.393006	0.999763	0.789303	0.867373	0.982746	0.0757522
		FALSE	High	[R].QFTSSSSMK.[G]	1xTMTpro [K9]; 1xTMTpro [N-Term]	0.000121518	0.000235713	2	2	12	P02533; P08779	P02533 [7-15]; P08779 [7-15]		0	1610.87	0.629	0.7	0.689	0.688	0.689	1.27	0.799	0.888	0.874	0.873	0.875	0.859	1.478	0.93	1.034	1.018	1.017	1.019	0.67204	0.996006	0.83325	0.410167	0.154584	0.662475	0.999947	0.988907	0.999314	0.663658	0.340269	0.999763	0.684581	0.534727	0.521555	0.0744196
		FALSE	High	[K].NHEEEMLALR.[G]	1xTMTpro [N-Term]	0.000338639	0.000235713	1	1	7	P08779	P08779 [254-263]		0	1545.8	0.9	0.831	0.801	1.098	0.831	1.095	0.986	0.91	0.877	1.202	0.911	1.594	0.687	0.619	0.571	0.55	0.754	0.571	0.995879	0.996006	0.788431	0.700855	0.0582933	0.836182	0.999664	0.988907	0.987113	0.833669	0.242457	0.999763	0.999861	0.999879	0.886039	0.999721
		FALSE	High	[R].GQTGGDVNVEMDAAPGVDLSR.[I]	1xOxidation [M11]; 1xTMTpro [N-Term]	1.01308e-06	0.000235713	1	1	1	P08779	P08779 [264-284]		0	2408.17	0.653	1.281	1.214	2.637	0.01	0.896	0.585	1.148	1.088	2.362	0.01	1.269	0.706	0.461	0.905	0.857	1.862	0.01	0.471642	0.996006	0.513208	0.999874	2.4415e-15	0.811913	0.969501	0.988907	0.948101	0.997299	4.44091e-15	0.999763	0.999861	0.879628	0.996891	0.509949
		FALSE	High	[R].GQTGGDVNVEMDAAPGVDLSR.[I]	1xTMTpro [N-Term]	1.06368e-09	0.000235713	1	1	9	P08779	P08779 [264-284]		0	2392.17	0.909	0.987	0.874	1.337	1.146	1.196	1.087	1.181	1.045	1.599	1.37	1.605	0.745	0.678	0.736	0.651	0.996	0.854	0.990263	0.996006	0.822013	0.841776	0.340796	0.580727	0.969501	0.988907	0.999314	0.978766	0.850383	0.999763	0.968976	0.841381	0.991474	0.999123
		FALSE	High	[K].GSCGIGGGIGGGSSR.[I]	1xCarbamidomethyl [C3]; 1xTMTpro [N-Term]	1.54109e-09	0.000235713	2	2	12	P02533; P08779	P02533 [16-30]; P08779 [16-30]		0	1582.79	0.361	0.504	0.361	0.574	0.81	1.296	0.468	0.654	0.468	0.744	1.05	0.893	1.452	0.525	0.732	0.525	0.833	1.177	4.75776e-05	0.214848	0.0233257	0.193949	0.14067	0.469607	0.250545	0.85404	0.258254	0.397059	0.625677	0.999763	0.374415	0.999879	0.998029	0.920305
		FALSE	High	[R].LLEGEDAHLSSQQASGQSYSSR.[E]	1xTMTpro [N-Term]	3.60642e-12	0.000235713	1	1	13	P08779	P08779 [420-441]		0	2654.3	0.53	0.956	0.548	0.662	0.59	2.023	1.073	1.933	1.11	1.339	1.194	1.354	1.494	0.792	1.428	0.82	0.989	0.882	0.354803	0.996006	0.617292	0.377572	0.0698932	0.0713512	0.964445	0.988907	0.999314	0.968738	0.474037	0.999763	0.734382	0.816105	0.0407583	0.514909
		FALSE	High	[K].IIAATIENAQPILQIDNAR.[L]	1xTMTpro [N-Term]	7.57028e-12	0.000235713	1	1	9	P08779	P08779 [178-196]		0	2368.35	0.593	0.726	0.497	0.542	0.427	2.176	1.29	1.581	1.08	1.18	0.93	1.344	1.619	0.96	1.176	0.804	0.878	0.692	0.454688	0.996006	0.334044	0.193949	0.000485282	0.0191787	0.725401	0.988907	0.999314	0.951872	0.444766	0.999763	0.581519	0.362888	0.0941755	0.815111
		FALSE	High	[R].LEQEIATYR.[SRH]	1xTMTpro [N-Term]	9.61232e-05	0.000235713	4	11	15	P02533; P13646; Q04695; P08779	P02533 [408-416]; P13646 [398-406]; Q04695 [377-385]; P08779 [410-418]		0	1426.79	2.095	0.842	1.552	1.801	0.562	0.589	1.235	0.496	0.914	1.062	0.331	0.913	0.645	1.352	0.543	1.001	1.162	0.363	0.244776	0.996006	0.990771	0.960047	0.00816722	0.940366	0.942044	0.760375	0.999314	0.827245	0.000116418	0.999763	0.999861	0.492455	0.849384	0.0988925
		FALSE	High	[R].VLDELTLAR.[TA]	1xTMTpro [N-Term]	8.66644e-05	0.000235713	3	6	9	P02533; Q04695; P08779	P02533 [224-232]; Q04695 [193-201]; P08779 [226-234]		0	1333.8	3.225	1.453	1.687	3.82	0.773	0.378	1.219	0.549	0.637	1.444	0.292	1.058	0.357	1.152	0.519	0.602	1.364	0.276	0.00933187	0.997031	0.990771	0.973324	0.181181	0.189901	0.943811	0.830786	0.915915	0.984534	3.90548e-06	0.999763	0.999861	0.657316	0.738425	0.999721
		FALSE	High	[R].VLQGLEIELQSQLSMK.[A]	1xOxidation [M15]; 1xTMTpro [K16]; 1xTMTpro [N-Term]	3.79682e-07	0.000235713	1	1	30	P08779	P08779 [339-354]		0	2440.4	0.715	0.787	0.827	1.332	0.701	1.104	0.79	0.869	0.913	1.47	0.774	0.96	1.15	0.823	0.905	0.951	1.531	0.806	0.82211	0.996006	0.892234	0.836504	0.0237863	0.896772	0.999947	0.988907	0.999314	0.993484	0.0543966	0.999763	0.797592	0.549557	0.774197	0.129231
		FALSE	High	[R].VLQGLEIELQSQLSMK.[A]	1xTMTpro [K16]; 1xTMTpro [N-Term]	2.34184e-05	0.000235713	1	1	13	P08779	P08779 [339-354]		0	2424.4	2.407	0.773	1.112	1.069	0.533	1.763	4.243	1.363	1.96	1.884	0.94	1.754	1.005	2.42	0.777	1.118	1.074	0.536	0.0270474	0.93879	0.966609	0.659927	0.0545921	0.00580061	5.9548e-08	0.999022	0.897502	0.997299	0.733939	0.999843	0.821814	3.509e-05	0.984421	0.139982
		FALSE	High	[R].YCMQLSQIQGLIGSVEEQLAQLR.[C]	1xCarbamidomethyl [C2]; 1xOxidation [M3]; 1xTMTpro [N-Term]	1.99122e-09	0.000235713	1	1	2	P08779	P08779 [368-390]		0	2984.55	3.412	1.047	1.343	1.735	0.33	1.649	5.625	1.726	2.215	2.86	0.545	1.781	0.926	3.158	0.969	1.243	1.606	0.306	4.83577e-07	0.996006	0.990771	0.950837	0.0811705	0.0766831	4.65995e-11	0.988907	0.875252	0.995355	0.715715	0.999763	0.975209	2.79465e-05	0.892733	0.672156
		FALSE	High	[K].VTMQNLNDR.[L]	1xTMTpro [N-Term]	0.000398797	0.000235713	3	7	13	P02533; P13645; P08779	P02533 [117-125]; P13645 [148-156]; P08779 [119-127]		0	1394.74	3.052	1.134	2.661	3.079	0.427	0.665	2.03	0.754	1.77	2.048	0.284	1.118	0.595	1.815	0.674	1.583	1.832	0.254	0.00132252	0.996006	0.825598	0.998972	0.0750474	0.900587	0.0292195	0.955528	0.948101	0.997299	0.000334282	0.999763	0.999861	0.0104044	0.990609	3.37121e-06
		FALSE	High	[R].SEVTELRR.[V]	1xTMTpro [N-Term]	0.000245506	0.000235713	1	1	10	P08779	P08779 [331-338]		1	1293.74	0.346	0.567	0.41	0.678	0.886	1.035	0.358	0.587	0.425	0.703	0.917	0.656	1.578	0.546	0.894	0.648	1.071	1.398	0.019876	0.917934	0.329895	0.400575	0.335618	0.954792	0.248736	0.959607	0.565703	0.662741	0.624108	0.999763	0.734382	0.999879	0.870384	0.999721
		FALSE	High	[R].QTVEADVNGLR.[R]	1xTMTpro [N-Term]	0.00133671	0.000235713	1	1	1	P08779	P08779 [214-224]		0	1505.82	8.746	0.775	2.693	2.684	0.439	0.986	8.621	0.764	2.655	2.645	0.432	1.566	0.63	5.506	0.488	1.696	1.69	0.276	5.00472e-09	0.917934	0.693884	0.999874	0.107073	0.912696	4.5512e-11	0.889252	0.467726	0.997299	0.100949	0.999763	0.999861	1.34609e-06	0.221845	0.000293329
		FALSE	High	[R].QTVEADVNGLRR.[V]	1xTMTpro [N-Term]	1.17576e-07	0.000235713	1	1	6	P08779	P08779 [214-225]		1	1661.93	3.382	1.121	3.017	2.979	0.518	0.695	2.35	0.779	2.096	2.07	0.36	1.322	0.526	1.778	0.589	1.585	1.565	0.272	2.88593e-07	0.996006	0.621556	0.998972	0.276992	0.98277	0.0041198	0.988907	0.843162	0.999937	0.0940804	0.999763	0.999861	0.00572171	0.777373	0.0148656
		FALSE	High	[R].TDLEMQIEGLK.[E]	1xOxidation [M5]; 1xTMTpro [K11]; 1xTMTpro [N-Term]	4.15846e-06	0.000235713	1	2	4	P08779	P08779 [235-245]		0	1901.05	0.609	0.628	0.746	1.293	0.698	0.718	0.437	0.451	0.536	0.928	0.501	0.747	0.961	0.586	0.604	0.717	1.243	0.671	0.0882984	0.667686	0.626028	0.802809	0.173223	0.993762	0.146946	0.537614	0.446369	0.762693	0.0155783	0.901559	0.89481	0.999879	0.858661	0.999721
		FALSE	High	[R].TDLEMQIEGLK.[E]	1xTMTpro [K11]; 1xTMTpro [N-Term]	1.13598e-06	0.000235713	1	2	3	P08779	P08779 [235-245]		0	1885.06	1.478	0.769	0.861	0.81	1.566	1.071	1.583	0.823	0.922	0.868	1.677	1.313	0.816	1.206	0.627	0.703	0.661	1.278	0.826832	0.996006	0.970505	0.489719	0.896742	0.913744	0.585117	0.988907	0.999314	0.638734	0.999871	0.999763	0.999861	0.699652	0.980991	0.955767
		FALSE	High	[K].TRLEQEIATYR.[SR]	1xTMTpro [N-Term]	0.00182298	0.000235713	4	8	12	P02533; P13646; Q04695; P08779	P02533 [406-416]; P13646 [396-406]; Q04695 [375-385]; P08779 [408-418]		1	1683.93	1.094	1.149	0.808	1.585	0.794	0.881	0.964	1.012	0.712	1.396	0.699	1.187	0.742	0.812	0.852	0.6	1.176	0.589	0.995879	0.997031	0.942113	0.915001	0.237055	0.998154	0.999947	0.996707	0.950576	0.996808	0.253509	0.999763	0.999861	0.999879	0.919822	0.999721
		FALSE	High	[K].EVASNSELVQSSR.[S]	1xTMTpro [N-Term]	1.25056e-08	0.000235713	1	1	7	P08779	P08779 [318-330]		0	1709.9	0.445	0.653	0.398	0.867	0.741	1.088	0.484	0.711	0.433	0.943	0.806	0.754	1.442	0.642	0.942	0.574	1.25	1.068	0.000530874	0.72843	0.194906	0.470012	0.344469	0.669868	0.418928	0.880489	0.30627	0.691283	0.627651	0.946049	0.497096	0.999879	0.91525	0.974788
		FALSE	High	[R].EVFTSSSSSSSR.[Q]	1xTMTpro [N-Term]	1.15274e-05	0.000235713	1	1	5	P08779	P08779 [442-453]		0	1564.78	0.402	0.6	0.649	1.197	0.451	0.968	0.389	0.58	0.628	1.158	0.436	0.696	1.39	0.559	0.834	0.903	1.664	0.627	9.7631e-05	0.657427	0.631996	0.729453	0.129608	0.962184	0.0650655	0.788265	0.708976	0.896891	0.120533	0.904605	0.664054	0.999879	0.990609	0.999721
		FALSE	High	[R].DAETWFLSK.[T]	1xTMTpro [K9]; 1xTMTpro [N-Term]	9.61232e-05	0.000235713	1	1	13	P08779	P08779 [303-311]		0	1704.95	3.051	0.653	2.348	2.558	0.413	0.866	2.641	0.565	2.033	2.215	0.357	1.347	0.643	1.961	0.42	1.509	1.645	0.265	0.0158921	0.568092	0.86193	0.999874	0.00300716	0.998154	0.0500081	0.609598	0.874729	0.999937	0.00407344	0.999763	0.999861	0.0676504	0.0522915	0.000110294
		FALSE	High	[R].CEMEQQSQEYQILLDVK.[T]	1xCarbamidomethyl [C1]; 1xTMTpro [K17]; 1xTMTpro [N-Term]	2.65472e-05	0.000235713	1	1	2	P08779	P08779 [391-407]		0	2749.4	1.078	1.507	1.587	1.361	0.945	0.601	0.648	0.906	0.954	0.818	0.569	0.62	0.969	1.045	1.461	1.539	1.319	0.917	0.997658	0.998997	0.99919	0.869808	0.985793	0.963814	0.987196	0.988907	0.989127	0.518761	0.825806	0.796188	0.734382	0.856335	0.242317	0.984904
		FALSE	High	[R].APSTYGGGLSVSSR.[F]	1xTMTpro [N-Term]	0.000253669	0.000235713	1	1	5	P08779	P08779 [42-55]		0	1642.87	2.462	0.612	1.269	1.824	0.591	0.868	2.136	0.531	1.101	1.583	0.513	1.235	0.703	1.73	0.43	0.892	1.282	0.415	0.000828919	0.28087	0.990771	0.973324	0.531353	0.998154	0.0529766	0.38273	0.999314	0.99712	0.732496	0.999763	0.999861	0.173546	0.163155	0.99994
		FALSE	High	[K].ASLENSLEETK.[G]	1xTMTpro [K11]; 1xTMTpro [N-Term]	3.70857e-06	0.000235713	2	2	17	P02533; P08779	P02533 [353-363]; P08779 [355-365]		0	1829.01	0.549	0.791	0.388	0.744	1.022	1.086	0.596	0.859	0.422	0.808	1.11	0.958	1.133	0.623	0.896	0.44	0.844	1.158	0.410078	0.996006	0.252143	0.448889	0.380131	0.897213	0.938482	0.988907	0.465559	0.627909	0.651301	0.999763	0.845094	0.999879	0.868949	0.621637
		FALSE	High	[R].DQYEQMAEK.[N]	1xTMTpro [K9]; 1xTMTpro [N-Term]	0.00145837	0.000235713	1	1	1	P08779	P08779 [291-299]		0	1749.9	0.89	0.628	1.09	1.238	0.341	1.025	0.913	0.644	1.118	1.27	0.349	0.91	1.127	1.004	0.708	1.229	1.396	0.384	0.971419	0.298623	0.990589	0.82881	0.0961323	0.829927	0.999947	0.724361	0.999314	0.962676	0.444766	0.999763	0.581519	0.914541	0.966209	0.999721
		FALSE	High	[R].ALEEANADLEVK.[I]	1xTMTpro [K12]; 1xTMTpro [N-Term]	4.85261e-07	0.000235713	3	6	20	P02533; P13646; P08779	P02533 [135-146]; P13646 [124-135]; P08779 [137-148]		0	1910.07	0.696	1.046	0.504	0.921	0.68	1.276	0.888	1.335	0.643	1.176	0.867	1.503	0.849	0.591	0.889	0.428	0.782	0.577	0.826832	0.996872	0.530264	0.606824	0.175754	0.653994	0.999947	0.991408	0.918465	0.968738	0.570395	0.999763	0.999861	0.999879	0.876037	0.695875
		FALSE	High	[K].DYSPYFK.[T]	1xTMTpro [K7]; 1xTMTpro [N-Term]	0.0044941	0.000423958	2	2	18	P02533; P08779	P02533 [161-167]; P08779 [163-169]		0	1527.83	2.291	1.049	1.555	1.964	0.355	0.828	1.897	0.868	1.288	1.626	0.294	1.249	0.663	1.519	0.695	1.031	1.302	0.235	0.14284	0.996872	0.990771	0.975375	0.00132841	0.998154	0.313162	0.988907	0.999314	0.997299	0.000503049	0.999763	0.999861	0.478011	0.999874	0.190084
		FALSE	High	[K].YEHELALR.[Q]	1xTMTpro [N-Term]	0.00329759	0.000423958	1	1	11	P08779	P08779 [206-213]		0	1334.74	0.971	1.015	0.983	1.572	0.7	1.476	1.433	1.498	1.451	2.319	1.033	1.699	0.869	0.843	0.882	0.854	1.365	0.608	0.995879	0.996006	0.966609	0.909357	0.135164	0.152664	0.478831	0.998419	0.999314	0.999937	0.616269	0.999763	0.857675	0.391963	0.840516	0.330311
		FALSE	High	[R].LASYLDK.[V]	1xTMTpro [K7]; 1xTMTpro [N-Term]	0.0068231	0.000610457	5	8	71	P02533; P13645; Q04695; P35527; P08779	P02533 [126-132]; P13645 [157-163]; Q04695 [95-101]; P35527 [164-170]; P08779 [128-134]		0	1417.85	3.435	1.429	1.953	2.692	0.722	0.504	1.732	0.721	0.985	1.358	0.364	0.827	0.61	2.095	0.871	1.191	1.641	0.44	0.00510109	0.998997	0.966609	0.999874	0.209944	0.733237	0.44374	0.988907	0.999314	0.996808	0.0476938	0.999763	0.999861	0.209794	0.901084	0.0526035
		FALSE	High	[K].EQSSSSFSQGQSS.[-]	1xTMTpro [N-Term]	0.00649841	0.000610457	1	1	2	P08779	P08779 [461-473]		0	1649.76	2.753	0.533	0.915	1.714	1.11	0.976	2.687	0.52	0.894	1.673	1.084	0.898	1.087	2.993	0.579	0.995	1.864	1.207	7.42012e-05	0.406957	0.962525	0.949207	0.896742	0.949201	0.000356184	0.457516	0.964874	0.997299	0.959546	0.999763	0.880886	3.81569e-05	0.775675	0.994515
		FALSE	High	[R].RVLDELTLAR.[TA]	1xTMTpro [N-Term]	0.0106885	0.000981812	3	6	1	P02533; Q04695; P08779	P02533 [223-232]; Q04695 [192-201]; P08779 [225-234]		1	1489.9
		FALSE	High	[KR].LAADDFRTK.[YF]	1xTMTpro [K9]; 1xTMTpro [N-Term]	0.0157545	0.0011075	3	9	1	P02533; Q04695; P08779	P02533 [195-203]; Q04695 [164-172]; P08779 [197-205]		1	1644.96
		FALSE	High	[K].NHEEEMLALR.[G]	1xOxidation [M6]; 1xTMTpro [N-Term]	0.0165354	0.0011075	1	1	1	P08779	P08779 [254-263]		0	1561.8	2.92	0.771	2.158	2.628	1.157	0.828	2.419	0.639	1.788	2.177	0.958	0.904	0.916	2.675	0.707	1.977	2.408	1.06	1.5641e-05	0.827566	0.990771	0.999874	0.974669	0.998154	0.00426318	0.754632	0.953464	0.997299	0.988635	0.999763	0.968976	0.000702768	0.980682	0.133982
		FALSE	High	[K].VTMQNLNDR.[L]	1xOxidation [M3]; 1xTMTpro [N-Term]	0.0285323	0.00141708	3	7	6	P02533; P13645; P08779	P02533 [117-125]; P13645 [148-156]; P08779 [119-127]		0	1410.73	1.057	1.085	0.529	1.139	0.914	0.772	0.815	0.837	0.408	0.879	0.705	1.072	0.72	0.761	0.781	0.381	0.82	0.658	0.995879	0.996006	0.155004	0.730898	0.227201	0.998154	0.999947	0.988907	0.180686	0.486815	0.0586777	0.999763	0.999861	0.705705	0.980682	0.146359
		FALSE	High	[KR].LAADDFR.[AITLV]	1xTMTpro [N-Term]	0.031729	0.0022452	6	20	25	O76015; P02533; P13645; P13646; Q04695; P08779	O76015 [184-190]; P02533 [195-201]; P13645 [229-235]; P13646 [185-191]; Q04695 [164-170]; P08779 [197-203]		0	1111.61	3.053	1.168	2.396	3.144	0.832	0.728	2.223	0.85	1.744	2.289	0.605	1.125	0.647	1.976	0.756	1.55	2.034	0.538	0.0158401	0.996872	0.827293	0.998972	0.0762318	0.998154	0.155648	0.988907	0.934082	0.997299	0.0134441	0.999763	0.999861	0.253038	0.987494	0.0013997
		FALSE	High	[R].DQYEQMAEK.[N]	1xOxidation [M6]; 1xTMTpro [K9]; 1xTMTpro [N-Term]	0.0343521	0.0022452	1	1	1	P08779	P08779 [291-299]		0	1765.89
		FALSE	High	[R].SEVTELR.[R]	1xTMTpro [N-Term]	0.0313943	0.0022452	1	1	3	P08779	P08779 [331-337]		0	1137.64	1.047	1.293	0.685	0.978	0.678	1.575	1.649	2.036	1.079	1.54	1.068	1.472	1.07	1.12	1.383	0.733	1.046	0.725	0.999535	0.996872	0.405501	0.617426	0.136572	0.040044	0.166278	0.988907	0.999314	0.984903	0.614248	0.999763	0.750058	0.144339	0.00581533	0.984904
		FALSE	High	[K].EELAYLR.[K]	1xTMTpro [N-Term]	0.0413135	0.00303898	1	1	10	P08779	P08779 [246-252]		0	1197.68	4.611	0.802	2.706	2.884	0.587	0.801	3.693	0.642	2.167	2.309	0.47	1.4	0.572	2.638	0.459	1.548	1.65	0.336	1.11445e-07	0.965167	0.705671	0.999274	0.292207	0.998154	2.70746e-06	0.712122	0.761512	0.997299	0.162641	0.999763	0.999861	0.000231625	0.127324	0.00351004
		FALSE	High	[K].IRDWYQR.[Q]	1xTMTpro [N-Term]	0.101309	0.00578346	3	3	8	P02533; Q04695; P08779	P02533 [147-153]; Q04695 [116-122]; P08779 [149-155]		1	1340.74	1.552	1.01	0.99	1.493	0.625	0.68	1.056	0.687	0.673	1.016	0.425	1.043	0.652	1.012	0.659	0.646	0.974	0.408	0.649843	0.996006	0.921478	0.89647	0.130288	0.990967	0.969501	0.892107	0.881149	0.782061	0.00487192	0.999763	0.999861	0.484035	0.989135	0.994515
	FALSE	High	Master Protein	P13647	keratin, type II cytoskeletal 5 [OS=Homo sapiens]	0	309.303	54	36	712	20	590	62.3	7.74	1746.31	36	cell organization and biogenesis;other biological processes	cytosol;cytoskeleton;other cell component	bone, tooth or skin structural activity;cytoskeletal activity;other molecular function	Pf00038, Pf16208	3852	KRT5	hsa:3852; P13647; Q6PI71; Q6UBJ0; Q8TA91	ENSG00000186081	Formation of the cornified envelope; Type I hemidesmosome assembly			3	11	1.668	1.125	1.191	1.728	0.715	0.698	1.165	0.786	0.832	1.206	0.499	1.06	0.659	1.099	0.741	0.784	1.138	0.471	0.161338	0.947914
		Checked	Confidence	Annotated Sequence	Modifications	Qvality PEP	Qvality q-value	# Protein Groups	# Proteins	# PSMs	Master Protein Accessions	Positions in Master Proteins	Modifications in Master Proteins	# Missed Cleavages	Theo. MH+ [Da]	Abundance Ratio: (1 1/2 hr) / (0 hr)	Abundance Ratio: (1 hr) / (0 hr)	Abundance Ratio: (1/2 hr) / (0 hr)	Abundance Ratio: (2 hr) / (0 hr)	Abundance Ratio: (continuous) / (0 hr)	Abundance Ratio: (0 hr) / (DMSO)	Abundance Ratio: (1 1/2 hr) / (DMSO)	Abundance Ratio: (1 hr) / (DMSO)	Abundance Ratio: (1/2 hr) / (DMSO)	Abundance Ratio: (2 hr) / (DMSO)	Abundance Ratio: (continuous) / (DMSO)	Abundance Ratio: (TMP) / (DMSO)	Abundance Ratio: (0 hr) / (TMP)	Abundance Ratio: (1 1/2 hr) / (TMP)	Abundance Ratio: (1 hr) / (TMP)	Abundance Ratio: (1/2 hr) / (TMP)	Abundance Ratio: (2 hr) / (TMP)	Abundance Ratio: (continuous) / (TMP)	Abundance Ratio Adj. P-Value: (1 1/2 hr) / (0 hr)	Abundance Ratio Adj. P-Value: (1 hr) / (0 hr)	Abundance Ratio Adj. P-Value: (1/2 hr) / (0 hr)	Abundance Ratio Adj. P-Value: (2 hr) / (0 hr)	Abundance Ratio Adj. P-Value: (continuous) / (0 hr)	Abundance Ratio Adj. P-Value: (0 hr) / (DMSO)	Abundance Ratio Adj. P-Value: (1 1/2 hr) / (DMSO)	Abundance Ratio Adj. P-Value: (1 hr) / (DMSO)	Abundance Ratio Adj. P-Value: (1/2 hr) / (DMSO)	Abundance Ratio Adj. P-Value: (2 hr) / (DMSO)	Abundance Ratio Adj. P-Value: (continuous) / (DMSO)	Abundance Ratio Adj. P-Value: (TMP) / (DMSO)	Abundance Ratio Adj. P-Value: (0 hr) / (TMP)	Abundance Ratio Adj. P-Value: (1 1/2 hr) / (TMP)	Abundance Ratio Adj. P-Value: (1 hr) / (TMP)	Abundance Ratio Adj. P-Value: (1/2 hr) / (TMP)
		FALSE	High	[R].ISISTSGGSFR.[N]	1xTMTpro [N-Term]	1.40514e-06	0.000235713	1	1	30	P13647	P13647 [74-84]		0	1415.78	2.896	1.366	1.501	2.587	0.624	0.659	1.908	0.9	0.989	1.704	0.411	1.172	0.562	1.628	0.768	0.843	1.454	0.351	0.0248636	0.999996	0.990771	0.999874	0.138251	0.998154	0.303752	0.988907	0.999314	0.997299	0.0752701	0.999763	0.999861	0.421608	0.982746	0.632467
		FALSE	High	[R].NMQDLVEDFK.[N]	1xTMTpro [K10]; 1xTMTpro [N-Term]	0.00121191	0.000235713	1	1	18	P13647	P13647 [246-255]		0	1846.99	0.612	0.75	0.36	0.532	0.869	0.811	0.497	0.609	0.292	0.432	0.705	0.716	1.133	0.693	0.85	0.408	0.603	0.984	0.129383	0.820743	0.0413169	0.110251	0.300182	0.998154	0.342997	0.787579	0.0141365	0.021286	0.186551	0.8721	0.734382	0.986304	0.919822	0.382379
		FALSE	High	[K].QCANLQNAIADAEQR.[G]	1xCarbamidomethyl [C2]; 1xTMTpro [N-Term]	2.13748e-09	0.000235713	1	1	4	P13647	P13647 [406-420]		0	2006	0.744	0.837	0.631	1.074	1.393	0.727	0.541	0.608	0.458	0.781	1.012	0.848	0.857	0.638	0.717	0.54	0.921	1.194	0.912364	0.996006	0.642534	0.68557	0.775504	0.998154	0.810474	0.905789	0.644377	0.57345	0.536399	0.999763	0.963058	0.999879	0.991474	0.999123
		FALSE	High	[R].NLDLDSIIAEVK.[A]	1xTMTpro [K12]; 1xTMTpro [N-Term]	1.68157e-09	0.000235713	6	7	119	P35908; P04259; P02538; O95678; P48668; P13647	P35908 [342-353]; P04259 [327-338]; P02538 [327-338]; O95678 [313-324]; P48668 [327-338]; P13647 [332-343]		0	1938.14	1.749	1.061	1.585	1.569	0.53	0.766	1.34	0.813	1.214	1.202	0.406	0.993	0.772	1.35	0.818	1.223	1.21	0.409	0.547216	0.996872	0.990771	0.908735	0.0750474	0.998154	0.849329	0.988907	0.999314	0.975343	0.0726406	0.999763	0.999861	0.593754	0.961758	0.0399285
		FALSE	High	[K].LAELEEALQK.[A]	1xTMTpro [K10]; 1xTMTpro [N-Term]	1.26469e-05	0.000235713	1	1	33	P13647	P13647 [432-441]		0	1752.04	0.774	0.76	0.784	0.73	0.762	0.559	0.433	0.425	0.438	0.408	0.426	0.534	1.048	0.811	0.796	0.821	0.765	0.798	0.947362	0.996006	0.919119	0.43457	0.206455	0.878573	0.490316	0.775168	0.595241	0.148995	0.0508065	0.912702	0.905755	0.845402	0.972017	0.451485
		FALSE	High	[K].LALDVEIATYR.[K]	1xTMTpro [N-Term]	1.42831e-06	0.000235713	6	9	153	P35908; P04259; P02538; O95678; P48668; P13647	P35908 [471-481]; P04259 [456-466]; P02538 [456-466]; O95678 [442-452]; P48668 [456-466]; P13647 [461-471]		0	1567.9	2.457	0.912	1.067	1.471	0.894	0.803	1.972	0.732	0.857	1.181	0.717	0.941	0.853	2.097	0.778	0.911	1.255	0.762	0.0911833	0.996006	0.990771	0.889672	0.339482	0.998154	0.267027	0.988907	0.999314	0.968738	0.393143	0.999763	0.999861	0.209794	0.980682	0.432638
		FALSE	High	[K].KDVDAAYMNK.[V]	2xTMTpro [K1; K10]; 1xTMTpro [N-Term]	3.236e-06	0.000235713	5	8	8	P04259; P02538; O95678; P48668; P13647	P04259 [272-281]; P02538 [272-281]; O95678 [258-267]; P48668 [272-281]; P13647 [277-286]		1	2067.17	0.528	0.637	0.31	0.475	0.814	1.108	0.585	0.706	0.344	0.526	0.902	0.732	1.513	0.8	0.964	0.47	0.718	1.232	0.348965	0.970924	0.146514	0.110251	0.281811	0.876165	0.938482	0.988907	0.334064	0.369908	0.612234	0.999763	0.734382	0.999879	0.700401	0.907078
		FALSE	High	[K].KDVDAAYMNK.[V]	1xOxidation [M8]; 2xTMTpro [K1; K10]; 1xTMTpro [N-Term]	0.000969374	0.000235713	5	8	2	P04259; P02538; O95678; P48668; P13647	P04259 [272-281]; P02538 [272-281]; O95678 [258-267]; P48668 [272-281]; P13647 [277-286]		1	2083.17	0.454	0.558	0.298	0.585	0.79	1.258	0.571	0.702	0.374	0.736	0.994	0.87	1.445	0.656	0.807	0.43	0.846	1.142	0.154427	0.898786	0.128905	0.272189	0.266234	0.683523	0.91744	0.988907	0.432379	0.531044	0.603099	0.999763	0.771171	0.999879	0.966209	0.531364
		FALSE	High	[R].TTAENEFVMLK.[K]	1xOxidation [M9]; 1xTMTpro [K11]; 1xTMTpro [N-Term]	2.03232e-05	0.000235713	1	1	9	P13647	P13647 [266-276]		0	1907.04	1.133	1.168	0.834	1.645	0.972	0.906	1.026	1.058	0.755	1.49	0.881	1.557	0.582	0.659	0.68	0.485	0.957	0.566	0.995879	0.997031	0.964513	0.931697	0.315826	0.998154	0.999947	0.999022	0.981277	0.997299	0.411905	0.999763	0.999861	0.999879	0.995694	0.94182
		FALSE	High	[R].TTAENEFVMLK.[K]	1xTMTpro [K11]; 1xTMTpro [N-Term]	5.90501e-07	0.000235713	1	1	13	P13647	P13647 [266-276]		0	1891.05	1.898	1.365	1.005	1.734	0.742	0.705	1.339	0.963	0.709	1.223	0.523	1.21	0.583	1.106	0.796	0.586	1.011	0.432	0.386825	0.999996	0.990771	0.950837	0.133287	0.998154	0.849329	0.994035	0.94954	0.962312	0.0281487	0.999763	0.999861	0.807344	0.972017	0.99994
		FALSE	High	[K].VDALMDEINFMK.[M]	2xOxidation [M5; M11]; 1xTMTpro [K12]; 1xTMTpro [N-Term]	3.44887e-05	0.000235713	1	1	9	P13647	P13647 [293-304]		0	2066.08	0.703	0.746	0.862	1.488	1.09	1.207	0.849	0.901	1.04	1.797	1.316	1.377	0.877	0.616	0.654	0.756	1.305	0.956	0.30801	0.737585	0.785371	0.875166	0.551163	0.356442	0.999947	0.978143	0.999314	0.997299	0.959336	0.999763	0.915226	0.999879	0.958103	0.999123
		FALSE	High	[K].VDALMDEINFMK.[M]	1xOxidation [M]; 1xTMTpro [K12]; 1xTMTpro [N-Term]	0.000493248	0.000235713	1	1	5	P13647	P13647 [293-304]		0	2050.08	1.106	1.326	1.597	1.533	1.395	0.528	0.584	0.701	0.844	0.81	0.737	0.829	0.638	0.705	0.845	1.018	0.977	0.889	0.995879	0.996872	0.99974	0.915001	0.999857	0.779566	0.929116	0.844357	0.94954	0.485347	0.951998	0.999763	0.999861	0.999879	0.991474	0.999721
		FALSE	High	[K].VDALMDEINFMK.[M]	1xTMTpro [K12]; 1xTMTpro [N-Term]	2.54578e-06	0.000235713	1	1	21	P13647	P13647 [293-304]		0	2034.09	0.995	0.78	0.778	0.889	0.765	0.477	0.475	0.372	0.371	0.425	0.365	0.775	0.616	0.613	0.48	0.479	0.548	0.471	0.999535	0.996006	0.89289	0.577762	0.183796	0.623046	0.647363	0.650835	0.422343	0.175778	0.0219083	0.999763	0.999861	0.999879	0.595853	0.918686
		FALSE	High	[K].YEELQQTAGR.[H]	1xTMTpro [N-Term]	7.6035e-05	0.000235713	1	1	10	P13647	P13647 [365-374]		0	1498.78	0.989	1.064	0.52	1.086	1.069	0.879	0.87	0.935	0.457	0.955	0.94	1.083	0.812	0.803	0.864	0.423	0.882	0.868	0.995879	0.996006	0.139465	0.671892	0.403946	0.998154	0.999947	0.988907	0.214622	0.695657	0.384033	0.999763	0.851484	0.682048	0.872559	0.429339
		FALSE	High	[KR].YEDEINKR.[T]	1xTMTpro [K7]; 1xTMTpro [N-Term]	0.000953661	0.000235713	8	12	31	Q7Z794; P35908; P04264; P04259; P02538; O95678; P48668; P13647	Q7Z794 [254-261]; P35908 [268-275]; P04264 [270-277]; P04259 [253-260]; P02538 [253-260]; O95678 [239-246]; P48668 [253-260]; P13647 [258-265]		1	1674.93	2.929	1.131	1.526	2.01	0.568	0.616	1.804	0.697	0.94	1.238	0.35	0.864	0.713	2.088	0.807	1.088	1.433	0.405	0.0229314	0.997031	0.990771	0.984498	0.0961323	0.980515	0.387114	0.988907	0.999314	0.975901	0.0410911	0.999763	0.999861	0.209794	0.966209	0.124587
		FALSE	High	[K].WTLLQEQGTK.[T]	1xTMTpro [K10]; 1xTMTpro [N-Term]	9.11825e-06	0.000235713	4	4	9	P04259; P02538; P48668; P13647	P04259 [195-204]; P02538 [195-204]; P48668 [195-204]; P13647 [200-209]		0	1812.05	1.193	0.958	0.714	1.323	0.72	0.759	0.906	0.727	0.542	1.005	0.546	0.958	0.792	0.945	0.759	0.566	1.049	0.57	0.990034	0.996006	0.86193	0.836504	0.208771	0.998154	0.999947	0.988907	0.822251	0.92238	0.195588	0.999763	0.999861	0.934359	0.986903	0.999721
		FALSE	High	[R].VSLAGACGVGGYGSR.[S]	1xCarbamidomethyl [C7]; 1xTMTpro [N-Term]	2.0386e-10	0.000235713	1	1	5	P13647	P13647 [49-63]		0	1714.89	0.532	0.672	0.553	0.919	1.045	0.55	0.293	0.37	0.304	0.505	0.574	0.539	1.02	0.543	0.686	0.564	0.937	1.067	0.0131279	0.583448	0.306911	0.489719	0.49029	0.417319	0.00195063	0.185964	0.0196637	0.0550307	0.0640126	0.608684	0.797592	0.999879	0.980682	0.974788
		FALSE	High	[R].SGGGGGGGFGR.[V]	1xTMTpro [N-Term]	8.4022e-06	0.000235713	1	1	7	P13647	P13647 [38-48]		0	1169.6	1.201	1.15	1.752	1.874	0.728	0.646	0.776	0.743	1.132	1.21	0.47	1.252	0.516	0.62	0.593	0.904	0.966	0.375	0.981275	0.996006	0.990771	0.960047	0.317858	0.800407	0.999947	0.90442	0.999314	0.90073	0.0398718	0.999763	0.999861	0.999879	0.849384	0.601893
		FALSE	High	[R].SFSTASAITPSVSR.[T]	1xTMTpro [N-Term]	9.48919e-07	0.000235713	1	1	1	P13647	P13647 [16-29]		0	1714.93	3.029	1.112	1.415	2.96	0.542	0.618	1.871	0.687	0.874	1.828	0.335	0.916	0.675	2.043	0.75	0.954	1.997	0.366	0.016776	0.996006	0.99974	0.998972	0.0653216	0.836182	0.21793	0.814516	0.984358	0.997299	0.00255193	0.934331	0.999861	0.0160972	0.990609	0.157225
		FALSE	High	[R].QNLEPLFEQYINNLRR.[Q]	1xTMTpro [N-Term]	9.80475e-07	0.000235713	4	4	14	P04259; P02538; P48668; P13647	P04259 [208-223]; P02538 [208-223]; P48668 [208-223]; P13647 [213-228]		1	2351.28	1.072	1.048	0.92	1.361	0.835	1.348	1.446	1.414	1.241	1.836	1.126	1.229	1.097	1.176	1.15	1.009	1.493	0.916	0.995879	0.996872	0.990771	0.854395	0.227201	0.550099	0.681549	0.993123	0.999314	0.997299	0.400596	0.999763	0.799288	0.400985	0.281946	0.0668308
		FALSE	High	[R].QNLEPLFEQYINNLR.[R]	1xTMTpro [N-Term]	5.42094e-08	0.000235713	4	4	36	P04259; P02538; P48668; P13647	P04259 [208-222]; P02538 [208-222]; P48668 [208-222]; P13647 [213-227]		0	2195.18	0.955	0.93	0.705	0.99	0.6	1.316	1.256	1.223	0.927	1.302	0.789	1.403	0.937	0.895	0.872	0.661	0.928	0.562	0.995879	0.996006	0.852045	0.62986	0.14011	0.59521	0.922877	0.999022	0.999314	0.993484	0.290874	0.999763	0.999861	0.980223	0.901003	0.999123
		FALSE	High	[R].QLDSIVGER.[G]	1xTMTpro [N-Term]	0.00122518	0.000235713	3	3	9	P02538; P48668; P13647	P02538 [224-232]; P48668 [224-232]; P13647 [229-237]		0	1320.74	1.968	0.864	1.747	2.2	0.581	0.397	0.781	0.343	0.694	0.873	0.231	0.647	0.614	1.208	0.531	1.072	1.35	0.357	0.0600254	0.945876	0.990771	0.998972	0.174164	0.0183053	0.999947	0.121135	0.830437	0.489713	2.28727e-05	0.727059	0.999861	0.125152	0.441419	0.190084
		FALSE	High	[R].TEAESWYQTK.[Y]	1xTMTpro [K10]; 1xTMTpro [N-Term]	0.000206206	0.000235713	1	1	10	P13647	P13647 [355-364]		0	1850.98	0.726	0.771	0.392	0.732	0.953	0.893	0.649	0.689	0.35	0.654	0.851	0.77	1.16	0.843	0.895	0.455	0.849	1.106	0.524838	0.751883	0.0348099	0.410167	0.350199	0.998154	0.920016	0.811513	0.0571469	0.440006	0.408943	0.904605	0.734382	0.661014	0.812074	0.623986
		FALSE	High	[R].EYQELMNTK.[L]	1xTMTpro [K9]; 1xTMTpro [N-Term]	0.000112588	0.000235713	1	1	14	P13647	P13647 [452-460]		0	1763.95	0.679	0.945	0.445	0.9	0.904	0.845	0.574	0.799	0.376	0.76	0.764	0.878	0.962	0.654	0.91	0.428	0.866	0.87	0.804719	0.996006	0.302055	0.595575	0.319751	0.998154	0.907922	0.988907	0.304068	0.596783	0.18309	0.999763	0.880886	0.999879	0.815274	0.561047
		FALSE	High	[R].EYQELMNTK.[L]	1xOxidation [M6]; 1xTMTpro [K9]; 1xTMTpro [N-Term]	0.000263535	0.000235713	1	1	4	P13647	P13647 [452-460]		0	1779.94	1.154	1.009	1.527	1.187	0.547	0.471	0.544	0.475	0.719	0.559	0.258	0.983	0.48	0.553	0.484	0.732	0.569	0.262	0.990034	0.996006	0.990771	0.768937	0.0274734	0.601703	0.856455	0.752743	0.957358	0.218116	1.13133e-05	0.999763	0.999861	0.999879	0.613557	0.853101
		FALSE	High	[K].AQYEEIANR.[S]	1xTMTpro [N-Term]	0.000485249	0.000235713	1	1	5	P13647	P13647 [344-352]		0	1397.73	2.727	1.474	1.935	3.166	0.669	0.429	1.17	0.633	0.83	1.358	0.287	0.82	0.523	1.426	0.771	1.012	1.656	0.35	0.00239151	0.999996	0.990771	0.998972	0.250263	0.0815145	0.82932	0.788265	0.954297	0.950414	0.000658684	0.93272	0.999861	0.0135057	0.982746	0.113047
		FALSE	High	[K].DVDAAYMNK.[V]	1xTMTpro [K9]; 1xTMTpro [N-Term]	0.000523722	0.000235713	5	8	7	P04259; P02538; O95678; P48668; P13647	P04259 [273-281]; P02538 [273-281]; O95678 [259-267]; P48668 [273-281]; P13647 [278-286]		0	1634.87	1.314	0.764	1.284	1.466	0.556	1.007	1.323	0.769	1.294	1.476	0.56	1.011	0.996	1.309	0.761	1.28	1.46	0.554	0.881848	0.933632	0.990771	0.869808	0.0698932	0.891595	0.65006	0.981939	0.999314	0.995355	0.0415924	0.999763	0.851484	0.0418525	0.990609	0.0196406
		FALSE	High	[R].GLGVGFGSGGGSSSSVK.[F]	1xTMTpro [K17]; 1xTMTpro [N-Term]	7.1296e-12	0.000235713	1	1	21	P13647	P13647 [560-576]		0	2048.13	4.088	0.926	1.515	2.786	0.868	0.472	1.931	0.437	0.715	1.316	0.41	0.598	0.789	3.228	0.731	1.196	2.199	0.686	0.000816224	0.996006	0.990771	0.999874	0.300182	0.605223	0.287683	0.793674	0.954297	0.995355	0.0750763	0.96996	0.999861	0.0401282	0.991474	0.0510254
		FALSE	High	[R].SLYNLGGSK.[R]	1xTMTpro [K9]; 1xTMTpro [N-Term]	0.00451856	0.000423958	1	1	5	P13647	P13647 [64-72]		0	1546.91	3.936	1.442	1.835	3.706	0.872	0.53	2.086	0.764	0.973	1.964	0.462	1	0.53	2.087	0.764	0.973	1.965	0.462	0.00123371	0.998997	0.990771	0.974784	0.172851	0.779566	0.216721	0.988907	0.999314	0.999937	0.00154179	0.999763	0.999861	0.209794	0.982746	0.0898957
		FALSE	High	[K].DVDAAYMNK.[V]	1xOxidation [M7]; 1xTMTpro [K9]; 1xTMTpro [N-Term]	0.00412019	0.000423958	5	8	4	P04259; P02538; O95678; P48668; P13647	P04259 [273-281]; P02538 [273-281]; O95678 [259-267]; P48668 [273-281]; P13647 [278-286]		0	1650.87	0.68	0.819	0.809	1.074	0.866	0.757	0.514	0.62	0.613	0.813	0.655	1.081	0.7	0.476	0.574	0.567	0.752	0.606	0.284502	0.962252	0.702977	0.625806	0.521905	0.998154	0.393037	0.589269	0.62748	0.332579	0.285572	0.999763	0.999861	0.999879	0.695119	0.982844
		FALSE	High	[R].NMQDLVEDFK.[N]	1xOxidation [M2]; 1xTMTpro [K10]; 1xTMTpro [N-Term]	0.00456788	0.000423958	1	1	2	P13647	P13647 [246-255]		0	1862.98	1.652	1.781	3.52	3.625	0.883	0.369	0.609	0.657	1.298	1.337	0.326	0.889	0.415	0.686	0.739	1.461	1.504	0.366	0.660744	0.997031	0.990771	0.98947	0.918004	0.259166	0.973732	0.793674	0.999314	0.968738	0.30675	0.999763	0.968976	0.999879	0.974176	0.999721
		FALSE	High	[K].HEISEMNR.[M]	1xTMTpro [N-Term]	0.00469354	0.000423958	1	1	17	P13647	P13647 [384-391]		0	1319.67	0.796	0.881	1.094	1.302	1.193	0.74	0.589	0.652	0.81	0.964	0.883	0.914	0.81	0.644	0.713	0.886	1.054	0.966	0.792286	0.945876	0.959419	0.802809	0.580062	0.998154	0.725401	0.801884	0.933918	0.708431	0.406835	0.999763	0.968976	0.999879	0.999406	0.500158
		FALSE	High	[R].TSFTSVSR.[S]	1xTMTpro [N-Term]	0.0042798	0.000423958	1	1	1	P13647	P13647 [30-37]		0	1188.65
		FALSE	High	[R].LRAEIDNVK.[K]	1xTMTpro [K9]; 1xTMTpro [N-Term]	0.00243216	0.000423958	1	1	15	P13647	P13647 [396-404]		1	1666.01	0.738	0.788	0.442	0.813	1.159	0.979	0.722	0.772	0.433	0.796	1.135	0.948	1.032	0.762	0.814	0.457	0.839	1.197	0.897234	0.996006	0.389378	0.489719	0.598563	0.983307	0.999947	0.988907	0.581537	0.782217	0.82914	0.999763	0.968976	0.999879	0.964325	0.848829
		FALSE	High	[KR].NKYEDEINK.[HR]	2xTMTpro [K2; K9]; 1xTMTpro [N-Term]	0.00728121	0.000610457	5	8	2	P04264; P04259; P02538; P48668; P13647	P04264 [268-276]; P04259 [251-259]; P02538 [251-259]; P48668 [251-259]; P13647 [256-264]		1	2065.17	0.608	0.721	0.617	1.042	1.581	0.396	0.241	0.285	0.244	0.412	0.626	0.5	0.792	0.482	0.571	0.489	0.825	1.252	0.616409	0.996006	0.667352	0.66688	0.849086	0.321473	0.0171777	0.367863	0.0956472	0.154725	0.286448	0.878337	0.999861	0.999879	0.919822	0.914465
		FALSE	High	[K].FASFIDK.[V]	1xTMTpro [K7]; 1xTMTpro [N-Term]	0.0173545	0.0011075	9	22	28	Q7Z794; P35908; P04259; P02538; O95678; P48668; Q3SY84; P19013; P13647	Q7Z794 [175-181]; P35908 [189-195]; P04259 [174-180]; P02538 [174-180]; O95678 [160-166]; P48668 [174-180]; Q3SY84 [141-147]; P19013 [162-168]; P13647 [179-185]		0	1435.84	2.127	1.246	1.315	2.473	0.861	0.639	1.36	0.796	0.84	1.581	0.55	1.422	0.449	0.956	0.56	0.591	1.111	0.387	0.226604	0.998997	0.999998	0.998972	0.317858	0.986766	0.826026	0.988907	0.999314	0.997299	0.1989	0.999763	0.999861	0.92638	0.917256	0.99994
		FALSE	High	[KR].YEDEINK.[HR]	1xTMTpro [K7]; 1xTMTpro [N-Term]	0.0142235	0.0011075	8	13	3	Q7Z794; P35908; P04264; P04259; P02538; O95678; P48668; P13647	Q7Z794 [254-260]; P35908 [268-274]; P04264 [270-276]; P04259 [253-259]; P02538 [253-259]; O95678 [239-245]; P48668 [253-259]; P13647 [258-264]		0	1518.83	0.902	0.695	0.555	0.817	0.782	0.566	0.511	0.394	0.315	0.463	0.443	0.586	0.967	0.872	0.672	0.537	0.789	0.756	0.995879	0.994253	0.512088	0.493973	0.173223	0.891595	0.768313	0.593765	0.246932	0.0578086	0.0392232	0.806385	0.89191	0.68718	0.991474	0.999123
		FALSE	High	[R].AEIDNVK.[K]	1xTMTpro [K7]; 1xTMTpro [N-Term]	0.0158394	0.0011075	1	1	3	P13647	P13647 [398-404]		0	1396.83	1.079	1.092	1.762	1.435	0.586	0.507	0.547	0.554	0.894	0.728	0.298	0.877	0.578	0.624	0.632	1.019	0.83	0.339	0.995879	0.996006	0.990771	0.869808	0.0340621	0.489914	0.661699	0.71385	0.999314	0.290776	0.000353203	0.999763	0.999861	0.969219	0.966209	0.0826727
		FALSE	High	[K].HEISEMNR.[M]	1xOxidation [M6]; 1xTMTpro [N-Term]	0.0222064	0.00126329	1	1	6	P13647	P13647 [384-391]		0	1335.66	1.561	0.973	1.281	2.091	1.312	0.817	1.276	0.795	1.047	1.71	1.073	1.131	0.723	1.128	0.703	0.926	1.511	0.949	0.315084	0.996006	0.990771	0.991019	0.969369	0.999828	0.731336	0.973822	0.999314	0.997299	0.916855	0.999763	0.999861	0.269514	0.986758	0.94182
		FALSE	High	[R].QSSVSFR.[S]	1xTMTpro [N-Term]	0.0343521	0.0022452	1	1	1	P13647	P13647 [4-10]		0	1114.62	2.819	0.676	1.082	2.745	1.057	0.554	1.563	0.375	0.6	1.522	0.586	0.647	0.856	2.414	0.579	0.926	2.35	0.906	0.00132943	0.588654	0.966609	0.999874	0.539197	0.465114	0.267027	0.121135	0.581537	0.975615	0.0508065	0.810925	0.95011	0.000364823	0.712823	0.712689
		FALSE	High	[KR].LLEGEECR.[MLI]	1xCarbamidomethyl [C7]; 1xTMTpro [N-Term]	0.0345342	0.0022452	7	13	2	P35908; P04259; P02538; O95678; P48668; Q8N1N4; P13647	P35908 [483-490]; P04259 [468-475]; P02538 [468-475]; O95678 [454-461]; P48668 [468-475]; Q8N1N4 [416-423]; P13647 [473-480]		0	1309.67	2.212	1.63	3.467	3.627	0.48	0.392	0.867	0.639	1.359	1.422	0.188	0.835	0.469	1.038	0.764	1.626	1.702	0.225	0.00389912	0.998997	0.6756	0.973324	0.339036	0.0838806	0.999947	0.811959	0.999314	0.975615	0.0145096	0.999763	0.999861	0.799088	0.995694	0.20429
		FALSE	High	[R].GRLDSELR.[NG]	1xTMTpro [N-Term]	0.066981	0.00425165	4	5	8	P04259; P02538; P48668; P13647	P04259 [233-240]; P02538 [233-240]; P48668 [233-240]; P13647 [238-245]		1	1249.72	0.446	0.646	0.404	0.557	0.761	0.858	0.383	0.554	0.346	0.478	0.653	0.529	1.622	0.724	1.047	0.655	0.904	1.234	0.137515	0.970924	0.269159	0.213426	0.158323	0.998154	0.315814	0.937978	0.344759	0.077888	0.215795	0.744011	0.660149	0.925698	0.418621	0.997026
		FALSE	High	[R].FLEQQNK.[VLAIM]	1xTMTpro [K7]; 1xTMTpro [N-Term]	0.106961	0.00682699	6	22	4	P04259; P02538; O95678; P48668; Q8N1N4; P13647	P04259 [183-189]; P02538 [183-189]; O95678 [169-175]; P48668 [183-189]; Q8N1N4 [131-137]; P13647 [188-194]		0	1514.88	2.094	0.889	1.294	1.915	1.083	0.612	1.282	0.544	0.793	1.172	0.663	0.907	0.675	1.415	0.6	0.874	1.293	0.732	0.0311964	0.97072	0.990771	0.973324	0.551968	0.743003	0.768313	0.760375	0.914039	0.92238	0.103513	0.999763	0.999861	0.0440261	0.873911	0.682562
		FALSE	High	[K].VELEAK.[V]	1xTMTpro [K6]; 1xTMTpro [N-Term]	0.128046	0.0090217	3	4	4	O95678; P19013; P13647	O95678 [268-273]; P19013 [270-275]; P13647 [287-292]		0	1296.8	1.23	1.078	1.512	1.298	0.912	0.701	0.862	0.756	1.059	0.91	0.639	1.014	0.691	0.85	0.745	1.045	0.897	0.631	0.958165	0.996006	0.999998	0.786789	0.403946	0.981936	0.999947	0.948908	0.999314	0.638575	0.0934072	0.999763	0.999861	0.679566	0.991474	0.249291
	FALSE	High	Master Protein	P15924-1	Desmoplakin [OS=Homo sapiens]	0	308.139	26	69	176	69	2871	331.6	6.81	479.3	69	cell adhesion;cell organization and biogenesis;protein metabolism;other metabolic processes;stress response;developmental processes;other biological processes	plasma membrane;other membranes;cytoskeleton;other cell component	cytoskeletal activity;other molecular function	Pf00681, Pf17902, Pf18373	1832	DSP	B2RTT2; D7RX09; hsa:1832; O75993; P15924; Q14189; Q9UHN4	ENSG00000096696	Formation of the cornified envelope; Neutrophil degranulation; RND3 GTPase cycle; RND1 GTPase cycle; Apoptotic cleavage of cell adhesion proteins	Arrhythmogenic right ventricular cardiomyopathy; Lung fibrosis; Epithelial to mesenchymal transition in colorectal cancer	Arrhythmogenic right ventricular cardiomyopathy	10	0	2.221	1.302	1.207	2.148	1.068	0.457	1.014	0.595	0.551	0.981	0.488	0.908	0.503	1.117	0.655	0.607	1.08	0.537	0.00665854	0.993695
		Checked	Confidence	Annotated Sequence	Modifications	Qvality PEP	Qvality q-value	# Protein Groups	# Proteins	# PSMs	Master Protein Accessions	Positions in Master Proteins	Modifications in Master Proteins	# Missed Cleavages	Theo. MH+ [Da]	Abundance Ratio: (1 1/2 hr) / (0 hr)	Abundance Ratio: (1 hr) / (0 hr)	Abundance Ratio: (1/2 hr) / (0 hr)	Abundance Ratio: (2 hr) / (0 hr)	Abundance Ratio: (continuous) / (0 hr)	Abundance Ratio: (0 hr) / (DMSO)	Abundance Ratio: (1 1/2 hr) / (DMSO)	Abundance Ratio: (1 hr) / (DMSO)	Abundance Ratio: (1/2 hr) / (DMSO)	Abundance Ratio: (2 hr) / (DMSO)	Abundance Ratio: (continuous) / (DMSO)	Abundance Ratio: (TMP) / (DMSO)	Abundance Ratio: (0 hr) / (TMP)	Abundance Ratio: (1 1/2 hr) / (TMP)	Abundance Ratio: (1 hr) / (TMP)	Abundance Ratio: (1/2 hr) / (TMP)	Abundance Ratio: (2 hr) / (TMP)	Abundance Ratio: (continuous) / (TMP)	Abundance Ratio Adj. P-Value: (1 1/2 hr) / (0 hr)	Abundance Ratio Adj. P-Value: (1 hr) / (0 hr)	Abundance Ratio Adj. P-Value: (1/2 hr) / (0 hr)	Abundance Ratio Adj. P-Value: (2 hr) / (0 hr)	Abundance Ratio Adj. P-Value: (continuous) / (0 hr)	Abundance Ratio Adj. P-Value: (0 hr) / (DMSO)	Abundance Ratio Adj. P-Value: (1 1/2 hr) / (DMSO)	Abundance Ratio Adj. P-Value: (1 hr) / (DMSO)	Abundance Ratio Adj. P-Value: (1/2 hr) / (DMSO)	Abundance Ratio Adj. P-Value: (2 hr) / (DMSO)	Abundance Ratio Adj. P-Value: (continuous) / (DMSO)	Abundance Ratio Adj. P-Value: (TMP) / (DMSO)	Abundance Ratio Adj. P-Value: (0 hr) / (TMP)	Abundance Ratio Adj. P-Value: (1 1/2 hr) / (TMP)	Abundance Ratio Adj. P-Value: (1 hr) / (TMP)	Abundance Ratio Adj. P-Value: (1/2 hr) / (TMP)
		FALSE	High	[R].LTYEIEDEK.[R]	1xTMTpro [K9]; 1xTMTpro [N-Term]	0.000131156	0.000235713	1	3	2	P15924-1	P15924-1 [1114-1122]		0	1747.96	0.849	1.096	0.682	1.241	1.686	0.698	0.592	0.765	0.476	0.866	1.177	0.954	0.731	0.621	0.802	0.499	0.908	1.233	0.983486	0.997031	0.796557	0.802809	0.918004	0.998154	0.943811	0.988907	0.680899	0.719121	0.793678	0.999763	0.999861	0.999879	0.970325	0.942418
		FALSE	High	[R].LNDSILQATEQR.[R]	1xTMTpro [N-Term]	0.000178956	0.000235713	1	2	3	P15924-1	P15924-1 [1256-1267]		0	1691.92	5.208	1.306	1.387	2.968	1.045	0.273	1.423	0.357	0.379	0.811	0.286	0.597	0.458	2.385	0.598	0.635	1.359	0.479	3.43314e-05	0.996006	0.990771	0.998972	0.393488	0.00973849	0.762854	0.413411	0.329774	0.627909	3.64625e-06	0.829	0.999861	0.0135057	0.897252	0.999721
		FALSE	High	[R].LQSLTENLTK.[E]	1xTMTpro [K10]; 1xTMTpro [N-Term]	0.000308669	0.000235713	1	1	4	P15924-1	P15924-1 [1706-1715]		0	1755.05	1.17	0.757	0.647	1.221	1.017	0.54	0.632	0.409	0.349	0.659	0.549	0.716	0.754	0.882	0.57	0.488	0.92	0.767	0.991027	0.996006	0.6756	0.789078	0.317858	0.829927	0.969501	0.565736	0.352222	0.290776	0.0849205	0.946049	0.999861	0.699652	0.919822	0.91203
		FALSE	High	[R].LPVDIAYK.[R]	1xTMTpro [K8]; 1xTMTpro [N-Term]	0.00194598	0.000235713	1	3	8	P15924-1	P15924-1 [2386-2393]		0	1526.94	1.88	1.01	0.861	1.522	1.378	0.559	1.051	0.565	0.482	0.851	0.771	0.774	0.723	1.358	0.73	0.622	1.099	0.995	0.402746	0.996006	0.883217	0.900279	0.646678	0.878573	0.999947	0.855174	0.686446	0.627909	0.27912	0.946049	0.999861	0.250729	0.991474	0.999721
		FALSE	High	[K].NQCTQVVQER.[E]	1xCarbamidomethyl [C3]; 1xTMTpro [N-Term]	1.06802e-05	0.000235713	1	3	1	P15924-1	P15924-1 [1803-1812]		0	1565.8	1.188	0.786	1.893	1.831	0.8	0.659	0.783	0.518	1.248	1.207	0.528	1.225	0.538	0.639	0.423	1.019	0.986	0.431	0.97928	0.833814	0.990771	0.973324	0.68553	0.971216	0.999947	0.428451	0.999314	0.92238	0.372443	0.999763	0.999861	0.999879	0.119713	0.912372
		FALSE	High	[K].QESDQLVLNQHPASDK.[I]	1xTMTpro [K16]; 1xTMTpro [N-Term]	1.37482e-06	0.000235713	1	3	2	P15924-1	P15924-1 [331-346]		0	2417.29	5.097	1.346	1.33	2.824	0.983	0.346	1.762	0.465	0.46	0.976	0.34	0.737	0.469	2.391	0.631	0.624	1.325	0.461	4.65248e-05	0.996872	0.990771	0.999874	0.3582	0.0377261	0.419636	0.50772	0.418263	0.784745	0.000235938	0.914699	0.999861	0.0111888	0.964325	0.999721
		FALSE	High	[K].NLHSEISGK.[R]	1xTMTpro [K9]; 1xTMTpro [N-Term]	0.000620109	0.000235713	1	3	5	P15924-1	P15924-1 [932-940]		0	1592.93	0.9	1.107	0.797	1.528	1.811	0.624	0.562	0.691	0.498	0.954	1.131	0.928	0.673	0.606	0.745	0.536	1.028	1.219	0.995879	0.997031	0.929071	0.902226	0.984934	0.98277	0.898257	0.988907	0.734445	0.90073	0.827152	0.999763	0.999861	0.999879	0.990609	0.999721
		FALSE	High	[R].GYFNEELSEILSDPSDDTK.[G]	1xTMTpro [K19]; 1xTMTpro [N-Term]	1.76673e-06	0.000235713	1	3	3	P15924-1	P15924-1 [2395-2413]		0	2767.38	2.93	3.082	10.926	4.356	1.622	0.293	0.859	0.904	3.203	1.277	0.475	1.026	0.286	0.838	0.881	3.124	1.245	0.464	0.0205274	0.72843	0.342552	0.950837	0.999857	0.0654495	0.999947	0.988907	0.761512	0.950579	0.677657	0.999763	0.371035	0.999879	0.998029	0.715602
		FALSE	High	[R].LLEAQIATGGIIDPK.[E]	1xTMTpro [K15]; 1xTMTpro [N-Term]	1.31122e-07	0.000235713	1	3	6	P15924-1	P15924-1 [2367-2381]		0	2147.29	1.035	0.922	0.726	1.246	1.545	0.589	0.61	0.543	0.428	0.734	0.91	0.712	0.827	0.856	0.762	0.6	1.03	1.278	0.999535	0.996006	0.786963	0.802809	0.863603	0.940136	0.954756	0.839263	0.576668	0.416287	0.468406	0.946049	0.968976	0.638994	0.982746	0.999721
		FALSE	High	[R].LLEAASVSSK.[G]	1xTMTpro [K10]; 1xTMTpro [N-Term]	0.000223777	0.000235713	1	3	1	P15924-1	P15924-1 [2802-2811]		0	1612.98	3.142	1.299	1.295	2.778	1.695	0.193	0.607	0.251	0.25	0.536	0.327	0.303	0.637	2.001	0.827	0.825	1.769	1.079	1.516e-05	0.996872	0.990771	0.999874	0.999857	1.38746e-05	0.886633	0.00792171	0.0196637	0.0550307	8.13526e-05	0.00632566	0.999861	0.00125774	0.966209	0.94182
		FALSE	High	[R].LLQLQEQMR.[A]	1xTMTpro [N-Term]	0.000750398	0.000235713	1	3	2	P15924-1	P15924-1 [142-150]		0	1462.84	0.74	0.702	0.272	0.684	0.954	0.525	0.388	0.369	0.143	0.359	0.501	0.522	1.004	0.743	0.705	0.273	0.687	0.959	0.899806	0.996006	0.0494632	0.409308	0.340796	0.797159	0.335512	0.647394	0.0027746	0.0815805	0.148563	0.906513	0.924967	0.930728	0.998029	0.00669576
		FALSE	High	[K].IEVLEEELR.[L]	1xTMTpro [N-Term]	0.00108684	0.000235713	1	3	4	P15924-1	P15924-1 [1034-1042]		0	1433.82	3.242	1.944	1.192	3.064	1.268	0.345	1.118	0.67	0.411	1.057	0.437	1.039	0.332	1.076	0.645	0.395	1.017	0.421	0.000233177	0.996872	0.990771	0.998972	0.775504	0.00260897	0.914605	0.793674	0.158725	0.762693	0.0230643	0.999763	0.999861	0.30391	0.974106	0.232143
		FALSE	High	[K].YETEINITK.[T]	1xTMTpro [K9]; 1xTMTpro [N-Term]	0.00187325	0.000235713	1	2	1	P15924-1	P15924-1 [1210-1218]		0	1718.98
		FALSE	High	[R].VVIVDPETNK.[E]	1xTMTpro [K10]; 1xTMTpro [N-Term]	0.000215398	0.000235713	1	3	1	P15924-1	P15924-1 [2466-2475]		0	1722.03	7.855	1.691	2.195	4.014	1.436	0.16	1.259	0.271	0.352	0.644	0.23	0.459	0.349	2.743	0.591	0.766	1.402	0.501	1.91606e-11	0.998997	0.919119	0.958755	0.994646	3.5432e-08	0.893969	0.00983442	0.156077	0.156638	2.33326e-05	0.142085	0.999861	0.00125523	0.847249	0.943154
		FALSE	High	[K].SAIYQLEEEYENLLK.[A]	1xTMTpro [K15]; 1xTMTpro [N-Term]	6.52702e-05	0.000235713	1	3	6	P15924-1	P15924-1 [246-260]		0	2450.33	2.614	0.978	0.941	1.689	0.804	0.596	1.558	0.583	0.561	1.007	0.479	0.833	0.716	1.871	0.7	0.674	1.209	0.576	0.00487567	0.996006	0.86062	0.931305	0.305089	0.635115	0.267027	0.794665	0.508945	0.829566	0.0137998	0.962348	0.999861	0.00819177	0.991474	0.999721
		FALSE	High	[K].QSLDDAAK.[T]	1xTMTpro [K8]; 1xTMTpro [N-Term]	0.00101808	0.000235713	1	1	2	P15924-1	P15924-1 [1467-1474]		0	1455.83	0.73	0.793	1.278	1.665	1.258	0.785	0.573	0.622	1.003	1.306	0.988	1.244	0.631	0.46	0.5	0.806	1.05	0.794	0.493766	0.857573	0.990771	0.949654	0.999857	0.998956	0.768328	0.750682	0.999314	0.965093	0.925032	0.999763	0.999861	0.999879	0.402064	0.999721
		FALSE	High	[K].QQIQNDLNQWK.[T]	1xTMTpro [K11]; 1xTMTpro [N-Term]	1.21072e-05	0.000235713	1	3	3	P15924-1	P15924-1 [1858-1868]		0	2023.12	0.846	0.775	0.448	0.923	1.203	0.638	0.539	0.494	0.286	0.589	0.768	0.738	0.865	0.731	0.67	0.387	0.798	1.04	0.981692	0.991985	0.172566	0.606824	0.460841	0.986766	0.81813	0.773387	0.0624908	0.346201	0.168841	0.946049	0.968976	0.913139	0.990609	0.133982
		FALSE	High	[R].QLLQEQESVK.[Q]	1xTMTpro [K10]; 1xTMTpro [N-Term]	0.000246848	0.000235713	1	1	3	P15924-1	P15924-1 [1667-1676]		0	1810.06	0.98	0.811	1.581	1.761	1.459	0.691	0.677	0.56	1.092	1.216	1.008	1.027	0.672	0.659	0.545	1.063	1.184	0.981	0.995879	0.780058	0.999998	0.960047	0.999857	0.998154	0.987196	0.473783	0.999314	0.922343	0.999871	0.999763	0.999861	0.999879	0.631974	0.998159
		FALSE	High	[R].TLELQGLINDLQR.[E]	1xTMTpro [N-Term]	5.58213e-06	0.000235713	1	1	3	P15924-1	P15924-1 [1763-1775]		0	1817.05	0.819	0.912	0.67	1.377	1.591	0.595	0.487	0.543	0.399	0.82	0.947	0.715	0.832	0.682	0.759	0.558	1.146	1.324	0.818767	0.996006	0.692507	0.836504	0.999857	0.567131	0.301482	0.312318	0.158725	0.361411	0.562498	0.829	0.968976	0.999879	0.999874	0.97465
		FALSE	High	[R].TMIQSPSGVILQEAADVHAR.[Y]	1xOxidation [M2]; 1xTMTpro [N-Term]	7.09321e-09	0.000235713	1	3	4	P15924-1	P15924-1 [983-1002]		0	2443.29	0.967	1.436	1.126	2.093	2.433	0.78	0.754	1.12	0.878	1.633	1.898	1.488	0.524	0.507	0.753	0.59	1.097	1.276	0.995879	0.997031	0.990589	0.991663	0.999857	0.998154	0.999947	0.988907	0.94954	0.99712	0.999871	0.999763	0.999861	0.999879	0.991474	0.999721
		FALSE	High	[R].TMIQSPSGVILQEAADVHAR.[Y]	1xTMTpro [N-Term]	3.82409e-08	0.000235713	1	3	4	P15924-1	P15924-1 [983-1002]		0	2427.3	1.027	1.503	1.261	2.312	3.145	0.712	0.731	1.07	0.898	1.646	2.238	1.479	0.481	0.494	0.723	0.607	1.113	1.513	0.996396	0.998997	0.990771	0.998972	0.999857	0.98277	0.987289	0.988907	0.964874	0.99712	0.999871	0.999763	0.999861	0.999879	0.999406	0.999721
		FALSE	High	[K].SVEEVASEIQPFLR.[G]	1xTMTpro [N-Term]	4.45622e-05	0.000235713	1	3	2	P15924-1	P15924-1 [2000-2013]		0	1908.04	0.672	0.738	0.87	1.089	1.3	1.057	0.71	0.78	0.919	1.151	1.374	0.81	1.304	0.876	0.962	1.134	1.42	1.695	0.252258	0.807474	0.81002	0.659927	0.625136	0.801652	0.980104	0.929005	0.988378	0.853818	0.9022	0.8721	0.615858	0.661014	0.745348	0.309192
		FALSE	High	[R].ETQSQLETER.[S]	1xTMTpro [N-Term]	0.00111078	0.000235713	1	3	3	P15924-1	P15924-1 [1923-1932]		0	1524.78	1.43	0.996	1.724	1.826	1.364	0.549	0.784	0.547	0.946	1.002	0.748	0.781	0.703	1.004	0.7	1.211	1.283	0.958	0.687888	0.996006	0.999998	0.973324	0.999857	0.824779	0.999947	0.48679	0.989763	0.762693	0.873162	0.999763	0.999861	0.855381	0.980682	0.94182
		FALSE	High	[R].AVTGYNDPETGNIISLFQAMNK.[E]	1xOxidation [M20]; 1xTMTpro [K22]; 1xTMTpro [N-Term]	7.56216e-05	0.000235713	1	3	1	P15924-1	P15924-1 [2335-2356]		0	3007.57
		FALSE	High	[R].AVTGYNDPETGNIISLFQAMNK.[E]	1xTMTpro [K22]; 1xTMTpro [N-Term]	3.45365e-09	0.000235713	1	3	4	P15924-1	P15924-1 [2335-2356]		0	2991.57	1.128	0.987	0.826	1.396	1.341	0.415	0.469	0.41	0.343	0.58	0.557	0.631	0.658	0.742	0.65	0.544	0.918	0.882	0.995879	0.996006	0.752109	0.831371	0.81936	0.0413448	0.273515	0.29084	0.0482498	0.332579	0.065505	0.740207	0.999861	0.888853	0.964325	0.955767
		FALSE	High	[K].FLDQNLQK.[Y]	1xTMTpro [K8]; 1xTMTpro [N-Term]	0.00159976	0.000235713	1	3	7	P15924-1	P15924-1 [1057-1064]		0	1613.95	1.115	0.991	0.579	1.159	0.711	0.889	0.991	0.881	0.515	1.03	0.632	1.157	0.768	0.856	0.761	0.445	0.89	0.546	0.995879	0.996872	0.6756	0.737239	0.19829	0.998154	0.999947	0.988907	0.761512	0.933872	0.290874	0.999763	0.999861	0.995713	0.98537	0.788479
		FALSE	High	[K].AITGFDDPFSGK.[T]	1xTMTpro [K12]; 1xTMTpro [N-Term]	0.000170387	0.000235713	1	3	1	P15924-1	P15924-1 [2092-2103]		0	1863.01	1.056	1.132	0.687	1.388	1.567	0.508	0.537	0.575	0.349	0.705	0.796	1.005	0.506	0.534	0.573	0.347	0.702	0.793	0.995879	0.996006	0.573452	0.860094	0.798314	0.749261	0.779226	0.86065	0.352222	0.450199	0.302154	0.999763	0.999861	0.999879	0.923765	0.109949
		FALSE	High	[K].AQQIHSQTSQQYPLYDLDLGK.[F]	1xTMTpro [K21]; 1xTMTpro [N-Term]	5.21794e-08	0.000235713	1	3	2	P15924-1	P15924-1 [835-855]		0	3041.62
		FALSE	High	[R].DVLDGHLR.[E]	1xTMTpro [N-Term]	0.000827717	0.000235713	1	1	1	P15924-1	P15924-1 [1638-1645]		0	1228.7	0.845	0.984	0.681	1.243	1.349	0.621	0.525	0.611	0.423	0.772	0.838	0.817	0.76	0.642	0.748	0.518	0.945	1.025	0.870486	0.996006	0.6756	0.789078	0.955557	0.709696	0.4471	0.546858	0.208438	0.264473	0.481742	0.908236	0.999861	0.999879	0.998029	0.920305
		FALSE	High	[K].DEETGLCLLPLK.[E]	1xCarbamidomethyl [C7]; 1xTMTpro [K12]; 1xTMTpro [N-Term]	2.06584e-05	0.000235713	1	3	4	P15924-1	P15924-1 [2436-2447]		0	1996.13	0.974	0.929	1.209	1.414	1.186	0.586	0.571	0.544	0.708	0.829	0.695	0.805	0.727	0.708	0.676	0.88	1.029	0.863	0.995879	0.996006	0.990771	0.836504	0.865294	0.518059	0.620249	0.253636	0.824407	0.347029	0.281982	0.873017	0.999861	0.999879	0.972017	0.955875
		FALSE	High	[K].DFLQGSSCIAGIYNETTK.[Q]	1xCarbamidomethyl [C8]; 1xTMTpro [K18]; 1xTMTpro [N-Term]	0.000423439	0.000235713	1	3	1	P15924-1	P15924-1 [2252-2269]		0	2612.35	0.883	0.809	2.948	3.166	1.096	0.718	0.634	0.58	2.116	2.272	0.786	0.791	0.908	0.802	0.734	2.676	2.874	0.995	0.939855	0.667054	0.999998	0.998972	0.999857	0.998154	0.997664	0.689597	0.999314	0.997299	0.999871	0.999763	0.734382	0.999879	0.961758	0.893548
		FALSE	High	[K].GLIDYETFK.[E]	1xTMTpro [K9]; 1xTMTpro [N-Term]	0.000182901	0.000235713	1	3	2	P15924-1	P15924-1 [2486-2494]		0	1693.97	1.118	0.965	0.533	1.212	2.001	0.652	0.729	0.629	0.348	0.791	1.306	1.06	0.615	0.688	0.594	0.328	0.746	1.232	0.995879	0.996006	0.43038	0.78641	0.999857	0.995562	0.999947	0.948908	0.350216	0.563393	0.885285	0.999763	0.999861	0.999879	0.964325	0.0495743
		FALSE	High	[R].GIVDSITGQR.[L]	1xTMTpro [N-Term]	2.89671e-05	0.000235713	1	3	2	P15924-1	P15924-1 [2640-2649]		0	1349.77	1.268	1.652	1.157	2.378	2.912	0.681	0.863	1.125	0.788	1.619	1.983	1.87	0.364	0.462	0.601	0.421	0.866	1.06	0.93608	0.999996	0.990589	0.998972	0.999857	0.981936	0.999947	0.988907	0.933918	0.996728	0.999871	0.999763	0.999861	0.999879	0.965103	0.484482
		FALSE	High	[R].GLVGIEFK.[E]	1xTMTpro [K8]; 1xTMTpro [N-Term]	0.00268224	0.000423958	1	3	8	P15924-1	P15924-1 [2319-2326]		0	1470.92	1.502	1.043	0.812	1.605	1.038	0.543	0.815	0.566	0.441	0.871	0.563	0.79	0.687	1.033	0.717	0.558	1.104	0.713	0.813939	0.996872	0.943994	0.915245	0.514075	0.836182	0.999947	0.947143	0.595241	0.833629	0.21517	0.999763	0.999861	0.859718	0.993393	0.999721
		FALSE	High	[R].QLQNIIQATSR.[E]	1xTMTpro [N-Term]	0.00204363	0.000423958	1	3	4	P15924-1	P15924-1 [271-281]		0	1575.91	1.53	0.957	0.656	1.172	1.156	0.65	0.994	0.622	0.426	0.762	0.751	0.955	0.68	1.041	0.651	0.446	0.798	0.787	0.590538	0.991616	0.40015	0.72278	0.479074	0.896772	0.999664	0.721321	0.173668	0.416287	0.285572	0.999763	0.999861	0.248423	0.977717	0.601893
		FALSE	High	[R].DLIDFDDR.[Q]	1xTMTpro [N-Term]	0.00216965	0.000423958	1	3	1	P15924-1	P15924-1 [2076-2083]		0	1312.67	1.166	1.188	0.691	1.658	1.832	0.529	0.617	0.628	0.365	0.876	0.969	1.271	0.416	0.485	0.494	0.287	0.689	0.762	0.991027	0.996872	0.6756	0.934479	0.969369	0.801652	0.95892	0.945165	0.412174	0.644979	0.492636	0.999763	0.999861	0.999879	0.656136	0.00780034
		FALSE	High	[K].NATILELR.[S]	1xTMTpro [N-Term]	0.00319181	0.000423958	1	1	2	P15924-1	P15924-1 [1746-1753]		0	1233.75	0.943	1.215	0.785	1.508	2.165	0.635	0.599	0.772	0.499	0.958	1.376	1.083	0.587	0.553	0.713	0.461	0.885	1.27	0.995879	0.996872	0.681343	0.897246	0.999857	0.954792	0.871519	0.988907	0.525229	0.782482	0.850383	0.999763	0.999861	0.999879	0.995694	0.776574
		FALSE	High	[K].LGIYEAMK.[I]	1xTMTpro [K8]; 1xTMTpro [N-Term]	0.00305601	0.000423958	1	3	1	P15924-1	P15924-1 [2272-2279]		0	1532.9
		FALSE	High	[K].AFIGFEGVK.[G]	1xTMTpro [K9]; 1xTMTpro [N-Term]	0.00230342	0.000423958	1	3	1	P15924-1	P15924-1 [2694-2702]		0	1575.94	2.148	0.84	0.834	2.226	0.783	0.164	0.353	0.138	0.137	0.366	0.129	0.146	1.127	2.42	0.947	0.94	2.508	0.882	0.0212841	0.808966	0.85898	0.998972	0.849086	2.39591e-12	0.0175802	2.09245e-05	2.84539e-05	0.011477	2.28727e-05	2.34903e-05	0.545544	0.0193632	0.980682	0.999721
		FALSE	High	[K].ENAAYFQFFEEAQSTEAYLK.[G]	1xTMTpro [K20]; 1xTMTpro [N-Term]	0.00495527	0.000423958	1	3	1	P15924-1	P15924-1 [374-393]		0	2994.5	1.69	0.836	0.781	1.379	0.703	1.168	1.973	0.976	0.912	1.611	0.821	1.78	0.656	1.109	0.549	0.513	0.905	0.462	0.179929	0.996006	0.879481	0.859583	0.543354	0.519844	0.0650655	0.988907	0.984831	0.997299	0.925032	0.999763	0.999861	0.34188	0.613557	0.914465
		FALSE	High	[K].LTVDSAIAR.[D]	1xTMTpro [N-Term]	0.00386026	0.000423958	1	3	1	P15924-1	P15924-1 [2067-2075]		0	1249.74	4.708	0.549	0.724	1.747	0.619	0.21	0.989	0.115	0.152	0.367	0.13	0.219	0.959	4.516	0.526	0.695	1.676	0.594	0.000134776	0.3309	0.59627	0.950837	0.0923008	0.00308382	0.999947	0.00340199	0.00475991	0.0872807	2.37771e-05	0.142085	0.796292	0.00869005	0.521374	0.983978
		FALSE	High	[R].LTEEETVCLDLDK.[V]	1xCarbamidomethyl [C8]; 1xTMTpro [K13]; 1xTMTpro [N-Term]	0.00824635	0.000610457	1	3	1	P15924-1	P15924-1 [791-803]		0	2173.16
		FALSE	High	[R].RAEENALQQK.[A]	1xTMTpro [K10]; 1xTMTpro [N-Term]	0.00649841	0.000610457	1	2	3	P15924-1	P15924-1 [1269-1278]		1	1795.03	2.669	1.179	1.006	1.707	0.576	0.731	1.952	0.862	0.736	1.248	0.421	0.867	0.843	2.251	0.994	0.848	1.439	0.486	0.00706342	0.996006	0.93035	0.933627	0.0698932	0.998154	0.0599539	0.988907	0.865499	0.950579	0.00572503	0.999763	0.968976	3.81569e-05	0.49266	0.780133
		FALSE	High	[R].SQLQISNNR.[T]	1xTMTpro [N-Term]	0.00639364	0.000610457	1	1	2	P15924-1	P15924-1 [1754-1762]		0	1363.76	1.139	0.671	2.114	1.772	0.76	0.78	0.888	0.523	1.649	1.383	0.593	1.376	0.567	0.646	0.38	1.198	1.005	0.431	0.995879	0.373762	0.990771	0.960315	0.799669	0.998154	0.999947	0.299372	0.999314	0.973426	0.94554	0.999763	0.999861	0.999879	0.0520823	0.994515
		FALSE	High	[R].AESGPDLR.[Y]	1xTMTpro [N-Term]	0.0124985	0.000981812	1	3	2	P15924-1	P15924-1 [20-27]		0	1148.62	1.168	0.818	2.152	1.9	0.92	0.59	0.69	0.483	1.271	1.122	0.543	1.198	0.493	0.576	0.403	1.061	0.937	0.454	0.981692	0.919312	0.990771	0.976991	0.851432	0.816799	0.973732	0.285725	0.999314	0.853818	0.39987	0.999763	0.999861	0.999879	0.0759409	0.874307
		FALSE	High	[K].ATGSEVSQR.[K]	1xTMTpro [N-Term]	0.0121006	0.000981812	1	1	1	P15924-1	P15924-1 [1435-1443]		0	1238.67
		FALSE	High	[K].AEFQEEAK.[R]	1xTMTpro [K8]; 1xTMTpro [N-Term]	0.0130491	0.000981812	1	2	1	P15924-1	P15924-1 [1332-1339]		0	1559.86	1.021	0.696	2.337	1.768	0.783	0.813	0.83	0.566	1.9	1.438	0.637	1.21	0.672	0.686	0.468	1.57	1.188	0.526	0.997658	0.669	0.919119	0.960047	0.668705	0.998154	0.999947	0.570655	0.915656	0.978766	0.608253	0.999763	0.999861	0.999879	0.281457	0.101409
		FALSE	High	[R].LPVEEAYK.[R]	1xTMTpro [K8]; 1xTMTpro [N-Term]	0.0143003	0.0011075	1	3	2	P15924-1	P15924-1 [2310-2317]		0	1556.92	1.331	1.042	0.941	2.114	1.088	0.569	0.758	0.593	0.536	1.203	0.619	0.899	0.633	0.843	0.66	0.596	1.339	0.689	0.878532	0.996006	0.845898	0.998972	0.471664	0.72891	0.999947	0.733936	0.561129	0.90073	0.0354291	0.946049	0.999861	0.489188	0.982746	0.999721
		FALSE	High	[K].ANSSATETINK.[L]	1xTMTpro [K11]; 1xTMTpro [N-Term]	0.0159248	0.0011075	1	1	1	P15924-1	P15924-1 [1517-1527]		0	1743.97	0.814	1.161	2.143	2.741	1.807	0.739	0.601	0.858	1.584	2.025	1.335	0.779	0.949	0.772	1.102	2.034	2.6	1.714	0.827225	0.996006	0.990771	0.999874	0.999857	0.998154	0.969501	0.988907	0.999314	0.999937	0.811217	0.999763	0.674918	0.999879	0.932648	0.999587
		FALSE	High	[K].IAELCANSIK.[D]	1xCarbamidomethyl [C5]; 1xTMTpro [K10]; 1xTMTpro [N-Term]	0.0222064	0.00126329	1	3	1	P15924-1	P15924-1 [950-959]		0	1727
		FALSE	High	[R].QMGQPCDAYQK.[R]	1xCarbamidomethyl [C6]; 1xOxidation [M2]; 1xTMTpro [K11]; 1xTMTpro [N-Term]	0.0263428	0.00141708	1	3	1	P15924-1	P15924-1 [130-140]		0	1949.97	2.549	1.58	1.179	2.86	0.995	0.531	1.353	0.838	0.626	1.518	0.528	0.975	0.544	1.387	0.86	0.642	1.556	0.541	0.000324764	0.998997	0.990771	0.998972	0.798165	0.271536	0.545442	0.959607	0.680899	0.98276	0.217202	0.999763	0.999861	0.0678449	0.9601	0.999721
		FALSE	High	[K].EEDTSGYR.[A]	1xTMTpro [N-Term]	0.0255137	0.00141708	1	1	1	P15924-1	P15924-1 [1385-1392]		0	1260.6	15.453	2.77	3.295	8.911	3.447	0.068	1.046	0.188	0.223	0.603	0.233	0.399	0.169	2.619	0.469	0.558	1.51	0.584	1.03957e-15	0.917934	0.981926	0.470012	0.873527	1.19122e-15	0.980104	3.55487e-05	0.0027746	0.0578086	0.00379791	0.0533315	0.109625	0.000369161	0.276577	0.943154
		FALSE	High	[K].SLLATMK.[T]	1xTMTpro [K7]; 1xTMTpro [N-Term]	0.0332786	0.0022452	1	3	7	P15924-1	P15924-1 [823-829]		0	1371.85	1.558	0.969	0.865	1.745	1.236	0.483	0.753	0.468	0.418	0.843	0.597	0.711	0.679	1.058	0.658	0.587	1.185	0.839	0.446458	0.996006	0.795413	0.946289	0.606799	0.281474	0.999947	0.299648	0.178106	0.440355	0.0475897	0.80749	0.999861	0.246549	0.980682	0.999721
		FALSE	High	[R].WEYENELSK.[VA]	1xTMTpro [K9]; 1xTMTpro [N-Term]	0.0318977	0.0022452	1	2	1	P15924-1	P15924-1 [1342-1350]		0	1805.96
		FALSE	High	[R].LLEAQIASGGVVDPVNSVFLPK.[D]	1xTMTpro [K22]; 1xTMTpro [N-Term]	0.0313943	0.0022452	1	3	1	P15924-1	P15924-1 [2124-2145]		0	2861.66
		FALSE	High	[K].LVFDGLR.[K]	1xTMTpro [N-Term]	0.0336327	0.0022452	1	3	2	P15924-1	P15924-1 [1966-1972]		0	1123.68	1.519	1.031	0.766	1.584	0.845	0.419	0.636	0.432	0.321	0.664	0.354	0.787	0.533	0.809	0.549	0.408	0.844	0.45	0.658987	0.996006	0.663632	0.915001	0.278827	0.331059	0.966601	0.634161	0.140664	0.430113	0.000141668	0.996152	0.999861	0.804575	0.775996	0.307338
		FALSE	High	[R].QAELDGK.[S]	1xTMTpro [K7]; 1xTMTpro [N-Term]	0.0396115	0.00271534	1	3	1	P15924-1	P15924-1 [1085-1091]		0	1368.8	0.853	1.062	0.749	1.689	1.892	0.726	0.619	0.771	0.543	1.226	1.373	1.175	0.618	0.527	0.656	0.463	1.043	1.169	0.863001	0.996006	0.683143	0.921996	0.999857	0.991743	0.81813	0.905789	0.490044	0.905351	0.901584	0.999763	0.999861	0.999879	0.966209	0.674455
		FALSE	High	[R].FLSEMLK.[S]	1xTMTpro [K7]; 1xTMTpro [N-Term]	0.0408815	0.00303898	1	3	3	P15924-1	P15924-1 [1016-1022]		0	1475.88	1.439	0.893	0.733	1.355	0.823	0.401	0.577	0.358	0.294	0.543	0.33	0.483	0.83	1.194	0.741	0.608	1.125	0.683	0.864423	0.996006	0.717448	0.850513	0.0645738	0.342136	0.922877	0.618839	0.196008	0.0894416	0.00568638	0.655355	0.971672	0.254678	0.990609	0.999721
		FALSE	High	[K].YSLVEAK.[R]	1xTMTpro [K7]; 1xTMTpro [N-Term]	0.0433124	0.00317436	1	3	2	P15924-1	P15924-1 [2029-2035]		0	1417.85	2.088	1.752	1.388	2.434	1.854	0.282	0.589	0.495	0.392	0.687	0.523	0.592	0.477	0.996	0.835	0.661	1.16	0.884	0.0350379	0.998997	0.995316	0.998972	0.999857	0.00365053	0.849876	0.704566	0.218307	0.392122	0.00363468	0.613195	0.999861	0.173546	0.919822	0.999721
		FALSE	High	[K].GLQDSIR.[K]	1xTMTpro [N-Term]	0.0466072	0.00330906	1	3	1	P15924-1	P15924-1 [394-400]		0	1092.63	0.753	0.916	0.59	1.089	1.36	0.67	0.504	0.614	0.395	0.73	0.911	0.861	0.778	0.586	0.713	0.459	0.848	1.058	0.635259	0.917934	0.248628	0.674535	0.675688	0.968522	0.379018	0.773387	0.138615	0.230479	0.195588	0.906513	0.933395	0.999879	0.999874	0.669518
		FALSE	High	[R].YIELLTR.[S]	1xTMTpro [N-Term]	0.0461222	0.00330906	1	3	4	P15924-1	P15924-1 [1003-1009]		0	1211.73	1.687	0.8	0.468	1.109	0.853	0.543	0.916	0.434	0.254	0.602	0.463	0.71	0.765	1.29	0.612	0.358	0.848	0.652	0.619332	0.970924	0.184441	0.705956	0.0961323	0.83939	0.999947	0.642515	0.0278256	0.346201	0.00284952	0.93272	0.999861	0.16813	0.94089	0.0516637
		FALSE	High	[R].YEVTSGGGGTSR.[M]	1xTMTpro [N-Term]	0.0501408	0.00405333	1	3	2	P15924-1	P15924-1 [28-39]		0	1474.75	0.884	0.859	0.685	1.439	1.686	0.576	0.509	0.495	0.395	0.829	0.972	0.905	0.637	0.563	0.547	0.436	0.916	1.074	0.958165	0.93879	0.777383	0.889672	0.999857	0.828038	0.542448	0.299372	0.329774	0.493508	0.901767	0.999763	0.999861	0.999879	0.631974	0.755506
		FALSE	High	[R].QMGQPCDAYQK.[R]	1xCarbamidomethyl [C6]; 1xTMTpro [K11]; 1xTMTpro [N-Term]	0.0511964	0.00405333	1	3	1	P15924-1	P15924-1 [130-140]		0	1933.98
		FALSE	High	[K].LASLEELK.[R]	1xTMTpro [K8]; 1xTMTpro [N-Term]	0.0616924	0.00414664	1	3	1	P15924-1	P15924-1 [1076-1083]		0	1510.93
		FALSE	High	[K].VSYVQLK.[E]	1xTMTpro [K7]; 1xTMTpro [N-Term]	0.0601219	0.00414664	1	3	5	P15924-1	P15924-1 [2181-2187]		0	1444.9	5.018	1.407	1.483	2.855	1.297	0.179	0.899	0.252	0.266	0.512	0.232	0.336	0.534	2.678	0.751	0.792	1.524	0.692	5.70619e-05	0.998997	0.992787	0.999874	0.406752	0.000589912	0.999947	0.238667	0.140579	0.346201	0.00629165	0.51866	0.999861	0.0858307	0.990609	0.572424
		FALSE	High	[K].STLEAETR.[V]	1xTMTpro [N-Term]	0.0633014	0.00414664	1	3	1	P15924-1	P15924-1 [1841-1848]		0	1210.66	0.906	0.68	1.611	1.915	0.832	0.838	0.76	0.57	1.351	1.606	0.697	1.29	0.65	0.589	0.442	1.047	1.245	0.54	0.962754	0.246209	0.987835	0.974784	0.799669	0.980176	0.999947	0.529322	0.999314	0.996808	0.999871	0.999763	0.999861	0.999879	0.142624	0.994515
		FALSE	High	[K].LGIYEAMK.[I]	1xOxidation [M7]; 1xTMTpro [K8]; 1xTMTpro [N-Term]	0.0659581	0.00425165	1	3	1	P15924-1	P15924-1 [2272-2279]		0	1548.9
		FALSE	High	[R].SGSLSLTQFADMISLK.[N]	1xTMTpro [K16]; 1xTMTpro [N-Term]	0.0734364	0.00425165	1	3	1	P15924-1	P15924-1 [2549-2564]		0	2306.29	1.182	1.132	0.744	1.144	0.497	0.855	1.01	0.968	0.636	0.978	0.425	0.872	0.981	1.159	1.11	0.729	1.122	0.488	0.979519	0.996006	0.846827	0.768937	0.34992	0.998154	0.994803	0.988907	0.827683	0.734904	0.456789	0.999763	0.880886	0.656647	0.698377	0.999721
		FALSE	High	[K].FGDSNTVMR.[F]	1xOxidation [M8]; 1xTMTpro [N-Term]	0.0804658	0.00480589	1	3	2	P15924-1	P15924-1 [917-925]		0	1346.67	1.164	1.167	0.903	1.819	1.415	0.736	0.856	0.859	0.664	1.339	1.041	1.221	0.603	0.701	0.703	0.544	1.096	0.853	0.983486	0.996006	0.880713	0.95284	0.974495	0.998154	0.999947	0.959607	0.746563	0.941543	0.787488	0.999763	0.999861	0.999879	0.990609	0.942418
		FALSE	High	[R].MSQLEVK.[E]	1xTMTpro [K7]; 1xTMTpro [N-Term]	0.0800595	0.00480589	1	3	1	P15924-1	P15924-1 [316-322]		0	1442.85	5.422	1	1.073	1.704	0.621	0.305	1.652	0.305	0.327	0.519	0.189	0.482	0.633	3.43	0.633	0.679	1.078	0.393	1.94965e-05	0.976797	0.966609	0.946289	0.0587404	0.0698168	0.511167	0.174612	0.287437	0.132652	4.58749e-07	0.613195	0.999861	0.0321457	0.966209	0.984904
		FALSE	High	[R].QQIYAAEK.[A]	1xTMTpro [K8]; 1xTMTpro [N-Term]	0.0829432	0.00480589	1	3	1	P15924-1	P15924-1 [2084-2091]		0	1558.91	2.073	1.359	0.948	1.387	1.172	0.565	1.172	0.768	0.536	0.784	0.663	0.711	0.795	1.648	1.08	0.754	1.102	0.932	0.0118976	0.997031	0.931748	0.860094	0.913194	0.428894	0.871519	0.815702	0.457347	0.346201	0.328971	0.840482	0.999861	0.0208727	0.4499	0.999721
		FALSE	High	[R].FLSEMLK.[S]	1xOxidation [M5]; 1xTMTpro [K7]; 1xTMTpro [N-Term]	0.0930977	0.00566802	1	3	3	P15924-1	P15924-1 [1016-1022]		0	1491.87	0.854	0.792	0.633	1.253	1.106	0.914	0.78	0.724	0.578	1.145	1.011	0.992	0.921	0.786	0.73	0.583	1.154	1.019	0.86835	0.910587	0.342552	0.776333	0.499727	0.998154	0.999947	0.880489	0.581537	0.863722	0.545583	0.999763	0.876569	0.816105	0.998029	0.994515
		FALSE	High	[R].VQYDLQK.[A]	1xTMTpro [K7]; 1xTMTpro [N-Term]	0.1191	0.00807545	1	1	1	P15924-1	P15924-1 [1510-1516]		0	1501.89
		FALSE	High	[K].VIETNRENDK.[Q]	1xTMTpro [K10]; 1xTMTpro [N-Term]	0.136908	0.0095507	1	3	1	P15924-1	P15924-1 [654-663]		1	1826.03
	FALSE	High	Master Protein	P07900	Heat shock protein HSP 90-alpha [OS=Homo sapiens]	0	304.51	51	34	372	20	732	84.6	5.02	997.72	34	cell organization and biogenesis;protein metabolism;DNA metabolism;other metabolic processes;stress response;transport;developmental processes;other biological processes	non-structural extracellular;extracellular matrix;plasma membrane;other membranes;cytosol;cytoskeleton;mitochondrion;nucleus;other cytoplasmic organelle;other cell component	signal transduction activity or receptor binding;enzyme regulator activity;cytoskeletal activity;nucleic acid binding activity;other molecular function	Pf00183, Pf02518	3320	HSP90AA1	A8K500; B3KPJ9; hsa:3320; P07900; Q2PP14; Q5CAQ6; Q5CAQ7; Q9BVQ5	ENSG00000080824	Regulation of actin dynamics for phagocytic cup formation; Interleukin-4 and Interleukin-13 signaling; Potential therapeutics for SARS; The role of GTSE1 in G2/M progression after G2 checkpoint; HSP90 chaperone cycle for steroid hormone receptors (SHR) in the presence of ligand; Recruitment of NuMA to mitotic centrosomes; Aggrephagy; SARS-CoV-2 activates/modulates innate and adaptive immune respo…	Nucleotide-binding oligomerization domain (NOD) pathway; TNF-alpha signaling pathway; Corticotropin-releasing hormone signaling pathway; Aryl hydrocarbon receptor pathway; Ebstein-Barr virus LMP1 signaling; Aryl hydrocarbon receptor pathway; Constitutive androstane receptor pathway; Pregnane X receptor pathway; Glucocorticoid receptor pathway; Nuclear receptors meta-pathway; NRF2 pathway; VEGFA-V…	Protein processing in endoplasmic reticulum; PI3K-Akt signaling pathway; Necroptosis; Antigen processing and presentation; NOD-like receptor signaling pathway; IL-17 signaling pathway; Th17 cell differentiation; Progesterone-mediated oocyte maturation; Estrogen signaling pathway; Salmonella infection; Pathways in cancer; Chemical carcinogenesis; Prostate cancer; Lipid and atherosclerosis; Fluid s…	82	16	0.59	0.598	0.646	1.59	3.143	1.106	0.653	0.662	0.715	1.759	3.477	1.23	0.899	0.531	0.538	0.581	1.43	2.827	0.167132	0.839472
		Checked	Confidence	Annotated Sequence	Modifications	Qvality PEP	Qvality q-value	# Protein Groups	# Proteins	# PSMs	Master Protein Accessions	Positions in Master Proteins	Modifications in Master Proteins	# Missed Cleavages	Theo. MH+ [Da]	Abundance Ratio: (1 1/2 hr) / (0 hr)	Abundance Ratio: (1 hr) / (0 hr)	Abundance Ratio: (1/2 hr) / (0 hr)	Abundance Ratio: (2 hr) / (0 hr)	Abundance Ratio: (continuous) / (0 hr)	Abundance Ratio: (0 hr) / (DMSO)	Abundance Ratio: (1 1/2 hr) / (DMSO)	Abundance Ratio: (1 hr) / (DMSO)	Abundance Ratio: (1/2 hr) / (DMSO)	Abundance Ratio: (2 hr) / (DMSO)	Abundance Ratio: (continuous) / (DMSO)	Abundance Ratio: (TMP) / (DMSO)	Abundance Ratio: (0 hr) / (TMP)	Abundance Ratio: (1 1/2 hr) / (TMP)	Abundance Ratio: (1 hr) / (TMP)	Abundance Ratio: (1/2 hr) / (TMP)	Abundance Ratio: (2 hr) / (TMP)	Abundance Ratio: (continuous) / (TMP)	Abundance Ratio Adj. P-Value: (1 1/2 hr) / (0 hr)	Abundance Ratio Adj. P-Value: (1 hr) / (0 hr)	Abundance Ratio Adj. P-Value: (1/2 hr) / (0 hr)	Abundance Ratio Adj. P-Value: (2 hr) / (0 hr)	Abundance Ratio Adj. P-Value: (continuous) / (0 hr)	Abundance Ratio Adj. P-Value: (0 hr) / (DMSO)	Abundance Ratio Adj. P-Value: (1 1/2 hr) / (DMSO)	Abundance Ratio Adj. P-Value: (1 hr) / (DMSO)	Abundance Ratio Adj. P-Value: (1/2 hr) / (DMSO)	Abundance Ratio Adj. P-Value: (2 hr) / (DMSO)	Abundance Ratio Adj. P-Value: (continuous) / (DMSO)	Abundance Ratio Adj. P-Value: (TMP) / (DMSO)	Abundance Ratio Adj. P-Value: (0 hr) / (TMP)	Abundance Ratio Adj. P-Value: (1 1/2 hr) / (TMP)	Abundance Ratio Adj. P-Value: (1 hr) / (TMP)	Abundance Ratio Adj. P-Value: (1/2 hr) / (TMP)
		FALSE	High	[R].LVTSPCCIVTSTYGWTANMER.[I]	2xCarbamidomethyl [C6; C7]; 1xTMTpro [N-Term]	0.00021895	0.000235713	1	2	2	P07900	P07900 [592-612]		0	2750.33
		FALSE	High	[K].IRYESLTDPSK.[L]	1xTMTpro [K11]; 1xTMTpro [N-Term]	0.00166189	0.000235713	2	6	3	P07900; P08238	P07900 [59-69]; P08238 [54-64]		1	1917.09	1.368	2.376	2.2	3.995	5.167	0.919	1.257	2.183	2.021	3.669	4.746	3.85	0.239	0.326	0.567	0.525	0.953	1.233	0.735911	0.996006	0.919119	0.960047	0.918004	0.990967	0.744789	0.930979	0.868382	0.965093	0.785335	0.96996	0.924136	0.999879	0.782413	0.94182
		FALSE	High	[R].NPDDITNEEYGEFYK.[S]	1xTMTpro [K15]; 1xTMTpro [N-Term]	5.22685e-09	0.000235713	1	2	16	P07900	P07900 [300-314]		0	2442.2	0.767	1.27	2.114	3.265	5.46	0.92	0.706	1.167	1.944	3.002	5.021	1.827	0.503	0.386	0.639	1.064	1.643	2.748	0.818646	0.996872	0.93035	0.998972	0.985715	0.998154	0.980104	0.995446	0.903447	0.996808	0.985695	0.999763	0.999861	0.999879	0.98537	0.0464125
		FALSE	High	[K].HFSVEGQLEFR.[A]	1xTMTpro [N-Term]	0.000535264	0.000235713	2	6	10	P07900; P08238	P07900 [328-338]; P08238 [320-330]		0	1652.87	1.55	1.037	1.041	1.807	1.141	0.706	1.094	0.733	0.735	1.276	0.806	0.908	0.778	1.206	0.807	0.81	1.406	0.888	0.764929	0.996872	0.990771	0.960047	0.577477	0.998154	0.987196	0.988907	0.964874	0.98276	0.485596	0.999763	0.999861	0.699652	0.966209	0.732383
		FALSE	High	[K].HNDDEQYAWESSAGGSFTVR.[TA]	1xTMTpro [N-Term]	4.6709e-07	0.000235713	2	4	7	P07900; P08238	P07900 [154-173]; P08238 [149-168]		0	2560.17	1.057	0.72	0.635	1.036	1.086	1.388	1.467	0.999	0.881	1.437	1.507	1.193	1.163	1.23	0.837	0.738	1.205	1.263	0.995879	0.996006	0.757777	0.663335	0.448792	0.503679	0.721207	0.988907	0.999314	0.976515	0.941128	0.999763	0.851484	0.585498	0.932648	0.804191
		FALSE	High	[K].HIYYITGETK.[D]	1xTMTpro [K10]; 1xTMTpro [N-Term]	0.000313758	0.000235713	1	3	3	P07900	P07900 [490-499]		0	1833.04	1.467	2.824	2.523	5.525	6.198	0.942	1.382	2.66	2.377	5.205	5.839	4.531	0.208	0.305	0.587	0.525	1.149	1.289	0.530806	0.970924	0.798932	0.830433	0.728603	0.98277	0.509069	0.788265	0.644377	0.644979	0.464905	0.840482	0.851484	0.999879	0.878171	0.943154
		FALSE	High	[K].HLEINPDHSIIETLR.[Q]	1xTMTpro [N-Term]	4.38392e-05	0.000235713	1	2	15	P07900	P07900 [633-647]		0	2091.15	0.959	0.865	0.856	1.915	2.509	0.961	0.922	0.831	0.822	1.84	2.411	1.343	0.716	0.686	0.619	0.612	1.37	1.795	0.995879	0.991435	0.796557	0.973324	0.999857	0.993762	0.999947	0.959607	0.946833	0.997299	0.999871	0.999763	0.999861	0.867373	0.935585	0.999721
		FALSE	High	[R].GVVDSEDLPLNISR.[E]	1xTMTpro [N-Term]	8.64627e-10	0.000235713	3	5	32	P07900; P08238; Q12931	P07900 [387-400]; P08238 [379-392]; Q12931 [389-402]		0	1817.99	0.186	0.245	0.557	1.405	2.507	1.995	0.371	0.489	1.111	2.803	5	1.287	1.55	0.288	0.38	0.863	2.178	3.885	9.42539e-10	0.0123721	0.415628	0.863419	0.999857	0.0287284	0.0226931	0.472125	0.999314	0.997299	0.951998	0.999763	0.581519	0.913139	0.00766417	0.607583
		FALSE	High	[R].YYTSASGDEMVSLK.[D]	1xOxidation [M10]; 1xTMTpro [K14]; 1xTMTpro [N-Term]	5.07919e-05	0.000235713	1	2	5	P07900	P07900 [465-478]		0	2175.11	1.369	2.099	1.698	3.005	3.909	0.945	1.294	1.984	1.605	2.84	3.695	2.847	0.332	0.455	0.697	0.564	0.998	1.298	0.91719	0.996006	0.990771	0.998972	0.999857	0.998154	0.731336	0.988907	0.957961	0.99712	0.999871	0.999763	0.999861	0.999879	0.999874	0.999721
		FALSE	High	[K].LGIHEDSQNR.[K]	1xTMTpro [N-Term]	3.76325e-05	0.000235713	1	2	38	P07900	P07900 [447-456]		0	1472.78	0.592	0.643	0.618	1.451	1.853	1.893	1.121	1.216	1.169	2.746	3.507	1.544	1.226	0.726	0.788	0.757	1.779	2.272	0.0581231	0.508315	0.40147	0.860094	0.998544	0.00140842	0.943859	0.999864	0.999314	0.993484	0.959336	0.999843	0.65965	0.995713	0.990609	0.999721
		FALSE	High	[K].LGLGIDEDDPTADDTSAAVTEEMPPLEGDDDTSR.[M]	1xOxidation [M23]; 1xTMTpro [N-Term]	5.77762e-07	0.000235713	1	2	1	P07900	P07900 [694-727]		0	3867.74	1.809	2.388	2.281	3.173	2.19	0.364	0.659	0.869	0.83	1.155	0.797	0.723	0.503	0.91	1.202	1.148	1.597	1.102	0.733134	0.996006	0.990771	0.998972	0.632982	0.373669	0.999947	0.988907	0.794221	0.853818	0.999871	0.93272	0.999861	0.999879	0.869205	0.907314
		FALSE	High	[R].VFIMDNCEELIPEYLNFIR.[G]	1xCarbamidomethyl [C7]; 1xOxidation [M4]; 1xTMTpro [N-Term]	3.17701e-08	0.000235713	1	2	4	P07900	P07900 [368-386]		0	2735.37	0.725	0.85	0.593	1.1	0.873	1.852	1.343	1.574	1.099	2.037	1.616	2.665	0.695	0.504	0.591	0.412	0.764	0.606	0.402533	0.939649	0.402732	0.631098	0.486913	0.00165273	0.613749	0.988907	0.999314	0.999937	0.999871	0.999763	0.999861	0.999879	0.774197	0.468975
		FALSE	High	[R].VFIMDNCEELIPEYLNFIR.[G]	1xCarbamidomethyl [C7]; 1xTMTpro [N-Term]	1.19964e-06	0.000235713	1	2	1	P07900	P07900 [368-386]		0	2719.38
		FALSE	High	[R].YESLTDPSK.[L]	1xTMTpro [K9]; 1xTMTpro [N-Term]	3.39292e-05	0.000235713	2	6	7	P07900; P08238	P07900 [61-69]; P08238 [56-64]		0	1647.91	1.015	1.736	1.829	2.811	3.733	1.041	1.057	1.808	1.904	2.927	3.887	2.447	0.426	0.432	0.739	0.778	1.196	1.589	0.999535	0.997031	0.990771	0.999874	0.999857	0.940136	0.970569	0.988907	0.903447	0.997299	0.999871	0.999763	0.999861	0.999879	0.990609	0.671404
		FALSE	High	[R].YYTSASGDEMVSLK.[D]	1xTMTpro [K14]; 1xTMTpro [N-Term]	5.53103e-07	0.000235713	1	2	10	P07900	P07900 [465-478]		0	2159.12	1.174	2.871	4.55	6.389	3.021	0.645	0.757	1.851	2.933	4.118	1.947	1.676	0.385	0.451	1.104	1.75	2.457	1.162	0.989042	0.945876	0.46978	0.659927	0.999857	0.993762	0.999947	0.947143	0.581537	0.782482	0.999871	0.999763	0.999861	0.999879	0.632453	0.154914
		FALSE	High	[K].YIDQEELNK.[T]	1xTMTpro [K9]; 1xTMTpro [N-Term]	6.45623e-05	0.000235713	2	5	22	P07900; P08238	P07900 [284-292]; P08238 [276-284]		0	1759.97	0.724	1.081	2.138	4.83	3.791	0.755	0.547	0.816	1.614	3.647	2.862	1.494	0.505	0.366	0.546	1.08	2.441	1.916	0.695454	0.996006	0.919119	0.89647	0.999857	0.998154	0.676767	0.988907	0.955304	0.950414	0.999871	0.999763	0.999861	0.999879	0.866352	0.0464912
		FALSE	High	[K].SLTNDWEDHLAVK.[H]	1xTMTpro [K13]; 1xTMTpro [N-Term]	4.45482e-08	0.000235713	2	3	38	P07900; P08238	P07900 [315-327]; P08238 [307-319]		0	2136.16	0.403	0.647	0.837	1.558	3.146	1.542	0.622	0.997	1.291	2.403	4.853	2.68	0.576	0.232	0.372	0.482	0.897	1.811	0.0702767	0.970924	0.964513	0.90815	0.999857	0.342665	0.962018	0.996381	0.999314	0.997299	0.996776	0.999763	0.999861	0.989109	0.100126	0.934922
		FALSE	High	[R].RAPFDLFENR.[K]	1xTMTpro [N-Term]	0.000630329	0.000235713	1	2	27	P07900	P07900 [346-355]		1	1568.85	0.964	1.334	1.64	2.865	4.401	0.93	0.897	1.242	1.526	2.665	4.095	3.216	0.289	0.279	0.386	0.475	0.829	1.273	0.995879	0.997031	0.990771	0.999874	0.999857	0.998154	0.999947	0.999022	0.984358	0.997299	0.999871	0.999763	0.999861	0.999879	0.137662	0.914465
		FALSE	High	[R].TLTLVDTGIGMTK.[A]	1xTMTpro [K13]; 1xTMTpro [N-Term]	2.80736e-09	0.000235713	2	4	14	P07900; P08238	P07900 [88-100]; P08238 [83-95]		0	1958.15	1.18	2.235	3.697	4.84	2.557	0.657	0.776	1.469	2.429	3.181	1.68	1.76	0.373	0.441	0.835	1.38	1.807	0.955	0.981692	0.996006	0.330479	0.894676	0.999857	0.836182	0.999947	0.988907	0.680899	0.975343	0.999871	0.999843	0.999861	0.999879	0.919822	0.000505673
		FALSE	High	[R].TLTIVDTGIGMTK.[A]	1xOxidation [M11]; 1xTMTpro [K13]; 1xTMTpro [N-Term]	8.24905e-08	0.000235713	2	4	31	P07900; P08238	P07900 [88-100]; P08238 [83-95]		0	1974.14	0.528	0.542	0.686	1.448	1.229	1.738	0.917	0.942	1.192	2.516	2.135	1.184	1.468	0.774	0.796	1.007	2.125	1.803	0.0100586	0.199656	0.444526	0.863419	0.545964	0.00473561	0.999947	0.988907	0.999314	0.997299	0.999871	0.999763	0.50584	0.95362	0.990609	0.768421
		FALSE	High	[R].APFDLFENR.[K]	1xTMTpro [N-Term]	0.000437515	0.000235713	1	2	4	P07900	P07900 [347-355]		0	1412.75	0.754	0.968	1.467	1.981	3.182	0.803	0.606	0.778	1.178	1.591	2.556	1.111	0.723	0.545	0.7	1.06	1.432	2.3	0.55655	0.996006	0.999998	0.973324	0.999857	0.998154	0.768328	0.987201	0.999314	0.996808	0.999871	0.999763	0.999861	0.999879	0.991474	0.144639
		FALSE	High	[K].DQVANSAFVER.[L]	1xTMTpro [N-Term]	8.54076e-06	0.000235713	1	2	3	P07900	P07900 [500-510]		0	1539.81	0.461	0.466	0.228	0.9	2.479	1.201	0.554	0.56	0.274	1.081	2.978	1.007	1.193	0.55	0.556	0.272	1.074	2.957	0.00280749	0.149666	0.11663	0.6132	0.999857	0.596622	0.800591	0.458423	0.0992231	0.784745	0.999871	0.999763	0.797592	0.999879	0.662347	0.301663
		FALSE	High	[K].EGLELPEDEEEK.[K]	1xTMTpro [K12]; 1xTMTpro [N-Term]	8.85497e-08	0.000235713	2	6	3	P07900; P08238	P07900 [547-558]; P08238 [539-550]		0	2025.05	1.484	4.473	9.821	12.934	5.917	0.494	0.734	2.211	4.855	6.394	2.925	2.653	0.186	0.276	0.833	1.83	2.41	1.102	0.817153	0.182853	0.133101	0.169895	0.38321	0.796361	0.999947	0.593765	0.177998	0.185927	0.9022	0.829	0.142911	0.585498	0.991474	0.389453
		FALSE	High	[K].EGLELPEDEEEKK.[KI]	2xTMTpro [K12; K13]; 1xTMTpro [N-Term]	9.54107e-07	0.000235713	2	6	10	P07900; P08238	P07900 [547-559]; P08238 [539-551]		1	2457.35	0.41	1.159	1.398	3.335	5.891	0.991	0.406	1.149	1.385	3.304	5.836	3.014	0.329	0.135	0.381	0.46	1.096	1.936	0.0790644	0.997031	0.99919	0.998972	0.942931	0.98277	0.185689	0.999864	0.999314	0.968738	0.9022	0.999763	0.999861	0.484035	0.127058	0.866233
		FALSE	High	[K].EDQTEYLEER.[RW]	1xTMTpro [N-Term]	3.95251e-05	0.000235713	2	5	4	P07900; P08238	P07900 [192-201]; P08238 [187-196]		0	1615.78	0.381	0.899	3.551	2.971	8.296	0.94	0.358	0.846	3.34	2.794	7.802	1.98	0.475	0.181	0.427	1.687	1.411	3.941	5.89133e-05	0.996006	0.360238	0.998972	0.333134	0.98277	0.0705844	0.988907	0.216266	0.985999	0.192624	0.999763	0.999861	0.147997	0.0499729	0.00140677
		FALSE	High	[R].ELISNSSDALDK.[I]	1xTMTpro [K12]; 1xTMTpro [N-Term]	3.14256e-08	0.000235713	1	3	15	P07900	P07900 [47-58]		0	1900.05	1.305	2.139	1.936	3.386	4.017	0.574	0.749	1.227	1.111	1.943	2.305	1.581	0.363	0.474	0.776	0.703	1.229	1.458	0.834689	0.996006	0.990589	0.998972	0.999857	0.466152	0.999947	0.999022	0.999314	0.997299	0.999871	0.999763	0.999861	0.999879	0.982746	0.999123
		FALSE	High	[K].ELHINLIPNK.[Q]	1xTMTpro [K10]; 1xTMTpro [N-Term]	0.00168008	0.000235713	1	3	13	P07900	P07900 [75-84]		0	1799.1	1.724	3.162	2.87	5.821	7.447	0.822	1.418	2.599	2.36	4.786	6.122	5.073	0.162	0.279	0.512	0.465	0.943	1.207	0.579007	0.887581	0.665081	0.80095	0.748899	0.998154	0.768313	0.855174	0.712836	0.782482	0.874866	0.959262	0.734382	0.999879	0.756286	0.892088
		FALSE	High	[K].ADLINNLGTIAK.[SF]	1xTMTpro [K12]; 1xTMTpro [N-Term]	1.05429e-07	0.000235713	2	5	20	P07900; P08238	P07900 [101-112]; P08238 [96-107]		0	1851.12	1.101	2.249	4.549	6.165	2.734	0.825	0.908	1.855	3.751	5.084	2.255	2.487	0.332	0.365	0.746	1.509	2.045	0.907	0.995879	0.996006	0.246146	0.745805	0.999857	0.998154	0.999947	0.988907	0.158725	0.784745	0.999871	0.999763	0.999861	0.999879	0.990609	0.000102557
		FALSE	High	[R].DNSTMGYMAAK.[K]	1xTMTpro [K11]; 1xTMTpro [N-Term]	0.00305601	0.000423958	1	2	1	P07900	P07900 [621-631]		0	1796.92
		FALSE	High	[K].LGIHEDSQNRK.[K]	1xTMTpro [K11]; 1xTMTpro [N-Term]	0.00416518	0.000423958	1	2	3	P07900	P07900 [447-457]		1	1905.08	1.058	1.805	1.59	3.058	3.372	0.675	0.714	1.219	1.073	2.065	2.277	1.659	0.407	0.43	0.735	0.647	1.244	1.372	0.999535	0.998997	0.999998	0.998972	0.999857	0.942558	0.980104	0.988907	0.999314	0.997299	0.999871	0.999763	0.999861	0.999879	0.991474	0.999721
		FALSE	High	[R].TDTGEPMGR.[G]	1xTMTpro [N-Term]	0.00394503	0.000423958	1	2	2	P07900	P07900 [174-182]		0	1267.63	1.121	2.225	2.116	4.605	6.032	0.942	1.056	2.096	1.994	4.337	5.682	4.149	0.227	0.255	0.505	0.481	1.046	1.37	0.995879	0.996006	0.990589	0.886464	0.62366	0.983307	0.983966	0.876905	0.914039	0.635505	0.429274	0.712563	0.797592	0.627459	0.332102	0.754404
		FALSE	High	[K].LGLGIDEDDPTADDTSAAVTEEMPPLEGDDDTSR.[M]	1xTMTpro [N-Term]	0.0104038	0.000981812	1	2	1	P07900	P07900 [694-727]		0	3851.75	100	100	100	100		0.01	0.778	0.959	1.646	4.421	0.01	0.01		100	100	100	100		1.03957e-15	2.32762e-15	2.57263e-15	2.57263e-15		1.19122e-15	0.999947	0.996381	0.999314	0.719121	4.44091e-15	5.43111e-15		5.43e-15	2.87529e-15	4.888e-15
		FALSE	High	[R].EMLQQSK.[I]	1xTMTpro [K7]; 1xTMTpro [N-Term]	0.0194243	0.0011075	2	4	7	P07900; P08238	P07900 [401-407]; P08238 [393-399]		0	1471.84	0.534	1.103	2.2	2.565	5.822	1.083	0.578	1.195	2.383	2.778	6.306	4.138	0.262	0.14	0.289	0.576	0.671	1.524	0.155143	0.996872	0.889553	0.999874	0.952992	0.87791	0.719445	0.998419	0.697103	0.997299	0.850383	0.999763	0.991926	0.516774	0.00455046	0.999721
		FALSE	High	[RK].AILFVPR.[R]	1xTMTpro [N-Term]	0.0143775	0.0011075	1	7	9	P07900	P07900 [339-345]		0	1119.72	0.209	0.364	2.153	2.054	7.2	0.825	0.172	0.3	1.775	1.694	5.938	1.54	0.536	0.112	0.195	1.153	1.1	3.856	2.26023e-14	0.0362438	0.966609	0.991663	0.782068	0.998154	2.59593e-08	0.0290143	0.926657	0.996808	0.853236	0.999763	0.999861	0.00578272	6.51212e-13	0.0150341
		FALSE	High	[K].TLVSVTK.[E]	1xTMTpro [K7]; 1xTMTpro [N-Term]	0.0201668	0.0011075	1	3	6	P07900	P07900 [540-546]		0	1355.88	1.56	2.985	2.663	6.022	6.98	0.932	1.454	2.78	2.481	5.61	6.502	5.104	0.183	0.285	0.545	0.486	1.099	1.274	0.753027	0.933632	0.726769	0.776333	0.799669	0.998154	0.729111	0.826209	0.67088	0.644979	0.827152	0.955385	0.804702	0.999879	0.876037	0.94182
		FALSE	High	[R].EMLQQSK.[I]	1xOxidation [M2]; 1xTMTpro [K7]; 1xTMTpro [N-Term]	0.0238039	0.00126329	2	4	2	P07900; P08238	P07900 [401-407]; P08238 [393-399]		0	1487.84	1.586	3.163	1.993	3.667	5.337	0.98	1.555	3.099	1.954	3.594	5.23	4.179	0.234	0.372	0.742	0.467	0.86	1.251	0.33332	0.917934	0.971082	0.975375	0.887943	0.938552	0.224468	0.721321	0.909222	0.925259	0.637366	0.927589	0.905755	0.999879	0.990609	0.663005
		FALSE	High	[K].FYEQFSK.[N]	1xTMTpro [K7]; 1xTMTpro [N-Term]	0.0291455	0.00176783	1	2	8	P07900	P07900 [437-443]		0	1556.86	0.426	0.816	0.951	2.033	4.493	1.633	0.695	1.333	1.553	3.32	7.336	3.496	0.467	0.199	0.381	0.444	0.95	2.099	0.102513	0.996006	0.990771	0.988393	0.999857	0.259166	0.987196	0.996381	0.968241	0.968738	0.709028	0.999763	0.999861	0.867373	0.127324	0.787382
		FALSE	High	[K].AEADKNDK.[SA]	2xTMTpro [K5; K8]; 1xTMTpro [N-Term]	0.0456421	0.00330906	2	4	8	P07900; P08238	P07900 [650-657]; P08238 [642-649]		1	1803.04	2.183	4.46	4.415	10.82	12.569	0.918	2.004	4.094	4.053	9.933	11.539	9.341	0.098	0.215	0.438	0.434	1.063	1.235	0.195692	0.484721	0.260065	0.384408	0.259268	0.998154	0.254182	0.472125	0.177753	0.117119	0.294693	0.463772	0.39553	0.934359	0.358193	0.727888
		FALSE	High	[R].TDTGEPMGR.[G]	1xOxidation [M7]; 1xTMTpro [N-Term]	0.0562131	0.00405333	1	2	3	P07900	P07900 [174-182]		0	1283.62	1.774	3.281	2.784	4.649	5.717	0.827	1.467	2.712	2.301	3.843	4.726	3.968	0.208	0.37	0.683	0.58	0.968	1.191	0.0965444	0.817702	0.918082	0.878433	0.642812	0.998154	0.457835	0.557707	0.836082	0.874945	0.597732	0.613195	0.67186	0.999879	0.980682	0.993652
		FALSE	High	[K].VTVITK.[H]	1xTMTpro [K6]; 1xTMTpro [N-Term]	0.128046	0.0090217	1	4	5	P07900	P07900 [148-153]		0	1268.84	0.856	1.261	1.12	2.347	2.628	1.12	0.959	1.412	1.255	2.629	2.943	2.316	0.484	0.414	0.61	0.542	1.135	1.271	0.96364	0.996872	0.990771	0.998972	0.999857	0.773778	0.999947	0.999864	0.999314	0.997299	0.999871	0.999763	0.999861	0.999879	0.966209	0.999123
	FALSE	High	Master Protein	P02538	Keratin, type II cytoskeletal 6A [OS=Homo sapiens]	0	296.758	58	34	679	2	564	60	8	1845.89	34	cell organization and biogenesis;stress response;other biological processes	cytosol;cytoskeleton	bone, tooth or skin structural activity;cytoskeletal activity	Pf00038, Pf16208	3853	KRT6A	A4QPC1; hsa:3853; P02538; P48667; Q08AR4; Q6NT67; Q96CL4	ENSG00000205420	Formation of the cornified envelope	Ectoderm differentiation; Ectoderm differentiation		4	17	1.13	0.84	0.888	1	0.651	1.228	1.388	1.031	1.091	1.228	0.8	1.507	0.815	0.921	0.684	0.724	0.815	0.531	0.951431	0.947914
		Checked	Confidence	Annotated Sequence	Modifications	Qvality PEP	Qvality q-value	# Protein Groups	# Proteins	# PSMs	Master Protein Accessions	Positions in Master Proteins	Modifications in Master Proteins	# Missed Cleavages	Theo. MH+ [Da]	Abundance Ratio: (1 1/2 hr) / (0 hr)	Abundance Ratio: (1 hr) / (0 hr)	Abundance Ratio: (1/2 hr) / (0 hr)	Abundance Ratio: (2 hr) / (0 hr)	Abundance Ratio: (continuous) / (0 hr)	Abundance Ratio: (0 hr) / (DMSO)	Abundance Ratio: (1 1/2 hr) / (DMSO)	Abundance Ratio: (1 hr) / (DMSO)	Abundance Ratio: (1/2 hr) / (DMSO)	Abundance Ratio: (2 hr) / (DMSO)	Abundance Ratio: (continuous) / (DMSO)	Abundance Ratio: (TMP) / (DMSO)	Abundance Ratio: (0 hr) / (TMP)	Abundance Ratio: (1 1/2 hr) / (TMP)	Abundance Ratio: (1 hr) / (TMP)	Abundance Ratio: (1/2 hr) / (TMP)	Abundance Ratio: (2 hr) / (TMP)	Abundance Ratio: (continuous) / (TMP)	Abundance Ratio Adj. P-Value: (1 1/2 hr) / (0 hr)	Abundance Ratio Adj. P-Value: (1 hr) / (0 hr)	Abundance Ratio Adj. P-Value: (1/2 hr) / (0 hr)	Abundance Ratio Adj. P-Value: (2 hr) / (0 hr)	Abundance Ratio Adj. P-Value: (continuous) / (0 hr)	Abundance Ratio Adj. P-Value: (0 hr) / (DMSO)	Abundance Ratio Adj. P-Value: (1 1/2 hr) / (DMSO)	Abundance Ratio Adj. P-Value: (1 hr) / (DMSO)	Abundance Ratio Adj. P-Value: (1/2 hr) / (DMSO)	Abundance Ratio Adj. P-Value: (2 hr) / (DMSO)	Abundance Ratio Adj. P-Value: (continuous) / (DMSO)	Abundance Ratio Adj. P-Value: (TMP) / (DMSO)	Abundance Ratio Adj. P-Value: (0 hr) / (TMP)	Abundance Ratio Adj. P-Value: (1 1/2 hr) / (TMP)	Abundance Ratio Adj. P-Value: (1 hr) / (TMP)	Abundance Ratio Adj. P-Value: (1/2 hr) / (TMP)
		FALSE	High	[R].ISIGGGSCAISGGYGSR.[A]	1xCarbamidomethyl [C8]; 1xTMTpro [N-Term]	3.45955e-10	0.000235713	3	3	11	P04259; P02538; P48668	P04259 [70-86]; P02538 [70-86]; P48668 [70-86]		0	1902.97	1.472	0.952	1.352	1.128	0.192	0.928	1.365	0.883	1.254	1.047	0.179	1.381	0.672	0.988	0.64	0.908	0.758	0.129	0.706035	0.975309	0.990771	0.68557	1.92724e-05	0.998154	0.520457	0.988907	0.999314	0.782482	1.7995e-06	0.999763	0.968976	0.448219	0.970724	0.165001
		FALSE	High	[K].QCANLQAAIADAEQR.[G]	1xCarbamidomethyl [C2]; 1xTMTpro [N-Term]	2.29448e-09	0.000235713	2	2	3	P04259; P02538	P04259 [401-415]; P02538 [401-415]		0	1963	0.265	0.527	0.161	0.3	0.51	1.995	0.529	1.051	0.321	0.599	1.017	1.044	1.911	0.507	1.007	0.307	0.574	0.974	0.00145073	0.898786	0.00168849	0.00593479	0.0486863	0.0759105	0.456622	0.988907	0.0289359	0.194131	0.333494	0.999763	0.462919	0.999879	0.412628	0.0214705
		FALSE	High	[R].NLDLDSIIAEVK.[A]	1xTMTpro [K12]; 1xTMTpro [N-Term]	1.68157e-09	0.000235713	6	7	119	P35908; P04259; P02538; O95678; P48668; P13647	P35908 [342-353]; P04259 [327-338]; P02538 [327-338]; O95678 [313-324]; P48668 [327-338]; P13647 [332-343]		0	1938.14	1.749	1.061	1.585	1.569	0.53	0.766	1.34	0.813	1.214	1.202	0.406	0.993	0.772	1.35	0.818	1.223	1.21	0.409	0.547216	0.996872	0.990771	0.908735	0.0750474	0.998154	0.849329	0.988907	0.999314	0.975343	0.0726406	0.999763	0.999861	0.593754	0.961758	0.0399285
		FALSE	High	[K].LALDVEIATYR.[K]	1xTMTpro [N-Term]	1.42831e-06	0.000235713	6	9	153	P35908; P04259; P02538; O95678; P48668; P13647	P35908 [471-481]; P04259 [456-466]; P02538 [456-466]; O95678 [442-452]; P48668 [456-466]; P13647 [461-471]		0	1567.9	2.457	0.912	1.067	1.471	0.894	0.803	1.972	0.732	0.857	1.181	0.717	0.941	0.853	2.097	0.778	0.911	1.255	0.762	0.0911833	0.996006	0.990771	0.889672	0.339482	0.998154	0.267027	0.988907	0.999314	0.968738	0.393143	0.999763	0.999861	0.209794	0.980682	0.432638
		FALSE	High	[K].KDVDAAYMNK.[V]	2xTMTpro [K1; K10]; 1xTMTpro [N-Term]	3.236e-06	0.000235713	5	8	8	P04259; P02538; O95678; P48668; P13647	P04259 [272-281]; P02538 [272-281]; O95678 [258-267]; P48668 [272-281]; P13647 [277-286]		1	2067.17	0.528	0.637	0.31	0.475	0.814	1.108	0.585	0.706	0.344	0.526	0.902	0.732	1.513	0.8	0.964	0.47	0.718	1.232	0.348965	0.970924	0.146514	0.110251	0.281811	0.876165	0.938482	0.988907	0.334064	0.369908	0.612234	0.999763	0.734382	0.999879	0.700401	0.907078
		FALSE	High	[K].KDVDAAYMNK.[V]	1xOxidation [M8]; 2xTMTpro [K1; K10]; 1xTMTpro [N-Term]	0.000969374	0.000235713	5	8	2	P04259; P02538; O95678; P48668; P13647	P04259 [272-281]; P02538 [272-281]; O95678 [258-267]; P48668 [272-281]; P13647 [277-286]		1	2083.17	0.454	0.558	0.298	0.585	0.79	1.258	0.571	0.702	0.374	0.736	0.994	0.87	1.445	0.656	0.807	0.43	0.846	1.142	0.154427	0.898786	0.128905	0.272189	0.266234	0.683523	0.91744	0.988907	0.432379	0.531044	0.603099	0.999763	0.771171	0.999879	0.966209	0.531364
		FALSE	High	[R].GSGGLGGACGGAGFGSR.[S]	1xCarbamidomethyl [C9]; 1xTMTpro [N-Term]	7.15636e-11	0.000235713	3	3	15	P04259; P02538; P48668	P04259 [43-59]; P02538 [43-59]; P48668 [43-59]		0	1728.84	0.901	0.559	0.552	0.48	0.777	1.433	1.291	0.801	0.792	0.688	1.114	0.733	1.955	1.761	1.092	1.08	0.939	1.52	0.995879	0.655533	0.354308	0.110251	0.0550439	0.343094	0.65006	0.937978	0.914039	0.502617	0.554438	0.880211	0.0792261	0.0111625	0.189671	0.173594
		FALSE	High	[K].LEGLEDALQK.[A]	1xTMTpro [K10]; 1xTMTpro [N-Term]	0.000312052	0.000235713	3	3	7	P04259; P02538; P48668	P04259 [427-436]; P02538 [427-436]; P48668 [427-436]		0	1724.01	1.851	0.62	1.397	2.794	0.351	1.046	1.936	0.649	1.462	2.924	0.368	0.979	1.069	1.978	0.663	1.493	2.986	0.375	0.101749	0.441373	0.99974	0.999874	0.0224596	0.761315	0.0313872	0.560817	0.999314	0.995355	0.0392232	0.999763	0.736301	0.00211844	0.966209	0.0141068
		FALSE	High	[K].YEELQVTAGR.[H]	1xTMTpro [N-Term]	4.174e-05	0.000235713	3	3	13	P02538; O95678; P48668	P02538 [360-369]; O95678 [346-355]; P48668 [360-369]		0	1469.79	1.267	0.866	0.935	1.063	0.875	1.296	1.643	1.123	1.211	1.378	1.134	1.276	1.016	1.288	0.88	0.949	1.08	0.889	0.971419	0.996006	0.990589	0.68533	0.26238	0.621619	0.520457	0.998221	0.999314	0.975393	0.463888	0.999763	0.860472	0.41161	0.886039	0.137307
		FALSE	High	[KR].YEDEINKR.[T]	1xTMTpro [K7]; 1xTMTpro [N-Term]	0.000953661	0.000235713	8	12	31	Q7Z794; P35908; P04264; P04259; P02538; O95678; P48668; P13647	Q7Z794 [254-261]; P35908 [268-275]; P04264 [270-277]; P04259 [253-260]; P02538 [253-260]; O95678 [239-246]; P48668 [253-260]; P13647 [258-265]		1	1674.93	2.929	1.131	1.526	2.01	0.568	0.616	1.804	0.697	0.94	1.238	0.35	0.864	0.713	2.088	0.807	1.088	1.433	0.405	0.0229314	0.997031	0.990771	0.984498	0.0961323	0.980515	0.387114	0.988907	0.999314	0.975901	0.0410911	0.999763	0.999861	0.209794	0.966209	0.124587
		FALSE	High	[K].WTLLQEQGTK.[T]	1xTMTpro [K10]; 1xTMTpro [N-Term]	9.11825e-06	0.000235713	4	4	9	P04259; P02538; P48668; P13647	P04259 [195-204]; P02538 [195-204]; P48668 [195-204]; P13647 [200-209]		0	1812.05	1.193	0.958	0.714	1.323	0.72	0.759	0.906	0.727	0.542	1.005	0.546	0.958	0.792	0.945	0.759	0.566	1.049	0.57	0.990034	0.996006	0.86193	0.836504	0.208771	0.998154	0.999947	0.988907	0.822251	0.92238	0.195588	0.999763	0.999861	0.934359	0.986903	0.999721
		FALSE	High	[R].SGFSSVSVSR.[S]	1xTMTpro [N-Term]	0.000141559	0.000235713	1	1	2	P02538	P02538 [31-40]		0	1316.71	0.862	0.638	1.133	1.708	0.479	0.991	0.854	0.633	1.124	1.693	0.475	1.259	0.787	0.679	0.503	0.893	1.345	0.377	0.869716	0.60944	0.976494	0.935014	0.0493882	0.936973	0.999947	0.770544	0.999314	0.997299	0.0410911	0.999763	0.988501	0.995242	0.299559	0.621637
		FALSE	High	[R].QNLEPLFEQYINNLRR.[Q]	1xTMTpro [N-Term]	9.80475e-07	0.000235713	4	4	14	P04259; P02538; P48668; P13647	P04259 [208-223]; P02538 [208-223]; P48668 [208-223]; P13647 [213-228]		1	2351.28	1.072	1.048	0.92	1.361	0.835	1.348	1.446	1.414	1.241	1.836	1.126	1.229	1.097	1.176	1.15	1.009	1.493	0.916	0.995879	0.996872	0.990771	0.854395	0.227201	0.550099	0.681549	0.993123	0.999314	0.997299	0.400596	0.999763	0.799288	0.400985	0.281946	0.0668308
		FALSE	High	[R].QNLEPLFEQYINNLR.[R]	1xTMTpro [N-Term]	5.42094e-08	0.000235713	4	4	36	P04259; P02538; P48668; P13647	P04259 [208-222]; P02538 [208-222]; P48668 [208-222]; P13647 [213-227]		0	2195.18	0.955	0.93	0.705	0.99	0.6	1.316	1.256	1.223	0.927	1.302	0.789	1.403	0.937	0.895	0.872	0.661	0.928	0.562	0.995879	0.996006	0.852045	0.62986	0.14011	0.59521	0.922877	0.999022	0.999314	0.993484	0.290874	0.999763	0.999861	0.980223	0.901003	0.999123
		FALSE	High	[R].QLDSIVGER.[G]	1xTMTpro [N-Term]	0.00122518	0.000235713	3	3	9	P02538; P48668; P13647	P02538 [224-232]; P48668 [224-232]; P13647 [229-237]		0	1320.74	1.968	0.864	1.747	2.2	0.581	0.397	0.781	0.343	0.694	0.873	0.231	0.647	0.614	1.208	0.531	1.072	1.35	0.357	0.0600254	0.945876	0.990771	0.998972	0.174164	0.0183053	0.999947	0.121135	0.830437	0.489713	2.28727e-05	0.727059	0.999861	0.125152	0.441419	0.190084
		FALSE	High	[R].SRAEAESWYQTK.[Y]	1xTMTpro [K12]; 1xTMTpro [N-Term]	0.00149047	0.000235713	4	4	4	P04259; P02538; O95678; P48668	P04259 [348-359]; P02538 [348-359]; O95678 [334-345]; P48668 [348-359]		1	2064.1	5.012	1.181	1.756	1.829	0.608	1.966	9.856	2.323	3.452	3.597	1.196	2.215	0.888	4.451	1.049	1.559	1.624	0.54	5.74681e-05	0.996006	0.990771	0.960047	0.105166	0.00108724	6.80041e-11	0.885237	0.177998	0.965093	0.951998	0.999763	0.915226	6.57911e-05	0.281457	0.000111447
		FALSE	High	[R].SLYGLGGSK.[R]	1xTMTpro [K9]; 1xTMTpro [N-Term]	0.000467086	0.000235713	3	3	18	P04259; P02538; P48668	P04259 [60-68]; P02538 [60-68]; P48668 [60-68]		0	1489.89	1.906	1.047	2.057	2.404	0.792	0.678	1.292	0.71	1.395	1.63	0.537	0.852	0.796	1.516	0.833	1.637	1.913	0.63	0.0350379	0.996006	0.986285	0.998972	0.543354	0.900587	0.648613	0.855174	0.999314	0.996808	0.21517	0.999763	0.999861	0.0604203	0.982746	0.0527712
		FALSE	High	[R].TAAENEFVTLK.[K]	1xTMTpro [K11]; 1xTMTpro [N-Term]	1.15471e-06	0.000235713	3	4	24	P04259; P02538; P48668	P04259 [261-271]; P02538 [261-271]; P48668 [261-271]		0	1831.05	2.548	0.854	1.3	1.325	0.453	0.816	2.078	0.696	1.06	1.08	0.37	1.563	0.522	1.33	0.446	0.678	0.691	0.237	0.0702767	0.996006	0.999998	0.836504	0.00555026	0.998154	0.21793	0.983029	0.999314	0.841479	0.00127544	0.999763	0.999861	0.60743	0.402831	0.994515
		FALSE	High	[KR].EYQELMNVK.[L]	1xTMTpro [K9]; 1xTMTpro [N-Term]	0.000165805	0.000235713	3	5	6	P04259; P02538; P48668	P04259 [447-455]; P02538 [447-455]; P48668 [447-455]		0	1761.97	0.791	0.784	0.462	0.951	0.91	1.482	1.173	1.162	0.685	1.41	1.348	1.311	1.131	0.895	0.886	0.523	1.076	1.029	0.91719	0.971225	0.207456	0.625806	0.115299	0.259166	0.91744	0.988907	0.761512	0.965093	0.844619	0.999763	0.674918	0.411591	0.808518	0.942418
		FALSE	High	[KR].AQYEEIAQR.[S]	1xTMTpro [N-Term]	0.000134048	0.000235713	5	6	16	P35908; P04259; P02538; P48668; P19013	P35908 [354-362]; P04259 [339-347]; P02538 [339-347]; P48668 [339-347]; P19013 [327-335]		0	1411.75	0.756	0.843	0.6	0.99	0.967	0.942	0.712	0.794	0.565	0.932	0.911	0.949	0.992	0.75	0.837	0.595	0.982	0.96	0.92297	0.996006	0.668243	0.62986	0.3582	0.998154	0.999947	0.988907	0.865499	0.752081	0.395256	0.999763	0.878445	0.836666	0.932648	0.999721
		FALSE	High	[K].DVDAAYMNK.[V]	1xTMTpro [K9]; 1xTMTpro [N-Term]	0.000523722	0.000235713	5	8	7	P04259; P02538; O95678; P48668; P13647	P04259 [273-281]; P02538 [273-281]; O95678 [259-267]; P48668 [273-281]; P13647 [278-286]		0	1634.87	1.314	0.764	1.284	1.466	0.556	1.007	1.323	0.769	1.294	1.476	0.56	1.011	0.996	1.309	0.761	1.28	1.46	0.554	0.881848	0.933632	0.990771	0.869808	0.0698932	0.891595	0.65006	0.981939	0.999314	0.995355	0.0415924	0.999763	0.851484	0.0418525	0.990609	0.0196406
		FALSE	High	[R].AIGGGLSSVGGGSSTIK.[Y]	1xTMTpro [K17]; 1xTMTpro [N-Term]	1.31302e-11	0.000235713	2	2	33	P02538; P48668	P02538 [534-550]; P48668 [534-550]		0	2056.19	0.732	0.694	0.605	0.928	1.36	1.25	0.915	0.867	0.756	1.16	1.7	1.111	1.125	0.824	0.78	0.68	1.044	1.53	0.889375	0.996006	0.677217	0.606824	0.756067	0.69661	0.999947	0.988907	0.981277	0.90073	0.999871	0.999763	0.850736	0.779744	0.980682	0.97465
		FALSE	High	[R].AEAESWYQTK.[Y]	1xTMTpro [K10]; 1xTMTpro [N-Term]	8.17624e-06	0.000235713	4	4	15	P04259; P02538; O95678; P48668	P04259 [350-359]; P02538 [350-359]; O95678 [336-345]; P48668 [350-359]		0	1820.97	0.551	0.854	0.35	0.637	0.703	1.749	0.964	1.495	0.612	1.115	1.231	1.517	1.153	0.636	0.985	0.403	0.735	0.811	0.416175	0.996006	0.128811	0.363049	0.170632	0.190871	0.999947	0.988907	0.680955	0.782482	0.419767	0.999763	0.789303	0.999879	0.593431	0.293985
		FALSE	High	[K].ADTLTDEINFLR.[A]	1xTMTpro [N-Term]	2.1071e-07	0.000235713	3	3	27	P04259; P02538; P48668	P04259 [288-299]; P02538 [288-299]; P48668 [288-299]		0	1711.92	5.245	0.921	2.318	2.676	0.4	0.548	2.873	0.504	1.27	1.465	0.219	1.01	0.542	2.844	0.499	1.257	1.451	0.217	3.12862e-05	0.996006	0.902335	0.999874	0.0325527	0.438612	0.00442066	0.607325	0.999314	0.968738	1.98182e-05	0.999763	0.999861	0.000818284	0.29924	0.00315827
		FALSE	High	[R].GMQDLVEDFK.[N]	1xTMTpro [K10]; 1xTMTpro [N-Term]	2.71325e-05	0.000235713	1	1	6	P02538	P02538 [241-250]		0	1789.96	3.048	0.734	1.359	2.551	0.216	0.609	1.857	0.447	0.828	1.555	0.132	1.09	0.559	1.704	0.411	0.76	1.427	0.121	0.00206487	0.871014	0.990771	0.999874	0.000487618	0.709029	0.0738747	0.466144	0.946431	0.975901	4.72169e-08	0.999763	0.999861	0.0429723	0.0335935	0.912372
		FALSE	High	[K].DVDAAYMNK.[V]	1xOxidation [M7]; 1xTMTpro [K9]; 1xTMTpro [N-Term]	0.00412019	0.000423958	5	8	4	P04259; P02538; O95678; P48668; P13647	P04259 [273-281]; P02538 [273-281]; O95678 [259-267]; P48668 [273-281]; P13647 [278-286]		0	1650.87	0.68	0.819	0.809	1.074	0.866	0.757	0.514	0.62	0.613	0.813	0.655	1.081	0.7	0.476	0.574	0.567	0.752	0.606	0.284502	0.962252	0.702977	0.625806	0.521905	0.998154	0.393037	0.589269	0.62748	0.332579	0.285572	0.999763	0.999861	0.999879	0.695119	0.982844
		FALSE	High	[K].YTTTSSSSR.[K]	1xTMTpro [N-Term]	0.00284753	0.000423958	3	3	5	P04259; P02538; P48668	P04259 [551-559]; P02538 [551-559]; P48668 [551-559]		0	1293.66	0.847	0.785	0.59	0.804	0.948	1.161	0.983	0.912	0.686	0.934	1.101	0.766	1.516	1.284	1.19	0.895	1.219	1.436	0.835169	0.802776	0.350187	0.413938	0.381623	0.459511	0.999947	0.973822	0.757286	0.547385	0.842444	0.901559	0.384256	0.166108	0.178267	0.98928
		FALSE	High	[K].QEIAEINR.[M]	1xTMTpro [N-Term]	0.00615564	0.000610457	3	3	6	P04259; P02538; P48668	P04259 [379-386]; P02538 [379-386]; P48668 [379-386]		0	1276.72	12.782	0.655	2.423	3.154	0.402	0.689	8.812	0.452	1.67	2.174	0.277	1.391	0.496	6.335	0.325	1.201	1.563	0.199	1.58862e-12	0.655773	0.845038	0.998972	0.0110225	0.983307	1.4228e-08	0.231099	0.94954	0.999937	0.000967857	0.999763	0.999861	0.00111702	0.000337843	0.0100729
		FALSE	High	[KR].NKYEDEINK.[HR]	2xTMTpro [K2; K9]; 1xTMTpro [N-Term]	0.00728121	0.000610457	5	8	2	P04264; P04259; P02538; P48668; P13647	P04264 [268-276]; P04259 [251-259]; P02538 [251-259]; P48668 [251-259]; P13647 [256-264]		1	2065.17	0.608	0.721	0.617	1.042	1.581	0.396	0.241	0.285	0.244	0.412	0.626	0.5	0.792	0.482	0.571	0.489	0.825	1.252	0.616409	0.996006	0.667352	0.66688	0.849086	0.321473	0.0171777	0.367863	0.0956472	0.154725	0.286448	0.878337	0.999861	0.999879	0.919822	0.914465
		FALSE	High	[K].FASFIDK.[V]	1xTMTpro [K7]; 1xTMTpro [N-Term]	0.0173545	0.0011075	9	22	28	Q7Z794; P35908; P04259; P02538; O95678; P48668; Q3SY84; P19013; P13647	Q7Z794 [175-181]; P35908 [189-195]; P04259 [174-180]; P02538 [174-180]; O95678 [160-166]; P48668 [174-180]; Q3SY84 [141-147]; P19013 [162-168]; P13647 [179-185]		0	1435.84	2.127	1.246	1.315	2.473	0.861	0.639	1.36	0.796	0.84	1.581	0.55	1.422	0.449	0.956	0.56	0.591	1.111	0.387	0.226604	0.998997	0.999998	0.998972	0.317858	0.986766	0.826026	0.988907	0.999314	0.997299	0.1989	0.999763	0.999861	0.92638	0.917256	0.99994
		FALSE	High	[KR].YEDEINK.[HR]	1xTMTpro [K7]; 1xTMTpro [N-Term]	0.0142235	0.0011075	8	13	3	Q7Z794; P35908; P04264; P04259; P02538; O95678; P48668; P13647	Q7Z794 [254-260]; P35908 [268-274]; P04264 [270-276]; P04259 [253-259]; P02538 [253-259]; O95678 [239-245]; P48668 [253-259]; P13647 [258-264]		0	1518.83	0.902	0.695	0.555	0.817	0.782	0.566	0.511	0.394	0.315	0.463	0.443	0.586	0.967	0.872	0.672	0.537	0.789	0.756	0.995879	0.994253	0.512088	0.493973	0.173223	0.891595	0.768313	0.593765	0.246932	0.0578086	0.0392232	0.806385	0.89191	0.68718	0.991474	0.999123
		FALSE	High	[R].SEIDHVK.[K]	1xTMTpro [K7]; 1xTMTpro [N-Term]	0.0245786	0.00126329	3	3	26	P04259; P02538; P48668	P04259 [393-399]; P02538 [393-399]; P48668 [393-399]		0	1435.84	1.236	0.84	1.046	1.42	0.618	1.009	1.246	0.847	1.055	1.432	0.624	1.371	0.736	0.909	0.618	0.769	1.045	0.455	0.981692	0.996006	0.990771	0.869808	0.0802919	0.978184	0.930969	0.988907	0.999314	0.997299	0.127446	0.999763	0.999861	0.970332	0.980682	0.852967
		FALSE	High	[KR].EYQELMNVK.[L]	1xOxidation [M6]; 1xTMTpro [K9]; 1xTMTpro [N-Term]	0.0297715	0.0019428	3	5	1	P04259; P02538; P48668	P04259 [447-455]; P02538 [447-455]; P48668 [447-455]		0	1777.96
		FALSE	High	[KR].LLEGEECR.[MLI]	1xCarbamidomethyl [C7]; 1xTMTpro [N-Term]	0.0345342	0.0022452	7	13	2	P35908; P04259; P02538; O95678; P48668; Q8N1N4; P13647	P35908 [483-490]; P04259 [468-475]; P02538 [468-475]; O95678 [454-461]; P48668 [468-475]; Q8N1N4 [416-423]; P13647 [473-480]		0	1309.67	2.212	1.63	3.467	3.627	0.48	0.392	0.867	0.639	1.359	1.422	0.188	0.835	0.469	1.038	0.764	1.626	1.702	0.225	0.00389912	0.998997	0.6756	0.973324	0.339036	0.0838806	0.999947	0.811959	0.999314	0.975615	0.0145096	0.999763	0.999861	0.799088	0.995694	0.20429
		FALSE	High	[R].GMQDLVEDFK.[N]	1xOxidation [M2]; 1xTMTpro [K10]; 1xTMTpro [N-Term]	0.0383795	0.00256062	1	1	1	P02538	P02538 [241-250]		0	1805.96	0.541	0.909	1.168	2.264	0.579	1.277	0.691	1.16	1.492	2.89	0.739	1.359	0.939	0.508	0.854	1.098	2.127	0.543	0.120748	0.778148	0.725435	0.998972	0.282846	0.215959	0.999947	0.993746	0.999314	0.995355	0.999871	0.999763	0.674918	0.999879	0.995694	0.984773
		FALSE	High	[R].ALYDAELSQMQTHISDTSVVLSMDNNR.[N]	1xOxidation [M10]; 1xTMTpro [N-Term]	0.0421907	0.00317436	3	3	1	P04259; P02538; P48668	P04259 [300-326]; P02538 [300-326]; P48668 [300-326]		0	3358.62
		FALSE	High	[R].GRLDSELR.[NG]	1xTMTpro [N-Term]	0.066981	0.00425165	4	5	8	P04259; P02538; P48668; P13647	P04259 [233-240]; P02538 [233-240]; P48668 [233-240]; P13647 [238-245]		1	1249.72	0.446	0.646	0.404	0.557	0.761	0.858	0.383	0.554	0.346	0.478	0.653	0.529	1.622	0.724	1.047	0.655	0.904	1.234	0.137515	0.970924	0.269159	0.213426	0.158323	0.998154	0.315814	0.937978	0.344759	0.077888	0.215795	0.744011	0.660149	0.925698	0.418621	0.997026
		FALSE	High	[R].FLEQQNK.[VLAIM]	1xTMTpro [K7]; 1xTMTpro [N-Term]	0.106961	0.00682699	6	22	4	P04259; P02538; O95678; P48668; Q8N1N4; P13647	P04259 [183-189]; P02538 [183-189]; O95678 [169-175]; P48668 [183-189]; Q8N1N4 [131-137]; P13647 [188-194]		0	1514.88	2.094	0.889	1.294	1.915	1.083	0.612	1.282	0.544	0.793	1.172	0.663	0.907	0.675	1.415	0.6	0.874	1.293	0.732	0.0311964	0.97072	0.990771	0.973324	0.551968	0.743003	0.768313	0.760375	0.914039	0.92238	0.103513	0.999763	0.999861	0.0440261	0.873911	0.682562
	FALSE	High	Master Protein	P0DMV8	heat shock 70 kDa protein 1A [OS=Homo sapiens]	0	282.579	51	25	308	16	641	70	5.66	993.35	25	cell organization and biogenesis;RNA metabolism OR transcription;other metabolic processes;stress response;transport;other biological processes	non-structural extracellular;plasma membrane;other membranes;cytosol;cytoskeleton;mitochondrion;ER/Golgi;nucleus;other cell component	signal transduction activity or receptor binding;other molecular function	Pf00012	3303; 3304	HSPA1A	B4E3B6; hsa:3303; hsa:3304; P08107; P0DMV8; P19790; Q5JQI4; Q5SP17; Q9UQL9; Q9UQM0	ENSG00000204389; ENSG00000215328; ENSG00000234475; ENSG00000235941; ENSG00000237724	Regulation of HSF1-mediated heat shock response; Neutrophil degranulation; AUF1 (hnRNP D0) binds and destabilizes mRNA; HSP90 chaperone cycle for steroid hormone receptors (SHR) in the presence of ligand; Attenuation phase; Viral RNP Complexes in the Host Cell Nucleus	Apoptosis modulation and signaling; Parkin-ubiquitin proteasomal system pathway; Nuclear receptors meta-pathway; NRF2 pathway; MAPK signaling pathway; Apoptosis modulation by HSP70; VEGFA-VEGFR2 signaling; Measles virus infection; CKAP4 signaling pathway map	Spliceosome; MAPK signaling pathway; Protein processing in endoplasmic reticulum; Endocytosis; Longevity regulating pathway; Antigen processing and presentation; Estrogen signaling pathway; Prion disease; Legionellosis; Toxoplasmosis; Measles; Lipid and atherosclerosis	28	4	0.567	0.531	0.683	1.474	1.643	1.436	0.815	0.763	0.981	2.116	2.358	1.108	1.296	0.735	0.688	0.886	1.91	2.129	0.119535	0.745063
		Checked	Confidence	Annotated Sequence	Modifications	Qvality PEP	Qvality q-value	# Protein Groups	# Proteins	# PSMs	Master Protein Accessions	Positions in Master Proteins	Modifications in Master Proteins	# Missed Cleavages	Theo. MH+ [Da]	Abundance Ratio: (1 1/2 hr) / (0 hr)	Abundance Ratio: (1 hr) / (0 hr)	Abundance Ratio: (1/2 hr) / (0 hr)	Abundance Ratio: (2 hr) / (0 hr)	Abundance Ratio: (continuous) / (0 hr)	Abundance Ratio: (0 hr) / (DMSO)	Abundance Ratio: (1 1/2 hr) / (DMSO)	Abundance Ratio: (1 hr) / (DMSO)	Abundance Ratio: (1/2 hr) / (DMSO)	Abundance Ratio: (2 hr) / (DMSO)	Abundance Ratio: (continuous) / (DMSO)	Abundance Ratio: (TMP) / (DMSO)	Abundance Ratio: (0 hr) / (TMP)	Abundance Ratio: (1 1/2 hr) / (TMP)	Abundance Ratio: (1 hr) / (TMP)	Abundance Ratio: (1/2 hr) / (TMP)	Abundance Ratio: (2 hr) / (TMP)	Abundance Ratio: (continuous) / (TMP)	Abundance Ratio Adj. P-Value: (1 1/2 hr) / (0 hr)	Abundance Ratio Adj. P-Value: (1 hr) / (0 hr)	Abundance Ratio Adj. P-Value: (1/2 hr) / (0 hr)	Abundance Ratio Adj. P-Value: (2 hr) / (0 hr)	Abundance Ratio Adj. P-Value: (continuous) / (0 hr)	Abundance Ratio Adj. P-Value: (0 hr) / (DMSO)	Abundance Ratio Adj. P-Value: (1 1/2 hr) / (DMSO)	Abundance Ratio Adj. P-Value: (1 hr) / (DMSO)	Abundance Ratio Adj. P-Value: (1/2 hr) / (DMSO)	Abundance Ratio Adj. P-Value: (2 hr) / (DMSO)	Abundance Ratio Adj. P-Value: (continuous) / (DMSO)	Abundance Ratio Adj. P-Value: (TMP) / (DMSO)	Abundance Ratio Adj. P-Value: (0 hr) / (TMP)	Abundance Ratio Adj. P-Value: (1 1/2 hr) / (TMP)	Abundance Ratio Adj. P-Value: (1 hr) / (TMP)	Abundance Ratio Adj. P-Value: (1/2 hr) / (TMP)
		FALSE	High	[K].NQVALNPQNTVFDAK.[R]	1xTMTpro [K15]; 1xTMTpro [N-Term]	4.40789e-05	0.000235713	1	2	1	P0DMV8	P0DMV8 [57-71]		0	2267.26
		FALSE	High	[K].NALESYAFNMK.[S]	1xOxidation [M10]; 1xTMTpro [K11]; 1xTMTpro [N-Term]	1.53897e-05	0.000235713	1	3	5	P0DMV8	P0DMV8 [540-550]		0	1912.01	0.795	1.866	2.69	2.971	27.749	0.651	0.518	1.215	1.751	1.934	18.067	1.121	0.581	0.462	1.083	1.562	1.725	16.11	0.806844	0.996872	0.905129	0.998972	0.00766635	0.993762	0.613749	0.999022	0.964874	0.997299	0.00635389	0.999763	0.999861	0.999879	0.681448	0.322308
		FALSE	High	[K].NALESYAFNMK.[S]	1xTMTpro [K11]; 1xTMTpro [N-Term]	2.9335e-06	0.000235713	1	3	7	P0DMV8	P0DMV8 [540-550]		0	1896.02	1.023	1.728	1.47	3.168	3.883	0.824	0.843	1.423	1.21	2.609	3.198	2.247	0.367	0.375	0.634	0.539	1.161	1.423	0.999535	0.996872	0.992006	0.998972	0.999857	0.998154	0.999947	0.988907	0.999314	0.997299	0.999871	0.999763	0.999861	0.999879	0.982746	0.999721
		FALSE	High	[R].IINEPTAAAIAYGLDR.[RT]	1xTMTpro [N-Term]	5.65108e-10	0.000235713	2	3	17	P17066; P0DMV8	P17066 [174-189]; P0DMV8 [172-187]		0	1992.11	1.104	0.707	1.441	2.562	1.114	1.279	1.412	0.904	1.843	3.276	1.425	1.268	1.009	1.114	0.713	1.454	2.584	1.124	0.995879	0.6728	0.999998	0.999874	0.594598	0.242348	0.456207	0.988907	0.917926	0.975393	0.999871	0.999763	0.823938	0.29882	0.990609	0.0163273
		FALSE	High	[R].TTPSYVAFTDTER.[L]	1xTMTpro [N-Term]	8.05734e-07	0.000235713	3	8	7	P17066; P11142-1; P0DMV8	P17066 [39-51]; P11142-1 [37-49]; P0DMV8 [37-49]		0	1791.91	0.801	1.79	3.088	4.347	2.273	0.872	0.698	1.56	2.692	3.79	1.982	1.759	0.496	0.397	0.887	1.53	2.154	1.126	0.741652	0.997031	0.566052	0.935014	0.999857	0.998154	0.980104	0.988907	0.471724	0.950414	0.999871	0.999843	0.999861	0.999879	0.859441	0.00196139
		FALSE	High	[RK].VEIIANDQGNR.[TI]	1xTMTpro [N-Term]	5.31482e-06	0.000235713	4	9	10	P17066; P11142-1; P11021; P0DMV8	P17066 [28-38]; P11142-1 [26-36]; P11021 [50-60]; P0DMV8 [26-36]		0	1532.84	0.528	0.523	0.646	1.107	1.116	1.618	0.855	0.847	1.045	1.791	1.806	1.592	1.016	0.537	0.532	0.657	1.125	1.134	0.0131279	0.460805	0.514377	0.634613	0.798165	0.0189624	0.999947	0.988907	0.999314	0.997299	0.999871	0.999763	0.796292	0.999879	0.520614	0.999721
		FALSE	High	[K].SAVEDEGLK.[G]	1xTMTpro [K9]; 1xTMTpro [N-Term]	1.67012e-05	0.000235713	1	2	5	P0DMV8	P0DMV8 [551-559]		0	1555.88	1.156	2.121	4.21	6.296	2.857	0.805	0.93	1.708	3.39	5.069	2.3	2.323	0.347	0.401	0.735	1.459	2.182	0.99	0.990263	0.996006	0.184441	0.730519	0.999857	0.998154	0.999947	0.988907	0.196008	0.580056	0.999871	0.999763	0.999861	0.999879	0.995694	0.000372048
		FALSE	High	[K].SINPDEAVAYGAAVQAAILMGDK.[S]	1xTMTpro [K23]; 1xTMTpro [N-Term]	1.09084e-11	0.000235713	1	3	57	P0DMV8	P0DMV8 [362-384]		0	2912.57	0.354	0.421	0.48	0.968	1.531	1.766	0.625	0.744	0.847	1.709	2.704	2.705	0.653	0.231	0.275	0.313	0.632	1	0.0243373	0.667054	0.43038	0.625806	0.873984	0.172348	0.929067	0.945165	0.988378	0.997299	0.999871	0.999763	0.999861	0.974576	0.00207835	0.0759991
		FALSE	High	[K].SINPDEAVAYGAAVQAAILMGDK.[S]	1xOxidation [M20]; 1xTMTpro [K23]; 1xTMTpro [N-Term]	8.93079e-13	0.000235713	1	3	26	P0DMV8	P0DMV8 [362-384]		0	2928.56	0.45	0.415	0.442	0.63	0.951	1.514	0.681	0.629	0.669	0.954	1.44	0.699	2.165	0.974	0.899	0.957	1.364	2.059	0.000789836	0.169178	0.103534	0.247726	0.364149	0.0581065	0.943811	0.507271	0.761512	0.606099	0.951998	0.727059	0.0792261	0.556457	0.919822	0.942418
		FALSE	High	[K].QTQIFTTYSDNQPGVLIQVYEGER.[A]	1xTMTpro [N-Term]	2.26035e-13	0.000235713	1	3	32	P0DMV8	P0DMV8 [424-447]		0	3090.57	1.197	1.384	3.393	4.64	2.174	0.652	0.781	0.903	2.214	3.027	1.418	1.219	0.535	0.641	0.741	1.816	2.483	1.163	0.972778	0.997031	0.403908	0.90815	0.999857	0.836182	0.999947	0.988907	0.807918	0.978551	0.926284	0.999763	0.999861	0.999879	0.995694	3.55229e-05
		FALSE	High	[K].DAGVIAGLNVLR.[I]	1xTMTpro [N-Term]	1.46229e-07	0.000235713	1	3	15	P0DMV8	P0DMV8 [160-171]		0	1501.9	0.956	0.584	1.301	2.802	3.133	0.836	0.799	0.488	1.088	2.342	2.619	0.931	0.897	0.858	0.524	1.168	2.514	2.812	0.993162	0.598192	0.990771	0.999874	0.999857	0.998154	0.999947	0.484435	0.999314	0.999937	0.999871	0.999763	0.905755	0.581763	0.42219	0.0629871
		FALSE	High	[K].FGDPVVQSDMK.[H]	1xOxidation [M10]; 1xTMTpro [K11]; 1xTMTpro [N-Term]	0.000996138	0.000235713	1	2	2	P0DMV8	P0DMV8 [78-88]		0	1846.99
		FALSE	High	[K].FGDPVVQSDMK.[H]	1xTMTpro [K11]; 1xTMTpro [N-Term]	1.68213e-06	0.000235713	1	2	4	P0DMV8	P0DMV8 [78-88]		0	1830.99	1.395	2.003	2.807	3.426	2.505	0.66	0.922	1.323	1.854	2.263	1.654	1.394	0.474	0.661	0.949	1.33	1.624	1.187	0.706883	0.996006	0.752109	0.983254	0.999857	0.971216	0.999947	0.995446	0.926447	0.997299	0.999871	0.999763	0.999861	0.999879	0.835548	0.220762
		FALSE	High	[K].ATAGDTHLGGEDFDNR.[L]	1xTMTpro [N-Term]	3.67462e-07	0.000235713	2	5	6	P17066; P0DMV8	P17066 [223-238]; P0DMV8 [221-236]		0	1979.94	3.577	1.72	3.323	4.92	1.739	0.885	3.166	1.522	2.941	4.355	1.539	1.347	0.657	2.351	1.13	2.184	3.234	1.143	1.69995e-08	0.997031	0.561403	0.842971	0.999857	0.998154	3.91407e-05	0.988907	0.467669	0.61262	0.999871	0.999763	0.999861	0.00125523	0.539801	0.00982833
		FALSE	High	[R].FELSGIPPAPR.[G]	1xTMTpro [N-Term]	0.000864589	0.000235713	2	3	1	P17066; P0DMV8	P17066 [461-471]; P0DMV8 [459-469]		0	1487.85
		FALSE	High	[K].AQIHDLVLVGGSTR.[I]	1xTMTpro [N-Term]	1.3847e-07	0.000235713	1	2	34	P0DMV8	P0DMV8 [329-342]		0	1770.02	0.626	0.622	0.662	1.149	1.627	1.701	1.064	1.058	1.126	1.955	2.767	1.988	0.855	0.535	0.532	0.566	0.983	1.392	0.662151	0.962252	0.80024	0.735339	0.923925	0.211378	0.994803	0.999022	0.999314	0.999937	0.999871	0.999763	0.999861	0.999879	0.847249	0.999721
		FALSE	High	[K].EIAEAYLGYPVTNAVITVPAYFNDSQR.[Q]	1xTMTpro [N-Term]	8.41091e-13	0.000235713	1	1	7	P0DMV8	P0DMV8 [129-155]		0	3305.7	0.546	0.417	0.36	1.21	1.103	2.052	1.12	0.855	0.739	2.483	2.263	1.341	1.53	0.836	0.638	0.551	1.852	1.688	0.0188779	0.155939	0.0756196	0.701347	0.646678	0.000407619	0.943859	0.988907	0.914039	0.997299	0.999871	0.999763	0.425884	0.986304	0.921015	0.955767
		FALSE	High	[K].ELEQVCNPIISGLYQGAGGPGPGGFGAQGPK.[G]	1xCarbamidomethyl [C6]; 1xTMTpro [K31]; 1xTMTpro [N-Term]	1.43515e-12	0.000235713	1	2	1	P0DMV8	P0DMV8 [598-628]		0	3663.91	0.958	2.146	1.798	4.649	5.603	0.779	0.746	1.672	1.401	3.621	4.364	2.991	0.26	0.25	0.559	0.468	1.211	1.459	0.995879	0.996006	0.999998	0.889672	0.695031	0.998154	0.999947	0.959607	0.999314	0.857354	0.597732	0.816625	0.740764	0.517422	0.697579	0.792937
		FALSE	High	[K].GGSGSGPTIEEVD.[-]	1xTMTpro [N-Term]	8.07345e-05	0.000235713	1	2	4	P0DMV8	P0DMV8 [629-641]		0	1508.74	1.423	1.457	1.502	4.026	2.694	0.573	0.815	0.835	0.861	2.306	1.543	0.664	0.862	1.227	1.257	1.296	3.472	2.323	0.590538	0.998997	0.999998	0.936987	0.999857	0.859105	0.999947	0.988907	0.94954	0.997299	0.999871	0.850683	0.972908	0.571704	0.382805	0.914465
		FALSE	High	[K].AFYPEEISSMVLTK.[ML]	1xTMTpro [K14]; 1xTMTpro [N-Term]	7.61677e-06	0.000235713	1	2	12	P0DMV8	P0DMV8 [113-126]		0	2223.22	0.903	1.278	1.208	2.092	2.402	0.528	0.477	0.675	0.637	1.104	1.268	0.729	0.724	0.653	0.925	0.874	1.513	1.738	0.995879	0.999996	0.999998	0.998162	0.999857	0.80111	0.65006	0.988907	0.915915	0.965093	0.909216	0.999763	0.999861	0.999879	0.808518	0.540276
		FALSE	High	[R].MVQEAEK.[Y]	1xTMTpro [K7]; 1xTMTpro [N-Term]	0.00477058	0.000423958	2	3	8	P11142-1; P0DMV8	P11142-1 [518-524]; P0DMV8 [518-524]		0	1442.82	1.375	1.328	4.141	4.765	5.191	0.502	0.691	0.667	2.08	2.394	2.608	1.468	0.342	0.471	0.454	1.417	1.631	1.777	0.741652	0.997031	0.328687	0.898008	0.970647	0.252597	0.95892	0.847599	0.807046	0.997313	0.999871	0.999763	0.999861	0.999879	0.142624	0.00159643
		FALSE	High	[K].LLQDFFNGR.[D]	1xTMTpro [N-Term]	0.00255415	0.000423958	1	2	3	P0DMV8	P0DMV8 [349-357]		0	1413.78	1.389	2.069	2.067	3.052	2.671	1.072	1.489	2.217	2.215	3.271	2.863	2.086	0.514	0.714	1.063	1.062	1.568	1.373	0.971473	0.996006	0.990771	0.998972	0.539355	0.476215	0.303752	0.376953	0.999314	0.965093	0.0314583	0.371988	0.999861	0.999879	0.946458	0.957207
		FALSE	High	[K].AFYPEEISSMVLTK.[ML]	1xOxidation [M10]; 1xTMTpro [K14]; 1xTMTpro [N-Term]	0.0100179	0.000981812	1	2	2	P0DMV8	P0DMV8 [113-126]		0	2239.22	1.537	1.615	3.384	3.275	0.99	0.559	0.859	0.902	1.89	1.83	0.553	0.812	0.688	1.057	1.111	2.327	2.253	0.681	0.828487	0.999996	0.990771	0.998972	0.999857	0.993762	0.999947	0.988907	0.999314	0.997299	0.915076	0.999763	0.999861	0.885443	0.919822	0.955767
		FALSE	High	[K].ITITNDK.[G]	1xTMTpro [K7]; 1xTMTpro [N-Term]	0.0189105	0.0011075	3	6	13	P17066; P11142-1; P0DMV8	P17066 [503-509]; P11142-1 [501-507]; P0DMV8 [501-507]		0	1412.86	0.637	0.955	1.707	3.278	2.623	0.86	0.548	0.821	1.467	2.817	2.254	1.361	0.632	0.403	0.603	1.078	2.07	1.656	0.370505	0.996006	0.990771	0.998972	0.999857	0.998154	0.583484	0.988907	0.993582	0.997299	0.999871	0.999763	0.999861	0.999879	0.943267	0.0277804
		FALSE	High	[R].MVQEAEK.[Y]	1xOxidation [M1]; 1xTMTpro [K7]; 1xTMTpro [N-Term]	0.0134054	0.0011075	2	3	3	P11142-1; P0DMV8	P11142-1 [518-524]; P0DMV8 [518-524]		0	1458.81	0.584	1.376	2.196	3.905	1.086	0.721	0.421	0.992	1.582	2.814	0.782	1.024	0.703	0.411	0.968	1.545	2.747	0.764	0.0702767	0.998997	0.964513	0.950837	0.932405	0.998154	0.223977	0.988907	0.999314	0.981948	0.645544	0.999763	0.999861	0.999879	0.876037	0.264855
		FALSE	High	[R].LIGDAAK.[N]	1xTMTpro [K7]; 1xTMTpro [N-Term]	0.0148494	0.0011075	3	7	14	P11142-1; P11021; P0DMV8	P11142-1 [50-56]; P11021 [75-81]; P0DMV8 [50-56]		0	1295.82	0.92	2.31	4.272	6.402	3.113	0.738	0.679	1.705	3.153	4.725	2.298	2.274	0.325	0.299	0.75	1.387	2.078	1.01	0.995879	0.996006	0.283099	0.71977	0.999857	0.998154	0.978611	0.988907	0.414061	0.782482	0.999871	0.999763	0.999861	0.999879	0.990609	0.00975406
		FALSE	High	[K].AEDEVQR.[E]	1xTMTpro [N-Term]	0.0224451	0.00126329	1	3	7	P0DMV8	P0DMV8 [527-533]		0	1150.6	1.457	2.483	1.635	1.846	4.784	0.732	1.067	1.818	1.197	1.352	3.504	1.949	0.376	0.547	0.933	0.614	0.694	1.798	0.570769	0.996006	0.999998	0.960047	0.969369	0.995735	0.978611	0.988907	0.999314	0.962312	0.999871	0.999763	0.999861	0.999879	0.662681	0.999721
		FALSE	High	[R].NSTIPTK.[Q]	1xTMTpro [K7]; 1xTMTpro [N-Term]	0.0216203	0.00126329	1	3	5	P0DMV8	P0DMV8 [417-423]		0	1368.83	1.333	2.481	2.57	5.488	5.937	0.634	0.844	1.572	1.629	3.478	3.762	3.014	0.21	0.28	0.522	0.54	1.154	1.248	0.865468	0.996006	0.792431	0.831566	0.937876	0.921815	0.999947	0.988907	0.949891	0.965093	0.999871	0.999763	0.897352	0.999879	0.795063	0.999721
		FALSE	High	[K].DNNLLGR.[F]	1xTMTpro [N-Term]	0.0454038	0.00330906	2	4	2	P17066; P0DMV8	P17066 [454-460]; P0DMV8 [452-458]		0	1105.63	1.165	2.368	2.291	4.553	5.124	0.863	1.006	2.045	1.978	3.932	4.425	3.741	0.231	0.269	0.547	0.529	1.051	1.183	0.990034	0.996006	0.93035	0.915001	0.999857	0.998154	0.994803	0.988907	0.909222	0.965093	0.999871	0.999763	0.999861	0.999879	0.876245	0.994515
		FALSE	High	[K].DISQNK.[R]	1xTMTpro [K6]; 1xTMTpro [N-Term]	0.131783	0.0090217	1	3	2	P0DMV8	P0DMV8 [252-257]		0	1312.77	0.891	1.641	4.119	5.465	2.474	0.747	0.666	1.226	3.079	4.085	1.849	1.513	0.494	0.44	0.81	2.035	2.7	1.222	0.958165	0.998525	0.246201	0.831371	0.999857	0.998154	0.954756	0.999022	0.269928	0.90073	0.999871	0.999763	0.999861	0.999879	0.981473	2.30956e-05
	FALSE	High	Master Protein	P04259	keratin, type II cytoskeletal 6B [OS=Homo sapiens]	0	281.172	56	33	704	1	564	60	8	1811.91	33	cell organization and biogenesis;other biological processes	cytosol;cytoskeleton	bone, tooth or skin structural activity;cytoskeletal activity	Pf00038, Pf16208	3854	KRT6B	hsa:3854; P04259; P48669	ENSG00000185479	Formation of the cornified envelope			2	0	0.868	0.888	1.005	2.223	0.801	1.065	0.925	0.946	1.071	2.368	0.853	1.403	0.759	0.659	0.675	0.763	1.688	0.608	0.951431	0.947914
		Checked	Confidence	Annotated Sequence	Modifications	Qvality PEP	Qvality q-value	# Protein Groups	# Proteins	# PSMs	Master Protein Accessions	Positions in Master Proteins	Modifications in Master Proteins	# Missed Cleavages	Theo. MH+ [Da]	Abundance Ratio: (1 1/2 hr) / (0 hr)	Abundance Ratio: (1 hr) / (0 hr)	Abundance Ratio: (1/2 hr) / (0 hr)	Abundance Ratio: (2 hr) / (0 hr)	Abundance Ratio: (continuous) / (0 hr)	Abundance Ratio: (0 hr) / (DMSO)	Abundance Ratio: (1 1/2 hr) / (DMSO)	Abundance Ratio: (1 hr) / (DMSO)	Abundance Ratio: (1/2 hr) / (DMSO)	Abundance Ratio: (2 hr) / (DMSO)	Abundance Ratio: (continuous) / (DMSO)	Abundance Ratio: (TMP) / (DMSO)	Abundance Ratio: (0 hr) / (TMP)	Abundance Ratio: (1 1/2 hr) / (TMP)	Abundance Ratio: (1 hr) / (TMP)	Abundance Ratio: (1/2 hr) / (TMP)	Abundance Ratio: (2 hr) / (TMP)	Abundance Ratio: (continuous) / (TMP)	Abundance Ratio Adj. P-Value: (1 1/2 hr) / (0 hr)	Abundance Ratio Adj. P-Value: (1 hr) / (0 hr)	Abundance Ratio Adj. P-Value: (1/2 hr) / (0 hr)	Abundance Ratio Adj. P-Value: (2 hr) / (0 hr)	Abundance Ratio Adj. P-Value: (continuous) / (0 hr)	Abundance Ratio Adj. P-Value: (0 hr) / (DMSO)	Abundance Ratio Adj. P-Value: (1 1/2 hr) / (DMSO)	Abundance Ratio Adj. P-Value: (1 hr) / (DMSO)	Abundance Ratio Adj. P-Value: (1/2 hr) / (DMSO)	Abundance Ratio Adj. P-Value: (2 hr) / (DMSO)	Abundance Ratio Adj. P-Value: (continuous) / (DMSO)	Abundance Ratio Adj. P-Value: (TMP) / (DMSO)	Abundance Ratio Adj. P-Value: (0 hr) / (TMP)	Abundance Ratio Adj. P-Value: (1 1/2 hr) / (TMP)	Abundance Ratio Adj. P-Value: (1 hr) / (TMP)	Abundance Ratio Adj. P-Value: (1/2 hr) / (TMP)
		FALSE	High	[R].ISIGGGSCAISGGYGSR.[A]	1xCarbamidomethyl [C8]; 1xTMTpro [N-Term]	3.45955e-10	0.000235713	3	3	11	P04259; P02538; P48668	P04259 [70-86]; P02538 [70-86]; P48668 [70-86]		0	1902.97	1.472	0.952	1.352	1.128	0.192	0.928	1.365	0.883	1.254	1.047	0.179	1.381	0.672	0.988	0.64	0.908	0.758	0.129	0.706035	0.975309	0.990771	0.68557	1.92724e-05	0.998154	0.520457	0.988907	0.999314	0.782482	1.7995e-06	0.999763	0.968976	0.448219	0.970724	0.165001
		FALSE	High	[K].QCANLQAAIADAEQR.[G]	1xCarbamidomethyl [C2]; 1xTMTpro [N-Term]	2.29448e-09	0.000235713	2	2	3	P04259; P02538	P04259 [401-415]; P02538 [401-415]		0	1963	0.265	0.527	0.161	0.3	0.51	1.995	0.529	1.051	0.321	0.599	1.017	1.044	1.911	0.507	1.007	0.307	0.574	0.974	0.00145073	0.898786	0.00168849	0.00593479	0.0486863	0.0759105	0.456622	0.988907	0.0289359	0.194131	0.333494	0.999763	0.462919	0.999879	0.412628	0.0214705
		FALSE	High	[R].NLDLDSIIAEVK.[A]	1xTMTpro [K12]; 1xTMTpro [N-Term]	1.68157e-09	0.000235713	6	7	119	P35908; P04259; P02538; O95678; P48668; P13647	P35908 [342-353]; P04259 [327-338]; P02538 [327-338]; O95678 [313-324]; P48668 [327-338]; P13647 [332-343]		0	1938.14	1.749	1.061	1.585	1.569	0.53	0.766	1.34	0.813	1.214	1.202	0.406	0.993	0.772	1.35	0.818	1.223	1.21	0.409	0.547216	0.996872	0.990771	0.908735	0.0750474	0.998154	0.849329	0.988907	0.999314	0.975343	0.0726406	0.999763	0.999861	0.593754	0.961758	0.0399285
		FALSE	High	[K].LALDVEIATYR.[K]	1xTMTpro [N-Term]	1.42831e-06	0.000235713	6	9	153	P35908; P04259; P02538; O95678; P48668; P13647	P35908 [471-481]; P04259 [456-466]; P02538 [456-466]; O95678 [442-452]; P48668 [456-466]; P13647 [461-471]		0	1567.9	2.457	0.912	1.067	1.471	0.894	0.803	1.972	0.732	0.857	1.181	0.717	0.941	0.853	2.097	0.778	0.911	1.255	0.762	0.0911833	0.996006	0.990771	0.889672	0.339482	0.998154	0.267027	0.988907	0.999314	0.968738	0.393143	0.999763	0.999861	0.209794	0.980682	0.432638
		FALSE	High	[K].KDVDAAYMNK.[V]	2xTMTpro [K1; K10]; 1xTMTpro [N-Term]	3.236e-06	0.000235713	5	8	8	P04259; P02538; O95678; P48668; P13647	P04259 [272-281]; P02538 [272-281]; O95678 [258-267]; P48668 [272-281]; P13647 [277-286]		1	2067.17	0.528	0.637	0.31	0.475	0.814	1.108	0.585	0.706	0.344	0.526	0.902	0.732	1.513	0.8	0.964	0.47	0.718	1.232	0.348965	0.970924	0.146514	0.110251	0.281811	0.876165	0.938482	0.988907	0.334064	0.369908	0.612234	0.999763	0.734382	0.999879	0.700401	0.907078
		FALSE	High	[K].KDVDAAYMNK.[V]	1xOxidation [M8]; 2xTMTpro [K1; K10]; 1xTMTpro [N-Term]	0.000969374	0.000235713	5	8	2	P04259; P02538; O95678; P48668; P13647	P04259 [272-281]; P02538 [272-281]; O95678 [258-267]; P48668 [272-281]; P13647 [277-286]		1	2083.17	0.454	0.558	0.298	0.585	0.79	1.258	0.571	0.702	0.374	0.736	0.994	0.87	1.445	0.656	0.807	0.43	0.846	1.142	0.154427	0.898786	0.128905	0.272189	0.266234	0.683523	0.91744	0.988907	0.432379	0.531044	0.603099	0.999763	0.771171	0.999879	0.966209	0.531364
		FALSE	High	[R].GSGGLGGACGGAGFGSR.[S]	1xCarbamidomethyl [C9]; 1xTMTpro [N-Term]	7.15636e-11	0.000235713	3	3	15	P04259; P02538; P48668	P04259 [43-59]; P02538 [43-59]; P48668 [43-59]		0	1728.84	0.901	0.559	0.552	0.48	0.777	1.433	1.291	0.801	0.792	0.688	1.114	0.733	1.955	1.761	1.092	1.08	0.939	1.52	0.995879	0.655533	0.354308	0.110251	0.0550439	0.343094	0.65006	0.937978	0.914039	0.502617	0.554438	0.880211	0.0792261	0.0111625	0.189671	0.173594
		FALSE	High	[K].LEGLEDALQK.[A]	1xTMTpro [K10]; 1xTMTpro [N-Term]	0.000312052	0.000235713	3	3	7	P04259; P02538; P48668	P04259 [427-436]; P02538 [427-436]; P48668 [427-436]		0	1724.01	1.851	0.62	1.397	2.794	0.351	1.046	1.936	0.649	1.462	2.924	0.368	0.979	1.069	1.978	0.663	1.493	2.986	0.375	0.101749	0.441373	0.99974	0.999874	0.0224596	0.761315	0.0313872	0.560817	0.999314	0.995355	0.0392232	0.999763	0.736301	0.00211844	0.966209	0.0141068
		FALSE	High	[K].YEELQITAGR.[H]	1xTMTpro [N-Term]	5.63357e-05	0.000235713	2	2	79	P04264; P04259	P04264 [377-386]; P04259 [360-369]		0	1483.81	1.227	1.276	1.795	1.673	0.998	0.596	0.732	0.761	1.071	0.998	0.595	1.123	0.531	0.651	0.677	0.953	0.888	0.53	0.981692	0.999996	0.990589	0.935252	0.406587	0.954792	0.999947	0.988907	0.999314	0.92238	0.24838	0.999763	0.999861	0.999879	0.994368	0.334015
		FALSE	High	[KR].YEDEINKR.[T]	1xTMTpro [K7]; 1xTMTpro [N-Term]	0.000953661	0.000235713	8	12	31	Q7Z794; P35908; P04264; P04259; P02538; O95678; P48668; P13647	Q7Z794 [254-261]; P35908 [268-275]; P04264 [270-277]; P04259 [253-260]; P02538 [253-260]; O95678 [239-246]; P48668 [253-260]; P13647 [258-265]		1	1674.93	2.929	1.131	1.526	2.01	0.568	0.616	1.804	0.697	0.94	1.238	0.35	0.864	0.713	2.088	0.807	1.088	1.433	0.405	0.0229314	0.997031	0.990771	0.984498	0.0961323	0.980515	0.387114	0.988907	0.999314	0.975901	0.0410911	0.999763	0.999861	0.209794	0.966209	0.124587
		FALSE	High	[K].WTLLQEQGTK.[T]	1xTMTpro [K10]; 1xTMTpro [N-Term]	9.11825e-06	0.000235713	4	4	9	P04259; P02538; P48668; P13647	P04259 [195-204]; P02538 [195-204]; P48668 [195-204]; P13647 [200-209]		0	1812.05	1.193	0.958	0.714	1.323	0.72	0.759	0.906	0.727	0.542	1.005	0.546	0.958	0.792	0.945	0.759	0.566	1.049	0.57	0.990034	0.996006	0.86193	0.836504	0.208771	0.998154	0.999947	0.988907	0.822251	0.92238	0.195588	0.999763	0.999861	0.934359	0.986903	0.999721
		FALSE	High	[R].SGFSSISVSR.[S]	1xTMTpro [N-Term]	0.000113823	0.000235713	2	2	3	P04259; P48668	P04259 [31-40]; P48668 [31-40]		0	1330.73	0.938	0.741	1.049	1.522	0.572	0.758	0.711	0.562	0.795	1.154	0.434	0.908	0.835	0.783	0.619	0.875	1.271	0.478	0.981692	0.919537	0.937358	0.875166	0.272276	0.998154	0.970569	0.484435	0.914039	0.795522	0.0891908	0.999763	0.968976	0.913139	0.886465	0.97465
		FALSE	High	[R].QNLEPLFEQYINNLRR.[Q]	1xTMTpro [N-Term]	9.80475e-07	0.000235713	4	4	14	P04259; P02538; P48668; P13647	P04259 [208-223]; P02538 [208-223]; P48668 [208-223]; P13647 [213-228]		1	2351.28	1.072	1.048	0.92	1.361	0.835	1.348	1.446	1.414	1.241	1.836	1.126	1.229	1.097	1.176	1.15	1.009	1.493	0.916	0.995879	0.996872	0.990771	0.854395	0.227201	0.550099	0.681549	0.993123	0.999314	0.997299	0.400596	0.999763	0.799288	0.400985	0.281946	0.0668308
		FALSE	High	[R].QNLEPLFEQYINNLR.[R]	1xTMTpro [N-Term]	5.42094e-08	0.000235713	4	4	36	P04259; P02538; P48668; P13647	P04259 [208-222]; P02538 [208-222]; P48668 [208-222]; P13647 [213-227]		0	2195.18	0.955	0.93	0.705	0.99	0.6	1.316	1.256	1.223	0.927	1.302	0.789	1.403	0.937	0.895	0.872	0.661	0.928	0.562	0.995879	0.996006	0.852045	0.62986	0.14011	0.59521	0.922877	0.999022	0.999314	0.993484	0.290874	0.999763	0.999861	0.980223	0.901003	0.999123
		FALSE	High	[R].SRAEAESWYQTK.[Y]	1xTMTpro [K12]; 1xTMTpro [N-Term]	0.00149047	0.000235713	4	4	4	P04259; P02538; O95678; P48668	P04259 [348-359]; P02538 [348-359]; O95678 [334-345]; P48668 [348-359]		1	2064.1	5.012	1.181	1.756	1.829	0.608	1.966	9.856	2.323	3.452	3.597	1.196	2.215	0.888	4.451	1.049	1.559	1.624	0.54	5.74681e-05	0.996006	0.990771	0.960047	0.105166	0.00108724	6.80041e-11	0.885237	0.177998	0.965093	0.951998	0.999763	0.915226	6.57911e-05	0.281457	0.000111447
		FALSE	High	[R].SLYGLGGSK.[R]	1xTMTpro [K9]; 1xTMTpro [N-Term]	0.000467086	0.000235713	3	3	18	P04259; P02538; P48668	P04259 [60-68]; P02538 [60-68]; P48668 [60-68]		0	1489.89	1.906	1.047	2.057	2.404	0.792	0.678	1.292	0.71	1.395	1.63	0.537	0.852	0.796	1.516	0.833	1.637	1.913	0.63	0.0350379	0.996006	0.986285	0.998972	0.543354	0.900587	0.648613	0.855174	0.999314	0.996808	0.21517	0.999763	0.999861	0.0604203	0.982746	0.0527712
		FALSE	High	[R].TAAENEFVTLK.[K]	1xTMTpro [K11]; 1xTMTpro [N-Term]	1.15471e-06	0.000235713	3	4	24	P04259; P02538; P48668	P04259 [261-271]; P02538 [261-271]; P48668 [261-271]		0	1831.05	2.548	0.854	1.3	1.325	0.453	0.816	2.078	0.696	1.06	1.08	0.37	1.563	0.522	1.33	0.446	0.678	0.691	0.237	0.0702767	0.996006	0.999998	0.836504	0.00555026	0.998154	0.21793	0.983029	0.999314	0.841479	0.00127544	0.999763	0.999861	0.60743	0.402831	0.994515
		FALSE	High	[R].ATGGGLSSVGGGSSTIK.[Y]	1xTMTpro [K17]; 1xTMTpro [N-Term]	7.71085e-10	0.000235713	1	1	5	P04259	P04259 [534-550]		0	2044.15	0.868	0.888	1.005	2.223	0.801	1.065	0.925	0.946	1.071	2.368	0.853	1.403	0.759	0.659	0.675	0.763	1.688	0.608	0.91719	0.996006	0.903105	0.998972	0.20403	0.785324	0.999947	0.988907	0.999314	0.997299	0.308755	0.999763	0.991926	0.995713	0.986903	0.94182
		FALSE	High	[KR].EYQELMNVK.[L]	1xTMTpro [K9]; 1xTMTpro [N-Term]	0.000165805	0.000235713	3	5	6	P04259; P02538; P48668	P04259 [447-455]; P02538 [447-455]; P48668 [447-455]		0	1761.97	0.791	0.784	0.462	0.951	0.91	1.482	1.173	1.162	0.685	1.41	1.348	1.311	1.131	0.895	0.886	0.523	1.076	1.029	0.91719	0.971225	0.207456	0.625806	0.115299	0.259166	0.91744	0.988907	0.761512	0.965093	0.844619	0.999763	0.674918	0.411591	0.808518	0.942418
		FALSE	High	[KR].AQYEEIAQR.[S]	1xTMTpro [N-Term]	0.000134048	0.000235713	5	6	16	P35908; P04259; P02538; P48668; P19013	P35908 [354-362]; P04259 [339-347]; P02538 [339-347]; P48668 [339-347]; P19013 [327-335]		0	1411.75	0.756	0.843	0.6	0.99	0.967	0.942	0.712	0.794	0.565	0.932	0.911	0.949	0.992	0.75	0.837	0.595	0.982	0.96	0.92297	0.996006	0.668243	0.62986	0.3582	0.998154	0.999947	0.988907	0.865499	0.752081	0.395256	0.999763	0.878445	0.836666	0.932648	0.999721
		FALSE	High	[K].DVDAAYMNK.[V]	1xTMTpro [K9]; 1xTMTpro [N-Term]	0.000523722	0.000235713	5	8	7	P04259; P02538; O95678; P48668; P13647	P04259 [273-281]; P02538 [273-281]; O95678 [259-267]; P48668 [273-281]; P13647 [278-286]		0	1634.87	1.314	0.764	1.284	1.466	0.556	1.007	1.323	0.769	1.294	1.476	0.56	1.011	0.996	1.309	0.761	1.28	1.46	0.554	0.881848	0.933632	0.990771	0.869808	0.0698932	0.891595	0.65006	0.981939	0.999314	0.995355	0.0415924	0.999763	0.851484	0.0418525	0.990609	0.0196406
		FALSE	High	[R].AEAESWYQTK.[Y]	1xTMTpro [K10]; 1xTMTpro [N-Term]	8.17624e-06	0.000235713	4	4	15	P04259; P02538; O95678; P48668	P04259 [350-359]; P02538 [350-359]; O95678 [336-345]; P48668 [350-359]		0	1820.97	0.551	0.854	0.35	0.637	0.703	1.749	0.964	1.495	0.612	1.115	1.231	1.517	1.153	0.636	0.985	0.403	0.735	0.811	0.416175	0.996006	0.128811	0.363049	0.170632	0.190871	0.999947	0.988907	0.680955	0.782482	0.419767	0.999763	0.789303	0.999879	0.593431	0.293985
		FALSE	High	[K].ADTLTDEINFLR.[A]	1xTMTpro [N-Term]	2.1071e-07	0.000235713	3	3	27	P04259; P02538; P48668	P04259 [288-299]; P02538 [288-299]; P48668 [288-299]		0	1711.92	5.245	0.921	2.318	2.676	0.4	0.548	2.873	0.504	1.27	1.465	0.219	1.01	0.542	2.844	0.499	1.257	1.451	0.217	3.12862e-05	0.996006	0.902335	0.999874	0.0325527	0.438612	0.00442066	0.607325	0.999314	0.968738	1.98182e-05	0.999763	0.999861	0.000818284	0.29924	0.00315827
		FALSE	High	[K].DVDAAYMNK.[V]	1xOxidation [M7]; 1xTMTpro [K9]; 1xTMTpro [N-Term]	0.00412019	0.000423958	5	8	4	P04259; P02538; O95678; P48668; P13647	P04259 [273-281]; P02538 [273-281]; O95678 [259-267]; P48668 [273-281]; P13647 [278-286]		0	1650.87	0.68	0.819	0.809	1.074	0.866	0.757	0.514	0.62	0.613	0.813	0.655	1.081	0.7	0.476	0.574	0.567	0.752	0.606	0.284502	0.962252	0.702977	0.625806	0.521905	0.998154	0.393037	0.589269	0.62748	0.332579	0.285572	0.999763	0.999861	0.999879	0.695119	0.982844
		FALSE	High	[K].YTTTSSSSR.[K]	1xTMTpro [N-Term]	0.00284753	0.000423958	3	3	5	P04259; P02538; P48668	P04259 [551-559]; P02538 [551-559]; P48668 [551-559]		0	1293.66	0.847	0.785	0.59	0.804	0.948	1.161	0.983	0.912	0.686	0.934	1.101	0.766	1.516	1.284	1.19	0.895	1.219	1.436	0.835169	0.802776	0.350187	0.413938	0.381623	0.459511	0.999947	0.973822	0.757286	0.547385	0.842444	0.901559	0.384256	0.166108	0.178267	0.98928
		FALSE	High	[R].NMQDLVEDLK.[N]	1xTMTpro [K10]; 1xTMTpro [N-Term]	0.00297408	0.000423958	2	2	2	P04259; P48668	P04259 [241-250]; P48668 [241-250]		0	1813	0.746	1.042	0.65	0.842	0.574	1.224	0.914	1.275	0.796	1.031	0.703	1.26	0.972	0.725	1.013	0.632	0.819	0.558	0.515253	0.996006	0.511731	0.476932	0.240919	0.374049	0.999947	0.999864	0.918465	0.788542	0.492119	0.999763	0.851484	0.999879	0.609551	0.999721
		FALSE	High	[K].QEIAEINR.[M]	1xTMTpro [N-Term]	0.00615564	0.000610457	3	3	6	P04259; P02538; P48668	P04259 [379-386]; P02538 [379-386]; P48668 [379-386]		0	1276.72	12.782	0.655	2.423	3.154	0.402	0.689	8.812	0.452	1.67	2.174	0.277	1.391	0.496	6.335	0.325	1.201	1.563	0.199	1.58862e-12	0.655773	0.845038	0.998972	0.0110225	0.983307	1.4228e-08	0.231099	0.94954	0.999937	0.000967857	0.999763	0.999861	0.00111702	0.000337843	0.0100729
		FALSE	High	[KR].NKYEDEINK.[HR]	2xTMTpro [K2; K9]; 1xTMTpro [N-Term]	0.00728121	0.000610457	5	8	2	P04264; P04259; P02538; P48668; P13647	P04264 [268-276]; P04259 [251-259]; P02538 [251-259]; P48668 [251-259]; P13647 [256-264]		1	2065.17	0.608	0.721	0.617	1.042	1.581	0.396	0.241	0.285	0.244	0.412	0.626	0.5	0.792	0.482	0.571	0.489	0.825	1.252	0.616409	0.996006	0.667352	0.66688	0.849086	0.321473	0.0171777	0.367863	0.0956472	0.154725	0.286448	0.878337	0.999861	0.999879	0.919822	0.914465
		FALSE	High	[K].FASFIDK.[V]	1xTMTpro [K7]; 1xTMTpro [N-Term]	0.0173545	0.0011075	9	22	28	Q7Z794; P35908; P04259; P02538; O95678; P48668; Q3SY84; P19013; P13647	Q7Z794 [175-181]; P35908 [189-195]; P04259 [174-180]; P02538 [174-180]; O95678 [160-166]; P48668 [174-180]; Q3SY84 [141-147]; P19013 [162-168]; P13647 [179-185]		0	1435.84	2.127	1.246	1.315	2.473	0.861	0.639	1.36	0.796	0.84	1.581	0.55	1.422	0.449	0.956	0.56	0.591	1.111	0.387	0.226604	0.998997	0.999998	0.998972	0.317858	0.986766	0.826026	0.988907	0.999314	0.997299	0.1989	0.999763	0.999861	0.92638	0.917256	0.99994
		FALSE	High	[KR].YEDEINK.[HR]	1xTMTpro [K7]; 1xTMTpro [N-Term]	0.0142235	0.0011075	8	13	3	Q7Z794; P35908; P04264; P04259; P02538; O95678; P48668; P13647	Q7Z794 [254-260]; P35908 [268-274]; P04264 [270-276]; P04259 [253-259]; P02538 [253-259]; O95678 [239-245]; P48668 [253-259]; P13647 [258-264]		0	1518.83	0.902	0.695	0.555	0.817	0.782	0.566	0.511	0.394	0.315	0.463	0.443	0.586	0.967	0.872	0.672	0.537	0.789	0.756	0.995879	0.994253	0.512088	0.493973	0.173223	0.891595	0.768313	0.593765	0.246932	0.0578086	0.0392232	0.806385	0.89191	0.68718	0.991474	0.999123
		FALSE	High	[R].SEIDHVK.[K]	1xTMTpro [K7]; 1xTMTpro [N-Term]	0.0245786	0.00126329	3	3	26	P04259; P02538; P48668	P04259 [393-399]; P02538 [393-399]; P48668 [393-399]		0	1435.84	1.236	0.84	1.046	1.42	0.618	1.009	1.246	0.847	1.055	1.432	0.624	1.371	0.736	0.909	0.618	0.769	1.045	0.455	0.981692	0.996006	0.990771	0.869808	0.0802919	0.978184	0.930969	0.988907	0.999314	0.997299	0.127446	0.999763	0.999861	0.970332	0.980682	0.852967
		FALSE	High	[KR].EYQELMNVK.[L]	1xOxidation [M6]; 1xTMTpro [K9]; 1xTMTpro [N-Term]	0.0297715	0.0019428	3	5	1	P04259; P02538; P48668	P04259 [447-455]; P02538 [447-455]; P48668 [447-455]		0	1777.96
		FALSE	High	[KR].LLEGEECR.[MLI]	1xCarbamidomethyl [C7]; 1xTMTpro [N-Term]	0.0345342	0.0022452	7	13	2	P35908; P04259; P02538; O95678; P48668; Q8N1N4; P13647	P35908 [483-490]; P04259 [468-475]; P02538 [468-475]; O95678 [454-461]; P48668 [468-475]; Q8N1N4 [416-423]; P13647 [473-480]		0	1309.67	2.212	1.63	3.467	3.627	0.48	0.392	0.867	0.639	1.359	1.422	0.188	0.835	0.469	1.038	0.764	1.626	1.702	0.225	0.00389912	0.998997	0.6756	0.973324	0.339036	0.0838806	0.999947	0.811959	0.999314	0.975615	0.0145096	0.999763	0.999861	0.799088	0.995694	0.20429
		FALSE	High	[R].ALYDAELSQMQTHISDTSVVLSMDNNR.[N]	1xOxidation [M10]; 1xTMTpro [N-Term]	0.0421907	0.00317436	3	3	1	P04259; P02538; P48668	P04259 [300-326]; P02538 [300-326]; P48668 [300-326]		0	3358.62
		FALSE	High	[R].GRLDSELR.[NG]	1xTMTpro [N-Term]	0.066981	0.00425165	4	5	8	P04259; P02538; P48668; P13647	P04259 [233-240]; P02538 [233-240]; P48668 [233-240]; P13647 [238-245]		1	1249.72	0.446	0.646	0.404	0.557	0.761	0.858	0.383	0.554	0.346	0.478	0.653	0.529	1.622	0.724	1.047	0.655	0.904	1.234	0.137515	0.970924	0.269159	0.213426	0.158323	0.998154	0.315814	0.937978	0.344759	0.077888	0.215795	0.744011	0.660149	0.925698	0.418621	0.997026
		FALSE	High	[R].FLEQQNK.[VLAIM]	1xTMTpro [K7]; 1xTMTpro [N-Term]	0.106961	0.00682699	6	22	4	P04259; P02538; O95678; P48668; Q8N1N4; P13647	P04259 [183-189]; P02538 [183-189]; O95678 [169-175]; P48668 [183-189]; Q8N1N4 [131-137]; P13647 [188-194]		0	1514.88	2.094	0.889	1.294	1.915	1.083	0.612	1.282	0.544	0.793	1.172	0.663	0.907	0.675	1.415	0.6	0.874	1.293	0.732	0.0311964	0.97072	0.990771	0.973324	0.551968	0.743003	0.768313	0.760375	0.914039	0.92238	0.103513	0.999763	0.999861	0.0440261	0.873911	0.682562
	FALSE	High	Master Protein	P48668	Keratin, type II cytoskeletal 6C [OS=Homo sapiens]	0	280.101	58	34	673	1	564	60	8	1828.59	34	cell organization and biogenesis;other biological processes	cytosol;cytoskeleton	bone, tooth or skin structural activity	Pf00038, Pf16208	286887	KRT6C	A1L4L5; hsa:286887; P48666; P48668; Q2TAZ9; Q7RTN9	ENSG00000170465	Formation of the cornified envelope			2	2	1.662	1.086	1.4	1.701	0.323	0.806	1.339	0.875	1.128	1.37	0.26	1.209	0.667	1.108	0.724	0.933	1.134	0.215	0.163432	0.947914
		Checked	Confidence	Annotated Sequence	Modifications	Qvality PEP	Qvality q-value	# Protein Groups	# Proteins	# PSMs	Master Protein Accessions	Positions in Master Proteins	Modifications in Master Proteins	# Missed Cleavages	Theo. MH+ [Da]	Abundance Ratio: (1 1/2 hr) / (0 hr)	Abundance Ratio: (1 hr) / (0 hr)	Abundance Ratio: (1/2 hr) / (0 hr)	Abundance Ratio: (2 hr) / (0 hr)	Abundance Ratio: (continuous) / (0 hr)	Abundance Ratio: (0 hr) / (DMSO)	Abundance Ratio: (1 1/2 hr) / (DMSO)	Abundance Ratio: (1 hr) / (DMSO)	Abundance Ratio: (1/2 hr) / (DMSO)	Abundance Ratio: (2 hr) / (DMSO)	Abundance Ratio: (continuous) / (DMSO)	Abundance Ratio: (TMP) / (DMSO)	Abundance Ratio: (0 hr) / (TMP)	Abundance Ratio: (1 1/2 hr) / (TMP)	Abundance Ratio: (1 hr) / (TMP)	Abundance Ratio: (1/2 hr) / (TMP)	Abundance Ratio: (2 hr) / (TMP)	Abundance Ratio: (continuous) / (TMP)	Abundance Ratio Adj. P-Value: (1 1/2 hr) / (0 hr)	Abundance Ratio Adj. P-Value: (1 hr) / (0 hr)	Abundance Ratio Adj. P-Value: (1/2 hr) / (0 hr)	Abundance Ratio Adj. P-Value: (2 hr) / (0 hr)	Abundance Ratio Adj. P-Value: (continuous) / (0 hr)	Abundance Ratio Adj. P-Value: (0 hr) / (DMSO)	Abundance Ratio Adj. P-Value: (1 1/2 hr) / (DMSO)	Abundance Ratio Adj. P-Value: (1 hr) / (DMSO)	Abundance Ratio Adj. P-Value: (1/2 hr) / (DMSO)	Abundance Ratio Adj. P-Value: (2 hr) / (DMSO)	Abundance Ratio Adj. P-Value: (continuous) / (DMSO)	Abundance Ratio Adj. P-Value: (TMP) / (DMSO)	Abundance Ratio Adj. P-Value: (0 hr) / (TMP)	Abundance Ratio Adj. P-Value: (1 1/2 hr) / (TMP)	Abundance Ratio Adj. P-Value: (1 hr) / (TMP)	Abundance Ratio Adj. P-Value: (1/2 hr) / (TMP)
		FALSE	High	[R].ISIGGGSCAISGGYGSR.[A]	1xCarbamidomethyl [C8]; 1xTMTpro [N-Term]	3.45955e-10	0.000235713	3	3	11	P04259; P02538; P48668	P04259 [70-86]; P02538 [70-86]; P48668 [70-86]		0	1902.97	1.472	0.952	1.352	1.128	0.192	0.928	1.365	0.883	1.254	1.047	0.179	1.381	0.672	0.988	0.64	0.908	0.758	0.129	0.706035	0.975309	0.990771	0.68557	1.92724e-05	0.998154	0.520457	0.988907	0.999314	0.782482	1.7995e-06	0.999763	0.968976	0.448219	0.970724	0.165001
		FALSE	High	[K].QCASLQAAIADAEQR.[G]	1xCarbamidomethyl [C2]; 1xTMTpro [N-Term]	2.16903e-08	0.000235713	1	1	1	P48668	P48668 [401-415]		0	1935.99	0.364	0.619	0.317	0.573	0.823	1.205	0.439	0.746	0.381	0.69	0.992	0.88	1.369	0.499	0.848	0.434	0.785	1.127	0.000878433	0.759694	0.0132021	0.213426	0.0404429	0.701725	0.146946	0.885342	0.0959844	0.427031	0.401514	0.966033	0.443136	0.999879	0.897252	0.507876
		FALSE	High	[R].NLDLDSIIAEVK.[A]	1xTMTpro [K12]; 1xTMTpro [N-Term]	1.68157e-09	0.000235713	6	7	119	P35908; P04259; P02538; O95678; P48668; P13647	P35908 [342-353]; P04259 [327-338]; P02538 [327-338]; O95678 [313-324]; P48668 [327-338]; P13647 [332-343]		0	1938.14	1.749	1.061	1.585	1.569	0.53	0.766	1.34	0.813	1.214	1.202	0.406	0.993	0.772	1.35	0.818	1.223	1.21	0.409	0.547216	0.996872	0.990771	0.908735	0.0750474	0.998154	0.849329	0.988907	0.999314	0.975343	0.0726406	0.999763	0.999861	0.593754	0.961758	0.0399285
		FALSE	High	[K].LALDVEIATYR.[K]	1xTMTpro [N-Term]	1.42831e-06	0.000235713	6	9	153	P35908; P04259; P02538; O95678; P48668; P13647	P35908 [471-481]; P04259 [456-466]; P02538 [456-466]; O95678 [442-452]; P48668 [456-466]; P13647 [461-471]		0	1567.9	2.457	0.912	1.067	1.471	0.894	0.803	1.972	0.732	0.857	1.181	0.717	0.941	0.853	2.097	0.778	0.911	1.255	0.762	0.0911833	0.996006	0.990771	0.889672	0.339482	0.998154	0.267027	0.988907	0.999314	0.968738	0.393143	0.999763	0.999861	0.209794	0.980682	0.432638
		FALSE	High	[K].KDVDAAYMNK.[V]	2xTMTpro [K1; K10]; 1xTMTpro [N-Term]	3.236e-06	0.000235713	5	8	8	P04259; P02538; O95678; P48668; P13647	P04259 [272-281]; P02538 [272-281]; O95678 [258-267]; P48668 [272-281]; P13647 [277-286]		1	2067.17	0.528	0.637	0.31	0.475	0.814	1.108	0.585	0.706	0.344	0.526	0.902	0.732	1.513	0.8	0.964	0.47	0.718	1.232	0.348965	0.970924	0.146514	0.110251	0.281811	0.876165	0.938482	0.988907	0.334064	0.369908	0.612234	0.999763	0.734382	0.999879	0.700401	0.907078
		FALSE	High	[K].KDVDAAYMNK.[V]	1xOxidation [M8]; 2xTMTpro [K1; K10]; 1xTMTpro [N-Term]	0.000969374	0.000235713	5	8	2	P04259; P02538; O95678; P48668; P13647	P04259 [272-281]; P02538 [272-281]; O95678 [258-267]; P48668 [272-281]; P13647 [277-286]		1	2083.17	0.454	0.558	0.298	0.585	0.79	1.258	0.571	0.702	0.374	0.736	0.994	0.87	1.445	0.656	0.807	0.43	0.846	1.142	0.154427	0.898786	0.128905	0.272189	0.266234	0.683523	0.91744	0.988907	0.432379	0.531044	0.603099	0.999763	0.771171	0.999879	0.966209	0.531364
		FALSE	High	[R].GSGGLGGACGGAGFGSR.[S]	1xCarbamidomethyl [C9]; 1xTMTpro [N-Term]	7.15636e-11	0.000235713	3	3	15	P04259; P02538; P48668	P04259 [43-59]; P02538 [43-59]; P48668 [43-59]		0	1728.84	0.901	0.559	0.552	0.48	0.777	1.433	1.291	0.801	0.792	0.688	1.114	0.733	1.955	1.761	1.092	1.08	0.939	1.52	0.995879	0.655533	0.354308	0.110251	0.0550439	0.343094	0.65006	0.937978	0.914039	0.502617	0.554438	0.880211	0.0792261	0.0111625	0.189671	0.173594
		FALSE	High	[K].LEGLEDALQK.[A]	1xTMTpro [K10]; 1xTMTpro [N-Term]	0.000312052	0.000235713	3	3	7	P04259; P02538; P48668	P04259 [427-436]; P02538 [427-436]; P48668 [427-436]		0	1724.01	1.851	0.62	1.397	2.794	0.351	1.046	1.936	0.649	1.462	2.924	0.368	0.979	1.069	1.978	0.663	1.493	2.986	0.375	0.101749	0.441373	0.99974	0.999874	0.0224596	0.761315	0.0313872	0.560817	0.999314	0.995355	0.0392232	0.999763	0.736301	0.00211844	0.966209	0.0141068
		FALSE	High	[K].YEELQVTAGR.[H]	1xTMTpro [N-Term]	4.174e-05	0.000235713	3	3	13	P02538; O95678; P48668	P02538 [360-369]; O95678 [346-355]; P48668 [360-369]		0	1469.79	1.267	0.866	0.935	1.063	0.875	1.296	1.643	1.123	1.211	1.378	1.134	1.276	1.016	1.288	0.88	0.949	1.08	0.889	0.971419	0.996006	0.990589	0.68533	0.26238	0.621619	0.520457	0.998221	0.999314	0.975393	0.463888	0.999763	0.860472	0.41161	0.886039	0.137307
		FALSE	High	[KR].YEDEINKR.[T]	1xTMTpro [K7]; 1xTMTpro [N-Term]	0.000953661	0.000235713	8	12	31	Q7Z794; P35908; P04264; P04259; P02538; O95678; P48668; P13647	Q7Z794 [254-261]; P35908 [268-275]; P04264 [270-277]; P04259 [253-260]; P02538 [253-260]; O95678 [239-246]; P48668 [253-260]; P13647 [258-265]		1	1674.93	2.929	1.131	1.526	2.01	0.568	0.616	1.804	0.697	0.94	1.238	0.35	0.864	0.713	2.088	0.807	1.088	1.433	0.405	0.0229314	0.997031	0.990771	0.984498	0.0961323	0.980515	0.387114	0.988907	0.999314	0.975901	0.0410911	0.999763	0.999861	0.209794	0.966209	0.124587
		FALSE	High	[K].WTLLQEQGTK.[T]	1xTMTpro [K10]; 1xTMTpro [N-Term]	9.11825e-06	0.000235713	4	4	9	P04259; P02538; P48668; P13647	P04259 [195-204]; P02538 [195-204]; P48668 [195-204]; P13647 [200-209]		0	1812.05	1.193	0.958	0.714	1.323	0.72	0.759	0.906	0.727	0.542	1.005	0.546	0.958	0.792	0.945	0.759	0.566	1.049	0.57	0.990034	0.996006	0.86193	0.836504	0.208771	0.998154	0.999947	0.988907	0.822251	0.92238	0.195588	0.999763	0.999861	0.934359	0.986903	0.999721
		FALSE	High	[R].SGFSSISVSR.[S]	1xTMTpro [N-Term]	0.000113823	0.000235713	2	2	3	P04259; P48668	P04259 [31-40]; P48668 [31-40]		0	1330.73	0.938	0.741	1.049	1.522	0.572	0.758	0.711	0.562	0.795	1.154	0.434	0.908	0.835	0.783	0.619	0.875	1.271	0.478	0.981692	0.919537	0.937358	0.875166	0.272276	0.998154	0.970569	0.484435	0.914039	0.795522	0.0891908	0.999763	0.968976	0.913139	0.886465	0.97465
		FALSE	High	[R].QNLEPLFEQYINNLRR.[Q]	1xTMTpro [N-Term]	9.80475e-07	0.000235713	4	4	14	P04259; P02538; P48668; P13647	P04259 [208-223]; P02538 [208-223]; P48668 [208-223]; P13647 [213-228]		1	2351.28	1.072	1.048	0.92	1.361	0.835	1.348	1.446	1.414	1.241	1.836	1.126	1.229	1.097	1.176	1.15	1.009	1.493	0.916	0.995879	0.996872	0.990771	0.854395	0.227201	0.550099	0.681549	0.993123	0.999314	0.997299	0.400596	0.999763	0.799288	0.400985	0.281946	0.0668308
		FALSE	High	[R].QNLEPLFEQYINNLR.[R]	1xTMTpro [N-Term]	5.42094e-08	0.000235713	4	4	36	P04259; P02538; P48668; P13647	P04259 [208-222]; P02538 [208-222]; P48668 [208-222]; P13647 [213-227]		0	2195.18	0.955	0.93	0.705	0.99	0.6	1.316	1.256	1.223	0.927	1.302	0.789	1.403	0.937	0.895	0.872	0.661	0.928	0.562	0.995879	0.996006	0.852045	0.62986	0.14011	0.59521	0.922877	0.999022	0.999314	0.993484	0.290874	0.999763	0.999861	0.980223	0.901003	0.999123
		FALSE	High	[R].QLDSIVGER.[G]	1xTMTpro [N-Term]	0.00122518	0.000235713	3	3	9	P02538; P48668; P13647	P02538 [224-232]; P48668 [224-232]; P13647 [229-237]		0	1320.74	1.968	0.864	1.747	2.2	0.581	0.397	0.781	0.343	0.694	0.873	0.231	0.647	0.614	1.208	0.531	1.072	1.35	0.357	0.0600254	0.945876	0.990771	0.998972	0.174164	0.0183053	0.999947	0.121135	0.830437	0.489713	2.28727e-05	0.727059	0.999861	0.125152	0.441419	0.190084
		FALSE	High	[R].SRAEAESWYQTK.[Y]	1xTMTpro [K12]; 1xTMTpro [N-Term]	0.00149047	0.000235713	4	4	4	P04259; P02538; O95678; P48668	P04259 [348-359]; P02538 [348-359]; O95678 [334-345]; P48668 [348-359]		1	2064.1	5.012	1.181	1.756	1.829	0.608	1.966	9.856	2.323	3.452	3.597	1.196	2.215	0.888	4.451	1.049	1.559	1.624	0.54	5.74681e-05	0.996006	0.990771	0.960047	0.105166	0.00108724	6.80041e-11	0.885237	0.177998	0.965093	0.951998	0.999763	0.915226	6.57911e-05	0.281457	0.000111447
		FALSE	High	[R].SLYGLGGSK.[R]	1xTMTpro [K9]; 1xTMTpro [N-Term]	0.000467086	0.000235713	3	3	18	P04259; P02538; P48668	P04259 [60-68]; P02538 [60-68]; P48668 [60-68]		0	1489.89	1.906	1.047	2.057	2.404	0.792	0.678	1.292	0.71	1.395	1.63	0.537	0.852	0.796	1.516	0.833	1.637	1.913	0.63	0.0350379	0.996006	0.986285	0.998972	0.543354	0.900587	0.648613	0.855174	0.999314	0.996808	0.21517	0.999763	0.999861	0.0604203	0.982746	0.0527712
		FALSE	High	[R].TAAENEFVTLK.[K]	1xTMTpro [K11]; 1xTMTpro [N-Term]	1.15471e-06	0.000235713	3	4	24	P04259; P02538; P48668	P04259 [261-271]; P02538 [261-271]; P48668 [261-271]		0	1831.05	2.548	0.854	1.3	1.325	0.453	0.816	2.078	0.696	1.06	1.08	0.37	1.563	0.522	1.33	0.446	0.678	0.691	0.237	0.0702767	0.996006	0.999998	0.836504	0.00555026	0.998154	0.21793	0.983029	0.999314	0.841479	0.00127544	0.999763	0.999861	0.60743	0.402831	0.994515
		FALSE	High	[KR].EYQELMNVK.[L]	1xTMTpro [K9]; 1xTMTpro [N-Term]	0.000165805	0.000235713	3	5	6	P04259; P02538; P48668	P04259 [447-455]; P02538 [447-455]; P48668 [447-455]		0	1761.97	0.791	0.784	0.462	0.951	0.91	1.482	1.173	1.162	0.685	1.41	1.348	1.311	1.131	0.895	0.886	0.523	1.076	1.029	0.91719	0.971225	0.207456	0.625806	0.115299	0.259166	0.91744	0.988907	0.761512	0.965093	0.844619	0.999763	0.674918	0.411591	0.808518	0.942418
		FALSE	High	[KR].AQYEEIAQR.[S]	1xTMTpro [N-Term]	0.000134048	0.000235713	5	6	16	P35908; P04259; P02538; P48668; P19013	P35908 [354-362]; P04259 [339-347]; P02538 [339-347]; P48668 [339-347]; P19013 [327-335]		0	1411.75	0.756	0.843	0.6	0.99	0.967	0.942	0.712	0.794	0.565	0.932	0.911	0.949	0.992	0.75	0.837	0.595	0.982	0.96	0.92297	0.996006	0.668243	0.62986	0.3582	0.998154	0.999947	0.988907	0.865499	0.752081	0.395256	0.999763	0.878445	0.836666	0.932648	0.999721
		FALSE	High	[K].DVDAAYMNK.[V]	1xTMTpro [K9]; 1xTMTpro [N-Term]	0.000523722	0.000235713	5	8	7	P04259; P02538; O95678; P48668; P13647	P04259 [273-281]; P02538 [273-281]; O95678 [259-267]; P48668 [273-281]; P13647 [278-286]		0	1634.87	1.314	0.764	1.284	1.466	0.556	1.007	1.323	0.769	1.294	1.476	0.56	1.011	0.996	1.309	0.761	1.28	1.46	0.554	0.881848	0.933632	0.990771	0.869808	0.0698932	0.891595	0.65006	0.981939	0.999314	0.995355	0.0415924	0.999763	0.851484	0.0418525	0.990609	0.0196406
		FALSE	High	[R].AIGGGLSSVGGGSSTIK.[Y]	1xTMTpro [K17]; 1xTMTpro [N-Term]	1.31302e-11	0.000235713	2	2	33	P02538; P48668	P02538 [534-550]; P48668 [534-550]		0	2056.19	0.732	0.694	0.605	0.928	1.36	1.25	0.915	0.867	0.756	1.16	1.7	1.111	1.125	0.824	0.78	0.68	1.044	1.53	0.889375	0.996006	0.677217	0.606824	0.756067	0.69661	0.999947	0.988907	0.981277	0.90073	0.999871	0.999763	0.850736	0.779744	0.980682	0.97465
		FALSE	High	[R].AEAESWYQTK.[Y]	1xTMTpro [K10]; 1xTMTpro [N-Term]	8.17624e-06	0.000235713	4	4	15	P04259; P02538; O95678; P48668	P04259 [350-359]; P02538 [350-359]; O95678 [336-345]; P48668 [350-359]		0	1820.97	0.551	0.854	0.35	0.637	0.703	1.749	0.964	1.495	0.612	1.115	1.231	1.517	1.153	0.636	0.985	0.403	0.735	0.811	0.416175	0.996006	0.128811	0.363049	0.170632	0.190871	0.999947	0.988907	0.680955	0.782482	0.419767	0.999763	0.789303	0.999879	0.593431	0.293985
		FALSE	High	[K].ADTLTDEINFLR.[A]	1xTMTpro [N-Term]	2.1071e-07	0.000235713	3	3	27	P04259; P02538; P48668	P04259 [288-299]; P02538 [288-299]; P48668 [288-299]		0	1711.92	5.245	0.921	2.318	2.676	0.4	0.548	2.873	0.504	1.27	1.465	0.219	1.01	0.542	2.844	0.499	1.257	1.451	0.217	3.12862e-05	0.996006	0.902335	0.999874	0.0325527	0.438612	0.00442066	0.607325	0.999314	0.968738	1.98182e-05	0.999763	0.999861	0.000818284	0.29924	0.00315827
		FALSE	High	[K].DVDAAYMNK.[V]	1xOxidation [M7]; 1xTMTpro [K9]; 1xTMTpro [N-Term]	0.00412019	0.000423958	5	8	4	P04259; P02538; O95678; P48668; P13647	P04259 [273-281]; P02538 [273-281]; O95678 [259-267]; P48668 [273-281]; P13647 [278-286]		0	1650.87	0.68	0.819	0.809	1.074	0.866	0.757	0.514	0.62	0.613	0.813	0.655	1.081	0.7	0.476	0.574	0.567	0.752	0.606	0.284502	0.962252	0.702977	0.625806	0.521905	0.998154	0.393037	0.589269	0.62748	0.332579	0.285572	0.999763	0.999861	0.999879	0.695119	0.982844
		FALSE	High	[K].YTTTSSSSR.[K]	1xTMTpro [N-Term]	0.00284753	0.000423958	3	3	5	P04259; P02538; P48668	P04259 [551-559]; P02538 [551-559]; P48668 [551-559]		0	1293.66	0.847	0.785	0.59	0.804	0.948	1.161	0.983	0.912	0.686	0.934	1.101	0.766	1.516	1.284	1.19	0.895	1.219	1.436	0.835169	0.802776	0.350187	0.413938	0.381623	0.459511	0.999947	0.973822	0.757286	0.547385	0.842444	0.901559	0.384256	0.166108	0.178267	0.98928
		FALSE	High	[R].NMQDLVEDLK.[N]	1xTMTpro [K10]; 1xTMTpro [N-Term]	0.00297408	0.000423958	2	2	2	P04259; P48668	P04259 [241-250]; P48668 [241-250]		0	1813	0.746	1.042	0.65	0.842	0.574	1.224	0.914	1.275	0.796	1.031	0.703	1.26	0.972	0.725	1.013	0.632	0.819	0.558	0.515253	0.996006	0.511731	0.476932	0.240919	0.374049	0.999947	0.999864	0.918465	0.788542	0.492119	0.999763	0.851484	0.999879	0.609551	0.999721
		FALSE	High	[K].QEIAEINR.[M]	1xTMTpro [N-Term]	0.00615564	0.000610457	3	3	6	P04259; P02538; P48668	P04259 [379-386]; P02538 [379-386]; P48668 [379-386]		0	1276.72	12.782	0.655	2.423	3.154	0.402	0.689	8.812	0.452	1.67	2.174	0.277	1.391	0.496	6.335	0.325	1.201	1.563	0.199	1.58862e-12	0.655773	0.845038	0.998972	0.0110225	0.983307	1.4228e-08	0.231099	0.94954	0.999937	0.000967857	0.999763	0.999861	0.00111702	0.000337843	0.0100729
		FALSE	High	[KR].NKYEDEINK.[HR]	2xTMTpro [K2; K9]; 1xTMTpro [N-Term]	0.00728121	0.000610457	5	8	2	P04264; P04259; P02538; P48668; P13647	P04264 [268-276]; P04259 [251-259]; P02538 [251-259]; P48668 [251-259]; P13647 [256-264]		1	2065.17	0.608	0.721	0.617	1.042	1.581	0.396	0.241	0.285	0.244	0.412	0.626	0.5	0.792	0.482	0.571	0.489	0.825	1.252	0.616409	0.996006	0.667352	0.66688	0.849086	0.321473	0.0171777	0.367863	0.0956472	0.154725	0.286448	0.878337	0.999861	0.999879	0.919822	0.914465
		FALSE	High	[K].FASFIDK.[V]	1xTMTpro [K7]; 1xTMTpro [N-Term]	0.0173545	0.0011075	9	22	28	Q7Z794; P35908; P04259; P02538; O95678; P48668; Q3SY84; P19013; P13647	Q7Z794 [175-181]; P35908 [189-195]; P04259 [174-180]; P02538 [174-180]; O95678 [160-166]; P48668 [174-180]; Q3SY84 [141-147]; P19013 [162-168]; P13647 [179-185]		0	1435.84	2.127	1.246	1.315	2.473	0.861	0.639	1.36	0.796	0.84	1.581	0.55	1.422	0.449	0.956	0.56	0.591	1.111	0.387	0.226604	0.998997	0.999998	0.998972	0.317858	0.986766	0.826026	0.988907	0.999314	0.997299	0.1989	0.999763	0.999861	0.92638	0.917256	0.99994
		FALSE	High	[KR].YEDEINK.[HR]	1xTMTpro [K7]; 1xTMTpro [N-Term]	0.0142235	0.0011075	8	13	3	Q7Z794; P35908; P04264; P04259; P02538; O95678; P48668; P13647	Q7Z794 [254-260]; P35908 [268-274]; P04264 [270-276]; P04259 [253-259]; P02538 [253-259]; O95678 [239-245]; P48668 [253-259]; P13647 [258-264]		0	1518.83	0.902	0.695	0.555	0.817	0.782	0.566	0.511	0.394	0.315	0.463	0.443	0.586	0.967	0.872	0.672	0.537	0.789	0.756	0.995879	0.994253	0.512088	0.493973	0.173223	0.891595	0.768313	0.593765	0.246932	0.0578086	0.0392232	0.806385	0.89191	0.68718	0.991474	0.999123
		FALSE	High	[R].SEIDHVK.[K]	1xTMTpro [K7]; 1xTMTpro [N-Term]	0.0245786	0.00126329	3	3	26	P04259; P02538; P48668	P04259 [393-399]; P02538 [393-399]; P48668 [393-399]		0	1435.84	1.236	0.84	1.046	1.42	0.618	1.009	1.246	0.847	1.055	1.432	0.624	1.371	0.736	0.909	0.618	0.769	1.045	0.455	0.981692	0.996006	0.990771	0.869808	0.0802919	0.978184	0.930969	0.988907	0.999314	0.997299	0.127446	0.999763	0.999861	0.970332	0.980682	0.852967
		FALSE	High	[KR].EYQELMNVK.[L]	1xOxidation [M6]; 1xTMTpro [K9]; 1xTMTpro [N-Term]	0.0297715	0.0019428	3	5	1	P04259; P02538; P48668	P04259 [447-455]; P02538 [447-455]; P48668 [447-455]		0	1777.96
		FALSE	High	[KR].LLEGEECR.[MLI]	1xCarbamidomethyl [C7]; 1xTMTpro [N-Term]	0.0345342	0.0022452	7	13	2	P35908; P04259; P02538; O95678; P48668; Q8N1N4; P13647	P35908 [483-490]; P04259 [468-475]; P02538 [468-475]; O95678 [454-461]; P48668 [468-475]; Q8N1N4 [416-423]; P13647 [473-480]		0	1309.67	2.212	1.63	3.467	3.627	0.48	0.392	0.867	0.639	1.359	1.422	0.188	0.835	0.469	1.038	0.764	1.626	1.702	0.225	0.00389912	0.998997	0.6756	0.973324	0.339036	0.0838806	0.999947	0.811959	0.999314	0.975615	0.0145096	0.999763	0.999861	0.799088	0.995694	0.20429
		FALSE	High	[R].ALYDAELSQMQTHISDTSVVLSMDNNR.[N]	1xOxidation [M10]; 1xTMTpro [N-Term]	0.0421907	0.00317436	3	3	1	P04259; P02538; P48668	P04259 [300-326]; P02538 [300-326]; P48668 [300-326]		0	3358.62
		FALSE	High	[R].GRLDSELR.[NG]	1xTMTpro [N-Term]	0.066981	0.00425165	4	5	8	P04259; P02538; P48668; P13647	P04259 [233-240]; P02538 [233-240]; P48668 [233-240]; P13647 [238-245]		1	1249.72	0.446	0.646	0.404	0.557	0.761	0.858	0.383	0.554	0.346	0.478	0.653	0.529	1.622	0.724	1.047	0.655	0.904	1.234	0.137515	0.970924	0.269159	0.213426	0.158323	0.998154	0.315814	0.937978	0.344759	0.077888	0.215795	0.744011	0.660149	0.925698	0.418621	0.997026
		FALSE	High	[R].FLEQQNK.[VLAIM]	1xTMTpro [K7]; 1xTMTpro [N-Term]	0.106961	0.00682699	6	22	4	P04259; P02538; O95678; P48668; Q8N1N4; P13647	P04259 [183-189]; P02538 [183-189]; O95678 [169-175]; P48668 [183-189]; Q8N1N4 [131-137]; P13647 [188-194]		0	1514.88	2.094	0.889	1.294	1.915	1.083	0.612	1.282	0.544	0.793	1.172	0.663	0.907	0.675	1.415	0.6	0.874	1.293	0.732	0.0311964	0.97072	0.990771	0.973324	0.551968	0.743003	0.768313	0.760375	0.914039	0.92238	0.103513	0.999763	0.999861	0.0440261	0.873911	0.682562
	FALSE	High	Master Protein	P11142-1	Heat shock cognate 71 kDa protein [OS=Homo sapiens]	0	263.5	48	30	254	22	646	70.9	5.52	672.24	30	cell organization and biogenesis;protein metabolism;RNA metabolism OR transcription;other metabolic processes;stress response;transport;other biological processes	non-structural extracellular;plasma membrane;other membranes;cytosol;nucleus;other cytoplasmic organelle;other cell component	signal transduction activity or receptor binding;other molecular function	Pf00012	100009679; 100172711; 100348873; 100468647; 100579396; 100713849; 100974669; 101128042; 101370862; 101708313; 101977008; 102021223; 102131294; 103118752; 103248693; 103662283; 105307477; 105476325; 105501155; 105528281; 105729485; 105980747; 107145752; 107503644; 109257415; 109377184; 109697755; 3312; 451629; 479406; 707989	CLMP; DKFZp459D1928; HEL-S-72p; Hspa8; HSPA8; LOC111153698; LOC123392160	A0A096MNM8; A0A0D9S441; A0A0P6J944; A0A1D5QA43; A0A1D5R5R1; A0A1D5R957; A0A1S3A423; A0A1S3EMC9; A0A250YKN8; A0A2I3HNE7; A0A2I3SCB6; A0A2J8N1X7; A0A2J8X0B5; A0A2K5EK34; A0A2K5H9H0; A0A2K5WNF9; A0A2K5YIX8; A0A2K6D6I6; A0A2R9C3N8; A0A2U3ZU68; A0A2Y9HS71; A0A2Y9K4R2; A0A384C157; A0A3Q7QRM2; A0A3Q7S6I9; A0A452S8E4; A0A5E4AQC3; A0A6D2WZ31; A0A6D2XYP6; A0A6J1XJH3; A0A6J2N3S2; A0A6P3RGY4; A0A6P4UPH6; A0A…	ENSAMEG00000008425; ENSAMEG00000026896; ENSANAG00000034435; ENSCAFG00000011666; ENSCAFG00020011245; ENSCAFG00030000854; ENSCAFG00040012540; ENSCAFG00845012887; ENSCANG00000001653; ENSCCNG00000024830; ENSCJAG00000007648; ENSCLAG00000014646; ENSCPOG00000004169; ENSCSAG00000002411; ENSEASG00005002578; ENSECAG00000037704; ENSG00000109971; ENSGGOG00000008381; ENSHGLG00000001884; ENSMFAG00000038633; EN…	AUF1 (hnRNP D0) binds and destabilizes mRNA; Neutrophil degranulation; Golgi Associated Vesicle Biogenesis; Late endosomal microautophagy; HSP90 chaperone cycle for steroid hormone receptors (SHR) in the presence of ligand; Regulation of HSF1-mediated heat shock response; Lysosome Vesicle Biogenesis; Clathrin-mediated endocytosis; mRNA Splicing - Major Pathway; CHL1 interactions; Interleukin-4 an…	Parkin-ubiquitin proteasomal system pathway; MAPK signaling pathway; Exercise-induced circadian regulation; Measles virus infection; Extrafollicular and follicular B cell activation by SARS-CoV-2; MAPK signaling pathway	Spliceosome; MAPK signaling pathway; Protein processing in endoplasmic reticulum; Endocytosis; Longevity regulating pathway; Antigen processing and presentation; Estrogen signaling pathway; Prion disease; Legionellosis; Toxoplasmosis; Measles; Lipid and atherosclerosis	35	9	0.606	0.546	1.236	2.649	1.929	1.314	0.796	0.717	1.625	3.481	2.535	1.234	1.065	0.645	0.581	1.317	2.821	2.054	0.216504	0.790437
		Checked	Confidence	Annotated Sequence	Modifications	Qvality PEP	Qvality q-value	# Protein Groups	# Proteins	# PSMs	Master Protein Accessions	Positions in Master Proteins	Modifications in Master Proteins	# Missed Cleavages	Theo. MH+ [Da]	Abundance Ratio: (1 1/2 hr) / (0 hr)	Abundance Ratio: (1 hr) / (0 hr)	Abundance Ratio: (1/2 hr) / (0 hr)	Abundance Ratio: (2 hr) / (0 hr)	Abundance Ratio: (continuous) / (0 hr)	Abundance Ratio: (0 hr) / (DMSO)	Abundance Ratio: (1 1/2 hr) / (DMSO)	Abundance Ratio: (1 hr) / (DMSO)	Abundance Ratio: (1/2 hr) / (DMSO)	Abundance Ratio: (2 hr) / (DMSO)	Abundance Ratio: (continuous) / (DMSO)	Abundance Ratio: (TMP) / (DMSO)	Abundance Ratio: (0 hr) / (TMP)	Abundance Ratio: (1 1/2 hr) / (TMP)	Abundance Ratio: (1 hr) / (TMP)	Abundance Ratio: (1/2 hr) / (TMP)	Abundance Ratio: (2 hr) / (TMP)	Abundance Ratio: (continuous) / (TMP)	Abundance Ratio Adj. P-Value: (1 1/2 hr) / (0 hr)	Abundance Ratio Adj. P-Value: (1 hr) / (0 hr)	Abundance Ratio Adj. P-Value: (1/2 hr) / (0 hr)	Abundance Ratio Adj. P-Value: (2 hr) / (0 hr)	Abundance Ratio Adj. P-Value: (continuous) / (0 hr)	Abundance Ratio Adj. P-Value: (0 hr) / (DMSO)	Abundance Ratio Adj. P-Value: (1 1/2 hr) / (DMSO)	Abundance Ratio Adj. P-Value: (1 hr) / (DMSO)	Abundance Ratio Adj. P-Value: (1/2 hr) / (DMSO)	Abundance Ratio Adj. P-Value: (2 hr) / (DMSO)	Abundance Ratio Adj. P-Value: (continuous) / (DMSO)	Abundance Ratio Adj. P-Value: (TMP) / (DMSO)	Abundance Ratio Adj. P-Value: (0 hr) / (TMP)	Abundance Ratio Adj. P-Value: (1 1/2 hr) / (TMP)	Abundance Ratio Adj. P-Value: (1 hr) / (TMP)	Abundance Ratio Adj. P-Value: (1/2 hr) / (TMP)
		FALSE	High	[K].NQVAMNPTNTVFDAK.[R]	1xTMTpro [K15]; 1xTMTpro [N-Term]	2.18907e-07	0.000235713	1	2	5	P11142-1	P11142-1 [57-71]		0	2258.21	0.78	1.115	1.287	2.241	4.193	0.827	0.645	0.923	1.065	1.854	3.469	2.9	0.285	0.222	0.318	0.367	0.639	1.196	0.934119	0.996872	0.999998	0.998972	0.999857	0.998154	0.949923	0.988907	0.999314	0.997299	0.999871	0.999763	0.999861	0.969219	0.0189762	0.324722
		FALSE	High	[K].NSLESYAFNMK.[A]	1xOxidation [M10]; 1xTMTpro [K11]; 1xTMTpro [N-Term]	0.000253669	0.000235713	1	1	9	P11142-1	P11142-1 [540-550]		0	1928.01	0.687	0.707	0.534	1.046	1.325	1.364	0.937	0.964	0.728	1.426	1.808	1.21	1.128	0.775	0.797	0.602	1.179	1.495	0.36231	0.622047	0.165731	0.638798	0.551163	0.163192	0.999947	0.988907	0.868382	0.984267	0.999871	0.999763	0.734382	0.725602	0.972197	0.999721
		FALSE	High	[K].NSLESYAFNMK.[A]	1xTMTpro [K11]; 1xTMTpro [N-Term]	7.74238e-06	0.000235713	1	1	3	P11142-1	P11142-1 [540-550]		0	1912.01	1.05	2.133	2.038	4.11	4.865	0.712	0.748	1.52	1.452	2.928	3.466	2.755	0.259	0.271	0.552	0.527	1.063	1.258	0.995879	0.996006	0.941335	0.95284	0.999857	0.998154	0.999947	0.988907	0.999314	0.995355	0.999871	0.999763	0.988501	0.999879	0.892733	0.997026
		FALSE	High	[R].GTLDPVEK.[A]	1xTMTpro [K8]; 1xTMTpro [N-Term]	0.00132945	0.000235713	1	2	7	P11142-1	P11142-1 [312-319]		0	1466.87	0.926	1.44	1.76	3.42	3.077	0.453	0.42	0.653	0.797	1.55	1.394	0.812	0.558	0.517	0.804	0.982	1.909	1.718	0.981692	0.997031	0.990771	0.99848	0.999857	0.0714663	0.0966978	0.836186	0.914039	0.996808	0.9373	0.955385	0.999861	0.999879	0.980682	0.480393
		FALSE	High	[K].LLQDFFNGK.[E]	1xTMTpro [K9]; 1xTMTpro [N-Term]	0.000146266	0.000235713	2	4	17	P17066; P11142-1	P17066 [351-359]; P11142-1 [349-357]		0	1689.98	0.961	1.589	1.232	2.683	3.056	0.68	0.654	1.081	0.838	1.825	2.079	1.602	0.425	0.408	0.674	0.523	1.139	1.297	0.995879	0.996872	0.999998	0.999874	0.999857	0.998154	0.981517	0.999022	0.999314	0.997299	0.999871	0.999763	0.999861	0.999879	0.991474	0.994515
		FALSE	High	[R].IINEPTAAAIAYGLDK.[KRG]	1xTMTpro [K16]; 1xTMTpro [N-Term]	1.04607e-12	0.000235713	2	5	8	P11142-1; P11021	P11142-1 [172-187]; P11021 [198-213]		0	2268.31	0.595	0.648	0.892	1.821	2.826	1.366	0.813	0.885	1.218	2.487	3.859	2.441	0.559	0.333	0.363	0.499	1.019	1.581	0.577544	0.971225	0.986285	0.960047	0.999857	0.526928	0.999947	0.988907	0.999314	0.997299	0.999871	0.999763	0.999861	0.999879	0.0765341	0.970429
		FALSE	High	[K].TVTNAVVTVPAYFNDSQR.[Q]	1xTMTpro [N-Term]	3.64097e-08	0.000235713	1	2	9	P11142-1	P11142-1 [138-155]		0	2286.2	0.824	0.728	0.659	1.006	1.238	1.343	1.107	0.978	0.885	1.351	1.663	1.077	1.247	1.028	0.908	0.822	1.254	1.544	0.858268	0.802582	0.376157	0.625806	0.68553	0.219172	0.954756	0.988907	0.964874	0.965093	0.999871	0.999763	0.687192	0.421608	0.805302	0.916102
		FALSE	High	[R].TTPSYVAFTDTER.[L]	1xTMTpro [N-Term]	8.05734e-07	0.000235713	3	8	7	P17066; P11142-1; P0DMV8	P17066 [39-51]; P11142-1 [37-49]; P0DMV8 [37-49]		0	1791.91	0.801	1.79	3.088	4.347	2.273	0.872	0.698	1.56	2.692	3.79	1.982	1.759	0.496	0.397	0.887	1.53	2.154	1.126	0.741652	0.997031	0.566052	0.935014	0.999857	0.998154	0.980104	0.988907	0.471724	0.950414	0.999871	0.999843	0.999861	0.999879	0.859441	0.00196139
		FALSE	High	[RK].VEIIANDQGNR.[TI]	1xTMTpro [N-Term]	5.31482e-06	0.000235713	4	9	10	P17066; P11142-1; P11021; P0DMV8	P17066 [28-38]; P11142-1 [26-36]; P11021 [50-60]; P0DMV8 [26-36]		0	1532.84	0.528	0.523	0.646	1.107	1.116	1.618	0.855	0.847	1.045	1.791	1.806	1.592	1.016	0.537	0.532	0.657	1.125	1.134	0.0131279	0.460805	0.514377	0.634613	0.798165	0.0189624	0.999947	0.988907	0.999314	0.997299	0.999871	0.999763	0.796292	0.999879	0.520614	0.999721
		FALSE	High	[K].SFYPEEVSSMVLTK.[M]	1xOxidation [M10]; 1xTMTpro [K14]; 1xTMTpro [N-Term]	0.00037559	0.000235713	1	2	3	P11142-1	P11142-1 [113-126]		0	2241.2	1.072	1.566	1.26	1.792	2.231	1.001	1.073	1.567	1.261	1.794	2.232	1.931	0.518	0.556	0.812	0.653	0.929	1.156	0.995879	0.998997	0.990771	0.960047	0.999857	0.938552	0.978611	0.998221	0.999314	0.997299	0.999871	0.999763	0.999861	0.999879	0.946458	0.994515
		FALSE	High	[K].SFYPEEVSSMVLTK.[M]	1xTMTpro [K14]; 1xTMTpro [N-Term]	1.12787e-05	0.000235713	1	2	7	P11142-1	P11142-1 [113-126]		0	2225.2	1.603	1.172	2.396	2.392	1.68	0.599	0.96	0.702	1.434	1.432	1.005	0.726	0.825	1.323	0.967	1.976	1.973	1.386	0.706035	0.996872	0.827293	0.998972	0.852808	0.937146	0.999947	0.973155	0.999314	0.975393	0.479634	0.946049	0.972985	0.192681	0.593431	3.26249e-07
		FALSE	High	[K].SINPDEAVAYGAAVQAAILSGDK.[S]	1xTMTpro [K23]; 1xTMTpro [N-Term]	1.72746e-12	0.000235713	1	2	34	P11142-1	P11142-1 [362-384]		0	2868.56	0.87	1.233	1.127	2.485	2.519	0.8	0.696	0.986	0.902	1.988	2.015	1.556	0.514	0.447	0.634	0.58	1.278	1.295	0.990263	0.998997	0.990771	0.998972	0.999857	0.998154	0.999947	0.995446	0.999314	0.999937	0.999871	0.999763	0.999861	0.999879	0.982746	0.999721
		FALSE	High	[R].RFDDAVVQSDMK.[H]	1xTMTpro [K12]; 1xTMTpro [N-Term]	2.45962e-05	0.000235713	1	2	1	P11142-1	P11142-1 [77-88]		1	2019.08
		FALSE	High	[K].QTQTFTTYSDNQPGVLIQVYEGER.[A]	1xTMTpro [N-Term]	6.40394e-13	0.000235713	1	2	12	P11142-1	P11142-1 [424-447]		0	3078.53	1.142	1.523	2.868	4.105	1.993	0.743	0.848	1.132	2.131	3.051	1.481	1.438	0.517	0.59	0.787	1.482	2.121	1.03	0.983486	0.999996	0.594276	0.948462	0.999857	0.998154	0.999947	0.988907	0.839281	0.98276	0.999871	0.999763	0.999861	0.999879	0.990609	0.0138557
		FALSE	High	[K].SQIHDIVLVGGSTR.[I]	1xTMTpro [N-Term]	2.33311e-06	0.000235713	1	2	15	P11142-1	P11142-1 [329-342]		0	1786.01	0.696	0.776	0.648	1.132	1.604	1.362	0.949	1.057	0.883	1.543	2.186	1.75	0.779	0.542	0.604	0.505	0.882	1.249	0.827946	0.996006	0.672578	0.725427	0.895311	0.565182	0.999947	0.988907	0.988586	0.995355	0.999871	0.999763	0.995057	0.999879	0.966209	0.949533
		FALSE	High	[K].STAGDTHLGGEDFDNR.[M]	1xTMTpro [N-Term]	1.02769e-08	0.000235713	1	3	9	P11142-1	P11142-1 [221-236]		0	1995.93	1.222	1.539	2.829	3.286	2.524	0.797	0.974	1.227	2.255	2.619	2.012	1.82	0.438	0.535	0.674	1.239	1.439	1.106	0.951848	0.999996	0.86193	0.998545	0.999857	0.998154	0.999947	0.999864	0.814149	0.997299	0.999871	0.999763	0.999861	0.999879	0.970325	0.56704
		FALSE	High	[K].DAGTIAGLNVLR.[I]	1xTMTpro [N-Term]	4.88747e-08	0.000235713	1	2	6	P11142-1	P11142-1 [160-171]		0	1503.88	1.571	3.275	2.607	3.2	5.975	0.797	1.253	2.611	2.079	2.551	4.764	2.759	0.289	0.454	0.946	0.753	0.925	1.726	0.343516	0.917934	0.777952	0.998972	0.782068	0.998154	0.731336	0.901626	0.807046	0.997299	0.80182	0.999763	0.999861	0.999879	0.626852	0.833753
		FALSE	High	[R].FDDAVVQSDMK.[H]	1xTMTpro [K11]; 1xTMTpro [N-Term]	5.75778e-05	0.000235713	1	2	1	P11142-1	P11142-1 [78-88]		0	1862.98	0.967	1.484	1.061	2.499	2.875	0.985	0.953	1.462	1.045	2.462	2.832	2.247	0.439	0.424	0.651	0.465	1.096	1.261	0.995879	0.998997	0.966609	0.999509	0.999857	0.917056	0.999947	0.988907	0.999314	0.997299	0.999871	0.999763	0.999861	0.999879	0.964325	0.675902
		FALSE	High	[R].FEELNADLFR.[G]	1xTMTpro [N-Term]	5.33464e-05	0.000235713	1	3	11	P11142-1	P11142-1 [302-311]		0	1557.82	1.681	3.705	5.935	5.899	4.337	0.565	0.949	2.092	3.351	3.331	2.449	2.614	0.216	0.363	0.8	1.282	1.274	0.937	0.176895	0.655773	0.0643199	0.68557	0.949893	0.865284	0.999947	0.869228	0.244634	0.920766	0.999871	0.999763	0.674918	0.999879	0.982746	0.0594061
		FALSE	High	[R].ARFEELNADLFR.[G]	1xTMTpro [N-Term]	8.47948e-05	0.000235713	1	3	1	P11142-1	P11142-1 [300-311]		1	1784.96
		FALSE	High	[K].EEFEHQQK.[E]	1xTMTpro [K8]; 1xTMTpro [N-Term]	0.0010405	0.000235713	1	1	6	P11142-1	P11142-1 [590-597]		0	1682.9	0.404	0.763	0.829	1.593	3.893	1.331	0.537	1.016	1.104	2.121	5.183	2.922	0.456	0.184	0.348	0.378	0.726	1.774	0.0136534	0.996006	0.903334	0.915001	0.999857	0.515852	0.520515	0.988907	0.999314	0.999317	0.964456	0.999763	0.999861	0.643081	0.0499729	0.309578
		FALSE	High	[K].EIAEAYLGK.[T]	1xTMTpro [K9]; 1xTMTpro [N-Term]	6.79274e-06	0.000235713	1	2	11	P11142-1	P11142-1 [129-137]		0	1601.94	1.026	1.18	1.135	1.602	2.115	0.774	0.794	0.914	0.878	1.241	1.638	1.04	0.744	0.764	0.879	0.845	1.193	1.575	0.999535	0.997031	0.990771	0.915245	0.999857	0.998154	0.999947	0.988907	0.999314	0.965093	0.999871	0.999763	0.999861	0.966302	0.892733	0.434253
		FALSE	High	[R].QATKDAGTIAGLNVLR.[I]	1xTMTpro [K4]; 1xTMTpro [N-Term]	0.00471908	0.000423958	1	2	1	P11142-1	P11142-1 [156-171]		1	2236.33
		FALSE	High	[R].RFDDAVVQSDMK.[H]	1xOxidation [M11]; 1xTMTpro [K12]; 1xTMTpro [N-Term]	0.00312317	0.000423958	1	2	5	P11142-1	P11142-1 [77-88]		1	2035.08	0.895	1.397	1.193	2.218	2.995	0.895	0.801	1.251	1.068	1.986	2.681	1.94	0.461	0.413	0.645	0.55	1.023	1.382	0.971212	0.996872	0.990771	0.998972	0.999857	0.998154	0.999947	0.996381	0.999314	0.997299	0.999871	0.999763	0.999861	0.999879	0.982746	0.999721
		FALSE	High	[R].MVQEAEK.[Y]	1xTMTpro [K7]; 1xTMTpro [N-Term]	0.00477058	0.000423958	2	3	8	P11142-1; P0DMV8	P11142-1 [518-524]; P0DMV8 [518-524]		0	1442.82	1.375	1.328	4.141	4.765	5.191	0.502	0.691	0.667	2.08	2.394	2.608	1.468	0.342	0.471	0.454	1.417	1.631	1.777	0.741652	0.997031	0.328687	0.898008	0.970647	0.252597	0.95892	0.847599	0.807046	0.997313	0.999871	0.999763	0.999861	0.999879	0.142624	0.00159643
		FALSE	High	[K].VQVEYKGETK.[TS]	2xTMTpro [K6; K10]; 1xTMTpro [N-Term]	0.00785442	0.000610457	1	3	2	P11142-1	P11142-1 [103-112]		1	2093.24
		FALSE	High	[K].DNNLLGK.[F]	1xTMTpro [K7]; 1xTMTpro [N-Term]	0.0186086	0.0011075	1	3	5	P11142-1	P11142-1 [452-458]		0	1381.83	1.255	2.273	2.091	4.242	4.843	0.806	1.012	1.833	1.686	3.421	3.906	3.194	0.252	0.317	0.574	0.528	1.071	1.223	0.94645	0.996006	0.979951	0.943785	0.999857	0.998184	0.999947	0.988907	0.954297	0.98276	0.999871	0.999763	0.999861	0.999879	0.926716	0.994515
		FALSE	High	[K].ITITNDK.[G]	1xTMTpro [K7]; 1xTMTpro [N-Term]	0.0189105	0.0011075	3	6	13	P17066; P11142-1; P0DMV8	P17066 [503-509]; P11142-1 [501-507]; P0DMV8 [501-507]		0	1412.86	0.637	0.955	1.707	3.278	2.623	0.86	0.548	0.821	1.467	2.817	2.254	1.361	0.632	0.403	0.603	1.078	2.07	1.656	0.370505	0.996006	0.990771	0.998972	0.999857	0.998154	0.583484	0.988907	0.993582	0.997299	0.999871	0.999763	0.999861	0.999879	0.943267	0.0277804
		FALSE	High	[R].MVQEAEK.[Y]	1xOxidation [M1]; 1xTMTpro [K7]; 1xTMTpro [N-Term]	0.0134054	0.0011075	2	3	3	P11142-1; P0DMV8	P11142-1 [518-524]; P0DMV8 [518-524]		0	1458.81	0.584	1.376	2.196	3.905	1.086	0.721	0.421	0.992	1.582	2.814	0.782	1.024	0.703	0.411	0.968	1.545	2.747	0.764	0.0702767	0.998997	0.964513	0.950837	0.932405	0.998154	0.223977	0.988907	0.999314	0.981948	0.645544	0.999763	0.999861	0.999879	0.876037	0.264855
		FALSE	High	[R].LIGDAAK.[N]	1xTMTpro [K7]; 1xTMTpro [N-Term]	0.0148494	0.0011075	3	7	14	P11142-1; P11021; P0DMV8	P11142-1 [50-56]; P11021 [75-81]; P0DMV8 [50-56]		0	1295.82	0.92	2.31	4.272	6.402	3.113	0.738	0.679	1.705	3.153	4.725	2.298	2.274	0.325	0.299	0.75	1.387	2.078	1.01	0.995879	0.996006	0.283099	0.71977	0.999857	0.998154	0.978611	0.988907	0.414061	0.782482	0.999871	0.999763	0.999861	0.999879	0.990609	0.00975406
		FALSE	High	[K].VCNPIITK.[L]	1xCarbamidomethyl [C2]; 1xTMTpro [K8]; 1xTMTpro [N-Term]	0.0251088	0.00141708	1	1	4	P11142-1	P11142-1 [602-609]		0	1552.94	0.342	0.382	0.308	0.727	2.252	1.435	0.49	0.549	0.442	1.044	3.232	0.783	1.833	0.626	0.7	0.564	1.333	4.127	1.8174e-06	0.0560678	0.00739237	0.384408	0.999857	0.114209	0.287023	0.27776	0.196008	0.701428	0.999871	0.837827	0.229554	0.999879	0.982746	0.97465
		FALSE	High	[K].RNTTIPTK.[Q]	1xTMTpro [K8]; 1xTMTpro [N-Term]	0.0331028	0.0022452	1	3	1	P11142-1	P11142-1 [416-423]		1	1538.95	1.236	2.43	2.186	4.316	5.388	0.784	0.969	1.906	1.715	3.385	4.227	2.91	0.27	0.333	0.655	0.589	1.163	1.452	0.958165	0.996006	0.942113	0.935252	0.974495	0.998154	0.999947	0.988907	0.957961	0.975393	0.996893	0.999763	0.999861	0.999879	0.990609	0.99994
		FALSE	High	[R].NTTIPTK.[QK]	1xTMTpro [K7]; 1xTMTpro [N-Term]	0.0318977	0.0022452	2	4	3	P11142-1; P38646	P11142-1 [417-423]; P38646 [461-467]		0	1382.85	0.995	2.553	5.196	6.881	3.919	0.569	0.566	1.452	2.956	3.914	2.229	2.185	0.26	0.259	0.664	1.353	1.791	1.02	0.995879	0.996006	0.0886728	0.638798	0.999857	0.618624	0.741261	0.988907	0.317317	0.853818	0.999871	0.999763	0.851484	0.581447	0.972866	0.0120316
		FALSE	High	[R].FDDAVVQSDMK.[H]	1xOxidation [M10]; 1xTMTpro [K11]; 1xTMTpro [N-Term]	0.115113	0.00766955	1	2	1	P11142-1	P11142-1 [78-88]		0	1878.98
		FALSE	High	[K].NQTAEK.[E]	1xTMTpro [K6]; 1xTMTpro [N-Term]	0.13756	0.0095507	1	1	6	P11142-1	P11142-1 [584-589]		0	1298.76	1.048	2.136	4.11	5.922	2.972	0.69	0.723	1.474	2.836	4.085	2.051	2.222	0.311	0.325	0.663	1.276	1.839	0.923	0.999535	0.996006	0.314205	0.711423	0.999857	0.998154	0.999947	0.988907	0.521214	0.782217	0.999871	0.999763	0.968976	0.939346	0.966209	0.083444
	FALSE	High	Master Protein	Q00839-2	Isoform Short of Heterogeneous nuclear ribonucleoprotein U [OS=Homo sapiens]	0	229.962	38	26	143	1	806	88.9	5.78	384.52	26						HNRNPU	Q00839-2					0	0	1.188	2.232	4.176	4.837	10.502	0.542	0.644	1.209	2.263	2.622	5.692	1.399	0.387	0.46	0.864	1.617	1.873	4.067	0.926725	0.947914
		Checked	Confidence	Annotated Sequence	Modifications	Qvality PEP	Qvality q-value	# Protein Groups	# Proteins	# PSMs	Master Protein Accessions	Positions in Master Proteins	Modifications in Master Proteins	# Missed Cleavages	Theo. MH+ [Da]	Abundance Ratio: (1 1/2 hr) / (0 hr)	Abundance Ratio: (1 hr) / (0 hr)	Abundance Ratio: (1/2 hr) / (0 hr)	Abundance Ratio: (2 hr) / (0 hr)	Abundance Ratio: (continuous) / (0 hr)	Abundance Ratio: (0 hr) / (DMSO)	Abundance Ratio: (1 1/2 hr) / (DMSO)	Abundance Ratio: (1 hr) / (DMSO)	Abundance Ratio: (1/2 hr) / (DMSO)	Abundance Ratio: (2 hr) / (DMSO)	Abundance Ratio: (continuous) / (DMSO)	Abundance Ratio: (TMP) / (DMSO)	Abundance Ratio: (0 hr) / (TMP)	Abundance Ratio: (1 1/2 hr) / (TMP)	Abundance Ratio: (1 hr) / (TMP)	Abundance Ratio: (1/2 hr) / (TMP)	Abundance Ratio: (2 hr) / (TMP)	Abundance Ratio: (continuous) / (TMP)	Abundance Ratio Adj. P-Value: (1 1/2 hr) / (0 hr)	Abundance Ratio Adj. P-Value: (1 hr) / (0 hr)	Abundance Ratio Adj. P-Value: (1/2 hr) / (0 hr)	Abundance Ratio Adj. P-Value: (2 hr) / (0 hr)	Abundance Ratio Adj. P-Value: (continuous) / (0 hr)	Abundance Ratio Adj. P-Value: (0 hr) / (DMSO)	Abundance Ratio Adj. P-Value: (1 1/2 hr) / (DMSO)	Abundance Ratio Adj. P-Value: (1 hr) / (DMSO)	Abundance Ratio Adj. P-Value: (1/2 hr) / (DMSO)	Abundance Ratio Adj. P-Value: (2 hr) / (DMSO)	Abundance Ratio Adj. P-Value: (continuous) / (DMSO)	Abundance Ratio Adj. P-Value: (TMP) / (DMSO)	Abundance Ratio Adj. P-Value: (0 hr) / (TMP)	Abundance Ratio Adj. P-Value: (1 1/2 hr) / (TMP)	Abundance Ratio Adj. P-Value: (1 hr) / (TMP)	Abundance Ratio Adj. P-Value: (1/2 hr) / (TMP)
		FALSE	High	[R].LSASSLTMESFAFLWAGGR.[A]	1xOxidation [M8]; 1xTMTpro [N-Term]	5.0328e-06	0.000235713	2	2	2	Q00839-2; Q00839	Q00839-2 [287-305]; Q00839 [306-324]		0	2351.2
		FALSE	High	[R].LQAALDDEEAGGRPAMEPGNGSLDLGGDSAGR.[S]	1xOxidation [M16]; 1xTMTpro [N-Term]	6.01062e-11	0.000235713	2	2	3	Q00839-2; Q00839	Q00839-2 [38-69]; Q00839 [38-69]		0	3446.64	1.059	2.252	1.605	3.594	6.343	1.052	1.114	2.369	1.688	3.78	6.671	3.765	0.279	0.296	0.629	0.448	1.004	1.772	0.996396	0.996006	0.993153	0.982376	0.887034	0.878798	0.954756	0.959607	0.951813	0.968738	0.743553	0.999763	0.999861	0.999879	0.982746	0.730749
		FALSE	High	[R].LQAALDDEEAGGRPAMEPGNGSLDLGGDSAGR.[S]	1xTMTpro [N-Term]	1.40899e-14	0.000235713	2	2	2	Q00839-2; Q00839	Q00839-2 [38-69]; Q00839 [38-69]		0	3430.65	1.049	2.471	1.873	5.182	8.3	0.945	0.991	2.336	1.771	4.899	7.846	4.646	0.203	0.213	0.503	0.381	1.055	1.689	0.999535	0.996006	0.990771	0.860094	0.618146	0.98277	0.999947	0.959607	0.946431	0.762693	0.634014	0.974514	0.905755	0.871952	0.698377	0.366662
		FALSE	High	[K].MCLFAGFQR.[K]	1xCarbamidomethyl [C2]; 1xOxidation [M1]; 1xTMTpro [N-Term]	0.000400977	0.000235713	2	2	4	Q00839-2; Q00839	Q00839-2 [574-582]; Q00839 [593-601]		0	1449.73	1.633	3.252	2.392	5.222	6.465	0.786	1.284	2.557	1.88	4.105	5.082	3.316	0.237	0.387	0.771	0.567	1.238	1.533	0.298445	0.996006	0.871109	0.859583	0.872273	0.998154	0.65006	0.90442	0.918465	0.924333	0.924983	0.999763	0.999861	0.999879	0.980682	0.999721
		FALSE	High	[K].MCLFAGFQR.[K]	1xCarbamidomethyl [C2]; 1xTMTpro [N-Term]	0.00082322	0.000235713	2	2	2	Q00839-2; Q00839	Q00839-2 [574-582]; Q00839 [593-601]		0	1433.74	1.103	1.762	1.689	3.891	3.937	0.854	0.942	1.504	1.442	3.322	3.361	2.697	0.317	0.349	0.558	0.535	1.232	1.247	0.995879	0.996872	0.990771	0.971761	0.999857	0.998154	0.999947	0.988907	0.999314	0.968738	0.999871	0.999763	0.999861	0.999879	0.908037	0.99951
		FALSE	High	[K].NGQDLGVAFK.[I]	1xTMTpro [K10]; 1xTMTpro [N-Term]	1.4104e-05	0.000235713	2	2	7	Q00839-2; Q00839	Q00839-2 [405-414]; Q00839 [424-433]		0	1656.96	1.115	1.879	1.153	2.981	4.259	0.93	1.037	1.749	1.073	2.773	3.963	2.437	0.382	0.426	0.718	0.44	1.138	1.626	0.995879	0.998997	0.990771	0.998972	0.999857	0.994166	0.987196	0.988907	0.999314	0.997299	0.999871	0.999763	0.999861	0.999879	0.998029	0.443833
		FALSE	High	[R].NFILDQTNVSAAAQR.[R]	1xTMTpro [N-Term]	1.92385e-08	0.000235713	2	2	10	Q00839-2; Q00839	Q00839-2 [557-571]; Q00839 [576-590]		0	1952.05	1.111	1.787	3.327	3.459	2.301	0.545	0.605	0.974	1.813	1.884	1.253	1.113	0.489	0.544	0.875	1.628	1.693	1.126	0.995879	0.997031	0.37761	0.997488	0.999857	0.328944	0.768764	0.988907	0.933918	0.997299	0.795774	0.999763	0.999882	0.999879	0.876037	0.000485715
		FALSE	High	[R].GYFEYIEENK.[Y]	1xTMTpro [K10]; 1xTMTpro [N-Term]	2.6985e-05	0.000235713	2	2	6	Q00839-2; Q00839	Q00839-2 [237-246]; Q00839 [256-265]		0	1900	0.902	2.483	4.827	5.186	3.165	0.764	0.689	1.896	3.686	3.96	2.417	1.978	0.386	0.348	0.958	1.863	2.002	1.222	0.960027	0.996006	0.209437	0.860094	0.999857	0.998154	0.964445	0.988907	0.158725	0.90073	0.999871	0.999763	0.999861	0.999879	0.593171	1.13649e-06
		FALSE	High	[R].QGQQQAGGDGK.[T]	1xTMTpro [K11]; 1xTMTpro [N-Term]	1.35021e-05	0.000235713	1	1	14	Q00839-2	Q00839-2 [205-215]		0	1681.91	1.188	2.232	4.176	4.837	10.502	0.542	0.644	1.209	2.263	2.622	5.692	1.399	0.387	0.46	0.864	1.617	1.873	4.067	0.981692	0.996006	0.395284	0.859583	0.129608	0.784524	0.954756	0.999022	0.815302	0.997299	0.428185	0.999763	0.999861	0.999879	0.977384	0.146359
		FALSE	High	[K].YNILGTNTIMDK.[M]	1xTMTpro [K12]; 1xTMTpro [N-Term]	3.97286e-08	0.000235713	2	2	5	Q00839-2; Q00839	Q00839-2 [506-517]; Q00839 [525-536]		0	1991.11	1.255	3.081	2.353	6.782	7.533	0.861	1.081	2.654	2.027	5.841	6.488	5.812	0.148	0.186	0.457	0.349	1.005	1.116	0.958165	0.910587	0.86193	0.68533	0.739139	0.998154	0.94629	0.853678	0.875252	0.605075	0.827152	0.901559	0.706224	0.818067	0.45576	0.226046
		FALSE	High	[K].YNILGTNTIMDK.[M]	1xOxidation [M10]; 1xTMTpro [K12]; 1xTMTpro [N-Term]	4.21976e-05	0.000235713	2	2	1	Q00839-2; Q00839	Q00839-2 [506-517]; Q00839 [525-536]		0	2007.11
		FALSE	High	[K].QMADTGKLNTLLQR.[A]	1xTMTpro [K7]; 1xTMTpro [N-Term]	8.7768e-06	0.000235713	2	2	1	Q00839-2; Q00839	Q00839-2 [526-539]; Q00839 [545-558]		1	2197.26	1.196	2.259	1.776	4.002	4.398	0.836	1	1.889	1.486	3.347	3.678	3.299	0.253	0.303	0.573	0.45	1.014	1.115	0.981692	0.996006	0.990771	0.960047	0.999857	0.998154	0.999947	0.988907	0.999314	0.971184	0.999871	0.999763	0.999861	0.999879	0.876037	0.670855
		FALSE	High	[K].TCNCETEDYGEK.[F]	2xCarbamidomethyl [C2; C4]; 1xTMTpro [K12]; 1xTMTpro [N-Term]	0.000108965	0.000235713	2	2	2	Q00839-2; Q00839	Q00839-2 [369-380]; Q00839 [388-399]		0	2113.97	0.775	1.459	1.447	1.543	3.948	1.013	0.785	1.478	1.465	1.563	3.999	0.299	3.391	2.628	4.946	4.905	5.23	13.388	0.693672	0.999996	0.999998	0.915001	0.999857	0.925783	0.999947	0.988907	0.999314	0.996808	0.843122	0.00562637	0.000266793	0.00944321	6.02974e-14	0.00859215
		FALSE	High	[K].SSGPTSLFAVTVAPPGAR.[Q]	1xTMTpro [N-Term]	2.36752e-05	0.000235713	2	2	2	Q00839-2; Q00839	Q00839-2 [187-204]; Q00839 [187-204]		0	2019.12	0.777	0.888	0.915	1.376	1.908	1.295	1.006	1.149	1.185	1.781	2.47	1.646	0.786	0.611	0.698	0.72	1.082	1.5	0.722406	0.941683	0.799336	0.836504	0.974495	0.307613	0.999947	0.996707	0.999314	0.997299	0.999871	0.999763	0.971672	0.999879	0.991474	0.983978
		FALSE	High	[K].DCEVVMMIGLPGAGK.[T]	1xCarbamidomethyl [C2]; 1xOxidation [M7]; 1xTMTpro [K15]; 1xTMTpro [N-Term]	7.78471e-06	0.000235713	2	2	2	Q00839-2; Q00839	Q00839-2 [477-491]; Q00839 [496-510]		0	2201.16
		FALSE	High	[K].DCEVVMMIGLPGAGK.[T]	1xCarbamidomethyl [C2]; 1xTMTpro [K15]; 1xTMTpro [N-Term]	1.80569e-06	0.000235713	2	2	2	Q00839-2; Q00839	Q00839-2 [477-491]; Q00839 [496-510]		0	2185.17	1.031	1.538	1.314	2.581	2.931	0.991	1.022	1.524	1.302	2.557	2.904	2.417	0.41	0.423	0.63	0.539	1.058	1.201	0.997658	0.998997	0.990771	0.999874	0.999857	0.914879	0.999664	0.988907	0.999314	0.997299	0.999871	0.999763	0.999861	0.999879	0.964325	0.97827
		FALSE	High	[K].FDENDVITCFANFESDEVELSYAK.[N]	1xCarbamidomethyl [C9]; 1xTMTpro [K24]; 1xTMTpro [N-Term]	7.74238e-06	0.000235713	2	2	2	Q00839-2; Q00839	Q00839-2 [381-404]; Q00839 [400-423]		0	3450.65	0.685	0.559	0.491	0.702	1.047	2.369	1.622	1.324	1.163	1.663	2.481	1.675	1.415	0.968	0.791	0.695	0.993	1.481	0.340135	0.318586	0.554277	0.43457	0.913194	0.00348184	0.274041	0.988907	0.999314	0.997299	0.999871	0.999763	0.581519	0.924371	0.998029	0.997026
		FALSE	High	[K].EKPYFPIPEEYTFIQNVPLEDR.[V]	1xTMTpro [K2]; 1xTMTpro [N-Term]	1.46729e-09	0.000235713	2	2	8	Q00839-2; Q00839	Q00839-2 [444-465]; Q00839 [463-484]		0	3332.77	1.205	2.044	1.703	3.92	4.35	0.837	1.009	1.711	1.425	3.282	3.642	2.937	0.285	0.343	0.583	0.485	1.117	1.24	0.979519	0.996872	0.990771	0.967432	0.999857	0.998154	0.986988	0.988907	0.999314	0.973056	0.999871	0.999763	0.999861	0.999879	0.935585	0.937894
		FALSE	High	[K].DLPEHAVLK.[M]	1xTMTpro [K9]; 1xTMTpro [N-Term]	7.48015e-05	0.000235713	2	2	16	Q00839-2; Q00839	Q00839-2 [608-616]; Q00839 [627-635]		0	1629.98	0.671	0.723	0.722	1.405	1.724	1.962	1.316	1.417	1.416	2.757	3.381	2.018	0.972	0.652	0.702	0.702	1.366	1.675	0.785404	0.996006	0.87069	0.863419	0.969369	0.0869592	0.87648	0.988907	0.999314	0.99712	0.999871	0.999763	0.986326	0.999879	0.998029	0.97465
		FALSE	High	[K].GNFTLPEVAECFDEITYVELQK.[E]	1xCarbamidomethyl [C11]; 1xTMTpro [K22]; 1xTMTpro [N-Term]	1.81866e-07	0.000235713	2	2	7	Q00839-2; Q00839	Q00839-2 [619-640]; Q00839 [638-659]		0	3210.65	1.005	1.432	1.309	2.76	3.528	0.734	0.738	1.051	0.961	2.027	2.59	1.696	0.433	0.435	0.62	0.567	1.195	1.527	0.995879	0.997031	0.990771	0.999874	0.999857	0.998154	0.993863	0.988907	0.9901	0.997299	0.999871	0.999763	0.999861	0.999879	0.935585	0.999721
		FALSE	High	[K].DIDIHEVR.[I]	1xTMTpro [N-Term]	0.00234131	0.000423958	2	2	10	Q00839-2; Q00839	Q00839-2 [334-341]; Q00839 [353-360]		0	1300.72	0.342	0.481	0.496	1.127	2.537	1.829	0.626	0.88	0.907	2.062	4.64	2.424	0.755	0.258	0.363	0.374	0.851	1.914	0.00919766	0.759588	0.39178	0.721959	0.999857	0.129565	0.886633	0.983029	0.987113	0.997299	0.999871	0.999763	0.999861	0.986304	0.0523941	0.204785
		FALSE	High	[K].QMADTGKLNTLLQR.[A]	1xOxidation [M2]; 1xTMTpro [K7]; 1xTMTpro [N-Term]	0.00342542	0.000423958	2	2	2	Q00839-2; Q00839	Q00839-2 [526-539]; Q00839 [545-558]		1	2213.26
		FALSE	High	[K].HAAENPGK.[Y]	1xTMTpro [K8]; 1xTMTpro [N-Term]	0.0102366	0.000981812	2	2	4	Q00839-2; Q00839	Q00839-2 [498-505]; Q00839 [517-524]		0	1431.82
		FALSE	High	[K].MMVAGFK.[K]	1xTMTpro [K7]; 1xTMTpro [N-Term]	0.0257872	0.00141708	2	2	2	Q00839-2; Q00839	Q00839-2 [518-524]; Q00839 [537-543]		0	1391.8	1.029	1.863	1.515	3.189	3.597	0.757	0.779	1.411	1.148	2.415	2.724	2.231	0.339	0.349	0.632	0.514	1.082	1.221	0.996396	0.996872	0.999998	0.998972	0.999857	0.998154	0.999947	0.995446	0.999314	0.997299	0.999871	0.999763	0.999861	0.999879	0.964325	0.920669
		FALSE	High	[K].FIEIAAR.[K]	1xTMTpro [N-Term]	0.0358357	0.00239192	2	2	5	Q00839-2; Q00839	Q00839-2 [547-553]; Q00839 [566-572]		0	1123.68	1.179	2.142	1.488	3.766	4.05	0.759	0.894	1.625	1.129	2.857	3.072	2.588	0.293	0.346	0.628	0.436	1.104	1.187	0.990263	0.996006	0.990771	0.973324	0.999857	0.998154	0.999947	0.988907	0.999314	0.996808	0.999871	0.999763	0.999861	0.999879	0.981473	0.741303
		FALSE	High	[K].LNTLLQR.[A]	1xTMTpro [N-Term]	0.0366005	0.00239192	2	2	5	Q00839-2; Q00839	Q00839-2 [533-539]; Q00839 [552-558]		0	1161.73	0.403	0.539	1.413	1.953	4.54	0.54	0.218	0.291	0.763	1.055	2.453	0.872	0.62	0.25	0.334	0.875	1.21	2.814	0.000117855	0.408049	0.999998	0.973324	0.999857	0.404512	6.34248e-06	0.0138618	0.903447	0.861423	0.999871	0.999763	0.999861	0.508548	0.000408632	0.740434
		FALSE	High	[K].AVVVCPK.[D]	1xCarbamidomethyl [C5]; 1xTMTpro [K7]; 1xTMTpro [N-Term]	0.0400305	0.00271534	2	2	7	Q00839-2; Q00839	Q00839-2 [584-590]; Q00839 [603-609]		0	1380.85	0.299	0.462	0.493	1.092	2.457	1.778	0.531	0.822	0.876	1.942	4.368	2.157	0.824	0.246	0.381	0.406	0.9	2.025	3.08241e-05	0.499756	0.263204	0.698228	0.999857	0.0628299	0.452045	0.983029	0.94954	0.997299	0.999871	0.999763	0.968976	0.775662	0.0353136	0.328191
		FALSE	High	[K].MMVAGFK.[K]	2xOxidation [M1; M2]; 1xTMTpro [K7]; 1xTMTpro [N-Term]	0.0406672	0.00303898	2	2	1	Q00839-2; Q00839	Q00839-2 [518-524]; Q00839 [537-543]		0	1423.79	1.098	1.88	1.251	2.335	3.651	0.845	0.927	1.588	1.057	1.972	3.083	2.056	0.411	0.451	0.772	0.514	0.959	1.5	0.995879	0.997031	0.990771	0.998972	0.999857	0.998154	0.999947	0.995446	0.999314	0.997299	0.999871	0.999843	0.999861	0.999879	0.980682	0.975096
		FALSE	High	[K].QMADTGK.[L]	1xTMTpro [K7]; 1xTMTpro [N-Term]	0.0417499	0.00317436	2	2	1	Q00839-2; Q00839	Q00839-2 [526-532]; Q00839 [545-551]		0	1358.76	0.541	1.199	1.082	2.107	4.505	0.338	0.183	0.406	0.366	0.713	1.525	0.678	0.499	0.27	0.599	0.54	1.053	2.25	0.028348	0.996872	0.990589	0.991663	0.996741	0.000977047	2.89924e-07	0.175689	0.109447	0.346201	0.985695	0.796188	0.999861	0.661014	0.815274	0.942418
		FALSE	High	[R].APQCLGK.[F]	1xCarbamidomethyl [C4]; 1xTMTpro [K7]; 1xTMTpro [N-Term]	0.0708599	0.00425165	2	2	1	Q00839-2; Q00839	Q00839-2 [540-546]; Q00839 [559-565]		0	1381.81	0.584	0.665	0.422	0.656	1.364	5.005	2.922	3.329	2.11	3.282	6.828	2.546	1.966	1.148	1.307	0.829	1.289	2.682	0.536508	0.991616	0.256865	0.377572	0.695031	2.50732e-08	0.000165364	0.634161	0.804802	0.968738	0.421255	0.999763	0.47367	0.0983767	0.0226894	0.713814
		FALSE	High	[K].QNTGSK.[K]	1xTMTpro [K6]; 1xTMTpro [N-Term]	0.0738115	0.00471411	2	2	5	Q00839-2; Q00839	Q00839-2 [664-669]; Q00839 [683-688]		0	1242.73	0.596	0.888	0.905	2.305	4.373	1.461	0.872	1.298	1.323	3.369	6.392	3.553	0.411	0.245	0.365	0.372	0.948	1.799	0.0656741	0.940113	0.863053	0.998972	0.999857	0.0677087	0.999947	0.999022	0.999314	0.965093	0.393006	0.966033	0.999861	0.632097	0.0032836	0.188078
		FALSE	High	[K].TTWVTK.[H]	1xTMTpro [K6]; 1xTMTpro [N-Term]	0.136908	0.0095507	2	2	2	Q00839-2; Q00839	Q00839-2 [492-497]; Q00839 [511-516]		0	1343.82	1.213	2.016	1.742	4.107	4.183	1.039	1.26	2.095	1.81	4.267	4.345	3.682	0.282	0.342	0.569	0.491	1.159	1.18	0.971419	0.997031	0.990771	0.95284	0.999857	0.836182	0.714222	0.988907	0.948101	0.922343	0.979292	0.999763	0.999861	0.999879	0.919822	0.914465
	FALSE	High	Master Protein	Q00839	Heterogeneous nuclear ribonucleoprotein U [OS=Homo sapiens]	0	229.941	40	27	143	2	825	90.5	6	384.76	27	cell cycle OR cell proliferation;cell organization and biogenesis;RNA metabolism OR transcription;other metabolic processes;transport;developmental processes;other biological processes	cytosol;cytoskeleton;nucleus;other cell component	cytoskeletal activity;nucleic acid binding activity;other molecular function	Pf00622, Pf02037, Pf13671	3192	HNRNPU	hsa:3192; O75507; Q00839; Q8N174; Q96HY9; Q9BQ09	ENSG00000153187	mRNA Splicing - Major Pathway; Processing of Capped Intron-Containing Pre-mRNA	mRNA processing; lncRNA in canonical Wnt signaling and colorectal cancer	Spliceosome	5	31	0.489	0.574	0.485	0.879	1.972	2.07	1.013	1.189	1.004	1.819	4.082	1.749	1.184	0.579	0.68	0.574	1.04	2.334	0.0260901	0.812571
		Checked	Confidence	Annotated Sequence	Modifications	Qvality PEP	Qvality q-value	# Protein Groups	# Proteins	# PSMs	Master Protein Accessions	Positions in Master Proteins	Modifications in Master Proteins	# Missed Cleavages	Theo. MH+ [Da]	Abundance Ratio: (1 1/2 hr) / (0 hr)	Abundance Ratio: (1 hr) / (0 hr)	Abundance Ratio: (1/2 hr) / (0 hr)	Abundance Ratio: (2 hr) / (0 hr)	Abundance Ratio: (continuous) / (0 hr)	Abundance Ratio: (0 hr) / (DMSO)	Abundance Ratio: (1 1/2 hr) / (DMSO)	Abundance Ratio: (1 hr) / (DMSO)	Abundance Ratio: (1/2 hr) / (DMSO)	Abundance Ratio: (2 hr) / (DMSO)	Abundance Ratio: (continuous) / (DMSO)	Abundance Ratio: (TMP) / (DMSO)	Abundance Ratio: (0 hr) / (TMP)	Abundance Ratio: (1 1/2 hr) / (TMP)	Abundance Ratio: (1 hr) / (TMP)	Abundance Ratio: (1/2 hr) / (TMP)	Abundance Ratio: (2 hr) / (TMP)	Abundance Ratio: (continuous) / (TMP)	Abundance Ratio Adj. P-Value: (1 1/2 hr) / (0 hr)	Abundance Ratio Adj. P-Value: (1 hr) / (0 hr)	Abundance Ratio Adj. P-Value: (1/2 hr) / (0 hr)	Abundance Ratio Adj. P-Value: (2 hr) / (0 hr)	Abundance Ratio Adj. P-Value: (continuous) / (0 hr)	Abundance Ratio Adj. P-Value: (0 hr) / (DMSO)	Abundance Ratio Adj. P-Value: (1 1/2 hr) / (DMSO)	Abundance Ratio Adj. P-Value: (1 hr) / (DMSO)	Abundance Ratio Adj. P-Value: (1/2 hr) / (DMSO)	Abundance Ratio Adj. P-Value: (2 hr) / (DMSO)	Abundance Ratio Adj. P-Value: (continuous) / (DMSO)	Abundance Ratio Adj. P-Value: (TMP) / (DMSO)	Abundance Ratio Adj. P-Value: (0 hr) / (TMP)	Abundance Ratio Adj. P-Value: (1 1/2 hr) / (TMP)	Abundance Ratio Adj. P-Value: (1 hr) / (TMP)	Abundance Ratio Adj. P-Value: (1/2 hr) / (TMP)
		FALSE	High	[R].LSASSLTMESFAFLWAGGR.[A]	1xOxidation [M8]; 1xTMTpro [N-Term]	5.0328e-06	0.000235713	2	2	2	Q00839-2; Q00839	Q00839-2 [287-305]; Q00839 [306-324]		0	2351.2
		FALSE	High	[R].LQAALDDEEAGGRPAMEPGNGSLDLGGDSAGR.[S]	1xOxidation [M16]; 1xTMTpro [N-Term]	6.01062e-11	0.000235713	2	2	3	Q00839-2; Q00839	Q00839-2 [38-69]; Q00839 [38-69]		0	3446.64	1.059	2.252	1.605	3.594	6.343	1.052	1.114	2.369	1.688	3.78	6.671	3.765	0.279	0.296	0.629	0.448	1.004	1.772	0.996396	0.996006	0.993153	0.982376	0.887034	0.878798	0.954756	0.959607	0.951813	0.968738	0.743553	0.999763	0.999861	0.999879	0.982746	0.730749
		FALSE	High	[R].LQAALDDEEAGGRPAMEPGNGSLDLGGDSAGR.[S]	1xTMTpro [N-Term]	1.40899e-14	0.000235713	2	2	2	Q00839-2; Q00839	Q00839-2 [38-69]; Q00839 [38-69]		0	3430.65	1.049	2.471	1.873	5.182	8.3	0.945	0.991	2.336	1.771	4.899	7.846	4.646	0.203	0.213	0.503	0.381	1.055	1.689	0.999535	0.996006	0.990771	0.860094	0.618146	0.98277	0.999947	0.959607	0.946431	0.762693	0.634014	0.974514	0.905755	0.871952	0.698377	0.366662
		FALSE	High	[K].MCLFAGFQR.[K]	1xCarbamidomethyl [C2]; 1xOxidation [M1]; 1xTMTpro [N-Term]	0.000400977	0.000235713	2	2	4	Q00839-2; Q00839	Q00839-2 [574-582]; Q00839 [593-601]		0	1449.73	1.633	3.252	2.392	5.222	6.465	0.786	1.284	2.557	1.88	4.105	5.082	3.316	0.237	0.387	0.771	0.567	1.238	1.533	0.298445	0.996006	0.871109	0.859583	0.872273	0.998154	0.65006	0.90442	0.918465	0.924333	0.924983	0.999763	0.999861	0.999879	0.980682	0.999721
		FALSE	High	[K].MCLFAGFQR.[K]	1xCarbamidomethyl [C2]; 1xTMTpro [N-Term]	0.00082322	0.000235713	2	2	2	Q00839-2; Q00839	Q00839-2 [574-582]; Q00839 [593-601]		0	1433.74	1.103	1.762	1.689	3.891	3.937	0.854	0.942	1.504	1.442	3.322	3.361	2.697	0.317	0.349	0.558	0.535	1.232	1.247	0.995879	0.996872	0.990771	0.971761	0.999857	0.998154	0.999947	0.988907	0.999314	0.968738	0.999871	0.999763	0.999861	0.999879	0.908037	0.99951
		FALSE	High	[K].NGQDLGVAFK.[I]	1xTMTpro [K10]; 1xTMTpro [N-Term]	1.4104e-05	0.000235713	2	2	7	Q00839-2; Q00839	Q00839-2 [405-414]; Q00839 [424-433]		0	1656.96	1.115	1.879	1.153	2.981	4.259	0.93	1.037	1.749	1.073	2.773	3.963	2.437	0.382	0.426	0.718	0.44	1.138	1.626	0.995879	0.998997	0.990771	0.998972	0.999857	0.994166	0.987196	0.988907	0.999314	0.997299	0.999871	0.999763	0.999861	0.999879	0.998029	0.443833
		FALSE	High	[R].NFILDQTNVSAAAQR.[R]	1xTMTpro [N-Term]	1.92385e-08	0.000235713	2	2	10	Q00839-2; Q00839	Q00839-2 [557-571]; Q00839 [576-590]		0	1952.05	1.111	1.787	3.327	3.459	2.301	0.545	0.605	0.974	1.813	1.884	1.253	1.113	0.489	0.544	0.875	1.628	1.693	1.126	0.995879	0.997031	0.37761	0.997488	0.999857	0.328944	0.768764	0.988907	0.933918	0.997299	0.795774	0.999763	0.999882	0.999879	0.876037	0.000485715
		FALSE	High	[R].GYFEYIEENK.[Y]	1xTMTpro [K10]; 1xTMTpro [N-Term]	2.6985e-05	0.000235713	2	2	6	Q00839-2; Q00839	Q00839-2 [237-246]; Q00839 [256-265]		0	1900	0.902	2.483	4.827	5.186	3.165	0.764	0.689	1.896	3.686	3.96	2.417	1.978	0.386	0.348	0.958	1.863	2.002	1.222	0.960027	0.996006	0.209437	0.860094	0.999857	0.998154	0.964445	0.988907	0.158725	0.90073	0.999871	0.999763	0.999861	0.999879	0.593171	1.13649e-06
		FALSE	High	[K].YNILGTNTIMDK.[M]	1xTMTpro [K12]; 1xTMTpro [N-Term]	3.97286e-08	0.000235713	2	2	5	Q00839-2; Q00839	Q00839-2 [506-517]; Q00839 [525-536]		0	1991.11	1.255	3.081	2.353	6.782	7.533	0.861	1.081	2.654	2.027	5.841	6.488	5.812	0.148	0.186	0.457	0.349	1.005	1.116	0.958165	0.910587	0.86193	0.68533	0.739139	0.998154	0.94629	0.853678	0.875252	0.605075	0.827152	0.901559	0.706224	0.818067	0.45576	0.226046
		FALSE	High	[K].YNILGTNTIMDK.[M]	1xOxidation [M10]; 1xTMTpro [K12]; 1xTMTpro [N-Term]	4.21976e-05	0.000235713	2	2	1	Q00839-2; Q00839	Q00839-2 [506-517]; Q00839 [525-536]		0	2007.11
		FALSE	High	[R].QGQQQAGGK.[K]	1xTMTpro [K9]; 1xTMTpro [N-Term]	0.000933107	0.000235713	1	1	4	Q00839	Q00839 [205-213]		0	1509.86	0.925	0.481	0.368	1.914	2.51	1.311	1.212	0.63	0.482	2.509	3.289	1.273	1.03	0.952	0.495	0.379	1.971	2.584	0.990034	0.112914	0.32936	0.977347	0.999857	0.432609	0.823798	0.71385	0.525229	0.997299	0.925032	0.999763	0.860472	0.934359	0.405909	0.585004
		FALSE	High	[K].QMADTGKLNTLLQR.[A]	1xTMTpro [K7]; 1xTMTpro [N-Term]	8.7768e-06	0.000235713	2	2	1	Q00839-2; Q00839	Q00839-2 [526-539]; Q00839 [545-558]		1	2197.26	1.196	2.259	1.776	4.002	4.398	0.836	1	1.889	1.486	3.347	3.678	3.299	0.253	0.303	0.573	0.45	1.014	1.115	0.981692	0.996006	0.990771	0.960047	0.999857	0.998154	0.999947	0.988907	0.999314	0.971184	0.999871	0.999763	0.999861	0.999879	0.876037	0.670855
		FALSE	High	[K].TCNCETEDYGEK.[F]	2xCarbamidomethyl [C2; C4]; 1xTMTpro [K12]; 1xTMTpro [N-Term]	0.000108965	0.000235713	2	2	2	Q00839-2; Q00839	Q00839-2 [369-380]; Q00839 [388-399]		0	2113.97	0.775	1.459	1.447	1.543	3.948	1.013	0.785	1.478	1.465	1.563	3.999	0.299	3.391	2.628	4.946	4.905	5.23	13.388	0.693672	0.999996	0.999998	0.915001	0.999857	0.925783	0.999947	0.988907	0.999314	0.996808	0.843122	0.00562637	0.000266793	0.00944321	6.02974e-14	0.00859215
		FALSE	High	[K].SSGPTSLFAVTVAPPGAR.[Q]	1xTMTpro [N-Term]	2.36752e-05	0.000235713	2	2	2	Q00839-2; Q00839	Q00839-2 [187-204]; Q00839 [187-204]		0	2019.12	0.777	0.888	0.915	1.376	1.908	1.295	1.006	1.149	1.185	1.781	2.47	1.646	0.786	0.611	0.698	0.72	1.082	1.5	0.722406	0.941683	0.799336	0.836504	0.974495	0.307613	0.999947	0.996707	0.999314	0.997299	0.999871	0.999763	0.971672	0.999879	0.991474	0.983978
		FALSE	High	[K].DCEVVMMIGLPGAGK.[T]	1xCarbamidomethyl [C2]; 1xOxidation [M7]; 1xTMTpro [K15]; 1xTMTpro [N-Term]	7.78471e-06	0.000235713	2	2	2	Q00839-2; Q00839	Q00839-2 [477-491]; Q00839 [496-510]		0	2201.16
		FALSE	High	[K].DCEVVMMIGLPGAGK.[T]	1xCarbamidomethyl [C2]; 1xTMTpro [K15]; 1xTMTpro [N-Term]	1.80569e-06	0.000235713	2	2	2	Q00839-2; Q00839	Q00839-2 [477-491]; Q00839 [496-510]		0	2185.17	1.031	1.538	1.314	2.581	2.931	0.991	1.022	1.524	1.302	2.557	2.904	2.417	0.41	0.423	0.63	0.539	1.058	1.201	0.997658	0.998997	0.990771	0.999874	0.999857	0.914879	0.999664	0.988907	0.999314	0.997299	0.999871	0.999763	0.999861	0.999879	0.964325	0.97827
		FALSE	High	[K].FDENDVITCFANFESDEVELSYAK.[N]	1xCarbamidomethyl [C9]; 1xTMTpro [K24]; 1xTMTpro [N-Term]	7.74238e-06	0.000235713	2	2	2	Q00839-2; Q00839	Q00839-2 [381-404]; Q00839 [400-423]		0	3450.65	0.685	0.559	0.491	0.702	1.047	2.369	1.622	1.324	1.163	1.663	2.481	1.675	1.415	0.968	0.791	0.695	0.993	1.481	0.340135	0.318586	0.554277	0.43457	0.913194	0.00348184	0.274041	0.988907	0.999314	0.997299	0.999871	0.999763	0.581519	0.924371	0.998029	0.997026
		FALSE	High	[K].EKPYFPIPEEYTFIQNVPLEDR.[V]	1xTMTpro [K2]; 1xTMTpro [N-Term]	1.46729e-09	0.000235713	2	2	8	Q00839-2; Q00839	Q00839-2 [444-465]; Q00839 [463-484]		0	3332.77	1.205	2.044	1.703	3.92	4.35	0.837	1.009	1.711	1.425	3.282	3.642	2.937	0.285	0.343	0.583	0.485	1.117	1.24	0.979519	0.996872	0.990771	0.967432	0.999857	0.998154	0.986988	0.988907	0.999314	0.973056	0.999871	0.999763	0.999861	0.999879	0.935585	0.937894
		FALSE	High	[K].DLPEHAVLK.[M]	1xTMTpro [K9]; 1xTMTpro [N-Term]	7.48015e-05	0.000235713	2	2	16	Q00839-2; Q00839	Q00839-2 [608-616]; Q00839 [627-635]		0	1629.98	0.671	0.723	0.722	1.405	1.724	1.962	1.316	1.417	1.416	2.757	3.381	2.018	0.972	0.652	0.702	0.702	1.366	1.675	0.785404	0.996006	0.87069	0.863419	0.969369	0.0869592	0.87648	0.988907	0.999314	0.99712	0.999871	0.999763	0.986326	0.999879	0.998029	0.97465
		FALSE	High	[K].AEGGGGGGRPGAPAAGDGK.[T]	1xTMTpro [K19]; 1xTMTpro [N-Term]	0.000129734	0.000235713	1	1	10	Q00839	Q00839 [216-234]		0	2147.14	1.293	2.492	1.827	4.453	6.422	0.995	1.288	2.481	1.819	4.433	6.393	4.233	0.235	0.304	0.586	0.43	1.047	1.51	0.887246	0.996006	0.990771	0.920039	0.863603	0.925175	0.648613	0.90442	0.946431	0.90073	0.715715	0.999763	0.999861	0.999879	0.941101	0.561047
		FALSE	High	[K].GNFTLPEVAECFDEITYVELQK.[E]	1xCarbamidomethyl [C11]; 1xTMTpro [K22]; 1xTMTpro [N-Term]	1.81866e-07	0.000235713	2	2	7	Q00839-2; Q00839	Q00839-2 [619-640]; Q00839 [638-659]		0	3210.65	1.005	1.432	1.309	2.76	3.528	0.734	0.738	1.051	0.961	2.027	2.59	1.696	0.433	0.435	0.62	0.567	1.195	1.527	0.995879	0.997031	0.990771	0.999874	0.999857	0.998154	0.993863	0.988907	0.9901	0.997299	0.999871	0.999763	0.999861	0.999879	0.935585	0.999721
		FALSE	High	[K].DIDIHEVR.[I]	1xTMTpro [N-Term]	0.00234131	0.000423958	2	2	10	Q00839-2; Q00839	Q00839-2 [334-341]; Q00839 [353-360]		0	1300.72	0.342	0.481	0.496	1.127	2.537	1.829	0.626	0.88	0.907	2.062	4.64	2.424	0.755	0.258	0.363	0.374	0.851	1.914	0.00919766	0.759588	0.39178	0.721959	0.999857	0.129565	0.886633	0.983029	0.987113	0.997299	0.999871	0.999763	0.999861	0.986304	0.0523941	0.204785
		FALSE	High	[K].QMADTGKLNTLLQR.[A]	1xOxidation [M2]; 1xTMTpro [K7]; 1xTMTpro [N-Term]	0.00342542	0.000423958	2	2	2	Q00839-2; Q00839	Q00839-2 [526-539]; Q00839 [545-558]		1	2213.26
		FALSE	High	[K].HAAENPGK.[Y]	1xTMTpro [K8]; 1xTMTpro [N-Term]	0.0102366	0.000981812	2	2	4	Q00839-2; Q00839	Q00839-2 [498-505]; Q00839 [517-524]		0	1431.82
		FALSE	High	[K].MMVAGFK.[K]	1xTMTpro [K7]; 1xTMTpro [N-Term]	0.0257872	0.00141708	2	2	2	Q00839-2; Q00839	Q00839-2 [518-524]; Q00839 [537-543]		0	1391.8	1.029	1.863	1.515	3.189	3.597	0.757	0.779	1.411	1.148	2.415	2.724	2.231	0.339	0.349	0.632	0.514	1.082	1.221	0.996396	0.996872	0.999998	0.998972	0.999857	0.998154	0.999947	0.995446	0.999314	0.997299	0.999871	0.999763	0.999861	0.999879	0.964325	0.920669
		FALSE	High	[K].FIEIAAR.[K]	1xTMTpro [N-Term]	0.0358357	0.00239192	2	2	5	Q00839-2; Q00839	Q00839-2 [547-553]; Q00839 [566-572]		0	1123.68	1.179	2.142	1.488	3.766	4.05	0.759	0.894	1.625	1.129	2.857	3.072	2.588	0.293	0.346	0.628	0.436	1.104	1.187	0.990263	0.996006	0.990771	0.973324	0.999857	0.998154	0.999947	0.988907	0.999314	0.996808	0.999871	0.999763	0.999861	0.999879	0.981473	0.741303
		FALSE	High	[K].LNTLLQR.[A]	1xTMTpro [N-Term]	0.0366005	0.00239192	2	2	5	Q00839-2; Q00839	Q00839-2 [533-539]; Q00839 [552-558]		0	1161.73	0.403	0.539	1.413	1.953	4.54	0.54	0.218	0.291	0.763	1.055	2.453	0.872	0.62	0.25	0.334	0.875	1.21	2.814	0.000117855	0.408049	0.999998	0.973324	0.999857	0.404512	6.34248e-06	0.0138618	0.903447	0.861423	0.999871	0.999763	0.999861	0.508548	0.000408632	0.740434
		FALSE	High	[K].AVVVCPK.[D]	1xCarbamidomethyl [C5]; 1xTMTpro [K7]; 1xTMTpro [N-Term]	0.0400305	0.00271534	2	2	7	Q00839-2; Q00839	Q00839-2 [584-590]; Q00839 [603-609]		0	1380.85	0.299	0.462	0.493	1.092	2.457	1.778	0.531	0.822	0.876	1.942	4.368	2.157	0.824	0.246	0.381	0.406	0.9	2.025	3.08241e-05	0.499756	0.263204	0.698228	0.999857	0.0628299	0.452045	0.983029	0.94954	0.997299	0.999871	0.999763	0.968976	0.775662	0.0353136	0.328191
		FALSE	High	[K].MMVAGFK.[K]	2xOxidation [M1; M2]; 1xTMTpro [K7]; 1xTMTpro [N-Term]	0.0406672	0.00303898	2	2	1	Q00839-2; Q00839	Q00839-2 [518-524]; Q00839 [537-543]		0	1423.79	1.098	1.88	1.251	2.335	3.651	0.845	0.927	1.588	1.057	1.972	3.083	2.056	0.411	0.451	0.772	0.514	0.959	1.5	0.995879	0.997031	0.990771	0.998972	0.999857	0.998154	0.999947	0.995446	0.999314	0.997299	0.999871	0.999843	0.999861	0.999879	0.980682	0.975096
		FALSE	High	[K].QMADTGK.[L]	1xTMTpro [K7]; 1xTMTpro [N-Term]	0.0417499	0.00317436	2	2	1	Q00839-2; Q00839	Q00839-2 [526-532]; Q00839 [545-551]		0	1358.76	0.541	1.199	1.082	2.107	4.505	0.338	0.183	0.406	0.366	0.713	1.525	0.678	0.499	0.27	0.599	0.54	1.053	2.25	0.028348	0.996872	0.990589	0.991663	0.996741	0.000977047	2.89924e-07	0.175689	0.109447	0.346201	0.985695	0.796188	0.999861	0.661014	0.815274	0.942418
		FALSE	High	[R].APQCLGK.[F]	1xCarbamidomethyl [C4]; 1xTMTpro [K7]; 1xTMTpro [N-Term]	0.0708599	0.00425165	2	2	1	Q00839-2; Q00839	Q00839-2 [540-546]; Q00839 [559-565]		0	1381.81	0.584	0.665	0.422	0.656	1.364	5.005	2.922	3.329	2.11	3.282	6.828	2.546	1.966	1.148	1.307	0.829	1.289	2.682	0.536508	0.991616	0.256865	0.377572	0.695031	2.50732e-08	0.000165364	0.634161	0.804802	0.968738	0.421255	0.999763	0.47367	0.0983767	0.0226894	0.713814
		FALSE	High	[K].QNTGSK.[K]	1xTMTpro [K6]; 1xTMTpro [N-Term]	0.0738115	0.00471411	2	2	5	Q00839-2; Q00839	Q00839-2 [664-669]; Q00839 [683-688]		0	1242.73	0.596	0.888	0.905	2.305	4.373	1.461	0.872	1.298	1.323	3.369	6.392	3.553	0.411	0.245	0.365	0.372	0.948	1.799	0.0656741	0.940113	0.863053	0.998972	0.999857	0.0677087	0.999947	0.999022	0.999314	0.965093	0.393006	0.966033	0.999861	0.632097	0.0032836	0.188078
		FALSE	High	[K].TTWVTK.[H]	1xTMTpro [K6]; 1xTMTpro [N-Term]	0.136908	0.0095507	2	2	2	Q00839-2; Q00839	Q00839-2 [492-497]; Q00839 [511-516]		0	1343.82	1.213	2.016	1.742	4.107	4.183	1.039	1.26	2.095	1.81	4.267	4.345	3.682	0.282	0.342	0.569	0.491	1.159	1.18	0.971419	0.997031	0.990771	0.95284	0.999857	0.836182	0.714222	0.988907	0.948101	0.922343	0.979292	0.999763	0.999861	0.999879	0.919822	0.914465
	FALSE	High	Master Protein	P14625	Endoplasmin [OS=Homo sapiens]	0	226.784	39	30	154	29	803	92.4	4.84	417.92	30	cell organization and biogenesis;protein metabolism;other metabolic processes;stress response;transport;other biological processes	non-structural extracellular;plasma membrane;other membranes;cytosol;ER/Golgi;other cell component	signal transduction activity or receptor binding;nucleic acid binding activity;other molecular function	Pf00183, Pf02518	7184	HSP90B1	hsa:7184; P14625; Q96A97	ENSG00000166598	Interleukin-4 and Interleukin-13 signaling; Regulation of Insulin-like Growth Factor (IGF) transport and uptake by Insulin-like Growth Factor Binding Proteins (IGFBPs); Post-translational protein phosphorylation; Trafficking and processing of endosomal TLR; Scavenging by Class A Receptors; ATF6 (ATF6-alpha) activates chaperone genes	Photodynamic therapy-induced unfolded protein response; Focal adhesion: PI3K-Akt-mTOR-signaling pathway; Prion disease pathway; PI3K-Akt signaling pathway; Sudden infant death syndrome (SIDS) susceptibility pathways	Protein processing in endoplasmic reticulum; PI3K-Akt signaling pathway; IL-17 signaling pathway; Estrogen signaling pathway; Thyroid hormone synthesis; Salmonella infection; Pathways in cancer; Chemical carcinogenesis; Prostate cancer; Lipid and atherosclerosis; Fluid shear stress and atherosclerosis	22	0	0.512	0.496	0.441	1.155	3.073	1.521	0.778	0.755	0.671	1.758	4.675	1.531	0.994	0.509	0.493	0.439	1.148	3.055	0.0418998	0.61773
		Checked	Confidence	Annotated Sequence	Modifications	Qvality PEP	Qvality q-value	# Protein Groups	# Proteins	# PSMs	Master Protein Accessions	Positions in Master Proteins	Modifications in Master Proteins	# Missed Cleavages	Theo. MH+ [Da]	Abundance Ratio: (1 1/2 hr) / (0 hr)	Abundance Ratio: (1 hr) / (0 hr)	Abundance Ratio: (1/2 hr) / (0 hr)	Abundance Ratio: (2 hr) / (0 hr)	Abundance Ratio: (continuous) / (0 hr)	Abundance Ratio: (0 hr) / (DMSO)	Abundance Ratio: (1 1/2 hr) / (DMSO)	Abundance Ratio: (1 hr) / (DMSO)	Abundance Ratio: (1/2 hr) / (DMSO)	Abundance Ratio: (2 hr) / (DMSO)	Abundance Ratio: (continuous) / (DMSO)	Abundance Ratio: (TMP) / (DMSO)	Abundance Ratio: (0 hr) / (TMP)	Abundance Ratio: (1 1/2 hr) / (TMP)	Abundance Ratio: (1 hr) / (TMP)	Abundance Ratio: (1/2 hr) / (TMP)	Abundance Ratio: (2 hr) / (TMP)	Abundance Ratio: (continuous) / (TMP)	Abundance Ratio Adj. P-Value: (1 1/2 hr) / (0 hr)	Abundance Ratio Adj. P-Value: (1 hr) / (0 hr)	Abundance Ratio Adj. P-Value: (1/2 hr) / (0 hr)	Abundance Ratio Adj. P-Value: (2 hr) / (0 hr)	Abundance Ratio Adj. P-Value: (continuous) / (0 hr)	Abundance Ratio Adj. P-Value: (0 hr) / (DMSO)	Abundance Ratio Adj. P-Value: (1 1/2 hr) / (DMSO)	Abundance Ratio Adj. P-Value: (1 hr) / (DMSO)	Abundance Ratio Adj. P-Value: (1/2 hr) / (DMSO)	Abundance Ratio Adj. P-Value: (2 hr) / (DMSO)	Abundance Ratio Adj. P-Value: (continuous) / (DMSO)	Abundance Ratio Adj. P-Value: (TMP) / (DMSO)	Abundance Ratio Adj. P-Value: (0 hr) / (TMP)	Abundance Ratio Adj. P-Value: (1 1/2 hr) / (TMP)	Abundance Ratio Adj. P-Value: (1 hr) / (TMP)	Abundance Ratio Adj. P-Value: (1/2 hr) / (TMP)
		FALSE	High	[R].LTESPCALVASQYGWSGNMER.[I]	1xCarbamidomethyl [C6]; 1xTMTpro [N-Term]	8.75599e-11	0.000235713	1	1	1	P14625	P14625 [640-660]		0	2660.28	0.981	1.446	1.207	2.271	2.819	0.86	0.843	1.243	1.037	1.952	2.423	1.896	0.453	0.445	0.655	0.547	1.029	1.278	0.995879	0.998997	0.990771	0.998972	0.999857	0.998154	0.999947	0.999864	0.999314	0.997313	0.999871	0.999763	0.999861	0.999879	0.980682	0.985984
		FALSE	High	[R].LTESPCALVASQYGWSGNMER.[I]	1xCarbamidomethyl [C6]; 1xOxidation [M19]; 1xTMTpro [N-Term]	0.000138505	0.000235713	1	1	1	P14625	P14625 [640-660]		0	2676.27
		FALSE	High	[R].LSLNIDPDAK.[V]	1xTMTpro [K10]; 1xTMTpro [N-Term]	1.87273e-05	0.000235713	1	1	7	P14625	P14625 [745-754]		0	1694	0.792	0.729	0.712	1.567	2.227	1.35	1.068	0.984	0.96	2.115	3.006	1.375	0.982	0.777	0.715	0.699	1.538	2.186	0.824151	0.638323	0.454148	0.908228	0.999857	0.190871	0.966601	0.988907	0.999314	0.999881	0.999871	0.999763	0.734382	0.722561	0.999874	0.997026
		FALSE	High	[K].NLLHVTDTGVGMTR.[E]	1xTMTpro [N-Term]	0.000105458	0.000235713	1	1	5	P14625	P14625 [143-156]		0	1817.99	0.92	1.407	1.233	2.325	2.524	0.917	0.844	1.291	1.131	2.132	2.314	1.822	0.503	0.463	0.708	0.62	1.17	1.27	0.995879	0.998997	0.999998	0.998972	0.999857	0.998154	0.999947	0.99568	0.999314	0.997299	0.999871	0.999763	0.999861	0.999879	0.995694	0.999721
		FALSE	High	[K].IYFMAGSSR.[K]	1xTMTpro [N-Term]	0.000912995	0.000235713	1	1	2	P14625	P14625 [538-546]		0	1335.71	0.988	1.878	1.846	2.977	7.201	0.916	0.904	1.72	1.691	2.726	6.594	5.866	0.156	0.154	0.293	0.288	0.465	1.124	0.995879	0.997031	0.990771	0.998972	0.779934	0.996552	0.999947	0.988907	0.94954	0.997299	0.681668	0.901559	0.736301	0.366509	0.00581533	0.00669576
		FALSE	High	[K].IADDKYNDTFWK.[E]	2xTMTpro [K5; K12]; 1xTMTpro [N-Term]	0.000758619	0.000235713	1	1	6	P14625	P14625 [475-486]		1	2428.33	1.119	1.719	1.579	3.345	4.04	0.728	0.815	1.252	1.15	2.436	2.941	2.528	0.288	0.322	0.495	0.455	0.963	1.163	0.995879	0.996872	0.990771	0.998972	0.999857	0.998154	0.999947	0.998221	0.999314	0.997299	0.999871	0.999763	0.999861	0.999879	0.659282	0.838894
		FALSE	High	[K].GVVDSDDLPLNVSR.[E]	1xTMTpro [N-Term]	6.87895e-07	0.000235713	1	1	1	P14625	P14625 [435-448]		0	1789.96	1.214	1.762	2.946	3.751	1.117	0.617	0.749	1.087	1.817	2.313	0.689	1.066	0.578	0.702	1.02	1.704	2.17	0.646	0.981692	0.997031	0.966609	0.973324	0.999857	0.984987	0.999947	0.999022	0.988586	0.997299	0.988635	0.999763	0.999861	0.999879	0.919822	0.791339
		FALSE	High	[K].GYEVIYLTEPVDEYCIQALPEFDGK.[R]	1xCarbamidomethyl [C15]; 1xTMTpro [K25]; 1xTMTpro [N-Term]	1.52228e-05	0.000235713	1	1	2	P14625	P14625 [562-586]		0	3556.81	1.389	1.687	1.733	2.523	3.082	0.913	1.269	1.541	1.583	2.304	2.815	2.266	0.403	0.56	0.68	0.698	1.017	1.242	0.91719	0.999996	0.990771	0.999874	0.827946	0.829927	0.63135	0.959607	0.999314	0.997299	0.482116	0.416343	0.968976	0.999879	0.932648	0.918686
		FALSE	High	[K].LGVIEDHSNR.[T]	1xTMTpro [N-Term]	5.62224e-07	0.000235713	1	2	11	P14625	P14625 [494-503]		0	1443.79	0.971	0.726	1.252	2.938	1.834	1.324	1.285	0.962	1.658	3.89	2.428	1.495	0.886	0.86	0.643	1.109	2.602	1.624	0.995879	0.90048	0.990771	0.998972	0.999857	0.210051	0.748831	0.988907	0.988378	0.815003	0.999871	0.999843	0.968976	0.847109	0.932648	0.740434
		FALSE	High	[R].LISLTDENALSGNEELTVK.[I]	1xTMTpro [K19]; 1xTMTpro [N-Term]	1.19719e-08	0.000235713	1	1	8	P14625	P14625 [117-135]		0	2654.47	0.917	1.131	1.098	1.922	2.407	1.045	0.958	1.182	1.147	2.008	2.516	1.76	0.594	0.544	0.672	0.652	1.141	1.429	0.971419	0.996006	0.966609	0.973324	0.999857	0.815886	0.999947	0.999022	0.999314	0.999937	0.999871	0.999843	0.999861	0.999879	0.990609	0.999721
		FALSE	High	[K].LIINSLYK.[N]	1xTMTpro [K8]; 1xTMTpro [N-Term]	0.00101808	0.000235713	1	1	12	P14625	P14625 [88-95]		0	1572	1.203	2.887	2.289	4.051	5.576	0.896	1.078	2.587	2.051	3.63	4.997	3.947	0.227	0.273	0.656	0.52	0.92	1.266	0.979519	0.945876	0.87633	0.958755	0.974495	0.998154	0.947187	0.857831	0.865499	0.95148	0.986155	0.999763	0.929546	0.999879	0.990609	0.994515
		FALSE	High	[R].VFITDDFHDMMPK.[Y]	1xTMTpro [K13]; 1xTMTpro [N-Term]	9.7177e-05	0.000235713	1	1	2	P14625	P14625 [416-428]		0	2204.14	1.042	1.715	1.523	3.095	3.63	0.732	0.763	1.256	1.115	2.265	2.657	2.165	0.338	0.352	0.58	0.515	1.046	1.227	0.995879	0.997031	0.990771	0.998972	0.999857	0.998154	0.999947	0.999022	0.999314	0.997299	0.999871	0.999763	0.999861	0.999879	0.932843	0.98726
		FALSE	High	[K].SILFVPTSAPR.[G]	1xTMTpro [N-Term]	4.21976e-05	0.000235713	1	1	8	P14625	P14625 [385-395]		0	1491.89	0.34	0.48	0.616	1.331	2.698	1.977	0.672	0.948	1.219	2.631	5.335	3.227	0.613	0.208	0.294	0.378	0.815	1.653	0.0168852	0.737585	0.725435	0.836504	0.999857	0.0821291	0.978611	0.988907	0.999314	0.997299	0.951998	0.999763	0.999861	0.907664	0.0059508	0.38576
		FALSE	High	[R].SGYLLPDTK.[A]	1xTMTpro [K9]; 1xTMTpro [N-Term]	0.00111685	0.000235713	1	1	8	P14625	P14625 [725-733]		0	1601.94	0.819	0.997	1.231	2.267	4.357	1.047	0.858	1.044	1.289	2.374	4.562	2.973	0.352	0.288	0.351	0.433	0.798	1.534	0.979184	0.996872	0.999998	0.998972	0.999857	0.941359	0.999947	0.991081	0.999314	0.997299	0.999871	0.999763	0.999861	0.999879	0.0535113	0.724306
		FALSE	High	[K].SGTSEFLNK.[M]	1xTMTpro [K9]; 1xTMTpro [N-Term]	9.25239e-05	0.000235713	1	1	5	P14625	P14625 [169-177]		0	1590.9	1.06	1.841	2.341	5.717	6.69	0.735	0.779	1.353	1.721	4.203	4.918	3.84	0.191	0.203	0.352	0.448	1.094	1.281	0.999535	0.998997	0.918082	0.803323	0.827946	0.998154	0.999947	0.999864	0.94954	0.922906	0.951998	0.999763	0.890455	0.725602	0.05627	0.753816
		FALSE	High	[R].TDDEVVQREEEAIQLDGLNASQIR.[E]	1xTMTpro [N-Term]	3.34137e-12	0.000235713	1	1	5	P14625	P14625 [44-67]		1	3032.55	1.201	2.554	2.415	4.434	5.873	0.82	0.985	2.096	1.981	3.638	4.818	4.154	0.198	0.237	0.504	0.477	0.876	1.16	0.990034	0.996006	0.822695	0.921996	0.946566	0.998154	0.999947	0.973822	0.899742	0.950442	0.996893	0.999763	0.857675	0.995713	0.710631	0.918686
		FALSE	High	[K].FAFQAEVNR.[M]	1xTMTpro [N-Term]	0.000289124	0.000235713	1	1	4	P14625	P14625 [76-84]		0	1385.75	1.076	2.237	1.818	3.324	4.504	0.913	0.983	2.044	1.661	3.036	4.114	3.172	0.288	0.31	0.644	0.524	0.957	1.297	0.995879	0.996006	0.990589	0.998972	0.999857	0.998154	0.999947	0.984597	0.94954	0.98276	0.999871	0.999763	0.999861	0.999879	0.990609	0.994515
		FALSE	High	[R].EEEAIQLDGLNASQIR.[E]	1xTMTpro [N-Term]	1.18825e-10	0.000235713	1	1	6	P14625	P14625 [52-67]		0	2090.1	1.276	1.701	1.369	1.514	3.165	0.852	1.088	1.45	1.167	1.29	2.698	1.879	0.454	0.579	0.772	0.621	0.687	1.436	0.928875	0.999996	0.990771	0.88454	0.999857	0.998154	0.969501	0.999864	0.999314	0.929157	0.999871	0.999763	0.999861	0.999879	0.980682	0.999721
		FALSE	High	[K].EFEPLLNWMK.[D]	1xTMTpro [K10]; 1xTMTpro [N-Term]	0.00108094	0.000235713	1	1	5	P14625	P14625 [614-623]		0	1915.06	0.939	1.512	1.312	2.017	2.097	1.227	1.152	1.855	1.609	2.475	2.573	1.914	0.641	0.602	0.969	0.841	1.293	1.344	0.981692	0.998997	0.990771	0.975375	0.999857	0.310432	0.933316	0.988907	0.988378	0.997299	0.999871	0.999763	0.999861	0.999879	0.631754	0.920601
		FALSE	High	[K].EAESSPFVER.[L]	1xTMTpro [N-Term]	2.61165e-05	0.000235713	1	1	3	P14625	P14625 [548-557]		0	1454.74	1.26	2.875	2.625	4.437	6.545	0.823	1.037	2.365	2.16	3.65	5.384	4.349	0.189	0.238	0.544	0.497	0.839	1.238	0.894655	0.945876	0.87633	0.896518	0.535183	0.998154	0.987289	0.770544	0.864508	0.833477	0.404484	0.658894	0.615858	0.475078	0.57081	0.831587
		FALSE	High	[R].ELISNASDALDK.[I]	1xTMTpro [K12]; 1xTMTpro [N-Term]	8.66394e-08	0.000235713	2	2	12	P14625; P08238	P14625 [103-114]; P08238 [42-53]		0	1884.06	1.187	1.493	1.519	2.048	3.867	0.87	1.032	1.299	1.321	1.782	3.364	1.857	0.468	0.556	0.699	0.711	0.959	1.811	0.990263	0.997031	0.990771	0.991019	0.999857	0.998154	0.999947	0.995446	0.999314	0.997299	0.999871	0.999763	0.999861	0.999879	0.999406	0.955767
		FALSE	High	[K].DISTNYYASQK.[K]	1xTMTpro [K11]; 1xTMTpro [N-Term]	9.7177e-05	0.000235713	1	1	3	P14625	P14625 [672-682]		0	1898.02	2.433	2.251	5.128	5.237	1.679	0.538	1.308	1.21	2.757	2.816	0.903	1.209	0.445	1.082	1.001	2.28	2.329	0.747	0.0057345	0.996006	0.470307	0.832329	0.999857	0.825621	0.669814	0.998988	0.680955	0.978766	0.999871	0.999763	0.999861	0.826307	0.919822	0.186098
		FALSE	High	[R].GLFDEYGSK.[K]	1xTMTpro [K9]; 1xTMTpro [N-Term]	0.000108372	0.000235713	1	2	9	P14625	P14625 [396-404]		0	1623.89	0.966	2.15	3.235	3.621	2.362	0.793	0.766	1.704	2.564	2.871	1.873	2.81	0.282	0.273	0.606	0.913	1.022	0.666	0.995879	0.996006	0.506403	0.975375	0.999857	0.998154	0.999947	0.988907	0.531288	0.996808	0.999871	0.999763	0.986543	0.77065	0.900789	0.447643
		FALSE	High	[R].VFITDDFHDMMPK.[Y]	1xOxidation [M10]; 1xTMTpro [K13]; 1xTMTpro [N-Term]	0.00838126	0.000610457	1	1	2	P14625	P14625 [416-428]		0	2220.13	0.871	1.327	1.165	1.953	2.182	0.736	0.642	0.977	0.858	1.438	1.606	1.12	0.657	0.573	0.872	0.766	1.284	1.434	0.990263	0.999996	0.99919	0.975375	0.999857	0.998154	0.978611	0.995446	0.999314	0.997299	0.999871	0.999763	0.999861	0.999879	0.900789	0.863127
		FALSE	High	[K].NLLHVTDTGVGMTR.[E]	1xOxidation [M12]; 1xTMTpro [N-Term]	0.00689741	0.000610457	1	1	1	P14625	P14625 [143-156]		0	1833.98	1.169	1.777	1.484	2.668	3.048	0.801	0.937	1.424	1.189	2.139	2.443	1.977	0.405	0.474	0.72	0.601	1.082	1.235	0.990263	0.997031	0.999998	0.999874	0.999857	0.998154	0.999947	0.996381	0.999314	0.999937	0.999871	0.999763	0.999861	0.999879	0.998029	0.999721
		FALSE	High	[K].AQAYQTGK.[DG]	1xTMTpro [K8]; 1xTMTpro [N-Term]	0.0072419	0.000610457	1	2	1	P14625	P14625 [664-671]		0	1474.85	0.063	0.343	0.678	0.704	3.279	2.481	0.156	0.852	1.683	1.746	8.137	1.444	1.718	0.108	0.59	1.165	1.209	5.633	1.03957e-15	0.203483	0.699587	0.422036	0.999857	0.00338192	4.08837e-10	0.988907	0.957961	0.997299	0.54959	0.999763	0.542626	0.00137861	0.851001	0.00500515
		FALSE	High	[K].NLGTIAK.[S]	1xTMTpro [K7]; 1xTMTpro [N-Term]	0.0122318	0.000981812	1	1	4	P14625	P14625 [162-168]		0	1324.84	0.569	1.324	1.838	3.436	5.468	0.85	0.484	1.126	1.563	2.922	4.65	3.627	0.234	0.133	0.311	0.431	0.806	1.282	0.0764832	0.996872	0.990771	0.99848	0.985793	0.998154	0.307965	0.988907	0.964874	0.997299	0.999871	0.999763	0.968976	0.289339	0.0135293	0.712512
		FALSE	High	[K].EFGTNIK.[L]	1xTMTpro [K7]; 1xTMTpro [N-Term]	0.0185091	0.0011075	1	2	6	P14625	P14625 [487-493]		0	1416.83	0.754	1.033	2.044	2.845	5.571	0.95	0.716	0.982	1.943	2.704	5.295	3.506	0.271	0.204	0.28	0.554	0.771	1.51	0.91719	0.996872	0.937761	0.999874	0.974495	0.993762	0.999947	0.988907	0.903447	0.997299	0.951998	0.999763	0.999861	0.887428	0.00272617	0.999721
		FALSE	High	[K].YNDTFWK.[E]	1xTMTpro [K7]; 1xTMTpro [N-Term]	0.0400305	0.00271534	1	2	1	P14625	P14625 [480-486]		0	1581.86	1.349	3.318	2.76	5.396	7.053	0.736	0.994	2.443	2.032	3.973	5.194	3.983	0.185	0.249	0.613	0.51	0.998	1.304	0.837225	0.970924	0.775758	0.83998	0.779934	0.998154	0.999947	0.911386	0.84129	0.934403	0.946905	0.999763	0.857675	0.995713	0.974176	0.984773
		FALSE	High	[R].ETLQQHK.[L]	1xTMTpro [K7]; 1xTMTpro [N-Term]	0.0421907	0.00317436	1	1	5	P14625	P14625 [449-455]		0	1491.88	0.932	1.319	1.25	2.474	4.42	0.698	0.651	0.921	0.872	1.727	3.085	2.358	0.296	0.276	0.39	0.37	0.732	1.308	0.979519	0.996872	0.990771	0.998972	0.999857	0.965802	0.920016	0.988907	0.954297	0.997299	0.999871	0.999763	0.999861	0.901646	0.0217334	0.127126
		FALSE	High	[K].TFEINPR.[H]	1xTMTpro [N-Term]	0.0553458	0.00405333	1	2	1	P14625	P14625 [684-690]		0	1180.66	0.748	1.67	1.627	2.956	4.338	0.815	0.61	1.361	1.326	2.408	3.535	2.365	0.345	0.258	0.576	0.561	1.018	1.495	0.499815	0.998997	0.99974	0.998972	0.999857	0.999828	0.810269	0.999864	0.999314	0.997299	0.999871	0.999763	0.999861	0.867183	0.887359	0.999721
		FALSE	High	[R].KEAESSPFVER.[L]	1xTMTpro [K1]; 1xTMTpro [N-Term]	0.0623313	0.00414664	1	1	3	P14625	P14625 [547-557]		1	1887.05	0.922	1.734	1.828	3.444	3.742	0.914	0.843	1.585	1.671	3.148	3.421	2.909	0.314	0.29	0.545	0.574	1.082	1.176	0.995879	0.996872	0.990589	0.998162	0.999857	0.998154	0.999947	0.988907	0.94954	0.975615	0.999871	0.999763	0.999861	0.999879	0.876037	0.999721
		FALSE	High	[K].IYFMAGSSR.[K]	1xOxidation [M4]; 1xTMTpro [N-Term]	0.123206	0.00835638	1	1	1	P14625	P14625 [538-546]		0	1351.7	1.221	2.858	1.987	3.604	5.302	0.861	1.051	2.46	1.71	3.102	4.563	3.59	0.24	0.293	0.685	0.476	0.864	1.271	0.969321	0.996006	0.987098	0.982096	0.959435	0.998154	0.978611	0.934777	0.94954	0.975901	0.901969	0.999763	0.999861	0.999879	0.995694	0.856596
		FALSE	High	[K].VIVTSK.[H]	1xTMTpro [K6]; 1xTMTpro [N-Term]	0.131783	0.0090217	1	1	3	P14625	P14625 [209-214]		0	1254.83	1.023	2.059	1.924	3.841	4.319	0.55	0.562	1.132	1.058	2.111	2.374	1.978	0.278	0.284	0.572	0.535	1.067	1.2	0.999535	0.996872	0.986285	0.973324	0.999857	0.774188	0.746301	0.999022	0.999314	0.999937	0.999871	0.999763	0.999861	0.999879	0.923307	0.99951
	FALSE	High	Master Protein	P35579-1	Myosin-9 [OS=Homo sapiens]	0	216.04	25	40	114	32	1960	226.4	5.6	363.12	40	cell adhesion;cell cycle OR cell proliferation;cell organization and biogenesis;protein metabolism;stress response;transport;developmental processes;signal transduction;other biological processes	plasma membrane;other membranes;cytosol;cytoskeleton;nucleus;other cell component	signal transduction activity or receptor binding;cytoskeletal activity;other molecular function	Pf00063, Pf01576, Pf02736	4627; 470200	MYH9	A0A024R1N1; A0A2I3SQU2; A0A2J8QPH5; A0A6D2X7F2; A8K6E4; hsa:4627; O60805; P35579; ptr:470200; Q60FE2; Q86T83	ENSG00000100345; ENSPTRG00000014309	Regulation of actin dynamics for phagocytic cup formation; FCGR3A-mediated phagocytosis; Translocation of SLC2A4 (GLUT4) to the plasma membrane; RHO GTPases activate PAKs; Sensory processing of sound by inner hair cells of the cochlea; Sensory processing of sound by outer hair cells of the cochlea; Signaling by ALK fusions and activated point mutants; RHO GTPases activate CIT; EPHA-mediated growt…	Primary focal segmental glomerulosclerosis (FSGS); VEGFA-VEGFR2 signaling; Nephrotic syndrome	Vascular smooth muscle contraction; Tight junction; Regulation of actin cytoskeleton; Pathogenic Escherichia coli infection	20	8	0.742	0.653	0.819	1.431	2.095	1.246	0.925	0.814	1.02	1.783	2.609	1.122	1.11	0.825	0.725	0.91	1.59	2.326	0.724454	0.902269
		Checked	Confidence	Annotated Sequence	Modifications	Qvality PEP	Qvality q-value	# Protein Groups	# Proteins	# PSMs	Master Protein Accessions	Positions in Master Proteins	Modifications in Master Proteins	# Missed Cleavages	Theo. MH+ [Da]	Abundance Ratio: (1 1/2 hr) / (0 hr)	Abundance Ratio: (1 hr) / (0 hr)	Abundance Ratio: (1/2 hr) / (0 hr)	Abundance Ratio: (2 hr) / (0 hr)	Abundance Ratio: (continuous) / (0 hr)	Abundance Ratio: (0 hr) / (DMSO)	Abundance Ratio: (1 1/2 hr) / (DMSO)	Abundance Ratio: (1 hr) / (DMSO)	Abundance Ratio: (1/2 hr) / (DMSO)	Abundance Ratio: (2 hr) / (DMSO)	Abundance Ratio: (continuous) / (DMSO)	Abundance Ratio: (TMP) / (DMSO)	Abundance Ratio: (0 hr) / (TMP)	Abundance Ratio: (1 1/2 hr) / (TMP)	Abundance Ratio: (1 hr) / (TMP)	Abundance Ratio: (1/2 hr) / (TMP)	Abundance Ratio: (2 hr) / (TMP)	Abundance Ratio: (continuous) / (TMP)	Abundance Ratio Adj. P-Value: (1 1/2 hr) / (0 hr)	Abundance Ratio Adj. P-Value: (1 hr) / (0 hr)	Abundance Ratio Adj. P-Value: (1/2 hr) / (0 hr)	Abundance Ratio Adj. P-Value: (2 hr) / (0 hr)	Abundance Ratio Adj. P-Value: (continuous) / (0 hr)	Abundance Ratio Adj. P-Value: (0 hr) / (DMSO)	Abundance Ratio Adj. P-Value: (1 1/2 hr) / (DMSO)	Abundance Ratio Adj. P-Value: (1 hr) / (DMSO)	Abundance Ratio Adj. P-Value: (1/2 hr) / (DMSO)	Abundance Ratio Adj. P-Value: (2 hr) / (DMSO)	Abundance Ratio Adj. P-Value: (continuous) / (DMSO)	Abundance Ratio Adj. P-Value: (TMP) / (DMSO)	Abundance Ratio Adj. P-Value: (0 hr) / (TMP)	Abundance Ratio Adj. P-Value: (1 1/2 hr) / (TMP)	Abundance Ratio Adj. P-Value: (1 hr) / (TMP)	Abundance Ratio Adj. P-Value: (1/2 hr) / (TMP)
		FALSE	High	[K].LQVELDNVTGLLSQSDSK.[S]	1xTMTpro [K18]; 1xTMTpro [N-Term]	3.5491e-09	0.000235713	1	1	16	P35579-1	P35579-1 [1278-1295]		0	2554.42	0.983	1.672	1.353	2.813	2.887	0.796	0.783	1.332	1.077	2.24	2.299	1.792	0.445	0.437	0.743	0.601	1.25	1.283	0.995879	0.998997	0.990771	0.999874	0.999857	0.998154	0.999947	0.999022	0.999314	0.999937	0.999871	0.999763	0.999861	0.999879	0.990609	0.99994
		FALSE	High	[R].QAQQERDELADEIANSSGK.[G]	1xTMTpro [K19]; 1xTMTpro [N-Term]	2.88003e-08	0.000235713	1	2	1	P35579-1	P35579-1 [1698-1716]		1	2697.39
		FALSE	High	[K].MQQNIQELEEQLEEEESAR.[Q]	1xOxidation [M1]; 1xTMTpro [N-Term]	3.47253e-09	0.000235713	1	2	1	P35579-1	P35579-1 [941-959]		0	2653.26	1.009	1.544	1.276	2.287	2.476	1.144	1.154	1.767	1.46	2.618	2.834	2.329	0.491	0.496	0.758	0.627	1.124	1.217	0.995879	0.998997	0.990771	0.998972	0.999857	0.469607	0.904576	0.988907	0.999314	0.997299	0.999871	0.999763	0.999861	0.999879	0.990609	0.99994
		FALSE	High	[K].NFINNPLAQADWAAK.[K]	1xTMTpro [K15]; 1xTMTpro [N-Term]	3.14357e-05	0.000235713	1	1	1	P35579-1	P35579-1 [15-29]		0	2281.26
		FALSE	High	[K].HSQAVEELAEQLEQTK.[R]	1xTMTpro [K16]; 1xTMTpro [N-Term]	9.24975e-08	0.000235713	1	1	1	P35579-1	P35579-1 [1194-1209]		0	2448.32	0.961	1.985	1.691	3.12	3.374	0.759	0.729	1.507	1.283	2.368	2.561	2.01	0.378	0.363	0.75	0.638	1.178	1.274	0.990263	0.996006	0.990771	0.998972	0.999857	0.998154	0.987196	0.988907	0.999314	0.997299	0.999871	0.999763	0.999861	0.999879	0.990609	0.999721
		FALSE	High	[RK].KEEELQAALAR.[ALV]	1xTMTpro [K1]; 1xTMTpro [N-Term]	4.96962e-05	0.000235713	1	10	1	P35579-1	P35579-1 [1081-1091]		1	1866.09	1.121	2.105	1.625	3.694	3.96	0.73	0.819	1.537	1.187	2.697	2.891	2.339	0.312	0.35	0.657	0.507	1.153	1.236	0.995879	0.996006	0.990771	0.975375	0.999857	0.998154	0.999947	0.988907	0.999314	0.997299	0.999871	0.999763	0.999861	0.999879	0.990609	0.983978
		FALSE	High	[K].LDPHLVLDQLR.[C]	1xTMTpro [N-Term]	0.000908035	0.000235713	2	7	1	P35580; P35579-1	P35580 [690-700]; P35579-1 [683-693]		0	1622.95	0.648	0.625	0.693	1.142	3.644	1.424	0.923	0.89	0.988	1.627	5.19	1.041	1.368	0.886	0.855	0.949	1.563	4.985	0.214148	0.667054	0.80197	0.735339	0.999857	0.198144	0.999947	0.988907	0.999314	0.997299	0.43261	0.999763	0.734382	0.995713	0.990609	0.999721
		FALSE	High	[R].IAQLEEELEEEQGNTELINDR.[L]	1xTMTpro [N-Term]	7.93748e-11	0.000235713	1	2	1	P35579-1	P35579-1 [1731-1751]		0	2776.38
		FALSE	High	[K].IAQLEEQLDNETK.[E]	1xTMTpro [K13]; 1xTMTpro [N-Term]	2.16974e-05	0.000235713	1	2	3	P35579-1	P35579-1 [1816-1828]		0	2139.18	1.037	1.516	2.888	3.045	1.894	0.677	0.702	1.026	1.955	2.061	1.282	1.291	0.524	0.544	0.795	1.514	1.596	0.993	0.999535	0.999996	0.633875	0.998972	0.999857	0.905829	0.966601	0.988907	0.903447	0.999937	0.879415	0.999763	0.999861	0.999879	0.980682	0.00209332
		FALSE	High	[R].IIGLDQVAGMSETALPGAFK.[T]	1xTMTpro [K20]; 1xTMTpro [N-Term]	4.61236e-06	0.000235713	1	2	1	P35579-1	P35579-1 [618-637]		0	2626.48
		FALSE	High	[K].LEGDSTDLSDQIAELQAQIAELK.[M]	1xTMTpro [K23]; 1xTMTpro [N-Term]	2.03512e-09	0.000235713	1	1	4	P35579-1	P35579-1 [1053-1075]		0	3095.66
		FALSE	High	[K].LEEEQIILEDQNCK.[L]	1xCarbamidomethyl [C13]; 1xTMTpro [K14]; 1xTMTpro [N-Term]	0.00140384	0.000235713	1	1	1	P35579-1	P35579-1 [976-989]		0	2369.25
		FALSE	High	[K].VSHLLGINVTDFTR.[G]	1xTMTpro [N-Term]	7.82727e-06	0.000235713	1	2	2	P35579-1	P35579-1 [374-387]		0	1876.06	0.832	0.999	0.774	1.123	2.165	1.537	1.279	1.535	1.189	1.726	3.327	1.393	1.103	0.918	1.102	0.854	1.239	2.389	0.811184	0.996006	0.631996	0.635079	0.999857	0.0330881	0.746301	0.988907	0.999314	0.997299	0.988583	0.999763	0.734382	0.718561	0.356336	0.999123
		FALSE	High	[RK].QLLQANPILEAFGNAK.[T]	1xTMTpro [K16]; 1xTMTpro [N-Term]	6.69395e-07	0.000235713	1	11	16	P35579-1	P35579-1 [210-225]		0	2335.36	0.726	0.995	0.871	1.614	3.589	1.282	0.93	1.275	1.117	2.069	4.599	2.303	0.556	0.404	0.554	0.485	0.898	1.997	0.70364	0.996006	0.852045	0.917826	0.999857	0.476215	0.999947	0.998221	0.999314	0.997299	0.996893	0.999763	0.999861	0.999879	0.805302	0.886965
		FALSE	High	[R].RGDLPFVVPR.[R]	1xTMTpro [N-Term]	1.09754e-05	0.000235713	1	2	16	P35579-1	P35579-1 [1923-1932]		1	1459.87	1.16	2.203	1.845	3.845	3.978	0.78	0.905	1.719	1.44	3.001	3.104	2.319	0.336	0.39	0.741	0.621	1.294	1.338	0.991027	0.996872	0.990771	0.973324	0.999857	0.998154	0.999947	0.988907	0.999314	0.996808	0.999871	0.999763	0.999861	0.999879	0.990609	0.999721
		FALSE	High	[KR].TQLEELEDELQATEDAK.[L]	1xTMTpro [K17]; 1xTMTpro [N-Term]	6.33875e-07	0.000235713	2	11	3	P35580; P35579-1	P35580 [1546-1562]; P35579-1 [1539-1555]		0	2570.33	1.091	1.424	1.24	2.268	2.165	1.066	1.163	1.518	1.322	2.418	2.308	1.919	0.556	0.606	0.791	0.689	1.26	1.203	0.995879	0.997031	0.990771	0.998972	0.999857	0.749261	0.91467	0.988907	0.999314	0.997299	0.999871	0.999763	0.999861	0.999879	0.982746	0.999721
		FALSE	High	[K].ANLQIDQINTDLNLER.[S]	1xTMTpro [N-Term]	3.16619e-06	0.000235713	1	2	2	P35579-1	P35579-1 [1755-1770]		0	2174.17	1.389	3.699	2.42	5.088	5.872	0.731	1.016	2.705	1.77	3.72	4.293	3.69	0.198	0.275	0.733	0.48	1.008	1.163	0.729401	0.945876	0.871109	0.869808	0.913937	0.998154	0.989215	0.901626	0.94954	0.968738	0.999871	0.999763	0.938612	0.999879	0.991474	0.893548
		FALSE	High	[K].DLEAHIDSANK.[N]	1xTMTpro [K11]; 1xTMTpro [N-Term]	0.000211904	0.000235713	1	2	3	P35579-1	P35579-1 [1621-1631]		0	1821	0.81	1.505	1.188	2.696	2.581	0.76	0.616	1.144	0.903	2.049	1.961	1.454	0.523	0.423	0.786	0.621	1.409	1.349	0.971419	0.998997	0.990771	0.999874	0.999857	0.998154	0.93939	0.999022	0.999314	0.999937	0.999871	0.999763	0.999861	0.999879	0.980682	0.999721
		FALSE	High	[K].DFSALESQLQDTQELLQEENR.[Q]	1xTMTpro [N-Term]	5.35301e-07	0.000235713	1	1	1	P35579-1	P35579-1 [1302-1322]		0	2797.38
		FALSE	High	[R].DLGEELEALK.[T]	1xTMTpro [K10]; 1xTMTpro [N-Term]	0.000281351	0.000235713	1	5	3	P35579-1	P35579-1 [1136-1145]		0	1724.99	1.238	3.002	2.354	4.542	5.282	0.819	1.014	2.458	1.928	3.719	4.325	3.705	0.221	0.274	0.663	0.52	1.004	1.167	0.94645	0.969365	0.866762	0.915001	0.914836	0.999828	0.987196	0.937978	0.903447	0.934403	0.879791	0.999763	0.905755	0.965573	0.990609	0.95715
		FALSE	High	[R].ALEEAMEQK.[A]	1xTMTpro [K9]; 1xTMTpro [N-Term]	0.000138505	0.000235713	1	2	2	P35579-1	P35579-1 [1484-1492]		0	1656.91	1.032	2.048	1.484	3.296	3.942	0.865	0.893	1.772	1.284	2.852	3.411	2.869	0.302	0.311	0.617	0.448	0.994	1.189	0.997658	0.996872	0.999998	0.998972	0.999857	0.998154	0.999947	0.988907	0.999314	0.997299	0.999871	0.999763	0.999861	0.999879	0.964325	0.540276
		FALSE	High	[K].ADFCIIHYAGK.[V]	1xCarbamidomethyl [C4]; 1xTMTpro [K11]; 1xTMTpro [N-Term]	0.00177404	0.000235713	2	7	2	P35580; P35579-1	P35580 [573-583]; P35579-1 [566-576]		0	1903.04
		FALSE	High	[K].ALELDSNLYR.[I]	1xTMTpro [N-Term]	4.73165e-05	0.000235713	1	2	2	P35579-1	P35579-1 [746-755]		0	1497.82	0.819	1.309	0.888	2.31	2.281	0.827	0.677	1.083	0.734	1.911	1.887	1.62	0.511	0.418	0.668	0.453	1.18	1.165	0.934119	0.997031	0.883217	0.998972	0.999857	0.998154	0.978611	0.991081	0.914039	0.997299	0.999871	0.999763	0.999861	0.999879	0.991474	0.712138
		FALSE	High	[R].AGVLAHLEEER.[D]	1xTMTpro [N-Term]	6.21448e-05	0.000235713	2	7	4	P35580; P35579-1	P35580 [772-782]; P35579-1 [765-775]		0	1527.85
		FALSE	High	[R].GELANEVK.[V]	1xTMTpro [K8]; 1xTMTpro [N-Term]	0.00130081	0.000235713	1	1	4	P35579-1	P35579-1 [1227-1234]		0	1467.87	0.841	2.043	4.844	4.607	1.493	0.513	0.432	1.048	2.486	2.364	0.766	0.979	0.524	0.441	1.071	2.539	2.415	0.782	0.882207	0.996006	0.17466	0.878433	0.999857	0.505222	0.283775	0.995446	0.67088	0.997299	0.627036	0.999763	0.999861	0.999879	0.626852	0.000143941
		FALSE	High	[K].DLEGLSQR.[H]	1xTMTpro [N-Term]	0.00414263	0.000423958	1	1	2	P35579-1	P35579-1 [1393-1400]		0	1221.68	1.003	1.473	3.164	3.15	1.694	0.728	0.731	1.073	2.304	2.295	1.234	0.93	0.784	0.786	1.154	2.479	2.468	1.327	0.995879	0.999996	0.539023	0.998972	0.999857	0.998154	0.999664	0.988907	0.71705	0.997299	0.999871	0.999763	0.999861	0.999879	0.350129	6.65426e-05
		FALSE	High	[R].DELADEIANSSGK.[G]	1xTMTpro [K13]; 1xTMTpro [N-Term]	0.00235408	0.000423958	1	2	1	P35579-1	P35579-1 [1704-1716]		0	1957.04
		FALSE	High	[K].ADGAEAKPAE.[-]	1xTMTpro [K7]; 1xTMTpro [N-Term]	0.00806982	0.000610457	1	2	1	P35579-1	P35579-1 [1951-1960]		0	1566.86	0.802	1.537	1.703	4.329	4.127	0.586	0.47	0.9	0.998	2.537	2.418	1.397	0.419	0.336	0.645	0.714	1.816	1.731	0.867631	0.999026	0.999998	0.915001	0.918004	0.933379	0.583484	0.988907	0.999314	0.997299	0.999871	0.999843	0.999861	0.876488	0.919822	0.999721
		FALSE	High	[K].GALALEEK.[R]	1xTMTpro [K8]; 1xTMTpro [N-Term]	0.007481	0.000610457	1	2	1	P35579-1	P35579-1 [1717-1724]		0	1438.88	0.727	0.5	0.431	0.966	3.806	1.008	0.733	0.504	0.435	0.974	3.836	0.963	1.047	0.762	0.523	0.452	1.011	3.985	0.547216	0.318586	0.0756196	0.606824	0.999857	0.879721	0.996288	0.570655	0.196448	0.784745	0.999871	0.999763	0.780915	0.800538	0.440583	0.621637
		FALSE	High	[K].TDLLLEPYNK.[Y]	1xTMTpro [K10]; 1xTMTpro [N-Term]	0.00879928	0.000610457	1	2	1	P35579-1	P35579-1 [290-299]		0	1814.06	1.052	1.739	1.333	2.541	2.584	0.979	1.03	1.703	1.306	2.488	2.53	2.164	0.453	0.476	0.787	0.604	1.15	1.169	0.999535	0.999996	0.990771	0.999874	0.999857	0.940136	0.987196	0.988907	0.999314	0.997299	0.999871	0.999763	0.999861	0.999879	0.974176	0.99994
		FALSE	High	[K].FDQLLAEEK.[ANST]	1xTMTpro [K9]; 1xTMTpro [N-Term]	0.0097509	0.000981812	2	14	2	P35580; P35579-1	P35580 [1453-1461]; P35579-1 [1446-1454]		0	1700.97
		FALSE	High	[R].QSACNLEK.[K]	1xCarbamidomethyl [C4]; 1xTMTpro [K8]; 1xTMTpro [N-Term]	0.00969836	0.000981812	1	2	1	P35579-1	P35579-1 [1434-1441]		0	1557.86	1.034	0.344	0.435	1.214	13.666	0.17	0.176	0.059	0.074	0.207	2.33	0.064	2.659	2.749	0.916	1.156	3.228	36.343	0.999535	0.00944888	0.496771	0.803323	0.0539847	7.48281e-11	7.48522e-08	1.3386e-11	4.68253e-11	1.85044e-05	0.999871	1.26986e-11	0.0077911	0.0144923	0.990609	0.999721
		FALSE	High	[K].ADEWLMK.[N]	1xTMTpro [K7]; 1xTMTpro [N-Term]	0.0251088	0.00141708	2	7	3	P35580; P35579-1	P35580 [588-594]; P35579-1 [581-587]		0	1500.84	0.717	0.388	0.284	0.778	3.681	1.176	0.843	0.456	0.334	0.915	4.33	0.97	1.213	0.87	0.471	0.345	0.943	4.464	0.687888	0.0294493	0.00161946	0.470012	0.999857	0.709696	0.999947	0.482749	0.037502	0.663658	0.999871	0.999763	0.554493	0.594165	0.163155	0.111818
		FALSE	High	[R].VVFQEFR.[Q]	1xTMTpro [N-Term]	0.0449309	0.00330906	1	2	4	P35579-1	P35579-1 [712-718]		0	1228.7	1.024	1.755	3.159	3.134	1.7	0.606	0.621	1.064	1.915	1.9	1.031	1.026	0.591	0.605	1.038	1.868	1.853	1.005	0.996154	0.997031	0.481529	0.998972	0.999857	0.629936	0.832618	0.988907	0.908458	0.997299	0.586982	0.999763	0.999861	0.999879	0.365323	4.71989e-05
		FALSE	High	[K].SVHELEK.[S]	1xTMTpro [K7]; 1xTMTpro [N-Term]	0.0559226	0.00405333	1	2	1	P35579-1	P35579-1 [1519-1525]		0	1449.86
		FALSE	High	[K].EQADFAIEALAK.[A]	1xTMTpro [K12]; 1xTMTpro [N-Term]	0.0530946	0.00405333	1	2	1	P35579-1	P35579-1 [408-419]		0	1914.08
		FALSE	High	[R].CIIPNHEK.[RK]	1xCarbamidomethyl [C1]; 1xTMTpro [K8]; 1xTMTpro [N-Term]	0.063956	0.00414664	2	11	1	P35580; P35579-1	P35580 [678-685]; P35579-1 [671-678]		0	1618.92	1.153	2.078	1.802	3.861	3.596	0.648	0.747	1.347	1.168	2.503	2.331	1.856	0.349	0.403	0.726	0.629	1.348	1.256	0.991027	0.996872	0.990771	0.973324	0.999857	0.891606	0.999947	0.999864	0.999314	0.997299	0.999871	0.999763	0.999861	0.999879	0.991474	0.999721
		FALSE	High	[K].REQEVNILK.[K]	1xTMTpro [K9]; 1xTMTpro [N-Term]	0.0701394	0.00425165	1	1	1	P35579-1	P35579-1 [1165-1173]		1	1737.05	1.137	1.686	1.496	3.139	2.962	0.699	0.795	1.178	1.045	2.193	2.07	1.513	0.462	0.525	0.778	0.691	1.449	1.368	0.993162	0.998997	0.999998	0.998972	0.999857	0.998154	0.999947	0.999022	0.999314	0.999937	0.999871	0.999763	0.999861	0.999879	0.980682	0.942418
		FALSE	High	[R].VEEEEER.[NC]	1xTMTpro [N-Term]	0.0912546	0.00566802	2	7	1	P35580; P35579-1	P35580 [931-937]; P35579-1 [924-930]		0	1223.61
		FALSE	High	[K].TLEEEAK.[T]	1xTMTpro [K7]; 1xTMTpro [N-Term]	0.101309	0.00578346	1	1	1	P35579-1	P35579-1 [1175-1181]		0	1427.82	0.856	1.903	5.924	4.305	1.494	0.545	0.466	1.036	3.226	2.345	0.813	1.086	0.501	0.429	0.954	2.97	2.159	0.749	0.931221	0.996872	0.0599664	0.909357	0.999857	0.800407	0.417045	0.988907	0.334064	0.997299	0.876747	0.999763	0.999861	0.999879	0.919822	2.61667e-06
	FALSE	High	Master Protein	Q04695	Keratin, type I cytoskeletal 17 [OS=Homo sapiens]	0	204.211	79	33	255	18	432	48.1	5.02	615.19	33	cell organization and biogenesis;other biological processes	plasma membrane;cytosol;cytoskeleton	other molecular function	Pf00038	3872	KRT17	A5Z1M9; A5Z1N0; A5Z1N1; A5Z1N2; A6NDV6; A6NKQ2; hsa:3872; Q04695; Q6IP98; Q8N1P6	ENSG00000128422	Formation of the cornified envelope		Estrogen signaling pathway; Staphylococcus aureus infection	4	0	0.526	0.879	0.493	0.894	1.118	1.351	0.711	1.188	0.666	1.208	1.511	1.1	1.228	0.646	1.08	0.605	1.098	1.374	0.0558463	0.947914
		Checked	Confidence	Annotated Sequence	Modifications	Qvality PEP	Qvality q-value	# Protein Groups	# Proteins	# PSMs	Master Protein Accessions	Positions in Master Proteins	Modifications in Master Proteins	# Missed Cleavages	Theo. MH+ [Da]	Abundance Ratio: (1 1/2 hr) / (0 hr)	Abundance Ratio: (1 hr) / (0 hr)	Abundance Ratio: (1/2 hr) / (0 hr)	Abundance Ratio: (2 hr) / (0 hr)	Abundance Ratio: (continuous) / (0 hr)	Abundance Ratio: (0 hr) / (DMSO)	Abundance Ratio: (1 1/2 hr) / (DMSO)	Abundance Ratio: (1 hr) / (DMSO)	Abundance Ratio: (1/2 hr) / (DMSO)	Abundance Ratio: (2 hr) / (DMSO)	Abundance Ratio: (continuous) / (DMSO)	Abundance Ratio: (TMP) / (DMSO)	Abundance Ratio: (0 hr) / (TMP)	Abundance Ratio: (1 1/2 hr) / (TMP)	Abundance Ratio: (1 hr) / (TMP)	Abundance Ratio: (1/2 hr) / (TMP)	Abundance Ratio: (2 hr) / (TMP)	Abundance Ratio: (continuous) / (TMP)	Abundance Ratio Adj. P-Value: (1 1/2 hr) / (0 hr)	Abundance Ratio Adj. P-Value: (1 hr) / (0 hr)	Abundance Ratio Adj. P-Value: (1/2 hr) / (0 hr)	Abundance Ratio Adj. P-Value: (2 hr) / (0 hr)	Abundance Ratio Adj. P-Value: (continuous) / (0 hr)	Abundance Ratio Adj. P-Value: (0 hr) / (DMSO)	Abundance Ratio Adj. P-Value: (1 1/2 hr) / (DMSO)	Abundance Ratio Adj. P-Value: (1 hr) / (DMSO)	Abundance Ratio Adj. P-Value: (1/2 hr) / (DMSO)	Abundance Ratio Adj. P-Value: (2 hr) / (DMSO)	Abundance Ratio Adj. P-Value: (continuous) / (DMSO)	Abundance Ratio Adj. P-Value: (TMP) / (DMSO)	Abundance Ratio Adj. P-Value: (0 hr) / (TMP)	Abundance Ratio Adj. P-Value: (1 1/2 hr) / (TMP)	Abundance Ratio Adj. P-Value: (1 hr) / (TMP)	Abundance Ratio Adj. P-Value: (1/2 hr) / (TMP)
		FALSE	High	[R].LSVEADINGLRR.[V]	1xTMTpro [N-Term]	1.27856e-05	0.000235713	1	1	3	Q04695	Q04695 [181-192]		1	1646.95	3.997	0.948	1.166	1.714	1.252	0.501	2.004	0.475	0.585	0.859	0.628	0.689	0.728	2.908	0.69	0.848	1.247	0.911	0.00104253	0.996006	0.990771	0.948462	0.339482	0.721409	0.254182	0.711563	0.899742	0.638575	0.0727594	0.934331	0.999861	0.0612464	0.995694	0.429171
		FALSE	High	[R].LSVEADINGLR.[R]	1xTMTpro [N-Term]	7.057e-06	0.000235713	1	1	5	Q04695	Q04695 [181-191]		0	1490.85	0.85	1.211	0.909	1.163	0.751	1.064	0.904	1.289	0.968	1.238	0.8	1.687	0.631	0.536	0.764	0.574	0.734	0.474	0.863001	0.996006	0.813068	0.68557	0.285118	0.767986	0.999947	0.999864	0.999314	0.895836	0.436742	0.999843	0.999861	0.999879	0.990609	0.998619
		FALSE	High	[R].LSGGLGAGSCR.[L]	1xCarbamidomethyl [C10]; 1xTMTpro [N-Term]	0.000178956	0.000235713	1	1	2	Q04695	Q04695 [31-41]		0	1338.71	2.658	1.293	1.956	3.476	0.586	0.347	0.924	0.449	0.68	1.208	0.204	0.525	0.662	1.759	0.855	1.295	2.301	0.388	0.00192353	0.996006	0.999998	0.992543	0.333134	0.100704	0.999947	0.127894	0.876309	0.92238	0.0645082	0.464669	0.999861	0.173546	0.995694	0.999721
		FALSE	High	[R].QFTSSSSIK.[G]	1xTMTpro [K9]; 1xTMTpro [N-Term]	0.000985345	0.000235713	1	1	2	Q04695	Q04695 [7-15]		0	1592.91	11.159	1.082	3.698	23.136	0.673	0.197	2.195	0.213	0.728	4.552	0.132	0.508	0.387	4.324	0.419	1.433	8.965	0.261	1.03957e-15	0.996006	0.712982	0.0065203	0.706983	1.10853e-08	0.00677326	0.00193573	0.858376	0.782482	8.13526e-05	0.307416	0.999861	4.8846e-08	0.117322	0.463015
		FALSE	High	[K].NHEEEMNALR.[G]	1xTMTpro [N-Term]	9.30297e-05	0.000235713	2	2	6	P02533; Q04695	P02533 [252-261]; Q04695 [221-230]		0	1546.76	1.179	0.947	0.829	1.065	1.182	0.812	0.958	0.769	0.673	0.865	0.96	1.19	0.683	0.805	0.646	0.566	0.727	0.807	0.981982	0.991985	0.745023	0.625806	0.779934	0.999828	0.999947	0.880489	0.761512	0.452062	0.514261	0.999763	0.999861	0.765198	0.946458	0.984773
		FALSE	High	[K].GSSGLGGGSSR.[T]	1xTMTpro [N-Term]	9.35383e-05	0.000235713	1	1	1	Q04695	Q04695 [16-26]		0	1225.65	14.38	2.397	4.492	5.059	1.18	0.219	3.155	0.526	0.985	1.11	0.259	0.741	0.296	4.256	0.71	1.329	1.497	0.349	1.03957e-15	0.996006	0.797257	0.878433	0.999857	0.00100881	6.71365e-05	0.349535	0.999314	0.827245	0.147657	0.959262	0.674918	1.9003e-06	0.980682	0.94182
		FALSE	High	[R].GQVGGEINVEMDAAPGVDLSR.[I]	1xOxidation [M11]; 1xTMTpro [N-Term]	7.95635e-06	0.000235713	1	1	1	Q04695	Q04695 [231-251]		0	2434.22	0.675	0.602	0.549	0.994	1.162	1.514	1.022	0.911	0.831	1.505	1.759	1.372	1.103	0.745	0.664	0.606	1.096	1.282	0.540143	0.676198	0.314205	0.631098	0.278827	0.221078	0.994803	0.988907	0.932572	0.975615	0.999871	0.999763	0.684581	0.841381	0.982746	0.999721
		FALSE	High	[R].LLEGEDAHLTQYK.[K]	1xTMTpro [K13]; 1xTMTpro [N-Term]	1.43857e-07	0.000235713	1	1	6	Q04695	Q04695 [387-399]		0	2125.18	3.993	0.813	1.113	1.692	0.663	0.602	2.403	0.489	0.67	1.018	0.399	0.743	0.81	3.236	0.658	0.902	1.371	0.537	0.00104788	0.996006	0.990771	0.941812	0.166501	0.962718	0.0943566	0.855174	0.946431	0.925977	0.0688864	0.999763	0.999861	0.0398598	0.990609	0.449837
		FALSE	High	[R].LGSAGGLGSTLGGSSYSSCYSFGSGGGYGSSFGGVDGLLAGGEK.[A]	1xCarbamidomethyl [C19]; 1xTMTpro [K44]; 1xTMTpro [N-Term]	8.35373e-09	0.000235713	1	1	1	Q04695	Q04695 [42-85]		0	4633.23	3.555	0.914	1.127	1.584	0.728	0.901	3.203	0.824	1.015	1.427	0.655	1.231	0.732	2.601	0.669	0.825	1.159	0.532	1.43555e-06	0.859772	0.919119	0.931697	0.756067	0.96868	0.000356184	0.988907	0.988586	0.975901	0.999871	0.999763	0.999861	0.0227419	0.923307	0.997026
		FALSE	High	[K].ILTATVDNANILLQIDNAR.[L]	1xTMTpro [N-Term]	4.46242e-09	0.000235713	1	1	6	Q04695	Q04695 [145-163]		0	2372.35	3.846	1.069	1.255	1.68	0.377	0.77	2.96	0.823	0.966	1.293	0.29	1.236	0.623	2.394	0.666	0.781	1.046	0.235	0.00156939	0.996872	0.999998	0.936987	0.000124482	0.998154	0.0193881	0.988907	0.999314	0.965093	1.3695e-05	0.999763	0.999861	0.134564	0.991474	0.778928
		FALSE	High	[R].LEQEIATYR.[SRH]	1xTMTpro [N-Term]	9.61232e-05	0.000235713	4	11	15	P02533; P13646; Q04695; P08779	P02533 [408-416]; P13646 [398-406]; Q04695 [377-385]; P08779 [410-418]		0	1426.79	2.095	0.842	1.552	1.801	0.562	0.589	1.235	0.496	0.914	1.062	0.331	0.913	0.645	1.352	0.543	1.001	1.162	0.363	0.244776	0.996006	0.990771	0.960047	0.00816722	0.940366	0.942044	0.760375	0.999314	0.827245	0.000116418	0.999763	0.999861	0.492455	0.849384	0.0988925
		FALSE	High	[R].VLDELTLAR.[TA]	1xTMTpro [N-Term]	8.66644e-05	0.000235713	3	6	9	P02533; Q04695; P08779	P02533 [224-232]; Q04695 [193-201]; P08779 [226-234]		0	1333.8	3.225	1.453	1.687	3.82	0.773	0.378	1.219	0.549	0.637	1.444	0.292	1.058	0.357	1.152	0.519	0.602	1.364	0.276	0.00933187	0.997031	0.990771	0.973324	0.181181	0.189901	0.943811	0.830786	0.915915	0.984534	3.90548e-06	0.999763	0.999861	0.657316	0.738425	0.999721
		FALSE	High	[R].YCVQLSQIQGLIGSVEEQLAQLR.[C]	1xCarbamidomethyl [C2]; 1xTMTpro [N-Term]	6.81596e-08	0.000235713	1	1	1	Q04695	Q04695 [335-357]		0	2936.58
		FALSE	High	[K].SEISELRR.[T]	1xTMTpro [N-Term]	0.00151501	0.000235713	2	2	7	P02533; Q04695	P02533 [329-336]; Q04695 [298-305]		1	1293.74	2.153	0.79	1.106	1.786	3.794	0.548	1.18	0.433	0.606	0.979	2.079	0.85	0.645	1.389	0.51	0.713	1.152	2.448	0.0828649	0.898786	0.964513	0.958699	0.999857	0.584921	0.878516	0.376953	0.749213	0.644979	0.999871	0.901559	0.999861	0.152261	0.411709	0.957094
		FALSE	High	[K].TRLEQEIATYR.[SR]	1xTMTpro [N-Term]	0.00182298	0.000235713	4	8	12	P02533; P13646; Q04695; P08779	P02533 [406-416]; P13646 [396-406]; Q04695 [375-385]; P08779 [408-418]		1	1683.93	1.094	1.149	0.808	1.585	0.794	0.881	0.964	1.012	0.712	1.396	0.699	1.187	0.742	0.812	0.852	0.6	1.176	0.589	0.995879	0.997031	0.942113	0.915001	0.237055	0.998154	0.999947	0.996707	0.950576	0.996808	0.253509	0.999763	0.999861	0.999879	0.919822	0.999721
		FALSE	High	[R].TMQALEIELQSQLSMK.[A]	1xOxidation [M15]; 1xTMTpro [K16]; 1xTMTpro [N-Term]	9.98625e-05	0.000235713	1	1	14	Q04695	Q04695 [306-321]		0	2474.35	1.783	0.917	1.068	1.354	0.737	1.075	1.917	0.986	1.148	1.456	0.792	1.09	0.987	1.76	0.905	1.054	1.336	0.727	0.32603	0.93879	0.966609	0.84208	0.132688	0.802611	0.0692521	0.988907	0.999314	0.975615	0.288395	0.999763	0.747582	0.00538803	0.745348	0.145851
		FALSE	High	[R].TMQALEIELQSQLSMK.[A]	1xTMTpro [K16]; 1xTMTpro [N-Term]	4.24283e-05	0.000235713	1	1	3	Q04695	Q04695 [306-321]		0	2458.35
		FALSE	High	[R].TIVEEVQDGK.[V]	1xTMTpro [K10]; 1xTMTpro [N-Term]	0.000231217	0.000235713	1	1	1	Q04695	Q04695 [410-419]		0	1725.99	2.734	1.378	1.268	4.264	0.73	0.322	0.881	0.444	0.409	1.375	0.235	0.529	0.609	1.665	0.839	0.772	2.597	0.445	0.0057345	0.996872	0.990771	0.940633	0.19598	0.0168594	0.999947	0.48679	0.279932	0.968738	3.97104e-06	0.330398	0.999861	0.0304573	0.919822	0.893548
		FALSE	High	[R].EVATNSELVQSGK.[S]	1xTMTpro [K13]; 1xTMTpro [N-Term]	7.57028e-12	0.000235713	2	2	7	P02533; Q04695	P02533 [316-328]; Q04695 [285-297]		0	1970.1	0.778	0.801	0.828	0.95	0.878	0.71	0.553	0.569	0.588	0.675	0.624	0.819	0.867	0.675	0.695	0.718	0.824	0.761	0.863001	0.857481	0.797576	0.606824	0.241402	0.998154	0.613749	0.642515	0.699857	0.195384	0.0281797	0.884051	0.806687	0.974671	0.991474	0.943154
		FALSE	High	[K].ASLEGNLAETENR.[Y]	1xTMTpro [N-Term]	1.34287e-05	0.000235713	1	1	1	Q04695	Q04695 [322-334]		0	1707.88	2.758	1.894	3.06	5.229	1.2	0.227	0.625	0.429	0.693	1.185	0.272	0.644	0.352	0.971	0.667	1.077	1.841	0.423	0.016776	0.996872	0.99919	0.886464	0.999857	0.0043475	0.982604	0.0769436	0.832414	0.92238	0.156102	0.673668	0.734382	0.995713	0.892733	0.994515
		FALSE	High	[R].ADLEMQIENLK.[E]	1xTMTpro [K11]; 1xTMTpro [N-Term]	3.19541e-05	0.000235713	1	1	4	Q04695	Q04695 [202-212]		0	1912.07	0.895	1.172	0.726	1.124	0.981	1.312	1.174	1.538	0.952	1.474	1.287	1.31	1.001	0.896	1.174	0.727	1.126	0.982	0.995879	0.997031	0.846985	0.717928	0.367656	0.621411	0.907922	0.988907	0.999314	0.98276	0.580296	0.999763	0.880886	0.585498	0.237722	0.851461
		FALSE	High	[R].ALEEANTELEVK.[I]	1xTMTpro [K12]; 1xTMTpro [N-Term]	0.000134781	0.000235713	1	1	5	Q04695	Q04695 [104-115]		0	1954.1	1.457	1.236	2.034	2.035	0.884	0.65	0.946	0.803	1.321	1.322	0.574	0.914	0.711	1.036	0.879	1.445	1.446	0.628	0.555725	0.996872	0.990589	0.988393	0.627077	0.819376	0.999947	0.944705	0.999314	0.932528	0.290874	0.999763	0.999861	0.492455	0.941101	0.140577
		FALSE	High	[R].ADLEMQIENLK.[E]	1xOxidation [M5]; 1xTMTpro [K11]; 1xTMTpro [N-Term]	0.00317451	0.000423958	1	1	1	Q04695	Q04695 [202-212]		0	1928.07	0.736	0.59	1.469	1.768	0.431	0.398	0.293	0.235	0.585	0.704	0.172	0.514	0.774	0.57	0.457	1.138	1.369	0.334	0.6125	0.266959	0.999998	0.969846	0.274448	0.067417	0.00734516	0.000407447	0.670334	0.34207	0.00725825	0.549113	0.999861	0.999879	0.243472	0.97465
		FALSE	High	[K].NHEEEMNALR.[G]	1xOxidation [M6]; 1xTMTpro [N-Term]	0.00377729	0.000423958	2	2	1	P02533; Q04695	P02533 [252-261]; Q04695 [221-230]		0	1562.76
		FALSE	High	[R].CEMEQQNQEYK.[I]	1xCarbamidomethyl [C1]; 1xOxidation [M3]; 1xTMTpro [K11]; 1xTMTpro [N-Term]	0.00241897	0.000423958	2	2	1	P02533; Q04695	P02533 [389-399]; Q04695 [358-368]		0	2111	0.845	0.883	1.7	1.636	0.524	0.542	0.458	0.479	0.922	0.887	0.284	0.948	0.572	0.483	0.505	0.973	0.936	0.3	0.899806	0.970924	0.998337	0.936987	0.344469	0.428894	0.301106	0.458423	0.981664	0.644979	0.0247802	0.999763	0.999861	0.999879	0.418621	0.942418
		FALSE	High	[R].LASYLDK.[V]	1xTMTpro [K7]; 1xTMTpro [N-Term]	0.0068231	0.000610457	5	8	71	P02533; P13645; Q04695; P35527; P08779	P02533 [126-132]; P13645 [157-163]; Q04695 [95-101]; P35527 [164-170]; P08779 [128-134]		0	1417.85	3.435	1.429	1.953	2.692	0.722	0.504	1.732	0.721	0.985	1.358	0.364	0.827	0.61	2.095	0.871	1.191	1.641	0.44	0.00510109	0.998997	0.966609	0.999874	0.209944	0.733237	0.44374	0.988907	0.999314	0.996808	0.0476938	0.999763	0.999861	0.209794	0.901084	0.0526035
		FALSE	High	[R].RVLDELTLAR.[TA]	1xTMTpro [N-Term]	0.0106885	0.000981812	3	6	1	P02533; Q04695; P08779	P02533 [223-232]; Q04695 [192-201]; P08779 [225-234]		1	1489.9
		FALSE	High	[KR].LAADDFRTK.[YF]	1xTMTpro [K9]; 1xTMTpro [N-Term]	0.0157545	0.0011075	3	9	1	P02533; Q04695; P08779	P02533 [195-203]; Q04695 [164-172]; P08779 [197-205]		1	1644.96
		FALSE	High	[R].CEMEQQNQEYK.[I]	1xCarbamidomethyl [C1]; 1xTMTpro [K11]; 1xTMTpro [N-Term]	0.0158394	0.0011075	2	2	1	P02533; Q04695	P02533 [389-399]; Q04695 [358-368]		0	2095.01	9.486	1.073	2.504	3.554	0.753	0.643	6.099	0.69	1.61	2.285	0.484	1.512	0.425	4.035	0.456	1.065	1.512	0.32	5.93845e-12	0.996006	0.808607	0.976586	0.453707	0.810538	3.09485e-11	0.80043	0.987113	0.997299	0.168841	0.999763	0.999861	3.34668e-05	0.116092	0.287323
		FALSE	High	[K].EELAYLKK.[N]	2xTMTpro [K7; K8]; 1xTMTpro [N-Term]	0.0176363	0.0011075	2	3	1	P02533; Q04695	P02533 [244-251]; Q04695 [213-220]		1	1906.18	0.736	0.968	0.653	1.167	1.497	0.726	0.534	0.702	0.474	0.847	1.086	0.96	0.756	0.556	0.732	0.494	0.883	1.132	0.870787	0.996006	0.6756	0.744081	0.821197	0.998154	0.808588	0.981939	0.680882	0.635505	0.612234	0.999763	0.999861	0.999879	0.990609	0.924897
		FALSE	High	[R].TIEELQNK.[I]	1xTMTpro [K8]; 1xTMTpro [N-Term]	0.0147697	0.0011075	1	1	5	Q04695	Q04695 [137-144]		0	1582.93	1.936	1.442	1.569	2.271	0.676	0.489	0.946	0.704	0.767	1.109	0.33	0.755	0.647	1.252	0.933	1.015	1.469	0.437	0.0402745	0.998553	0.99974	0.998972	0.332957	0.180353	0.999947	0.937978	0.903447	0.90073	0.00127544	0.912702	0.999861	0.132315	0.725294	0.419261
		FALSE	High	[R].QAPGPAR.[D]	1xTMTpro [N-Term]	0.0231765	0.00126329	1	1	3	Q04695	Q04695 [123-129]		0	1000.59	0.613	0.635	0.301	0.711	0.586	1.464	0.897	0.929	0.441	1.04	0.858	1.12	1.307	0.8	0.829	0.394	0.929	0.766	0.0957414	0.731478	0.165727	0.422036	0.265339	0.101931	0.999947	0.988907	0.42773	0.788542	0.932031	0.999763	0.715472	0.999879	0.990609	0.616316
		FALSE	High	[K].EELAYLK.[K]	1xTMTpro [K7]; 1xTMTpro [N-Term]	0.0244478	0.00126329	2	3	17	P02533; Q04695	P02533 [244-250]; Q04695 [213-219]		0	1473.88	3.564	1.292	1.809	3.011	0.361	0.545	1.942	0.704	0.986	1.641	0.197	1.242	0.439	1.563	0.567	0.794	1.321	0.158	0.00350093	0.999996	0.990589	0.998972	0.000124482	0.836182	0.285949	0.988907	0.999314	0.997299	2.27953e-05	0.999763	0.999861	0.446037	0.919822	0.780133
		FALSE	High	[KR].LAADDFR.[AITLV]	1xTMTpro [N-Term]	0.031729	0.0022452	6	20	25	O76015; P02533; P13645; P13646; Q04695; P08779	O76015 [184-190]; P02533 [195-201]; P13645 [229-235]; P13646 [185-191]; Q04695 [164-170]; P08779 [197-203]		0	1111.61	3.053	1.168	2.396	3.144	0.832	0.728	2.223	0.85	1.744	2.289	0.605	1.125	0.647	1.976	0.756	1.55	2.034	0.538	0.0158401	0.996872	0.827293	0.998972	0.0762318	0.998154	0.155648	0.988907	0.934082	0.997299	0.0134441	0.999763	0.999861	0.253038	0.987494	0.0013997
		FALSE	High	[K].SEISELR.[R]	1xTMTpro [N-Term]	0.0430858	0.00317436	2	2	6	P02533; Q04695	P02533 [329-335]; Q04695 [298-304]		0	1137.64	0.772	1.16	0.507	0.992	0.55	1.44	1.112	1.671	0.73	1.429	0.791	1.758	0.819	0.632	0.95	0.415	0.813	0.45	0.934119	0.996872	0.296169	0.62986	0.00294466	0.321493	0.943811	0.988907	0.881149	0.965093	0.326068	0.999763	0.986326	0.999879	0.675484	0.38761
		FALSE	High	[K].IRDWYQR.[Q]	1xTMTpro [N-Term]	0.101309	0.00578346	3	3	8	P02533; Q04695; P08779	P02533 [147-153]; Q04695 [116-122]; P08779 [149-155]		1	1340.74	1.552	1.01	0.99	1.493	0.625	0.68	1.056	0.687	0.673	1.016	0.425	1.043	0.652	1.012	0.659	0.646	0.974	0.408	0.649843	0.996006	0.921478	0.89647	0.130288	0.990967	0.969501	0.892107	0.881149	0.782061	0.00487192	0.999763	0.999861	0.484035	0.989135	0.994515
		FALSE	High	[K].DAEDWFFSK.[T]	1xTMTpro [K9]; 1xTMTpro [N-Term]	0.0998148	0.00578346	1	1	1	Q04695	Q04695 [270-278]		0	1752.91	0.44	0.61	0.343	0.446	0.683	1.124	0.494	0.686	0.385	0.502	0.768	0.475	2.365	1.039	1.443	0.81	1.055	1.616	0.00185965	0.408049	0.0261822	0.0473476	0.0998689	0.699769	0.368875	0.908531	0.122719	0.0433303	0.231812	0.146312	0.0914203	0.42699	0.00816247	0.999721
	FALSE	High	Master Protein	CoV1-dDHFR-nsp15	[OS=Homo sapiens]	0	203.136	40	19	255	19	524	58.6	5.01	693.95	19												0	0	0.624	0.626	0.67	0.899	3.593	4.527	2.825	2.833	3.035	4.07	16.265	1.685	2.687	1.677	1.681	1.801	2.415	9.653	0.269887	0.881951
		Checked	Confidence	Annotated Sequence	Modifications	Qvality PEP	Qvality q-value	# Protein Groups	# Proteins	# PSMs	Master Protein Accessions	Positions in Master Proteins	Modifications in Master Proteins	# Missed Cleavages	Theo. MH+ [Da]	Abundance Ratio: (1 1/2 hr) / (0 hr)	Abundance Ratio: (1 hr) / (0 hr)	Abundance Ratio: (1/2 hr) / (0 hr)	Abundance Ratio: (2 hr) / (0 hr)	Abundance Ratio: (continuous) / (0 hr)	Abundance Ratio: (0 hr) / (DMSO)	Abundance Ratio: (1 1/2 hr) / (DMSO)	Abundance Ratio: (1 hr) / (DMSO)	Abundance Ratio: (1/2 hr) / (DMSO)	Abundance Ratio: (2 hr) / (DMSO)	Abundance Ratio: (continuous) / (DMSO)	Abundance Ratio: (TMP) / (DMSO)	Abundance Ratio: (0 hr) / (TMP)	Abundance Ratio: (1 1/2 hr) / (TMP)	Abundance Ratio: (1 hr) / (TMP)	Abundance Ratio: (1/2 hr) / (TMP)	Abundance Ratio: (2 hr) / (TMP)	Abundance Ratio: (continuous) / (TMP)	Abundance Ratio Adj. P-Value: (1 1/2 hr) / (0 hr)	Abundance Ratio Adj. P-Value: (1 hr) / (0 hr)	Abundance Ratio Adj. P-Value: (1/2 hr) / (0 hr)	Abundance Ratio Adj. P-Value: (2 hr) / (0 hr)	Abundance Ratio Adj. P-Value: (continuous) / (0 hr)	Abundance Ratio Adj. P-Value: (0 hr) / (DMSO)	Abundance Ratio Adj. P-Value: (1 1/2 hr) / (DMSO)	Abundance Ratio Adj. P-Value: (1 hr) / (DMSO)	Abundance Ratio Adj. P-Value: (1/2 hr) / (DMSO)	Abundance Ratio Adj. P-Value: (2 hr) / (DMSO)	Abundance Ratio Adj. P-Value: (continuous) / (DMSO)	Abundance Ratio Adj. P-Value: (TMP) / (DMSO)	Abundance Ratio Adj. P-Value: (0 hr) / (TMP)	Abundance Ratio Adj. P-Value: (1 1/2 hr) / (TMP)	Abundance Ratio Adj. P-Value: (1 hr) / (TMP)	Abundance Ratio Adj. P-Value: (1/2 hr) / (TMP)
		FALSE	High	[K].LSLENVAYNVVNK.[G]	1xTMTpro [K13]; 1xTMTpro [N-Term]	1.88235e-08	0.000235713	1	1	10	CoV1-dDHFR-nsp15	CoV1-dDHFR-nsp15 [178-190]		0	2071.2	0.97	0.913	0.816	1.473	3.455	2.479	2.405	2.265	2.024	3.653	8.567	2.08	1.192	1.156	1.089	0.973	1.756	4.12	0.995879	0.996006	0.950013	0.889672	0.999857	0.0168594	0.0299895	0.959607	0.837957	0.965093	0.55945	0.999843	0.790512	0.389463	0.401894	0.105602
		FALSE	High	[K].NYFITDAQTGSSK.[C]	1xTMTpro [K13]; 1xTMTpro [N-Term]	5.48207e-05	0.000235713	1	1	4	CoV1-dDHFR-nsp15	CoV1-dDHFR-nsp15 [455-467]		0	2040.09	1.103	1.806	3.131	3.064	4.579	1.353	1.492	2.442	4.234	4.144	6.193	1.998	0.677	0.747	1.222	2.119	2.074	3.1	0.995879	0.996872	0.639495	0.998972	0.913937	0.359729	0.418801	0.627318	0.104077	0.79059	0.290874	0.999763	0.999861	0.999879	0.357531	0.0407323
		FALSE	High	[K].NIILSSQPSTDDR.[V]	1xTMTpro [N-Term]	1.78246e-08	0.000235713	1	1	12	CoV1-dDHFR-nsp15	CoV1-dDHFR-nsp15 [70-82]		0	1749.93	0.98	0.75	1.123	1.413	3.049	2.01	1.97	1.507	2.257	2.84	6.128	1.446	1.39	1.362	1.042	1.561	1.964	4.238	0.995879	0.72843	0.990589	0.860094	0.999857	0.0015011	0.0519875	0.988907	0.685095	0.996808	0.479971	0.999763	0.554493	0.0648998	0.341478	0.00218136
		FALSE	High	[R].NGVLITEGSVK.[G]	1xTMTpro [K11]; 1xTMTpro [N-Term]	3.15436e-07	0.000235713	1	1	8	CoV1-dDHFR-nsp15	CoV1-dDHFR-nsp15 [317-327]		0	1725.04	0.897	1.24	0.804	1.066	3.907	1.764	1.582	2.188	1.419	1.88	6.893	2.898	0.609	0.546	0.755	0.49	0.649	2.378	0.995879	0.997031	0.86193	0.68533	0.999857	0.0793864	0.254182	0.988907	0.999314	0.997299	0.715715	0.999763	0.999861	0.999879	0.990609	0.912372
		FALSE	High	[K].LEDFIPMDSTVK.[N]	1xOxidation [M7]; 1xTMTpro [K12]; 1xTMTpro [N-Term]	0.00126587	0.000235713	1	1	3	CoV1-dDHFR-nsp15	CoV1-dDHFR-nsp15 [443-454]		0	2019.1	0.923	0.896	1.245	1.694	2.86	1.541	1.422	1.381	1.919	2.609	4.406	0.64	2.408	2.221	2.158	2.998	4.078	6.886	0.981692	0.996006	0.990771	0.948462	0.999857	0.208086	0.532749	0.988907	0.94954	0.997299	0.710103	0.829	0.0414394	0.0436071	0.00108341	0.0815414
		FALSE	High	[K].LEDFIPMDSTVK.[N]	1xTMTpro [K12]; 1xTMTpro [N-Term]	3.1716e-07	0.000235713	1	1	8	CoV1-dDHFR-nsp15	CoV1-dDHFR-nsp15 [443-454]		0	2003.1	0.859	1.426	1.891	2.478	3.407	1.274	1.095	1.816	2.408	3.157	4.339	0.756	1.686	1.449	2.403	3.187	4.178	5.743	0.990034	0.999996	0.973588	0.998972	0.999857	0.544536	0.943811	0.988907	0.685095	0.995355	0.999871	0.850683	0.221295	0.0370478	1.20978e-08	9.86685e-14
		FALSE	High	[K].TTLPVNVAFELWAK.[R]	1xTMTpro [K14]; 1xTMTpro [N-Term]	2.53626e-07	0.000235713	1	1	19	CoV1-dDHFR-nsp15	CoV1-dDHFR-nsp15 [225-238]		0	2197.29	0.961	1.234	1.069	2.598	3.175	1.175	1.129	1.45	1.255	3.052	3.73	1.602	0.733	0.705	0.905	0.784	1.905	2.328	0.995879	0.998997	0.990771	0.999874	0.999857	0.800407	0.978611	0.988907	0.999314	0.981013	0.999871	0.999763	0.999861	0.999879	0.849384	0.814285
		FALSE	High	[R].VEGQVDLFR.[N]	1xTMTpro [N-Term]	0.000587222	0.000235713	1	1	14	CoV1-dDHFR-nsp15	CoV1-dDHFR-nsp15 [305-313]		0	1366.76	0.949	0.963	1.292	1.424	3.727	3.059	2.903	2.946	3.952	4.355	11.402	1.075	2.845	2.699	2.74	3.675	4.049	10.603	0.995879	0.996006	0.999998	0.870326	0.999857	1.20266e-05	0.000284808	0.770544	0.138946	0.79059	0.231121	0.999763	0.00277754	0.000293404	2.28496e-13	4.888e-15
		FALSE	High	[K].VDGIIQQLPETYFTQSR.[D]	1xTMTpro [N-Term]	1.96226e-10	0.000235713	1	1	31	CoV1-dDHFR-nsp15	CoV1-dDHFR-nsp15 [360-376]		0	2299.23	0.681	0.946	0.776	0.828	1.299	2.128	1.449	2.014	1.652	1.761	2.765	1.598	1.331	0.907	1.26	1.033	1.102	1.73	0.806962	0.996006	0.914265	0.505651	0.738483	0.0495276	0.731336	0.988907	0.94954	0.997299	0.999871	0.999763	0.835569	0.971411	0.135538	0.188078
		FALSE	High	[K].VDGIDVEIFENK.[T]	1xTMTpro [K12]; 1xTMTpro [N-Term]	6.81596e-08	0.000235713	1	1	20	CoV1-dDHFR-nsp15	CoV1-dDHFR-nsp15 [213-224]		0	1986.1	0.779	1.102	1.738	1.892	3.361	1.879	1.463	2.07	3.265	3.554	6.314	1.086	1.729	1.347	1.905	3.006	3.271	5.812	0.86419	0.996006	0.990771	0.973324	0.999857	0.00398166	0.401234	0.988907	0.325899	0.965093	0.6729	0.999763	0.348738	0.0658491	4.89764e-07	4.888e-15
		FALSE	High	[R].SQMETDFLELAMDEFIQR.[Y]	2xOxidation [M3; M12]; 1xTMTpro [N-Term]	2.26573e-08	0.000235713	1	1	9	CoV1-dDHFR-nsp15	CoV1-dDHFR-nsp15 [385-402]		0	2539.2	0.899	0.975	0.927	1.396	1.701	1.35	1.215	1.316	1.252	1.884	2.296	1.457	0.927	0.834	0.903	0.859	1.293	1.576	0.986301	0.996006	0.876199	0.860094	0.787992	0.31203	0.871519	0.999022	0.999314	0.997299	0.999871	0.999763	0.734382	0.613608	0.75652	0.412427
		FALSE	High	[R].SQMETDFLELAMDEFIQR.[Y]	1xOxidation [M]; 1xTMTpro [N-Term]	3.17701e-08	0.000235713	1	1	6	CoV1-dDHFR-nsp15	CoV1-dDHFR-nsp15 [385-402]		0	2523.21	0.929	1.395	1.238	2.102	2.512	0.842	0.782	1.174	1.042	1.77	2.115	1.58	0.533	0.495	0.743	0.66	1.12	1.339	0.981692	0.997031	0.990771	0.991663	0.999857	0.998154	0.999947	0.988907	0.999314	0.997299	0.999871	0.999763	0.999861	0.999879	0.999157	0.999721
		FALSE	High	[K].SQDLSVISK.[V]	1xTMTpro [K9]; 1xTMTpro [N-Term]	8.25145e-05	0.000235713	1	1	5	CoV1-dDHFR-nsp15	CoV1-dDHFR-nsp15 [486-494]		0	1584.95	0.705	0.874	1.224	1.679	2.3	1.632	1.151	1.427	1.999	2.741	3.755	1.029	1.586	1.119	1.386	1.942	2.663	3.648	0.337456	0.945876	0.990771	0.920039	0.999857	0.0141232	0.91744	0.988907	0.909644	0.995355	0.951998	0.999763	0.372256	0.489188	0.0424201	0.0116514
		FALSE	High	[K].DGHVETFYPK.[L]	1xTMTpro [K10]; 1xTMTpro [N-Term]	8.80935e-05	0.000235713	1	1	7	CoV1-dDHFR-nsp15	CoV1-dDHFR-nsp15 [513-522]		0	1800.98	0.933	1.339	1.084	2.454	3.241	1.083	1.011	1.451	1.175	2.658	3.511	1.862	0.582	0.543	0.779	0.631	1.427	1.886	0.995879	0.999996	0.990771	0.998972	0.999857	0.898464	0.999947	0.988907	0.999314	0.997299	0.999871	0.999763	0.999861	0.999879	0.980682	0.999721
		FALSE	High	[K].GPAQASVNGVTLIGESVK.[T]	1xTMTpro [K18]; 1xTMTpro [N-Term]	3.00742e-11	0.000235713	1	1	17	CoV1-dDHFR-nsp15	CoV1-dDHFR-nsp15 [334-351]		0	2335.35	1.097	1.624	1.314	3.341	4.391	1.624	1.781	2.637	2.134	5.426	7.131	3.253	0.499	0.548	0.811	0.656	1.668	2.192	0.995879	0.996872	0.999998	0.998972	0.999857	0.265681	0.404614	0.855174	0.822939	0.668157	0.731012	0.999763	0.999882	0.999879	0.966209	0.999721
		FALSE	High	[R].DLEDFKPR.[S]	1xTMTpro [K6]; 1xTMTpro [N-Term]	0.00278628	0.000423958	1	1	12	CoV1-dDHFR-nsp15	CoV1-dDHFR-nsp15 [377-384]		0	1627.93	1.106	1.715	1.427	3.717	5.547	2.115	2.34	3.627	3.018	7.863	11.732	4.251	0.498	0.55	0.853	0.71	1.85	2.76	0.995879	0.996872	0.994747	0.973324	0.974669	0.0512714	0.113928	0.592991	0.457347	0.315197	0.286448	0.999763	0.999861	0.999879	0.919822	0.956279
		FALSE	High	[R].VIEQFLPK.[A]	1xTMTpro [K8]; 1xTMTpro [N-Term]	0.00275615	0.000423958	1	1	19	CoV1-dDHFR-nsp15	CoV1-dDHFR-nsp15 [110-117]		0	1581.99	0.85	0.814	0.847	1.514	3.381	2.74	2.33	2.231	2.32	4.148	9.265	2.005	1.367	1.162	1.113	1.157	2.069	4.621	0.983486	0.996006	0.966609	0.898008	0.999857	0.00610058	0.116676	0.955528	0.738663	0.885601	0.476245	0.999763	0.807004	0.742836	0.350129	0.0702463
		FALSE	High	[R].YSDLELK.[L]	1xTMTpro [K7]; 1xTMTpro [N-Term]	0.0198452	0.0011075	1	1	12	CoV1-dDHFR-nsp15	CoV1-dDHFR-nsp15 [171-177]		0	1475.86	0.524	0.516	0.557	0.83	3.699	6.86	3.595	3.542	3.823	5.696	25.371	1.697	4.041	2.118	2.087	2.252	3.356	14.947	0.337456	0.818869	0.63394	0.505651	0.999857	2.15764e-08	7.26702e-05	0.621608	0.214622	0.651264	0.0181074	0.999763	0.0712365	0.00935413	1.6254e-05	7.80284e-09
		FALSE	High	[R].RYSDLELK.[L]	1xTMTpro [K8]; 1xTMTpro [N-Term]	0.0211625	0.00126329	1	1	7	CoV1-dDHFR-nsp15	CoV1-dDHFR-nsp15 [170-177]		1	1631.96	0.97	1.305	1.132	2.878	3.799	2.031	1.97	2.651	2.299	5.846	7.717	3.02	0.673	0.652	0.878	0.761	1.936	2.555	0.995879	0.999996	0.990771	0.999874	0.999857	0.0693748	0.267027	0.85404	0.744818	0.605075	0.649019	0.999763	0.999861	0.999879	0.892733	0.874433
		FALSE	High	[R].SQDSPLK.[L]	1xTMTpro [K7]; 1xTMTpro [N-Term]	0.023551	0.00126329	1	1	9	CoV1-dDHFR-nsp15	CoV1-dDHFR-nsp15 [436-442]		0	1382.81	0.727	1.135	1.335	1.906	3.927	2.942	2.139	3.339	3.928	5.608	11.555	1.57	1.875	1.363	2.127	2.502	3.573	7.362	0.82211	0.996872	0.999998	0.973324	0.999857	8.83791e-06	0.00952634	0.627318	0.156442	0.644979	0.223522	0.999763	0.104045	0.0462363	3.54774e-08	4.52231e-13
		FALSE	High	[K].TQFNYFK.[K]	1xTMTpro [K7]; 1xTMTpro [N-Term]	0.0302496	0.00211295	1	1	23	CoV1-dDHFR-nsp15	CoV1-dDHFR-nsp15 [352-358]		0	1555.88	0.65	0.85	0.805	1.446	4.494	4.342	2.822	3.69	3.494	6.278	19.512	3.528	1.231	0.8	1.046	0.99	1.78	5.531	0.727319	0.996006	0.938747	0.881272	0.999857	3.0071e-05	0.0299823	0.570655	0.295003	0.529206	0.0544223	0.999763	0.876569	0.999879	0.498847	0.259949
	FALSE	High	Master Protein	P13639	Elongation factor 2 [OS=Homo sapiens]	0	184.271	36	28	158	27	858	95.3	6.83	416.19	28	protein metabolism;other metabolic processes;other biological processes	non-structural extracellular;plasma membrane;other membranes;cytosol;other cell component	translation activity;nucleic acid binding activity;other molecular function	Pf00009, Pf00679, Pf03144, Pf03764, Pf14492	1938	EEF2	A0A384N6H1; B2RMP5; D6W618; hsa:1938; P13639; Q58J86	ENSG00000167658	Neutrophil degranulation; Protein methylation; Uptake and function of diphtheria toxin; Peptide chain elongation; Synthesis of diphthamide-EEF2	Translation factors; AMP-activated protein kinase signaling; Brain-derived neurotrophic factor (BDNF) signaling pathway; IL-18 signaling pathway	AMPK signaling pathway; Oxytocin signaling pathway	11	1	0.911	0.62	0.925	1.633	1.724	1.101	1.003	0.682	1.018	1.798	1.898	0.864	1.274	1.161	0.79	1.178	2.081	2.197	0.981605	0.878125
		Checked	Confidence	Annotated Sequence	Modifications	Qvality PEP	Qvality q-value	# Protein Groups	# Proteins	# PSMs	Master Protein Accessions	Positions in Master Proteins	Modifications in Master Proteins	# Missed Cleavages	Theo. MH+ [Da]	Abundance Ratio: (1 1/2 hr) / (0 hr)	Abundance Ratio: (1 hr) / (0 hr)	Abundance Ratio: (1/2 hr) / (0 hr)	Abundance Ratio: (2 hr) / (0 hr)	Abundance Ratio: (continuous) / (0 hr)	Abundance Ratio: (0 hr) / (DMSO)	Abundance Ratio: (1 1/2 hr) / (DMSO)	Abundance Ratio: (1 hr) / (DMSO)	Abundance Ratio: (1/2 hr) / (DMSO)	Abundance Ratio: (2 hr) / (DMSO)	Abundance Ratio: (continuous) / (DMSO)	Abundance Ratio: (TMP) / (DMSO)	Abundance Ratio: (0 hr) / (TMP)	Abundance Ratio: (1 1/2 hr) / (TMP)	Abundance Ratio: (1 hr) / (TMP)	Abundance Ratio: (1/2 hr) / (TMP)	Abundance Ratio: (2 hr) / (TMP)	Abundance Ratio: (continuous) / (TMP)	Abundance Ratio Adj. P-Value: (1 1/2 hr) / (0 hr)	Abundance Ratio Adj. P-Value: (1 hr) / (0 hr)	Abundance Ratio Adj. P-Value: (1/2 hr) / (0 hr)	Abundance Ratio Adj. P-Value: (2 hr) / (0 hr)	Abundance Ratio Adj. P-Value: (continuous) / (0 hr)	Abundance Ratio Adj. P-Value: (0 hr) / (DMSO)	Abundance Ratio Adj. P-Value: (1 1/2 hr) / (DMSO)	Abundance Ratio Adj. P-Value: (1 hr) / (DMSO)	Abundance Ratio Adj. P-Value: (1/2 hr) / (DMSO)	Abundance Ratio Adj. P-Value: (2 hr) / (DMSO)	Abundance Ratio Adj. P-Value: (continuous) / (DMSO)	Abundance Ratio Adj. P-Value: (TMP) / (DMSO)	Abundance Ratio Adj. P-Value: (0 hr) / (TMP)	Abundance Ratio Adj. P-Value: (1 1/2 hr) / (TMP)	Abundance Ratio Adj. P-Value: (1 hr) / (TMP)	Abundance Ratio Adj. P-Value: (1/2 hr) / (TMP)
		FALSE	High	[R].IMGPNYTPGK.[K]	1xTMTpro [K10]; 1xTMTpro [N-Term]	0.00175484	0.000235713	1	1	4	P13639	P13639 [429-438]		0	1685.95	0.709	1.358	1.26	2.423	2.808	0.677	0.48	0.919	0.853	1.64	1.901	1.291	0.524	0.372	0.711	0.66	1.27	1.472	0.348421	0.997031	0.990771	0.998972	0.999857	0.944474	0.267027	0.988907	0.94954	0.997299	0.999871	0.999763	0.999861	0.999879	0.998029	0.999721
		FALSE	High	[-].MVNFTVDQIR.[A]	1xMet-loss [N-Term]; 1xTMTpro [N-Term]	1.75412e-05	0.000235713	1	1	7	P13639	P13639 [1-10]	P13639 1xMet-loss [N-Term]	0	1395.79
		FALSE	High	[K].GVQYLNEIK.[D]	1xTMTpro [K9]; 1xTMTpro [N-Term]	0.000141559	0.000235713	1	1	5	P13639	P13639 [668-676]		0	1671.99	1.14	0.431	0.492	0.844	1.09	1.811	2.065	0.781	0.89	1.529	1.975	1.006	1.801	2.053	0.776	0.885	1.521	1.963	0.995879	0.622047	0.504881	0.518096	0.53088	0.148421	0.223977	0.988907	0.999314	0.991351	0.999871	0.999763	0.575241	0.180082	0.980682	0.3233
		FALSE	High	[R].VFSGLVSTGLK.[V]	1xTMTpro [K11]; 1xTMTpro [N-Term]	1.56117e-07	0.000235713	1	1	27	P13639	P13639 [416-426]		0	1716.06	0.963	0.995	1.21	2.12	2.81	0.831	0.8	0.827	1.005	1.761	2.334	1.563	0.531	0.512	0.529	0.643	1.127	1.494	0.995879	0.996872	0.999998	0.998972	0.999857	0.998154	0.999947	0.988907	0.999314	0.997299	0.999871	0.999763	0.999861	0.999879	0.835548	0.999721
		FALSE	High	[K].YEWDVAEAR.[K]	1xTMTpro [N-Term]	0.000270817	0.000235713	1	1	10	P13639	P13639 [639-647]		0	1442.72	0.897	1.945	3.757	4.879	2.591	0.696	0.624	1.353	2.613	3.394	1.802	1.446	0.481	0.432	0.936	1.808	2.348	1.247	0.958165	0.996872	0.443975	0.889672	0.999857	0.959359	0.849329	0.999022	0.595241	0.968738	0.999871	0.999763	0.999861	0.999879	0.632453	1.57004e-07
		FALSE	High	[R].YVEPIEDVPCGNIVGLVGVDQFLVK.[T]	1xCarbamidomethyl [C10]; 1xTMTpro [K25]; 1xTMTpro [N-Term]	1.40754e-07	0.000235713	1	1	3	P13639	P13639 [457-481]		0	3367.85	0.852	1.116	1.238	2.074	2.4	0.579	0.493	0.646	0.717	1.2	1.389	0.819	0.707	0.602	0.789	0.875	1.466	1.696	0.869857	0.996006	0.990771	0.988393	0.999857	0.567131	0.287023	0.811513	0.836082	0.827245	0.777667	0.946049	0.999861	0.999879	0.980682	0.645604
		FALSE	High	[K].SATSPEGK.[K]	1xTMTpro [K8]; 1xTMTpro [N-Term]	0.00119227	0.000235713	1	1	17	P13639	P13639 [276-283]		0	1384.79	1.086	2.948	1.963	3.894	3.295	0.67	0.728	1.976	1.316	2.611	2.209	1.889	0.355	0.386	1.046	0.696	1.382	1.169	0.995879	0.970924	0.990589	0.971761	0.999857	0.886722	0.987196	0.988907	0.999314	0.997299	0.999871	0.999763	0.999861	0.999879	0.284019	0.994515
		FALSE	High	[K].STAISLFYELSENDLNFIK.[Q]	1xTMTpro [K19]; 1xTMTpro [N-Term]	4.33638e-05	0.000235713	1	1	6	P13639	P13639 [72-90]		0	2812.53	0.73	0.699	0.723	0.945	1.166	1.51	1.103	1.055	1.092	1.427	1.761	1.135	1.331	0.972	0.93	0.962	1.258	1.552	0.402746	0.642148	0.580986	0.505651	0.661156	0.0377261	0.954941	0.988907	0.999314	0.968738	0.999871	0.999763	0.575241	0.571704	0.851001	0.893509
		FALSE	High	[K].STLTDSLVCK.[A]	1xCarbamidomethyl [C9]; 1xTMTpro [K10]; 1xTMTpro [N-Term]	0.000457013	0.000235713	1	1	5	P13639	P13639 [33-42]		0	1731.98	1.112	1.254	2.417	2.759	2.008	0.658	0.731	0.824	1.589	1.814	1.321	0.854	0.77	0.856	0.966	1.861	2.125	1.547	0.995879	0.996872	0.929336	0.999874	0.999857	0.980515	0.999947	0.988863	0.999314	0.997299	0.999871	0.999763	0.999861	0.999879	0.919822	0.132801
		FALSE	High	[R].ETVSEESNVLCLSK.[S]	1xCarbamidomethyl [C11]; 1xTMTpro [K14]; 1xTMTpro [N-Term]	3.39183e-08	0.000235713	1	1	6	P13639	P13639 [581-594]		0	2203.18	1.128	1.518	3.603	3.074	1.355	0.589	0.664	0.894	2.121	1.809	0.797	1.414	0.416	0.469	0.632	1.5	1.28	0.564	0.995879	0.999996	0.330479	0.998972	0.999857	0.609648	0.954756	0.988907	0.843162	0.997299	0.63456	0.999763	0.999861	0.999879	0.919822	0.0103807
		FALSE	High	[K].AYLPVNESFGFTADLR.[S]	1xTMTpro [N-Term]	1.04856e-07	0.000235713	1	1	13	P13639	P13639 [786-801]		0	2104.1	1.019	1.312	1.096	1.761	2.302	0.864	0.881	1.133	0.947	1.522	1.989	1.37	0.631	0.643	0.827	0.691	1.111	1.452	0.999535	0.999996	0.990771	0.954245	0.999857	0.998154	0.999947	0.999864	0.999314	0.996808	0.999871	0.999763	0.999861	0.999879	0.941298	0.974788
		FALSE	High	[R].CLYASVLTAQPR.[L]	1xCarbamidomethyl [C1]; 1xTMTpro [N-Term]	2.67382e-06	0.000235713	1	1	5	P13639	P13639 [728-739]		0	1682.92	1.022	1.894	1.454	2.32	2.811	0.607	0.621	1.15	0.883	1.408	1.706	1.312	0.463	0.473	0.876	0.673	1.074	1.301	0.995879	0.996872	0.999998	0.998972	0.999857	0.59521	0.776824	0.995869	0.961392	0.968738	0.999871	0.999763	0.999861	0.999879	0.869205	0.999721
		FALSE	High	[K].ARPFPDGLAEDIDK.[G]	1xTMTpro [K14]; 1xTMTpro [N-Term]	1.89326e-05	0.000235713	1	1	7	P13639	P13639 [606-619]		0	2152.19	0.742	0.85	0.865	1.486	1.92	1.369	1.016	1.164	1.184	2.035	2.628	1.739	0.787	0.584	0.669	0.68	1.17	1.511	0.767537	0.995238	0.824596	0.894121	0.974495	0.319202	0.999664	0.988907	0.999314	0.997299	0.999871	0.999763	0.969781	0.999879	0.990609	0.955767
		FALSE	High	[K].EDLYLKPIQR.[T]	1xTMTpro [K6]; 1xTMTpro [N-Term]	0.000151955	0.000235713	1	1	4	P13639	P13639 [440-449]		0	1883.12	1.333	2.421	1.795	3.601	3.788	0.681	0.908	1.649	1.223	2.453	2.58	1.899	0.359	0.478	0.868	0.644	1.291	1.358	0.944636	0.996006	0.990589	0.982096	0.999857	0.998154	0.999947	0.988907	0.999314	0.997299	0.999871	0.999763	0.999861	0.999879	0.912236	0.999721
		FALSE	High	[K].DLEEDHACIPIK.[K]	1xCarbamidomethyl [C8]; 1xTMTpro [K12]; 1xTMTpro [N-Term]	2.01028e-05	0.000235713	1	1	2	P13639	P13639 [560-571]		0	2048.1	1.095	1.801	1.485	2.684	2.871	0.756	0.828	1.362	1.123	2.029	2.171	1.713	0.441	0.483	0.795	0.656	1.185	1.267	0.995879	0.996006	0.990771	0.999874	0.999857	0.998154	0.999947	0.988907	0.999314	0.999937	0.999871	0.999843	0.999861	0.999879	0.972017	0.999721
		FALSE	High	[K].EGIPALDNFLDKL.[-]	1xTMTpro [K12]; 1xTMTpro [N-Term]	0.00047738	0.000235713	1	1	6	P13639	P13639 [846-858]		1	2053.18	0.905	0.88	1.064	2.113	2.373	0.917	0.831	0.807	0.976	1.938	2.177	1.396	0.657	0.595	0.578	0.7	1.389	1.56	0.971419	0.996006	0.92725	0.99848	0.999857	0.998154	0.999947	0.988907	0.999314	0.997299	0.999871	0.999763	0.999861	0.999879	0.820373	0.994515
		FALSE	High	[R].GHVFEESQVAGTPMFVVK.[A]	1xOxidation [M14]; 1xTMTpro [K18]; 1xTMTpro [N-Term]	9.486e-10	0.000235713	1	1	6	P13639	P13639 [768-785]		0	2586.39	0.987	1.578	1.321	2.106	2.676	0.788	0.778	1.244	1.041	1.66	2.109	1.49	0.529	0.522	0.835	0.698	1.114	1.415	0.999535	0.997031	0.999998	0.99848	0.999857	0.999948	0.999947	0.998419	0.999314	0.997299	0.999871	0.999763	0.999861	0.999879	0.935585	0.975096
		FALSE	High	[K].GPLMMYISK.[M]	1xTMTpro [K9]; 1xTMTpro [N-Term]	0.000110159	0.000235713	1	1	2	P13639	P13639 [392-400]		0	1647.95	1.069	1.663	1.387	2.572	2.772	0.709	0.758	1.179	0.984	1.825	1.966	1.643	0.432	0.461	0.718	0.599	1.111	1.197	0.995879	0.999996	0.999998	0.999874	0.999857	0.998154	0.999947	0.998419	0.999314	0.997299	0.999871	0.999763	0.999861	0.999879	0.991474	0.999721
		FALSE	High	[R].ALLELQLEPEELYQTFQR.[I]	1xTMTpro [N-Term]	6.40825e-07	0.000235713	1	1	2	P13639	P13639 [163-180]		0	2524.36	1.083	2.142	1.565	2.691	3.028	0.636	0.688	1.361	0.995	1.71	1.925	1.582	0.402	0.435	0.86	0.629	1.081	1.216	0.995879	0.996006	0.999998	0.999874	0.999857	0.775393	0.954756	0.999022	0.999314	0.997299	0.999871	0.999763	0.999861	0.999879	0.908037	0.999721
		FALSE	High	[K].FSVSPVVR.[V]	1xTMTpro [N-Term]	0.00350068	0.000423958	1	1	3	P13639	P13639 [499-506]		0	1194.72	0.942	1.123	1.499	2.439	3.465	0.728	0.685	0.817	1.09	1.774	2.521	1.935	0.376	0.354	0.422	0.563	0.917	1.303	0.995879	0.996006	0.999998	0.998972	0.999857	0.998154	0.964445	0.959607	0.999314	0.997299	0.999871	0.999843	0.999861	0.999879	0.231838	0.999721
		FALSE	High	[K].GPLMMYISK.[M]	1xOxidation [M4]; 1xTMTpro [K9]; 1xTMTpro [N-Term]	0.00833605	0.000610457	1	1	1	P13639	P13639 [392-400]		0	1663.94
		FALSE	High	[K].GPLMMYISK.[M]	2xOxidation [M4; M5]; 1xTMTpro [K9]; 1xTMTpro [N-Term]	0.00793989	0.000610457	1	1	2	P13639	P13639 [392-400]		0	1679.94	1.156	1.774	1.275	2.048	2.491	0.719	0.831	1.276	0.917	1.472	1.791	1.359	0.529	0.611	0.939	0.675	1.084	1.318	0.990263	0.998997	0.990771	0.991019	0.999857	0.998154	0.999947	0.999022	0.999314	0.968738	0.953869	0.999763	0.999861	0.999879	0.67188	0.949533
		FALSE	High	[K].AGIIASAR.[A]	1xTMTpro [N-Term]	0.0068231	0.000610457	1	1	3	P13639	P13639 [43-50]		0	1062.66	0.887	1.811	3.54	4.374	2.508	0.794	0.704	1.438	2.812	3.474	1.992	1.789	0.444	0.394	0.804	1.572	1.942	1.114	0.934119	0.998997	0.495227	0.933627	0.999857	0.998154	0.966601	0.999022	0.452751	0.975345	0.999871	0.999843	0.999861	0.999879	0.964325	6.30928e-05
		FALSE	High	[R].YFDPANGK.[F]	1xTMTpro [K8]; 1xTMTpro [N-Term]	0.0195287	0.0011075	1	1	1	P13639	P13639 [265-272]		0	1519.84	0.662	0.46	0.424	1.003	1.799	0.995	0.659	0.458	0.422	0.997	1.79	0.725	1.373	0.909	0.632	0.582	1.377	2.47	0.763326	0.778148	0.314205	0.634613	0.985793	0.98277	0.987196	0.650835	0.561129	0.782482	0.999871	0.906513	0.674918	0.632097	0.9797	0.999721
		FALSE	High	[K].EGIPALDNFLDK.[L]	1xTMTpro [K12]; 1xTMTpro [N-Term]	0.0226864	0.00126329	1	1	2	P13639	P13639 [846-857]		0	1940.1
		FALSE	High	[K].NPADLPK.[L]	1xTMTpro [K7]; 1xTMTpro [N-Term]	0.0260636	0.00141708	1	1	2	P13639	P13639 [513-519]		0	1362.82	1.176	1.571	1.715	2.897	4.374	0.662	0.779	1.04	1.135	1.917	2.895	2.03	0.326	0.384	0.512	0.559	0.945	1.427	0.990034	0.999996	0.990771	0.999874	0.999857	0.900587	0.999947	0.988907	0.999314	0.997299	0.999871	0.999843	0.999861	0.999879	0.491134	0.999721
		FALSE	High	[K].SDPVVSYR.[E]	1xTMTpro [N-Term]	0.0322376	0.0022452	1	1	2	P13639	P13639 [573-580]		0	1226.67	0.635	1.982	3.93	5.345	1.689	0.676	0.43	1.34	2.658	3.615	1.142	1.183	0.572	0.363	1.133	2.247	3.057	0.966	0.322167	0.996006	0.796557	0.815339	0.999857	0.998154	0.369058	0.988907	0.779188	0.846943	0.999871	0.999763	0.999861	0.939346	0.717629	0.252418
		FALSE	High	[R].TILMMGR.[Y]	1xTMTpro [N-Term]	0.0381778	0.00256062	1	1	2	P13639	P13639 [450-456]		0	1125.64	1.015	2.487	1.836	3.353	3.888	0.668	0.679	1.662	1.227	2.242	2.599	2.555	0.262	0.266	0.651	0.48	0.878	1.017	0.995879	0.996006	0.990771	0.998972	0.999857	0.959359	0.963494	0.988907	0.999314	0.999937	0.999871	0.999763	0.999861	0.999879	0.990609	0.893509
		FALSE	High	[K].LDSEDKDK.[E]	2xTMTpro [K6; K8]; 1xTMTpro [N-Term]	0.051732	0.00405333	1	1	2	P13639	P13639 [323-330]		1	1862.07	1.077	1.952	1.623	3.45	3.576	0.481	0.518	0.938	0.78	1.658	1.719	1.399	0.344	0.37	0.67	0.558	1.185	1.229	0.995879	0.997031	0.99919	0.997573	0.999857	0.437505	0.549551	0.988907	0.963946	0.997299	0.999871	0.999763	0.999861	0.999879	0.991474	0.999721
		FALSE	High	[R].GGGQIIPTAR.[R]	1xTMTpro [N-Term]	0.1191	0.00807545	2	4	1	P13639; Q15029	P13639 [717-726]; Q15029 [804-813]		0	1273.75	2.887	2.311	6.523	3.527	2.104	0.472	1.362	1.09	3.077	1.664	0.992	1.266	0.373	1.076	0.861	2.43	1.314	0.784	0.000450328	0.996006	0.314205	0.988393	0.999857	0.577677	0.613749	0.999022	0.551438	0.997299	0.999871	0.999763	0.968976	0.820284	0.990609	0.146359
	FALSE	High	Master Protein	P10809	60 kDa heat shock protein, mitochondrial [OS=Homo sapiens]	0	168.125	42	18	84	18	573	61	5.87	212.84	18	cell cycle OR cell proliferation;cell organization and biogenesis;protein metabolism;DNA metabolism;other metabolic processes;stress response;transport;developmental processes;signal transduction;other biological processes	non-structural extracellular;plasma membrane;other membranes;cytosol;cytoskeleton;mitochondrion;other cytoplasmic organelle;other cell component	nucleic acid binding activity;other molecular function	Pf00118	3329	HSPD1	B2R5M6; B7Z712; hsa:3329; P10809; Q38L19; Q9UCR6	ENSG00000144381	Mitochondrial protein import; TFAP2A acts as a transcriptional repressor during retinoic acid induced cell differentiation	Apoptosis-related network due to altered Notch3 in ovarian cancer; Sudden infant death syndrome (SIDS) susceptibility pathways	RNA degradation; Type I diabetes mellitus; Legionellosis; Tuberculosis; Lipid and atherosclerosis	9	0	0.708	0.66	0.945	2.141	1.695	1.233	0.873	0.814	1.165	2.64	2.09	0.875	1.409	0.997	0.929	1.331	3.016	2.387	0.586572	0.902269
		Checked	Confidence	Annotated Sequence	Modifications	Qvality PEP	Qvality q-value	# Protein Groups	# Proteins	# PSMs	Master Protein Accessions	Positions in Master Proteins	Modifications in Master Proteins	# Missed Cleavages	Theo. MH+ [Da]	Abundance Ratio: (1 1/2 hr) / (0 hr)	Abundance Ratio: (1 hr) / (0 hr)	Abundance Ratio: (1/2 hr) / (0 hr)	Abundance Ratio: (2 hr) / (0 hr)	Abundance Ratio: (continuous) / (0 hr)	Abundance Ratio: (0 hr) / (DMSO)	Abundance Ratio: (1 1/2 hr) / (DMSO)	Abundance Ratio: (1 hr) / (DMSO)	Abundance Ratio: (1/2 hr) / (DMSO)	Abundance Ratio: (2 hr) / (DMSO)	Abundance Ratio: (continuous) / (DMSO)	Abundance Ratio: (TMP) / (DMSO)	Abundance Ratio: (0 hr) / (TMP)	Abundance Ratio: (1 1/2 hr) / (TMP)	Abundance Ratio: (1 hr) / (TMP)	Abundance Ratio: (1/2 hr) / (TMP)	Abundance Ratio: (2 hr) / (TMP)	Abundance Ratio: (continuous) / (TMP)	Abundance Ratio Adj. P-Value: (1 1/2 hr) / (0 hr)	Abundance Ratio Adj. P-Value: (1 hr) / (0 hr)	Abundance Ratio Adj. P-Value: (1/2 hr) / (0 hr)	Abundance Ratio Adj. P-Value: (2 hr) / (0 hr)	Abundance Ratio Adj. P-Value: (continuous) / (0 hr)	Abundance Ratio Adj. P-Value: (0 hr) / (DMSO)	Abundance Ratio Adj. P-Value: (1 1/2 hr) / (DMSO)	Abundance Ratio Adj. P-Value: (1 hr) / (DMSO)	Abundance Ratio Adj. P-Value: (1/2 hr) / (DMSO)	Abundance Ratio Adj. P-Value: (2 hr) / (DMSO)	Abundance Ratio Adj. P-Value: (continuous) / (DMSO)	Abundance Ratio Adj. P-Value: (TMP) / (DMSO)	Abundance Ratio Adj. P-Value: (0 hr) / (TMP)	Abundance Ratio Adj. P-Value: (1 1/2 hr) / (TMP)	Abundance Ratio Adj. P-Value: (1 hr) / (TMP)	Abundance Ratio Adj. P-Value: (1/2 hr) / (TMP)
[truncated: 7,806 more rows]
[truncated: 130 more columns]
