# Supplementary material for: Time-Resolved Analysis of Protein–Protein Ensembles Using a Destabilizing Domain to Map Dynamic Interactions of SARS-CoV‑2 nsp15
Source: ACS Chem Biol. 2025 Sep 1;20(9):2229–42. doi: 10.1021/acschembio.5c00377 (PMC12455562; doi:10.1021/acschembio.5c00377)
Supplement: Supplementary file 9 [file cb5c00377_si_009.xlsx]

## Sheet: 9
	SubcellulaRVis for Interactors of SARS-CoV nsp15
		Compartment	p	FDR	Significant	n	Genes
	1	Ribosome	1.42574e-07	1.99604e-06	TRUE	5	RPL23,RPL12,RPLP1,BTF3,LARP1
	2	Cytoplasm	0.000118769	0.001544	TRUE	19	YTHDF2,HSP90AA1,HSP90AB1,RANGAP1,SRP54,ST13,PABPC4,RPL23,BZW1,PRMT5,SMC2,LARP1,TMX1,BTF3,PSMD11,RPL12,RPLP1,PRRC2A,CACYBP
	3	Nucleus	0.0040738	0.0488856	TRUE	14	SMC2,BTF3,HSP90AA1,HSP90AB1,PSMD11,SRP54,PABPC4,PRMT5,CACYBP,YTHDF2,PHF6,RANGAP1,PRRC2A,RPL23
	4	Extracellular region	0.012913	0.142043	FALSE	9	HSP90AA1,HSP90AB1,PSMD11,RPL12,ST13,PRRC2A,RPL23,SMC2,CACYBP
	5	Lysosome	0.0399516	0.399516	FALSE	2	HSP90AB1,HSP90AA1
	6	Vacuole	0.0541443	0.487299	FALSE	2	HSP90AB1,HSP90AA1
	7	Golgi apparatus	0.516453	1	FALSE	1	PRMT5
	8	Cytoskeleton	0.461498	1	FALSE	2	YTHDF2,RANGAP1
	9	Plasma membrane	0.907923	1	FALSE	3	HSP90AA1,HSP90AB1,PRRC2A
	10	Mitochondrion	0.254421	1	FALSE	2	HSP90AA1,HSP90AB1
	11	Intracellular vesicle	0.259557	1	FALSE	3	HSP90AA1,HSP90AB1,PSMD11
	12	Endoplasmic reticulum	0.358797	1	FALSE	2	SRP54,TMX1
	13	Endosome	0.663999	1	FALSE	0
	14	Peroxisome	0.14225	1	FALSE	0
