# Supplementary material for: Time-Resolved Analysis of Protein–Protein Ensembles Using a Destabilizing Domain to Map Dynamic Interactions of SARS-CoV‑2 nsp15
Source: ACS Chem Biol. 2025 Sep 1;20(9):2229–42. doi: 10.1021/acschembio.5c00377 (PMC12455562; doi:10.1021/acschembio.5c00377)
Supplement: Supplementary file 10 [file cb5c00377_si_010.xlsx]

## Sheet: 10
	Mean of log2(FC) data for SARS-CoV nsp15 interactors, used for heatmap and individual traces
	Gene Symbol	0_0Hr	0_5Hr	1_0Hr	1_5Hr	2_0Hr
	BTF3	0.0746515	1.14862	1.01944	0.840502	1.34499
	BZW1	0.506071	0.602186	0.603305	0.44429	0.720447
	CACYBP	0.64541	0.643588	0.823601	0.398485	1.051
	HSP90AA1	0.250167	0.649147	0.644501	0.278382	1.0139
	HSP90AB1	0.354488	0.65958	0.674179	0.228799	0.901673
	LARP1	0.424882	0.896493	0.979619	0.848513	0.828556
	PABPC4	0.541942	0.655704	0.801716	0.734647	0.772431
	PHF6	0.678401	0.810538	0.999522	0.568501	1.25753
	PRMT5	0.20127	0.660437	0.563079	0.319831	0.976879
	PRRC2A	0.509621	0.576136	0.648637	0.633818	0.889311
	PSMD11	0.326807	0.680138	0.770512	0.323777	0.644087
	RANGAP1	0.667482	0.6332	0.578935	0.15522	0.934983
	RPL12	0.739839	0.0704156	0.330165	0.104565	0.814392
	RPL23	0.509982	0.841461	0.542622	-0.127029	0.624233
	RPLP1	0.479238	0.201477	0.19699	0.126053	0.696805
	SMC2	0.42019	0.873379	0.646049	0.699064	0.80878
	SRP54	0.187904	0.154428	0.287266	0.479263	1.00351
	ST13	0.609208	0.477591	0.600885	0.360614	0.70591
	TMX1	0.551291	0.645192	0.597985	0.447557	0.813468
	YTHDF2	0.482957	0.559502	0.681027	0.538724	0.938267
